# Supplementary material for: Differential sialotranscriptomes of unfed and fed Rhipicephalus haemaphysaloides, with particular regard to differentially expressed genes of cysteine proteases
Source: Parasit Vectors. 2015 Nov 17;8:597. doi: 10.1186/s13071-015-1213-7 (PMC4650922; doi:10.1186/s13071-015-1213-7)
Supplement: Additional file 1: — Differentially expressed genes database and GO terms database involved in this paper. (ZIP 4091 kb) [file 13071_2015_1213_MOESM1_ESM.zip]

Archive with 6 entries (6 files):
- biological_process_GO.xls
- cellular_component_GO.xls
- down-regulated-genes.xls
- molecular_function_GO.xls
- RPKM-mt3.xls
- up-regulated-genes.xls
