# Supplementary material for: Differential sialotranscriptomes of unfed and fed Rhipicephalus haemaphysaloides, with particular regard to differentially expressed genes of cysteine proteases
Source: Parasit Vectors. 2015 Nov 17;8:597. doi: 10.1186/s13071-015-1213-7 (PMC4650922; doi:10.1186/s13071-015-1213-7)
Supplement: Additional file 1: — Differentially expressed genes database and GO terms database involved in this paper. (ZIP 4091 kb) [file 13071_2015_1213_MOESM1_ESM.zip › biological_process_GO.xls]

## Sheet: biological_process
Gene_ID	GO_Accession	Ontology	Synonyms
comp100025_c0	GO:0010388	biological_process	cullin deneddylation
comp100033_c0	GO:0006457	biological_process	protein folding
comp100091_c0	GO:0035419	biological_process	activation of MAPK activity involved in innate immune response
comp100091_c0	GO:0001525	biological_process	angiogenesis
comp100091_c0	GO:0043534	biological_process	blood vessel endothelial cell migration
comp100091_c0	GO:0000902	biological_process	cell morphogenesis
comp100091_c0	GO:0016337	biological_process	cell-cell adhesion
comp100091_c0	GO:0007160	biological_process	cell-matrix adhesion
comp100091_c0	GO:0006944	biological_process	cellular membrane fusion
comp100091_c0	GO:0071456	biological_process	cellular response to hypoxia
comp100091_c0	GO:0002523	biological_process	leukocyte migration involved in inflammatory response
comp100091_c0	GO:0048247	biological_process	lymphocyte chemotaxis
comp100091_c0	GO:0043524	biological_process	negative regulation of neuron apoptotic process
comp100091_c0	GO:2000399	biological_process	negative regulation of thymocyte aggregation
comp100091_c0	GO:0072675	biological_process	osteoclast fusion
comp100091_c0	GO:0002675	biological_process	positive regulation of acute inflammatory response
comp100091_c0	GO:0045780	biological_process	positive regulation of bone resorption
comp100091_c0	GO:0045785	biological_process	positive regulation of cell adhesion
comp100091_c0	GO:0002693	biological_process	positive regulation of cellular extravasation
comp100091_c0	GO:2000418	biological_process	positive regulation of eosinophil migration
comp100091_c0	GO:2000415	biological_process	positive regulation of fibronectin-dependent thymocyte migration
comp100091_c0	GO:0051044	biological_process	positive regulation of membrane protein ectodomain proteolysis
comp100091_c0	GO:0051092	biological_process	positive regulation of NF-kappaB transcription factor activity
comp100091_c0	GO:0051897	biological_process	positive regulation of protein kinase B signaling cascade
comp100091_c0	GO:0033089	biological_process	positive regulation of T cell differentiation in thymus
comp100091_c0	GO:0070245	biological_process	positive regulation of thymocyte apoptotic process
comp100091_c0	GO:2000309	biological_process	positive regulation of tumor necrosis factor (ligand) superfamily member 11 production
comp100091_c0	GO:0006508	biological_process	proteolysis
comp100091_c0	GO:0045670	biological_process	regulation of osteoclast differentiation
comp100091_c0	GO:0048729	biological_process	tissue morphogenesis
comp100106_c0	GO:0051084	biological_process	'de novo' posttranslational protein folding
comp100106_c0	GO:0090090	biological_process	negative regulation of canonical Wnt receptor signaling pathway
comp100106_c0	GO:0045892	biological_process	negative regulation of transcription, DNA-dependent
comp100106_c0	GO:0060041	biological_process	retina development in camera-type eye
comp100135_c0	GO:0034613	biological_process	cellular protein localization
comp100135_c0	GO:0071230	biological_process	cellular response to amino acid stimulus
comp100135_c0	GO:0032008	biological_process	positive regulation of TOR signaling cascade
comp100196_c0	GO:0006886	biological_process	intracellular protein transport
comp100196_c0	GO:0015031	biological_process	protein transport
comp100202_c0	GO:0006915	biological_process	apoptotic process
comp100202_c0	GO:0046676	biological_process	negative regulation of insulin secretion
comp100202_c0	GO:0032024	biological_process	positive regulation of insulin secretion
comp100202_c0	GO:0045944	biological_process	positive regulation of transcription from RNA polymerase II promoter
comp100202_c0	GO:0070682	biological_process	proteasome regulatory particle assembly
comp100206_c0	GO:0009987	biological_process	cellular process
comp100206_c0	GO:0006508	biological_process	proteolysis
comp100387_c0	GO:0006355	biological_process	regulation of transcription, DNA-dependent
comp100387_c0	GO:0006351	biological_process	transcription, DNA-dependent
comp100517_c0	GO:0009790	biological_process	embryo development
comp100517_c0	GO:0032456	biological_process	endocytic recycling
comp100517_c0	GO:0008543	biological_process	fibroblast growth factor receptor signaling pathway
comp100517_c0	GO:0006895	biological_process	Golgi to endosome transport
comp100517_c0	GO:0015031	biological_process	protein transport
comp100517_c0	GO:0032880	biological_process	regulation of protein localization
comp100517_c0	GO:0007264	biological_process	small GTPase mediated signal transduction
comp100526_c0	GO:0008637	biological_process	apoptotic mitochondrial changes
comp100533_c0	GO:0006457	biological_process	protein folding
comp100634_c0	GO:0006379	biological_process	mRNA cleavage
comp100634_c0	GO:0006378	biological_process	mRNA polyadenylation
comp100634_c0	GO:0000398	biological_process	mRNA splicing, via spliceosome
comp100634_c0	GO:0006369	biological_process	termination of RNA polymerase II transcription
comp100636_c0	GO:0043928	biological_process	exonucleolytic nuclear-transcribed mRNA catabolic process involved in deadenylation-dependent decay
comp100636_c0	GO:0071044	biological_process	histone mRNA catabolic process
comp100636_c0	GO:0006397	biological_process	mRNA processing
comp100636_c0	GO:0000375	biological_process	RNA splicing, via transesterification reactions
comp100690_c0	GO:0006355	biological_process	regulation of transcription, DNA-dependent
comp100690_c0	GO:0006351	biological_process	transcription, DNA-dependent
comp100692_c0	GO:0050709	biological_process	negative regulation of protein secretion
comp100692_c0	GO:0051099	biological_process	positive regulation of binding
comp100715_c0	GO:0006457	biological_process	protein folding
comp100770_c0	GO:0015031	biological_process	protein transport
comp100788_c0	GO:0007368	biological_process	determination of left/right symmetry
comp100788_c0	GO:0006488	biological_process	dolichol-linked oligosaccharide biosynthetic process
comp100788_c0	GO:0043687	biological_process	post-translational protein modification
comp100788_c0	GO:0018279	biological_process	protein N-linked glycosylation via asparagine
comp100892_c0	GO:0000028	biological_process	ribosomal small subunit assembly
comp100905_c0	GO:0051298	biological_process	centrosome duplication
comp100905_c0	GO:0016567	biological_process	protein ubiquitination
comp100905_c0	GO:0031146	biological_process	SCF-dependent proteasomal ubiquitin-dependent protein catabolic process
comp100925_c0	GO:0051301	biological_process	cell division
comp100925_c0	GO:0000132	biological_process	establishment of mitotic spindle orientation
comp100925_c0	GO:0006886	biological_process	intracellular protein transport
comp100925_c0	GO:0019060	biological_process	intracellular transport of viral proteins in host cell
comp100925_c0	GO:0007067	biological_process	mitosis
comp100925_c0	GO:0050768	biological_process	negative regulation of neurogenesis
comp100925_c0	GO:0048812	biological_process	neuron projection morphogenesis
comp100925_c0	GO:0051493	biological_process	regulation of cytoskeleton organization
comp100925_c0	GO:0008277	biological_process	regulation of G-protein coupled receptor protein signaling pathway
comp100925_c0	GO:0032314	biological_process	regulation of Rac GTPase activity
comp100961_c0	GO:0007049	biological_process	cell cycle
comp100961_c0	GO:0007349	biological_process	cellularization
comp100961_c0	GO:0000910	biological_process	cytokinesis
comp100961_c0	GO:0043065	biological_process	positive regulation of apoptotic process
comp101012_c0	GO:0051084	biological_process	'de novo' posttranslational protein folding
comp101284_c0	GO:0006811	biological_process	ion transport
comp101284_c0	GO:0055072	biological_process	iron ion homeostasis
comp101292_c0	GO:0001560	biological_process	regulation of cell growth by extracellular stimulus
comp101376_c0	GO:0006281	biological_process	DNA repair
comp101376_c0	GO:0000209	biological_process	protein polyubiquitination
comp101376_c0	GO:0000245	biological_process	spliceosomal complex assembly
comp101385_c0	GO:0006508	biological_process	proteolysis
comp101436_c0	GO:0007049	biological_process	cell cycle
comp101436_c0	GO:0019221	biological_process	cytokine-mediated signaling pathway
comp101436_c0	GO:0045087	biological_process	innate immune response
comp101436_c0	GO:2000146	biological_process	negative regulation of cell motility
comp101436_c0	GO:0070373	biological_process	negative regulation of ERK1 and ERK2 cascade
comp101436_c0	GO:0030512	biological_process	negative regulation of transforming growth factor beta receptor signaling pathway
comp101436_c0	GO:0032480	biological_process	negative regulation of type I interferon production
comp101436_c0	GO:0001934	biological_process	positive regulation of protein phosphorylation
comp101436_c0	GO:0032321	biological_process	positive regulation of Rho GTPase activity
comp101436_c0	GO:0051443	biological_process	positive regulation of ubiquitin-protein ligase activity
comp101436_c0	GO:0006457	biological_process	protein folding
comp101436_c0	GO:0042127	biological_process	regulation of cell proliferation
comp101436_c0	GO:0032465	biological_process	regulation of cytokinesis
comp101436_c0	GO:0007088	biological_process	regulation of mitosis
comp101436_c0	GO:0060393	biological_process	regulation of pathway-restricted SMAD protein phosphorylation
comp101445_c0	GO:0017144	biological_process	drug metabolic process
comp101445_c0	GO:0042373	biological_process	vitamin K metabolic process
comp101583_c0	GO:0006397	biological_process	mRNA processing
comp101583_c0	GO:0008380	biological_process	RNA splicing
comp101899_c0	GO:0043928	biological_process	exonucleolytic nuclear-transcribed mRNA catabolic process involved in deadenylation-dependent decay
comp101899_c0	GO:0006364	biological_process	rRNA processing
comp101971_c0	GO:0031145	biological_process	anaphase-promoting complex-dependent proteasomal ubiquitin-dependent protein catabolic process
comp101971_c0	GO:0051301	biological_process	cell division
comp101971_c0	GO:0010458	biological_process	exit from mitosis
comp101971_c0	GO:0010994	biological_process	free ubiquitin chain polymerization
comp101971_c0	GO:0007067	biological_process	mitosis
comp101971_c0	GO:0070979	biological_process	protein K11-linked ubiquitination
comp102181_c0	GO:0090305	biological_process	nucleic acid phosphodiester bond hydrolysis
comp102317_c0	GO:0006412	biological_process	translation
comp102436_c0	GO:0006508	biological_process	proteolysis
comp102453_c0	GO:0006069	biological_process	ethanol oxidation
comp102481_c0	GO:0006631	biological_process	fatty acid metabolic process
comp102481_c0	GO:0006869	biological_process	lipid transport
comp102581_c0	GO:0006278	biological_process	RNA-dependent DNA replication
comp102581_c0	GO:0006313	biological_process	transposition, DNA-mediated
comp102711_c0	GO:0006892	biological_process	post-Golgi vesicle-mediated transport
comp102711_c0	GO:0015031	biological_process	protein transport
comp102711_c0	GO:0060628	biological_process	regulation of ER to Golgi vesicle-mediated transport
comp102711_c0	GO:0001666	biological_process	response to hypoxia
comp102711_c0	GO:0009636	biological_process	response to toxin
comp102711_c0	GO:0006890	biological_process	retrograde vesicle-mediated transport, Golgi to ER
comp102711_c0	GO:0006904	biological_process	vesicle docking involved in exocytosis
comp102885_c0	GO:0071222	biological_process	cellular response to lipopolysaccharide
comp102885_c0	GO:0001711	biological_process	endodermal cell fate commitment
comp102885_c0	GO:0006378	biological_process	mRNA polyadenylation
comp102885_c0	GO:0045638	biological_process	negative regulation of myeloid cell differentiation
comp102885_c0	GO:0045749	biological_process	negative regulation of S phase of mitotic cell cycle
comp102885_c0	GO:0000122	biological_process	negative regulation of transcription from RNA polymerase II promoter
comp102885_c0	GO:0031442	biological_process	positive regulation of mRNA 3'-end processing
comp102885_c0	GO:0032968	biological_process	positive regulation of transcription elongation from RNA polymerase II promoter
comp102885_c0	GO:0045944	biological_process	positive regulation of transcription from RNA polymerase II promoter
comp102885_c0	GO:0006351	biological_process	transcription, DNA-dependent
comp102885_c0	GO:0016055	biological_process	Wnt receptor signaling pathway
comp103187_c0	GO:0006284	biological_process	base-excision repair
comp103187_c0	GO:0006271	biological_process	DNA strand elongation involved in DNA replication
comp103187_c0	GO:0006297	biological_process	nucleotide-excision repair, DNA gap filling
comp103187_c0	GO:0000084	biological_process	S phase of mitotic cell cycle
comp103187_c0	GO:0000722	biological_process	telomere maintenance via recombination
comp103187_c0	GO:0032201	biological_process	telomere maintenance via semi-conservative replication
comp103187_c0	GO:0006283	biological_process	transcription-coupled nucleotide-excision repair
comp103290_c0	GO:0016192	biological_process	vesicle-mediated transport
comp103311_c0	GO:0006355	biological_process	regulation of transcription, DNA-dependent
comp103311_c0	GO:0006417	biological_process	regulation of translation
comp103311_c0	GO:0006351	biological_process	transcription, DNA-dependent
comp103450_c0	GO:0006886	biological_process	intracellular protein transport
comp103450_c0	GO:0016192	biological_process	vesicle-mediated transport
comp103937_c0	GO:0060612	biological_process	adipose tissue development
comp103937_c0	GO:0030325	biological_process	adrenal gland development
comp103937_c0	GO:0048468	biological_process	cell development
comp103937_c0	GO:0060325	biological_process	face morphogenesis
comp103937_c0	GO:0045444	biological_process	fat cell differentiation
comp103937_c0	GO:0060613	biological_process	fat pad development
comp103937_c0	GO:0008585	biological_process	female gonad development
comp103937_c0	GO:0010761	biological_process	fibroblast migration
comp103937_c0	GO:0001822	biological_process	kidney development
comp103937_c0	GO:0001889	biological_process	liver development
comp103937_c0	GO:0008584	biological_process	male gonad development
comp103937_c0	GO:0035264	biological_process	multicellular organism growth
comp103937_c0	GO:0048644	biological_process	muscle organ morphogenesis
comp103937_c0	GO:0045892	biological_process	negative regulation of transcription, DNA-dependent
comp103937_c0	GO:0060021	biological_process	palate development
comp103937_c0	GO:0048008	biological_process	platelet-derived growth factor receptor signaling pathway
comp103937_c0	GO:0051091	biological_process	positive regulation of sequence-specific DNA binding transcription factor activity
comp103937_c0	GO:0009791	biological_process	post-embryonic development
comp103937_c0	GO:0048705	biological_process	skeletal system morphogenesis
comp103937_c0	GO:0006351	biological_process	transcription, DNA-dependent
comp103940_c0	GO:0006397	biological_process	mRNA processing
comp103940_c0	GO:0008380	biological_process	RNA splicing
comp104384_c0	GO:0015031	biological_process	protein transport
comp104533_c0	GO:0006633	biological_process	fatty acid biosynthetic process
comp104652_c0	GO:0006897	biological_process	endocytosis
comp104712_c0	GO:0055114	biological_process	oxidation-reduction process
comp104712_c0	GO:0002098	biological_process	tRNA wobble uridine modification
comp104872_c0	GO:0008089	biological_process	anterograde axon cargo transport
comp104872_c0	GO:0048490	biological_process	anterograde synaptic vesicle transport
comp104872_c0	GO:0007596	biological_process	blood coagulation
comp104872_c0	GO:0006944	biological_process	cellular membrane fusion
comp104872_c0	GO:0016044	biological_process	cellular membrane organization
comp104872_c0	GO:0035646	biological_process	endosome to melanosome transport
comp104872_c0	GO:0030318	biological_process	melanocyte differentiation
comp104872_c0	GO:0032438	biological_process	melanosome organization
comp104872_c0	GO:0032402	biological_process	melanosome transport
comp104872_c0	GO:0031175	biological_process	neuron projection development
comp104872_c0	GO:0032816	biological_process	positive regulation of natural killer cell activation
comp104872_c0	GO:0050942	biological_process	positive regulation of pigment cell differentiation
comp104872_c0	GO:0006892	biological_process	post-Golgi vesicle-mediated transport
comp104872_c0	GO:0033299	biological_process	secretion of lysosomal enzymes
comp104872_c0	GO:0016081	biological_process	synaptic vesicle docking involved in exocytosis
comp104925_c0	GO:0006355	biological_process	regulation of transcription, DNA-dependent
comp104925_c0	GO:0006351	biological_process	transcription, DNA-dependent
comp104955_c0	GO:0009968	biological_process	negative regulation of signal transduction
comp105028_c0	GO:0006508	biological_process	proteolysis
comp105132_c0	GO:0045116	biological_process	protein neddylation
comp105432_c0	GO:0006284	biological_process	base-excision repair
comp105467_c0	GO:0001824	biological_process	blastocyst development
comp105467_c0	GO:0006397	biological_process	mRNA processing
comp105467_c0	GO:0008380	biological_process	RNA splicing
comp105467_c0	GO:0006351	biological_process	transcription, DNA-dependent
comp105467_c0	GO:0006283	biological_process	transcription-coupled nucleotide-excision repair
comp106779_c0	GO:0006915	biological_process	apoptotic process
comp106779_c0	GO:0006259	biological_process	DNA metabolic process
comp106779_c0	GO:0090305	biological_process	nucleic acid phosphodiester bond hydrolysis
comp106812_c0	GO:0006457	biological_process	protein folding
comp107237_c0	GO:0007049	biological_process	cell cycle
comp107237_c0	GO:0008283	biological_process	cell proliferation
comp107237_c0	GO:0071363	biological_process	cellular response to growth factor stimulus
comp107237_c0	GO:0006233	biological_process	dTDP biosynthetic process
comp107237_c0	GO:0006235	biological_process	dTTP biosynthetic process
comp107237_c0	GO:0015949	biological_process	nucleobase-containing small molecule interconversion
comp107858_c0	GO:0030198	biological_process	extracellular matrix organization
comp107858_c0	GO:0007275	biological_process	multicellular organismal development
comp108470_c0	GO:0070050	biological_process	neuron homeostasis
comp108470_c0	GO:0019430	biological_process	removal of superoxide radicals
comp108470_c0	GO:0010038	biological_process	response to metal ion
comp108470_c0	GO:0051597	biological_process	response to methylmercury
comp108470_c0	GO:0009410	biological_process	response to xenobiotic stimulus
comp109147_c0	GO:0006508	biological_process	proteolysis
comp110159_c0	GO:0044237	biological_process	cellular metabolic process
comp110259_c0	GO:0006915	biological_process	apoptotic process
comp110259_c0	GO:0012501	biological_process	programmed cell death
comp1122877_c0	GO:0007186	biological_process	G-protein coupled receptor signaling pathway
comp1122877_c0	GO:0038032	biological_process	termination of G-protein coupled receptor signaling pathway
comp112945_c0	GO:0006032	biological_process	chitin catabolic process
comp112945_c0	GO:0000272	biological_process	polysaccharide catabolic process
comp113953_c0	GO:0006953	biological_process	acute-phase response
comp114635_c0	GO:0031145	biological_process	anaphase-promoting complex-dependent proteasomal ubiquitin-dependent protein catabolic process
comp114635_c0	GO:0051301	biological_process	cell division
comp114635_c0	GO:0007094	biological_process	mitotic cell cycle spindle assembly checkpoint
comp114635_c0	GO:0000236	biological_process	mitotic prometaphase
comp114635_c0	GO:0000070	biological_process	mitotic sister chromatid segregation
comp114635_c0	GO:0043066	biological_process	negative regulation of apoptotic process
comp114635_c0	GO:0060564	biological_process	negative regulation of mitotic anaphase-promoting complex activity
comp114635_c0	GO:0090267	biological_process	positive regulation of mitotic cell cycle spindle assembly checkpoint
comp117034_c0	GO:0032057	biological_process	negative regulation of translational initiation in response to stress
comp117034_c0	GO:0014003	biological_process	oligodendrocyte development
comp117034_c0	GO:0009749	biological_process	response to glucose stimulus
comp117034_c0	GO:0009408	biological_process	response to heat
comp117034_c0	GO:0043434	biological_process	response to peptide hormone stimulus
comp121509_c0	GO:0042787	biological_process	protein ubiquitination involved in ubiquitin-dependent protein catabolic process
comp135383_c0	GO:0007257	biological_process	activation of JUN kinase activity
comp135383_c0	GO:0006915	biological_process	apoptotic process
comp135383_c0	GO:0045087	biological_process	innate immune response
comp135383_c0	GO:0002755	biological_process	MyD88-dependent toll-like receptor signaling pathway
comp135383_c0	GO:0043525	biological_process	positive regulation of neuron apoptotic process
comp135383_c0	GO:0008063	biological_process	Toll signaling pathway
comp135383_c0	GO:0034130	biological_process	toll-like receptor 1 signaling pathway
comp135383_c0	GO:0034134	biological_process	toll-like receptor 2 signaling pathway
comp135383_c0	GO:0034138	biological_process	toll-like receptor 3 signaling pathway
comp135383_c0	GO:0034142	biological_process	toll-like receptor 4 signaling pathway
comp135383_c0	GO:0035666	biological_process	TRIF-dependent toll-like receptor signaling pathway
comp154142_c0	GO:0043048	biological_process	dolichyl monophosphate biosynthetic process
comp178917_c0	GO:0008209	biological_process	androgen metabolic process
comp178917_c0	GO:0006703	biological_process	estrogen biosynthetic process
comp178917_c0	GO:0006633	biological_process	fatty acid biosynthetic process
comp180305_c0	GO:0051216	biological_process	cartilage development
comp180305_c0	GO:0030154	biological_process	cell differentiation
comp180305_c0	GO:0040007	biological_process	growth
comp180305_c0	GO:0001503	biological_process	ossification
comp199675_c0	GO:0033344	biological_process	cholesterol efflux
comp199675_c0	GO:0042632	biological_process	cholesterol homeostasis
comp199675_c0	GO:0008203	biological_process	cholesterol metabolic process
comp199675_c0	GO:0032367	biological_process	intracellular cholesterol transport
comp199675_c0	GO:0009615	biological_process	response to virus
comp201442_c0	GO:0007411	biological_process	axon guidance
comp201442_c0	GO:0005975	biological_process	carbohydrate metabolic process
comp201442_c0	GO:0030204	biological_process	chondroitin sulfate metabolic process
comp201442_c0	GO:0045162	biological_process	clustering of voltage-gated sodium channels
comp201442_c0	GO:0007213	biological_process	G-protein coupled acetylcholine receptor signaling pathway
comp201442_c0	GO:0006024	biological_process	glycosaminoglycan biosynthetic process
comp201442_c0	GO:0006027	biological_process	glycosaminoglycan catabolic process
comp201442_c0	GO:0007528	biological_process	neuromuscular junction development
comp201442_c0	GO:0045213	biological_process	neurotransmitter receptor metabolic process
comp201442_c0	GO:0007009	biological_process	plasma membrane organization
comp201442_c0	GO:0043525	biological_process	positive regulation of neuron apoptotic process
comp201442_c0	GO:2000541	biological_process	positive regulation of protein geranylgeranylation
comp201442_c0	GO:0001934	biological_process	positive regulation of protein phosphorylation
comp201442_c0	GO:0045887	biological_process	positive regulation of synaptic growth at neuromuscular junction
comp201442_c0	GO:0045944	biological_process	positive regulation of transcription from RNA polymerase II promoter
comp201442_c0	GO:0043113	biological_process	receptor clustering
comp201442_c0	GO:0032314	biological_process	regulation of Rac GTPase activity
comp201442_c0	GO:0007416	biological_process	synapse assembly
comp201442_c0	GO:0050808	biological_process	synapse organization
comp222595_c0	GO:0010025	biological_process	wax biosynthetic process
comp234976_c0	GO:0080111	biological_process	DNA demethylation
comp234976_c0	GO:0006281	biological_process	DNA repair
comp234976_c0	GO:0060047	biological_process	heart contraction
comp234976_c0	GO:0001947	biological_process	heart looping
comp234976_c0	GO:0043066	biological_process	negative regulation of apoptotic process
comp234976_c0	GO:0090305	biological_process	nucleic acid phosphodiester bond hydrolysis
comp235621_c0	GO:0061364	biological_process	apoptotic process involved in luteolysis
comp235621_c0	GO:0048846	biological_process	axon extension involved in axon guidance
comp235621_c0	GO:0048754	biological_process	branching morphogenesis of a tube
comp235621_c0	GO:0002042	biological_process	cell migration involved in sprouting angiogenesis
comp235621_c0	GO:0016337	biological_process	cell-cell adhesion
comp235621_c0	GO:0071504	biological_process	cellular response to heparin
comp235621_c0	GO:0032870	biological_process	cellular response to hormone stimulus
comp235621_c0	GO:0021836	biological_process	chemorepulsion involved in postnatal olfactory bulb interneuron migration
comp235621_c0	GO:0021972	biological_process	corticospinal neuron axon guidance through spinal cord
comp235621_c0	GO:0033563	biological_process	dorsal/ventral axon guidance
comp235621_c0	GO:0001701	biological_process	in utero embryonic development
comp235621_c0	GO:0050929	biological_process	induction of negative chemotaxis
comp235621_c0	GO:0060763	biological_process	mammary duct terminal end bud growth
comp235621_c0	GO:0001656	biological_process	metanephros development
comp235621_c0	GO:0008045	biological_process	motor neuron axon guidance
comp235621_c0	GO:0030837	biological_process	negative regulation of actin filament polymerization
comp235621_c0	GO:0030308	biological_process	negative regulation of cell growth
comp235621_c0	GO:0008285	biological_process	negative regulation of cell proliferation
comp235621_c0	GO:0090288	biological_process	negative regulation of cellular response to growth factor stimulus
comp235621_c0	GO:0070100	biological_process	negative regulation of chemokine-mediated signaling pathway
comp235621_c0	GO:0010596	biological_process	negative regulation of endothelial cell migration
comp235621_c0	GO:0010629	biological_process	negative regulation of gene expression
comp235621_c0	GO:0010593	biological_process	negative regulation of lamellipodium assembly
comp235621_c0	GO:0090027	biological_process	negative regulation of monocyte chemotaxis
comp235621_c0	GO:0071676	biological_process	negative regulation of mononuclear cell migration
comp235621_c0	GO:0090024	biological_process	negative regulation of neutrophil chemotaxis
comp235621_c0	GO:0001933	biological_process	negative regulation of protein phosphorylation
comp235621_c0	GO:0090260	biological_process	negative regulation of retinal ganglion cell axon guidance
comp235621_c0	GO:0051058	biological_process	negative regulation of small GTPase mediated signal transduction
comp235621_c0	GO:0071672	biological_process	negative regulation of smooth muscle cell chemotaxis
comp235621_c0	GO:0043116	biological_process	negative regulation of vascular permeability
comp235621_c0	GO:0043065	biological_process	positive regulation of apoptotic process
comp235621_c0	GO:0050772	biological_process	positive regulation of axonogenesis
comp235621_c0	GO:0051414	biological_process	response to cortisol stimulus
comp235621_c0	GO:0031290	biological_process	retinal ganglion cell axon guidance
comp235621_c0	GO:0035385	biological_process	Roundabout signaling pathway
comp235621_c0	GO:0001657	biological_process	ureteric bud development
comp266350_c0	GO:0019732	biological_process	antifungal humoral response
comp266350_c0	GO:0050830	biological_process	defense response to Gram-positive bacterium
comp266350_c0	GO:0000578	biological_process	embryonic axis specification
comp266350_c0	GO:0045087	biological_process	innate immune response
comp266350_c0	GO:0031640	biological_process	killing of cells of other organism
comp266350_c0	GO:0007311	biological_process	maternal specification of dorsal/ventral axis, oocyte, germ-line encoded
comp266350_c0	GO:0008045	biological_process	motor neuron axon guidance
comp266350_c0	GO:0006967	biological_process	positive regulation of antifungal peptide biosynthetic process
comp266350_c0	GO:0031334	biological_process	positive regulation of protein complex assembly
comp266350_c0	GO:0008592	biological_process	regulation of Toll signaling pathway
comp266350_c0	GO:0008063	biological_process	Toll signaling pathway
comp269529_c0	GO:0045329	biological_process	carnitine biosynthetic process
comp287161_c0	GO:0006953	biological_process	acute-phase response
comp287161_c0	GO:0030168	biological_process	platelet activation
comp287161_c0	GO:0002576	biological_process	platelet degranulation
comp287161_c0	GO:0030162	biological_process	regulation of proteolysis
comp33128_c0	GO:0050832	biological_process	defense response to fungus
comp33130_c0	GO:0071479	biological_process	cellular response to ionizing radiation
comp33130_c0	GO:0000077	biological_process	DNA damage checkpoint
comp33130_c0	GO:0006281	biological_process	DNA repair
comp33130_c0	GO:0090305	biological_process	nucleic acid phosphodiester bond hydrolysis
comp33141_c0	GO:0032147	biological_process	activation of protein kinase activity
comp33141_c0	GO:0032863	biological_process	activation of Rac GTPase activity
comp33141_c0	GO:0006915	biological_process	apoptotic process
comp33141_c0	GO:0033205	biological_process	cell cycle cytokinesis
comp33141_c0	GO:0000902	biological_process	cell morphogenesis
comp33141_c0	GO:0071277	biological_process	cellular response to calcium ion
comp33141_c0	GO:0070301	biological_process	cellular response to hydrogen peroxide
comp33141_c0	GO:0071479	biological_process	cellular response to ionizing radiation
comp33141_c0	GO:0048011	biological_process	nerve growth factor receptor signaling pathway
comp33141_c0	GO:0043065	biological_process	positive regulation of apoptotic process
comp33141_c0	GO:0043089	biological_process	positive regulation of Cdc42 GTPase activity
comp33141_c0	GO:0071777	biological_process	positive regulation of cell cycle cytokinesis
comp33141_c0	GO:0043123	biological_process	positive regulation of I-kappaB kinase/NF-kappaB cascade
comp33141_c0	GO:0045666	biological_process	positive regulation of neuron differentiation
comp33141_c0	GO:0042307	biological_process	positive regulation of protein import into nucleus
comp33141_c0	GO:0051260	biological_process	protein homooligomerization
comp33141_c0	GO:0015031	biological_process	protein transport
comp33141_c0	GO:0051988	biological_process	regulation of attachment of spindle microtubules to kinetochore
comp33141_c0	GO:0007264	biological_process	small GTPase mediated signal transduction
comp33141_c0	GO:0070830	biological_process	tight junction assembly
comp33168_c0	GO:0006508	biological_process	proteolysis
comp33258_c0	GO:0006355	biological_process	regulation of transcription, DNA-dependent
comp33258_c0	GO:0006351	biological_process	transcription, DNA-dependent
comp33558_c0	GO:0006541	biological_process	glutamine metabolic process
comp33558_c0	GO:0042493	biological_process	response to drug
comp33558_c0	GO:0045471	biological_process	response to ethanol
comp33558_c0	GO:0032868	biological_process	response to insulin stimulus
comp33558_c0	GO:0010043	biological_process	response to zinc ion
comp34237_c0	GO:0043271	biological_process	negative regulation of ion transport
comp34465_c0	GO:0006584	biological_process	catecholamine metabolic process
comp34465_c0	GO:0051301	biological_process	cell division
comp34465_c0	GO:0007126	biological_process	meiosis
comp34465_c0	GO:0007067	biological_process	mitosis
comp34465_c0	GO:0006997	biological_process	nucleus organization
comp34465_c0	GO:0051225	biological_process	spindle assembly
comp34505_c0	GO:0042135	biological_process	neurotransmitter catabolic process
comp34505_c0	GO:0006508	biological_process	proteolysis
comp34616_c0	GO:0006032	biological_process	chitin catabolic process
comp34616_c0	GO:0000272	biological_process	polysaccharide catabolic process
comp35163_c0	GO:0006508	biological_process	proteolysis
comp366431_c0	GO:0043171	biological_process	peptide catabolic process
comp366431_c0	GO:0006508	biological_process	proteolysis
comp366431_c0	GO:0006590	biological_process	thyroid hormone generation
comp366431_c0	GO:0042246	biological_process	tissue regeneration
comp36746_c0	GO:0006096	biological_process	glycolysis
comp36746_c0	GO:0051289	biological_process	protein homotetramerization
comp36746_c0	GO:0043627	biological_process	response to estrogen stimulus
comp36746_c0	GO:0009408	biological_process	response to heat
comp36746_c0	GO:0001666	biological_process	response to hypoxia
comp36746_c0	GO:0032496	biological_process	response to lipopolysaccharide
comp36746_c0	GO:0035094	biological_process	response to nicotine
comp37023_c0	GO:0007186	biological_process	G-protein coupled receptor signaling pathway
comp37023_c0	GO:0006471	biological_process	protein ADP-ribosylation
comp37341_c0	GO:0007155	biological_process	cell adhesion
comp37341_c0	GO:0007416	biological_process	synapse assembly
comp37698_c0	GO:0006914	biological_process	autophagy
comp37698_c0	GO:0030154	biological_process	cell differentiation
comp37698_c0	GO:0008285	biological_process	negative regulation of cell proliferation
comp37698_c0	GO:0021915	biological_process	neural tube development
comp37698_c0	GO:0043065	biological_process	positive regulation of apoptotic process
comp37886_c1	GO:0008283	biological_process	cell proliferation
comp37886_c1	GO:0008585	biological_process	female gonad development
comp37886_c1	GO:0035262	biological_process	gonad morphogenesis
comp37886_c1	GO:0008584	biological_process	male gonad development
comp37886_c1	GO:0008045	biological_process	motor neuron axon guidance
comp37886_c1	GO:0045892	biological_process	negative regulation of transcription, DNA-dependent
comp38117_c0	GO:0045892	biological_process	negative regulation of transcription, DNA-dependent
comp38117_c0	GO:0007219	biological_process	Notch signaling pathway
comp38117_c0	GO:0045893	biological_process	positive regulation of transcription, DNA-dependent
comp38117_c0	GO:0006351	biological_process	transcription, DNA-dependent
comp38281_c0	GO:0006013	biological_process	mannose metabolic process
comp38632_c0	GO:0006355	biological_process	regulation of transcription, DNA-dependent
comp38632_c0	GO:0006351	biological_process	transcription, DNA-dependent
comp38811_c0	GO:0042987	biological_process	amyloid precursor protein catabolic process
comp38811_c0	GO:0033344	biological_process	cholesterol efflux
comp38811_c0	GO:0042632	biological_process	cholesterol homeostasis
comp38811_c0	GO:0008203	biological_process	cholesterol metabolic process
comp38811_c0	GO:0009720	biological_process	detection of hormone stimulus
comp38811_c0	GO:0034436	biological_process	glycoprotein transport
comp38811_c0	GO:0034375	biological_process	high-density lipoprotein particle remodeling
comp38811_c0	GO:0032367	biological_process	intracellular cholesterol transport
comp38811_c0	GO:0042157	biological_process	lipoprotein metabolic process
comp38811_c0	GO:0034374	biological_process	low-density lipoprotein particle remodeling
comp38811_c0	GO:0010887	biological_process	negative regulation of cholesterol storage
comp38811_c0	GO:0010745	biological_process	negative regulation of macrophage derived foam cell differentiation
comp38811_c0	GO:0033700	biological_process	phospholipid efflux
comp38811_c0	GO:0055091	biological_process	phospholipid homeostasis
comp38811_c0	GO:0045542	biological_process	positive regulation of cholesterol biosynthetic process
comp38811_c0	GO:0010875	biological_process	positive regulation of cholesterol efflux
comp38811_c0	GO:0010872	biological_process	regulation of cholesterol esterification
comp38811_c0	GO:0006355	biological_process	regulation of transcription, DNA-dependent
comp38811_c0	GO:0055099	biological_process	response to high density lipoprotein particle stimulus
comp38811_c0	GO:0033993	biological_process	response to lipid
comp38811_c0	GO:0043691	biological_process	reverse cholesterol transport
comp38811_c0	GO:0042987	biological_process	amyloid precursor protein catabolic process
comp38811_c0	GO:0006200	biological_process	ATP catabolic process
comp38811_c0	GO:0033344	biological_process	cholesterol efflux
comp38811_c0	GO:0042632	biological_process	cholesterol homeostasis
comp38811_c0	GO:0008203	biological_process	cholesterol metabolic process
comp38811_c0	GO:0034436	biological_process	glycoprotein transport
comp38811_c0	GO:0034375	biological_process	high-density lipoprotein particle remodeling
comp38811_c0	GO:0032367	biological_process	intracellular cholesterol transport
comp38811_c0	GO:0034374	biological_process	low-density lipoprotein particle remodeling
comp38811_c0	GO:0010888	biological_process	negative regulation of lipid storage
comp38811_c0	GO:0010745	biological_process	negative regulation of macrophage derived foam cell differentiation
comp38811_c0	GO:0033700	biological_process	phospholipid efflux
comp38811_c0	GO:0055091	biological_process	phospholipid homeostasis
comp38811_c0	GO:0045542	biological_process	positive regulation of cholesterol biosynthetic process
comp38811_c0	GO:0010875	biological_process	positive regulation of cholesterol efflux
comp38811_c0	GO:0010872	biological_process	regulation of cholesterol esterification
comp38811_c0	GO:0006355	biological_process	regulation of transcription, DNA-dependent
comp38811_c0	GO:0055099	biological_process	response to high density lipoprotein particle stimulus
comp38811_c0	GO:0033993	biological_process	response to lipid
comp38811_c0	GO:0043691	biological_process	reverse cholesterol transport
comp39180_c0	GO:0006260	biological_process	DNA replication
comp395147_c0	GO:0006952	biological_process	defense response
comp395147_c0	GO:0031047	biological_process	gene silencing by RNA
comp395147_c0	GO:0060148	biological_process	positive regulation of posttranscriptional gene silencing
comp395147_c0	GO:0009751	biological_process	response to salicylic acid stimulus
comp395147_c0	GO:0009615	biological_process	response to virus
comp395147_c0	GO:0010025	biological_process	wax biosynthetic process
comp39869_c0	GO:0007275	biological_process	multicellular organismal development
comp39869_c0	GO:0007275	biological_process	multicellular organismal development
comp399194_c0	GO:0045333	biological_process	cellular respiration
comp399194_c0	GO:0006468	biological_process	protein phosphorylation
comp39957_c0	GO:0016197	biological_process	endosomal transport
comp39968_c0	GO:0051301	biological_process	cell division
comp39968_c0	GO:0000090	biological_process	mitotic anaphase
comp39968_c0	GO:0007094	biological_process	mitotic cell cycle spindle assembly checkpoint
comp39968_c0	GO:0000089	biological_process	mitotic metaphase
comp39968_c0	GO:0000236	biological_process	mitotic prometaphase
comp39968_c0	GO:0000093	biological_process	mitotic telophase
comp39976_c0	GO:0006154	biological_process	adenosine catabolic process
comp39976_c0	GO:0043103	biological_process	hypoxanthine salvage
comp39976_c0	GO:0046103	biological_process	inosine biosynthetic process
comp39976_c0	GO:0060169	biological_process	negative regulation of adenosine receptor signaling pathway
comp39976_c0	GO:0009117	biological_process	nucleotide metabolic process
comp39976_c0	GO:0009168	biological_process	purine ribonucleoside monophosphate biosynthetic process
comp39976_c0	GO:0042110	biological_process	T cell activation
comp39996_c0	GO:0006637	biological_process	acyl-CoA metabolic process
comp39996_c0	GO:0051792	biological_process	medium-chain fatty acid biosynthetic process
comp39996_c0	GO:0051790	biological_process	short-chain fatty acid biosynthetic process
comp40000_c0	GO:0009396	biological_process	folic acid-containing compound biosynthetic process
comp40000_c0	GO:0046653	biological_process	tetrahydrofolate metabolic process
comp40001_c0	GO:0031333	biological_process	negative regulation of protein complex assembly
comp40001_c0	GO:0001843	biological_process	neural tube closure
comp40001_c0	GO:0045944	biological_process	positive regulation of transcription from RNA polymerase II promoter
comp40001_c0	GO:0050865	biological_process	regulation of cell activation
comp40001_c0	GO:0042659	biological_process	regulation of cell fate specification
comp40001_c0	GO:0021527	biological_process	spinal cord association neuron differentiation
comp40001_c0	GO:0021522	biological_process	spinal cord motor neuron differentiation
comp40001_c0	GO:0048538	biological_process	thymus development
comp40001_c0	GO:0006366	biological_process	transcription from RNA polymerase II promoter
comp40001_c0	GO:0021514	biological_process	ventral spinal cord interneuron differentiation
comp40001_c0	GO:0003281	biological_process	ventricular septum development
comp40007_c0	GO:0016044	biological_process	cellular membrane organization
comp40007_c0	GO:0016197	biological_process	endosomal transport
comp40007_c0	GO:0015031	biological_process	protein transport
comp40007_c0	GO:0006357	biological_process	regulation of transcription from RNA polymerase II promoter
comp40007_c0	GO:0006351	biological_process	transcription, DNA-dependent
comp40008_c0	GO:0006914	biological_process	autophagy
comp40008_c0	GO:0007049	biological_process	cell cycle
comp40008_c0	GO:0000910	biological_process	cytokinesis
comp40008_c0	GO:0051607	biological_process	defense response to virus
comp40010_c0	GO:0050873	biological_process	brown fat cell differentiation
comp40010_c0	GO:0007264	biological_process	small GTPase mediated signal transduction
comp40012_c0	GO:0006508	biological_process	proteolysis
comp40012_c0	GO:0006508	biological_process	proteolysis
comp40014_c0	GO:0006281	biological_process	DNA repair
comp40014_c0	GO:0006355	biological_process	regulation of transcription, DNA-dependent
comp40014_c0	GO:0006366	biological_process	transcription from RNA polymerase II promoter
comp40033_c0	GO:0006030	biological_process	chitin metabolic process
comp40033_c0	GO:0000281	biological_process	cytokinesis after mitosis
comp40033_c0	GO:0030703	biological_process	eggshell formation
comp40033_c0	GO:0009792	biological_process	embryo development ending in birth or egg hatching
comp40033_c0	GO:0032465	biological_process	regulation of cytokinesis
comp40077_c0	GO:0007049	biological_process	cell cycle
comp40077_c0	GO:0001711	biological_process	endodermal cell fate commitment
comp40077_c0	GO:0033523	biological_process	histone H2B ubiquitination
comp40077_c0	GO:0010390	biological_process	histone monoubiquitination
comp40077_c0	GO:0006378	biological_process	mRNA polyadenylation
comp40077_c0	GO:0008285	biological_process	negative regulation of cell proliferation
comp40077_c0	GO:0050680	biological_process	negative regulation of epithelial cell proliferation
comp40077_c0	GO:0048147	biological_process	negative regulation of fibroblast proliferation
comp40077_c0	GO:2000134	biological_process	negative regulation of G1/S transition of mitotic cell cycle
comp40077_c0	GO:0045638	biological_process	negative regulation of myeloid cell differentiation
comp40077_c0	GO:0045749	biological_process	negative regulation of S phase of mitotic cell cycle
comp40077_c0	GO:0000122	biological_process	negative regulation of transcription from RNA polymerase II promoter
comp40077_c0	GO:0031442	biological_process	positive regulation of mRNA 3'-end processing
comp40077_c0	GO:0032968	biological_process	positive regulation of transcription elongation from RNA polymerase II promoter
comp40077_c0	GO:0045944	biological_process	positive regulation of transcription from RNA polymerase II promoter
comp40077_c0	GO:0030177	biological_process	positive regulation of Wnt receptor signaling pathway
comp40077_c0	GO:0031648	biological_process	protein destabilization
comp40077_c0	GO:0019827	biological_process	stem cell maintenance
comp40077_c0	GO:0006351	biological_process	transcription, DNA-dependent
comp40085_c0	GO:0019221	biological_process	cytokine-mediated signaling pathway
comp40089_c0	GO:0030163	biological_process	protein catabolic process
comp40090_c0	GO:0051603	biological_process	proteolysis involved in cellular protein catabolic process
comp40091_c0	GO:0006888	biological_process	ER to Golgi vesicle-mediated transport
comp40091_c0	GO:0032799	biological_process	low-density lipoprotein receptor particle metabolic process
comp40091_c0	GO:0048477	biological_process	oogenesis
comp40091_c0	GO:0048728	biological_process	proboscis development
comp40091_c0	GO:0006612	biological_process	protein targeting to membrane
comp40091_c0	GO:0016055	biological_process	Wnt receptor signaling pathway
comp40099_c0	GO:0061077	biological_process	chaperone-mediated protein folding
comp40099_c0	GO:2000299	biological_process	negative regulation of Rho-dependent protein serine/threonine kinase activity
comp40099_c0	GO:0010824	biological_process	regulation of centrosome duplication
comp40099_c0	GO:0080134	biological_process	regulation of response to stress
comp40099_c0	GO:0006950	biological_process	response to stress
comp40100_c0	GO:0070126	biological_process	mitochondrial translational termination
comp40102_c0	GO:0019322	biological_process	pentose biosynthetic process
comp40102_c0	GO:0009051	biological_process	pentose-phosphate shunt, oxidative branch
comp40103_c0	GO:0001700	biological_process	embryonic development via the syncytial blastoderm
comp40104_c0	GO:0006412	biological_process	translation
comp40109_c0	GO:0006412	biological_process	translation
comp40110_c1	GO:0015031	biological_process	protein transport
comp40110_c1	GO:0016192	biological_process	vesicle-mediated transport
comp40111_c0	GO:0045893	biological_process	positive regulation of transcription, DNA-dependent
comp40111_c0	GO:0006391	biological_process	transcription initiation from mitochondrial promoter
comp40114_c0	GO:0006310	biological_process	DNA recombination
comp40114_c0	GO:0006281	biological_process	DNA repair
comp40114_c0	GO:0048853	biological_process	forebrain morphogenesis
comp40114_c0	GO:0021670	biological_process	lateral ventricle development
comp40114_c0	GO:0030901	biological_process	midbrain development
comp40114_c0	GO:0016579	biological_process	protein deubiquitination
comp40114_c0	GO:0061136	biological_process	regulation of proteasomal protein catabolic process
comp40114_c0	GO:0006355	biological_process	regulation of transcription, DNA-dependent
comp40114_c0	GO:0006351	biological_process	transcription, DNA-dependent
comp40114_c0	GO:0006511	biological_process	ubiquitin-dependent protein catabolic process
comp40114_c0	GO:0006310	biological_process	DNA recombination
comp40114_c0	GO:0006281	biological_process	DNA repair
comp40114_c0	GO:0048853	biological_process	forebrain morphogenesis
comp40114_c0	GO:0021670	biological_process	lateral ventricle development
comp40114_c0	GO:0030901	biological_process	midbrain development
comp40114_c0	GO:0016579	biological_process	protein deubiquitination
comp40114_c0	GO:0061136	biological_process	regulation of proteasomal protein catabolic process
comp40114_c0	GO:0006355	biological_process	regulation of transcription, DNA-dependent
comp40114_c0	GO:0006351	biological_process	transcription, DNA-dependent
comp40114_c0	GO:0006511	biological_process	ubiquitin-dependent protein catabolic process
comp40117_c0	GO:0006412	biological_process	translation
comp40119_c0	GO:0007017	biological_process	microtubule-based process
comp40121_c0	GO:0006397	biological_process	mRNA processing
comp40121_c0	GO:0006457	biological_process	protein folding
comp40121_c0	GO:0000413	biological_process	protein peptidyl-prolyl isomerization
comp40121_c0	GO:0008380	biological_process	RNA splicing
comp40127_c0	GO:0008356	biological_process	asymmetric cell division
comp40127_c0	GO:0060271	biological_process	cilium morphogenesis
comp40127_c0	GO:0033206	biological_process	cytokinesis after meiosis
comp40127_c0	GO:0007163	biological_process	establishment or maintenance of cell polarity
comp40127_c0	GO:0051321	biological_process	meiotic cell cycle
comp40127_c0	GO:0030833	biological_process	regulation of actin filament polymerization
comp40127_c0	GO:0051653	biological_process	spindle localization
comp40131_c0	GO:0000082	biological_process	G1/S transition of mitotic cell cycle
comp40131_c0	GO:0008286	biological_process	insulin receptor signaling pathway
comp40131_c0	GO:0031333	biological_process	negative regulation of protein complex assembly
comp40131_c0	GO:0045947	biological_process	negative regulation of translational initiation
comp40131_c0	GO:0045931	biological_process	positive regulation of mitotic cell cycle
comp40131_c0	GO:0031929	biological_process	TOR signaling cascade
comp40132_c0	GO:0030048	biological_process	actin filament-based movement
comp40138_c0	GO:0006538	biological_process	glutamate catabolic process
comp40138_c0	GO:0006542	biological_process	glutamine biosynthetic process
comp40138_c0	GO:0045213	biological_process	neurotransmitter receptor metabolic process
comp40138_c0	GO:0007416	biological_process	synapse assembly
comp40144_c0	GO:0043686	biological_process	co-translational protein modification
comp40144_c0	GO:0030433	biological_process	ER-associated protein catabolic process
comp40144_c0	GO:0006516	biological_process	glycoprotein catabolic process
comp40144_c0	GO:0043687	biological_process	post-translational protein modification
comp40144_c0	GO:0018279	biological_process	protein N-linked glycosylation via asparagine
comp40144_c0	GO:0006986	biological_process	response to unfolded protein
comp40152_c0	GO:0000184	biological_process	nuclear-transcribed mRNA catabolic process, nonsense-mediated decay
comp40152_c0	GO:0006614	biological_process	SRP-dependent cotranslational protein targeting to membrane
comp40152_c0	GO:0006414	biological_process	translational elongation
comp40152_c0	GO:0006413	biological_process	translational initiation
comp40152_c0	GO:0006415	biological_process	translational termination
comp40152_c0	GO:0019083	biological_process	viral transcription
comp40153_c0	GO:0000022	biological_process	mitotic spindle elongation
comp40153_c0	GO:0006412	biological_process	translation
comp40155_c0	GO:0006412	biological_process	translation
comp40155_c0	GO:0000910	biological_process	cytokinesis
comp40155_c0	GO:0015031	biological_process	protein transport
comp40155_c0	GO:0007317	biological_process	regulation of pole plasm oskar mRNA localization
comp40155_c0	GO:0009416	biological_process	response to light stimulus
comp40155_c0	GO:0016082	biological_process	synaptic vesicle priming
comp40155_c0	GO:0006904	biological_process	vesicle docking involved in exocytosis
comp40157_c0	GO:1901194	biological_process	negative regulation of formation of translation preinitiation complex
comp40157_c0	GO:0017148	biological_process	negative regulation of translation
comp40157_c0	GO:0006412	biological_process	translation
comp40158_c0	GO:0000184	biological_process	nuclear-transcribed mRNA catabolic process, nonsense-mediated decay
comp40158_c0	GO:0006614	biological_process	SRP-dependent cotranslational protein targeting to membrane
comp40158_c0	GO:0006414	biological_process	translational elongation
comp40158_c0	GO:0006413	biological_process	translational initiation
comp40158_c0	GO:0006415	biological_process	translational termination
comp40158_c0	GO:0019083	biological_process	viral transcription
comp40159_c0	GO:0042590	biological_process	antigen processing and presentation of exogenous peptide antigen via MHC class I
comp40159_c0	GO:0006412	biological_process	translation
comp40160_c0	GO:0030178	biological_process	negative regulation of Wnt receptor signaling pathway
comp40160_c0	GO:2000543	biological_process	positive regulation of gastrulation
comp40160_c0	GO:0051302	biological_process	regulation of cell division
comp40160_c0	GO:2000114	biological_process	regulation of establishment of cell polarity
comp40160_c0	GO:0032880	biological_process	regulation of protein localization
comp40163_c0	GO:0030433	biological_process	ER-associated protein catabolic process
comp40163_c0	GO:0000060	biological_process	protein import into nucleus, translocation
comp40163_c0	GO:0030970	biological_process	retrograde protein transport, ER to cytosol
comp40165_c0	GO:0045039	biological_process	protein import into mitochondrial inner membrane
comp40168_c1	GO:0015991	biological_process	ATP hydrolysis coupled proton transport
comp40168_c1	GO:0015986	biological_process	ATP synthesis coupled proton transport
comp40171_c0	GO:0006414	biological_process	translational elongation
comp40173_c0	GO:0006412	biological_process	translation
comp40176_c0	GO:0006364	biological_process	rRNA processing
comp40177_c0	GO:0006412	biological_process	translation
comp40178_c0	GO:0006172	biological_process	ADP biosynthetic process
comp40178_c0	GO:0001525	biological_process	angiogenesis
comp40178_c0	GO:0015991	biological_process	ATP hydrolysis coupled proton transport
comp40178_c0	GO:0006629	biological_process	lipid metabolic process
comp40178_c0	GO:0042776	biological_process	mitochondrial ATP synthesis coupled proton transport
comp40178_c0	GO:0006933	biological_process	negative regulation of cell adhesion involved in substrate-bound cell migration
comp40178_c0	GO:0051453	biological_process	regulation of intracellular pH
comp40178_c0	GO:0022904	biological_process	respiratory electron transport chain
comp40179_c1	GO:0006987	biological_process	activation of signaling protein activity involved in unfolded protein response
comp40179_c1	GO:0008284	biological_process	positive regulation of cell proliferation
comp40179_c1	GO:0006614	biological_process	SRP-dependent cotranslational protein targeting to membrane
comp40179_c1	GO:0006412	biological_process	translation
comp40187_c0	GO:0051298	biological_process	centrosome duplication
comp40187_c0	GO:0000022	biological_process	mitotic spindle elongation
comp40187_c0	GO:0006412	biological_process	translation
comp40188_c0	GO:0009060	biological_process	aerobic respiration
comp40188_c0	GO:0033615	biological_process	mitochondrial proton-transporting ATP synthase complex assembly
comp40188_c0	GO:0032981	biological_process	mitochondrial respiratory chain complex I assembly
comp40188_c0	GO:0097031	biological_process	mitochondrial respiratory chain complex I biogenesis
comp40188_c0	GO:0032780	biological_process	negative regulation of ATPase activity
comp40188_c0	GO:0051354	biological_process	negative regulation of oxidoreductase activity
comp40188_c0	GO:0051205	biological_process	protein insertion into membrane
comp40188_c0	GO:0051262	biological_process	protein tetramerization
comp40188_c1	GO:0009060	biological_process	aerobic respiration
comp40188_c1	GO:0033615	biological_process	mitochondrial proton-transporting ATP synthase complex assembly
comp40188_c1	GO:0032981	biological_process	mitochondrial respiratory chain complex I assembly
comp40188_c1	GO:0097031	biological_process	mitochondrial respiratory chain complex I biogenesis
comp40188_c1	GO:0032780	biological_process	negative regulation of ATPase activity
comp40188_c1	GO:0051354	biological_process	negative regulation of oxidoreductase activity
comp40188_c1	GO:0051205	biological_process	protein insertion into membrane
comp40188_c1	GO:0051262	biological_process	protein tetramerization
comp40190_c0	GO:0006564	biological_process	L-serine biosynthetic process
comp40192_c0	GO:0001701	biological_process	in utero embryonic development
comp40192_c0	GO:0006355	biological_process	regulation of transcription, DNA-dependent
comp40192_c0	GO:0006366	biological_process	transcription from RNA polymerase II promoter
comp40192_c0	GO:0001701	biological_process	in utero embryonic development
comp40192_c0	GO:0006355	biological_process	regulation of transcription, DNA-dependent
comp40192_c0	GO:0006351	biological_process	transcription, DNA-dependent
comp40193_c0	GO:0006637	biological_process	acyl-CoA metabolic process
comp40193_c0	GO:0008209	biological_process	androgen metabolic process
comp40193_c0	GO:0008205	biological_process	ecdysone metabolic process
comp40193_c0	GO:0008210	biological_process	estrogen metabolic process
comp40193_c0	GO:0006631	biological_process	fatty acid metabolic process
comp40193_c0	GO:0008033	biological_process	tRNA processing
comp40194_c0	GO:0035279	biological_process	mRNA cleavage involved in gene silencing by miRNA
comp40194_c0	GO:0035278	biological_process	negative regulation of translation involved in gene silencing by miRNA
comp40194_c0	GO:0045947	biological_process	negative regulation of translational initiation
comp40194_c0	GO:0031054	biological_process	pre-miRNA processing
comp40198_c0	GO:0000398	biological_process	mRNA splicing, via spliceosome
comp40199_c0	GO:0051603	biological_process	proteolysis involved in cellular protein catabolic process
comp40202_c0	GO:0030154	biological_process	cell differentiation
comp40202_c0	GO:0007275	biological_process	multicellular organismal development
comp40202_c0	GO:0006457	biological_process	protein folding
comp40202_c0	GO:0007283	biological_process	spermatogenesis
comp40203_c0	GO:0048511	biological_process	rhythmic process
comp40203_c0	GO:0006366	biological_process	transcription from RNA polymerase II promoter
comp40204_c0	GO:0009117	biological_process	nucleotide metabolic process
comp40204_c0	GO:0009117	biological_process	nucleotide metabolic process
comp40206_c0	GO:0006397	biological_process	mRNA processing
comp40206_c0	GO:0051028	biological_process	mRNA transport
comp40206_c0	GO:0000184	biological_process	nuclear-transcribed mRNA catabolic process, nonsense-mediated decay
comp40206_c0	GO:0006417	biological_process	regulation of translation
comp40206_c0	GO:0008380	biological_process	RNA splicing
comp40209_c0	GO:0007455	biological_process	eye-antennal disc morphogenesis
comp40209_c0	GO:0046660	biological_process	female sex differentiation
comp40209_c0	GO:0007478	biological_process	leg disc morphogenesis
comp40209_c0	GO:0048092	biological_process	negative regulation of male pigmentation
comp40209_c0	GO:0048071	biological_process	sex-specific pigmentation
comp40209_c0	GO:0006351	biological_process	transcription, DNA-dependent
comp40213_c0	GO:0006105	biological_process	succinate metabolic process
comp40213_c0	GO:0006104	biological_process	succinyl-CoA metabolic process
comp40213_c0	GO:0006099	biological_process	tricarboxylic acid cycle
comp40214_c0	GO:0006564	biological_process	L-serine biosynthetic process
comp40214_c0	GO:0009612	biological_process	response to mechanical stimulus
comp40214_c0	GO:0031667	biological_process	response to nutrient levels
comp40214_c0	GO:0033574	biological_process	response to testosterone stimulus
comp40215_c0	GO:0006413	biological_process	translational initiation
comp40221_c0	GO:0070389	biological_process	chaperone cofactor-dependent protein refolding
comp40221_c0	GO:0001516	biological_process	prostaglandin biosynthetic process
comp40223_c0	GO:0006886	biological_process	intracellular protein transport
comp40223_c0	GO:0032715	biological_process	negative regulation of interleukin-6 production
comp40223_c0	GO:0032720	biological_process	negative regulation of tumor necrosis factor production
comp40228_c0	GO:0051603	biological_process	proteolysis involved in cellular protein catabolic process
comp40230_c0	GO:0006334	biological_process	nucleosome assembly
comp40234_c0	GO:0007018	biological_process	microtubule-based movement
comp40234_c0	GO:0051258	biological_process	protein polymerization
comp40235_c0	GO:0006417	biological_process	regulation of translation
comp40235_c0	GO:0006412	biological_process	translation
comp40239_c0	GO:0030855	biological_process	epithelial cell differentiation
comp40239_c0	GO:0010633	biological_process	negative regulation of epithelial cell migration
comp40239_c0	GO:0045785	biological_process	positive regulation of cell adhesion
comp40239_c0	GO:0045807	biological_process	positive regulation of endocytosis
comp40240_c0	GO:0006535	biological_process	cysteine biosynthetic process from serine
comp40240_c0	GO:0019343	biological_process	cysteine biosynthetic process via cystathionine
comp40240_c0	GO:0070814	biological_process	hydrogen sulfide biosynthetic process
comp40241_c0	GO:0007339	biological_process	binding of sperm to zona pellucida
comp40241_c0	GO:0006457	biological_process	protein folding
comp40243_c0	GO:0006915	biological_process	apoptotic process
comp40243_c0	GO:0043066	biological_process	negative regulation of apoptotic process
comp40243_c0	GO:0006986	biological_process	response to unfolded protein
comp40245_c0	GO:0006457	biological_process	protein folding
comp40248_c0	GO:0006888	biological_process	ER to Golgi vesicle-mediated transport
comp40248_c0	GO:0015031	biological_process	protein transport
comp40248_c0	GO:0048280	biological_process	vesicle fusion with Golgi apparatus
comp40250_c0	GO:0000075	biological_process	cell cycle checkpoint
comp40250_c0	GO:0006271	biological_process	DNA strand elongation involved in DNA replication
comp40250_c0	GO:0006297	biological_process	nucleotide-excision repair, DNA gap filling
comp40250_c0	GO:0000084	biological_process	S phase of mitotic cell cycle
comp40250_c0	GO:0000722	biological_process	telomere maintenance via recombination
comp40250_c0	GO:0032201	biological_process	telomere maintenance via semi-conservative replication
comp40250_c0	GO:0006283	biological_process	transcription-coupled nucleotide-excision repair
comp40251_c0	GO:0006081	biological_process	cellular aldehyde metabolic process
comp40251_c0	GO:0044597	biological_process	daunorubicin metabolic process
comp40251_c0	GO:0007586	biological_process	digestion
comp40251_c0	GO:0044598	biological_process	doxorubicin metabolic process
comp40251_c0	GO:0016488	biological_process	farnesol catabolic process
comp40251_c0	GO:0008202	biological_process	steroid metabolic process
comp40251_c0	GO:0006081	biological_process	cellular aldehyde metabolic process
comp40251_c0	GO:0044597	biological_process	daunorubicin metabolic process
comp40251_c0	GO:0007586	biological_process	digestion
comp40251_c0	GO:0044598	biological_process	doxorubicin metabolic process
comp40251_c0	GO:0016488	biological_process	farnesol catabolic process
comp40251_c0	GO:0008202	biological_process	steroid metabolic process
comp40261_c0	GO:0007155	biological_process	cell adhesion
comp40265_c0	GO:0006068	biological_process	ethanol catabolic process
comp40267_c0	GO:0015031	biological_process	protein transport
comp40269_c0	GO:0016070	biological_process	RNA metabolic process
comp40276_c0	GO:0006260	biological_process	DNA replication
comp40278_c0	GO:0000122	biological_process	negative regulation of transcription from RNA polymerase II promoter
comp40278_c0	GO:0042766	biological_process	nucleosome mobilization
comp40278_c0	GO:0045944	biological_process	positive regulation of transcription from RNA polymerase II promoter
comp40278_c0	GO:0051123	biological_process	RNA polymerase II transcriptional preinitiation complex assembly
comp40283_c0	GO:0022900	biological_process	electron transport chain
comp40283_c0	GO:0006139	biological_process	nucleobase-containing compound metabolic process
comp40286_c0	GO:0045087	biological_process	innate immune response
comp40286_c0	GO:0051341	biological_process	regulation of oxidoreductase activity
comp40292_c0	GO:0042744	biological_process	hydrogen peroxide catabolic process
comp40292_c0	GO:0001893	biological_process	maternal placenta development
comp40292_c0	GO:0007005	biological_process	mitochondrion organization
comp40292_c0	GO:0030099	biological_process	myeloid cell differentiation
comp40292_c0	GO:0043066	biological_process	negative regulation of apoptotic process
comp40292_c0	GO:0033673	biological_process	negative regulation of kinase activity
comp40292_c0	GO:0008284	biological_process	positive regulation of cell proliferation
comp40292_c0	GO:0051092	biological_process	positive regulation of NF-kappaB transcription factor activity
comp40292_c0	GO:0051881	biological_process	regulation of mitochondrial membrane potential
comp40292_c0	GO:0032496	biological_process	response to lipopolysaccharide
comp40292_c0	GO:0042744	biological_process	hydrogen peroxide catabolic process
comp40292_c0	GO:0001893	biological_process	maternal placenta development
comp40292_c0	GO:0007005	biological_process	mitochondrion organization
comp40292_c0	GO:0030099	biological_process	myeloid cell differentiation
comp40292_c0	GO:0043066	biological_process	negative regulation of apoptotic process
comp40292_c0	GO:0033673	biological_process	negative regulation of kinase activity
comp40292_c0	GO:0008284	biological_process	positive regulation of cell proliferation
comp40292_c0	GO:0051092	biological_process	positive regulation of NF-kappaB transcription factor activity
comp40292_c0	GO:0051881	biological_process	regulation of mitochondrial membrane potential
comp40292_c0	GO:0032496	biological_process	response to lipopolysaccharide
comp40295_c0	GO:0006260	biological_process	DNA replication
comp40295_c0	GO:0006275	biological_process	regulation of DNA replication
comp40296_c0	GO:0005975	biological_process	carbohydrate metabolic process
comp40296_c0	GO:0006520	biological_process	cellular amino acid metabolic process
comp40299_c0	GO:0006915	biological_process	apoptotic process
comp40300_c0	GO:0045454	biological_process	cell redox homeostasis
comp40300_c0	GO:0050890	biological_process	cognition
comp40300_c0	GO:0018279	biological_process	protein N-linked glycosylation via asparagine
comp40301_c0	GO:0035335	biological_process	peptidyl-tyrosine dephosphorylation
comp40302_c0	GO:0007059	biological_process	chromosome segregation
comp40303_c0	GO:0015991	biological_process	ATP hydrolysis coupled proton transport
comp40307_c0	GO:0006508	biological_process	proteolysis
comp40307_c0	GO:0006465	biological_process	signal peptide processing
comp40315_c0	GO:0022904	biological_process	respiratory electron transport chain
comp40315_c0	GO:0044281	biological_process	small molecule metabolic process
comp40317_c0	GO:0006635	biological_process	fatty acid beta-oxidation
comp40318_c0	GO:0048102	biological_process	autophagic cell death
comp40318_c0	GO:0006914	biological_process	autophagy
comp40318_c0	GO:0007283	biological_process	spermatogenesis
comp40320_c0	GO:0006986	biological_process	response to unfolded protein
comp40323_c0	GO:0016226	biological_process	iron-sulfur cluster assembly
comp40325_c0	GO:0006412	biological_process	translation
comp40326_c0	GO:0006412	biological_process	translation
comp40326_c1	GO:0006915	biological_process	apoptotic process
comp40326_c1	GO:0016192	biological_process	vesicle-mediated transport
comp40332_c0	GO:0006886	biological_process	intracellular protein transport
comp40332_c0	GO:0016192	biological_process	vesicle-mediated transport
comp40332_c1	GO:0006886	biological_process	intracellular protein transport
comp40332_c1	GO:0016192	biological_process	vesicle-mediated transport
comp40332_c1	GO:0032543	biological_process	mitochondrial translation
comp40332_c1	GO:0006417	biological_process	regulation of translation
comp40333_c0	GO:0015031	biological_process	protein transport
comp40348_c0	GO:0018279	biological_process	protein N-linked glycosylation via asparagine
comp40351_c0	GO:0006613	biological_process	cotranslational protein targeting to membrane
comp40356_c0	GO:0042593	biological_process	glucose homeostasis
comp40356_c0	GO:0006006	biological_process	glucose metabolic process
comp40356_c0	GO:0015758	biological_process	glucose transport
comp40356_c0	GO:0044281	biological_process	small molecule metabolic process
comp40356_c0	GO:0042593	biological_process	glucose homeostasis
comp40356_c0	GO:0006006	biological_process	glucose metabolic process
comp40356_c0	GO:0015758	biological_process	glucose transport
comp40356_c0	GO:0044281	biological_process	small molecule metabolic process
comp40356_c0	GO:0042593	biological_process	glucose homeostasis
comp40356_c0	GO:0006006	biological_process	glucose metabolic process
comp40356_c0	GO:0015758	biological_process	glucose transport
comp40356_c0	GO:0044281	biological_process	small molecule metabolic process
comp40359_c0	GO:0006915	biological_process	apoptotic process
comp40359_c0	GO:0006508	biological_process	proteolysis
comp40360_c0	GO:0043457	biological_process	regulation of cellular respiration
comp40362_c0	GO:0007264	biological_process	small GTPase mediated signal transduction
comp40364_c0	GO:0006355	biological_process	regulation of transcription, DNA-dependent
comp40364_c0	GO:0006367	biological_process	transcription initiation from RNA polymerase II promoter
comp40366_c1	GO:0007021	biological_process	tubulin complex assembly
comp40368_c0	GO:0006888	biological_process	ER to Golgi vesicle-mediated transport
comp40368_c0	GO:0006351	biological_process	transcription, DNA-dependent
comp40369_c1	GO:0006334	biological_process	nucleosome assembly
comp40372_c0	GO:0006446	biological_process	regulation of translational initiation
comp40372_c0	GO:0006413	biological_process	translational initiation
comp40378_c0	GO:0006508	biological_process	proteolysis
comp40391_c0	GO:0030048	biological_process	actin filament-based movement
comp40391_c0	GO:0007298	biological_process	border follicle cell migration
comp40391_c0	GO:0090254	biological_process	cell elongation involved in imaginal disc-derived wing morphogenesis
comp40391_c0	GO:0007349	biological_process	cellularization
comp40391_c0	GO:0000910	biological_process	cytokinesis
comp40391_c0	GO:0001736	biological_process	establishment of planar polarity
comp40391_c0	GO:0060288	biological_process	formation of a compartment boundary
comp40391_c0	GO:0035317	biological_process	imaginal disc-derived wing hair organization
comp40391_c0	GO:0022008	biological_process	neurogenesis
comp40391_c0	GO:0035191	biological_process	nuclear axial expansion
comp40391_c0	GO:0007300	biological_process	ovarian nurse cell to oocyte transport
comp40391_c0	GO:0032956	biological_process	regulation of actin cytoskeleton organization
comp40391_c0	GO:0035159	biological_process	regulation of tube length, open tracheal system
comp40391_c0	GO:0042060	biological_process	wound healing
comp40405_c0	GO:0050832	biological_process	defense response to fungus
comp40405_c0	GO:0050830	biological_process	defense response to Gram-positive bacterium
comp40405_c0	GO:0045087	biological_process	innate immune response
comp40405_c0	GO:0031640	biological_process	killing of cells of other organism
comp404632_c0	GO:0006096	biological_process	glycolysis
comp40467_c0	GO:0009792	biological_process	embryo development ending in birth or egg hatching
comp40467_c0	GO:0002119	biological_process	nematode larval development
comp40467_c0	GO:0040010	biological_process	positive regulation of growth rate
comp40467_c0	GO:0040018	biological_process	positive regulation of multicellular organism growth
comp40467_c0	GO:0000003	biological_process	reproduction
comp40467_c0	GO:0007165	biological_process	signal transduction
comp40527_c0	GO:0051301	biological_process	cell division
comp40527_c0	GO:0007059	biological_process	chromosome segregation
comp40527_c0	GO:0007067	biological_process	mitosis
comp40527_c0	GO:0016925	biological_process	protein sumoylation
comp40544_c0	GO:0006508	biological_process	proteolysis
comp40545_c0	GO:0051084	biological_process	'de novo' posttranslational protein folding
comp40563_c0	GO:0050790	biological_process	regulation of catalytic activity
comp40563_c0	GO:0042176	biological_process	regulation of protein catabolic process
comp40574_c0	GO:0006412	biological_process	translation
comp40590_c0	GO:0006032	biological_process	chitin catabolic process
comp40590_c0	GO:0000272	biological_process	polysaccharide catabolic process
comp40597_c0	GO:0008053	biological_process	mitochondrial fusion
comp40602_c0	GO:0000075	biological_process	cell cycle checkpoint
comp40602_c0	GO:0000730	biological_process	DNA recombinase assembly
comp40602_c0	GO:0006271	biological_process	DNA strand elongation involved in DNA replication
comp40602_c0	GO:0000082	biological_process	G1/S transition of mitotic cell cycle
comp40602_c0	GO:0000216	biological_process	M/G1 transition of mitotic cell cycle
comp40602_c0	GO:0000718	biological_process	nucleotide-excision repair, DNA damage removal
comp40602_c0	GO:0006297	biological_process	nucleotide-excision repair, DNA gap filling
comp40602_c0	GO:0000084	biological_process	S phase of mitotic cell cycle
comp40602_c0	GO:0000722	biological_process	telomere maintenance via recombination
comp40602_c0	GO:0032201	biological_process	telomere maintenance via semi-conservative replication
comp40602_c0	GO:0006283	biological_process	transcription-coupled nucleotide-excision repair
comp40610_c0	GO:0006891	biological_process	intra-Golgi vesicle-mediated transport
comp40610_c0	GO:0006886	biological_process	intracellular protein transport
comp40613_c0	GO:0006915	biological_process	apoptotic process
comp40613_c0	GO:0043066	biological_process	negative regulation of apoptotic process
comp40613_c0	GO:0050848	biological_process	regulation of calcium-mediated signaling
comp40624_c0	GO:0006099	biological_process	tricarboxylic acid cycle
comp40625_c0	GO:0008219	biological_process	cell death
comp40625_c0	GO:0055085	biological_process	transmembrane transport
comp40631_c0	GO:0006412	biological_process	translation
comp40661_c0	GO:0042493	biological_process	response to drug
comp40661_c0	GO:0006614	biological_process	SRP-dependent cotranslational protein targeting to membrane
comp40664_c0	GO:0051301	biological_process	cell division
comp40664_c0	GO:0007059	biological_process	chromosome segregation
comp40664_c0	GO:0007126	biological_process	meiosis
comp40664_c0	GO:0007067	biological_process	mitosis
comp40678_c0	GO:0090305	biological_process	nucleic acid phosphodiester bond hydrolysis
comp40678_c0	GO:0006396	biological_process	RNA processing
comp40679_c0	GO:0051297	biological_process	centrosome organization
comp40679_c0	GO:0006260	biological_process	DNA replication
comp40679_c0	GO:0051726	biological_process	regulation of cell cycle
comp40679_c0	GO:0009411	biological_process	response to UV
comp40679_c0	GO:0019985	biological_process	translesion synthesis
comp40682_c0	GO:0006464	biological_process	cellular protein modification process
comp40687_c0	GO:0006120	biological_process	mitochondrial electron transport, NADH to ubiquinone
comp40690_c0	GO:0032508	biological_process	DNA duplex unwinding
comp40690_c0	GO:0006310	biological_process	DNA recombination
comp40690_c0	GO:0006281	biological_process	DNA repair
comp40690_c0	GO:0006355	biological_process	regulation of transcription, DNA-dependent
comp40690_c0	GO:0006351	biological_process	transcription, DNA-dependent
comp40693_c0	GO:0030042	biological_process	actin filament depolymerization
comp40693_c0	GO:0001736	biological_process	establishment of planar polarity
comp40693_c0	GO:0035317	biological_process	imaginal disc-derived wing hair organization
comp40693_c0	GO:0006911	biological_process	phagocytosis, engulfment
comp40693_c0	GO:0030834	biological_process	regulation of actin filament depolymerization
comp40693_c0	GO:0045214	biological_process	sarcomere organization
comp40695_c0	GO:0007411	biological_process	axon guidance
comp40695_c0	GO:0006950	biological_process	response to stress
comp40702_c0	GO:0000389	biological_process	mRNA 3'-splice site recognition
comp40711_c0	GO:0006397	biological_process	mRNA processing
comp40711_c0	GO:0051028	biological_process	mRNA transport
comp40711_c0	GO:0008380	biological_process	RNA splicing
comp40727_c0	GO:0030041	biological_process	actin filament polymerization
comp40758_c1	GO:0019732	biological_process	antifungal humoral response
comp40758_c1	GO:0050830	biological_process	defense response to Gram-positive bacterium
comp40758_c1	GO:0000578	biological_process	embryonic axis specification
comp40758_c1	GO:0045087	biological_process	innate immune response
comp40758_c1	GO:0031640	biological_process	killing of cells of other organism
comp40758_c1	GO:0007311	biological_process	maternal specification of dorsal/ventral axis, oocyte, germ-line encoded
comp40758_c1	GO:0008045	biological_process	motor neuron axon guidance
comp40758_c1	GO:0006967	biological_process	positive regulation of antifungal peptide biosynthetic process
comp40758_c1	GO:0031334	biological_process	positive regulation of protein complex assembly
comp40758_c1	GO:0008592	biological_process	regulation of Toll signaling pathway
comp40758_c1	GO:0008063	biological_process	Toll signaling pathway
comp40771_c0	GO:0006914	biological_process	autophagy
comp40774_c0	GO:0035690	biological_process	cellular response to drug
comp40774_c0	GO:0071398	biological_process	cellular response to fatty acid
comp40774_c0	GO:0071333	biological_process	cellular response to glucose stimulus
comp40774_c0	GO:0006241	biological_process	CTP biosynthetic process
comp40774_c0	GO:0006897	biological_process	endocytosis
comp40774_c0	GO:0006183	biological_process	GTP biosynthetic process
comp40774_c0	GO:0021766	biological_process	hippocampus development
comp40774_c0	GO:0007595	biological_process	lactation
comp40774_c0	GO:0043066	biological_process	negative regulation of apoptotic process
comp40774_c0	GO:0010629	biological_process	negative regulation of gene expression
comp40774_c0	GO:0002762	biological_process	negative regulation of myeloid leukocyte differentiation
comp40774_c0	GO:0050679	biological_process	positive regulation of epithelial cell proliferation
comp40774_c0	GO:0045618	biological_process	positive regulation of keratinocyte differentiation
comp40774_c0	GO:0010976	biological_process	positive regulation of neuron projection development
comp40774_c0	GO:0014075	biological_process	response to amine stimulus
comp40774_c0	GO:0051591	biological_process	response to cAMP
comp40774_c0	GO:0033574	biological_process	response to testosterone stimulus
comp40774_c0	GO:0006228	biological_process	UTP biosynthetic process
comp40839_c0	GO:0045494	biological_process	photoreceptor cell maintenance
comp40839_c0	GO:0060041	biological_process	retina development in camera-type eye
comp41132_c0	GO:0006397	biological_process	mRNA processing
comp41132_c0	GO:0008380	biological_process	RNA splicing
comp41147_c0	GO:0006270	biological_process	DNA replication initiation
comp41147_c0	GO:0006271	biological_process	DNA strand elongation involved in DNA replication
comp41147_c0	GO:0000082	biological_process	G1/S transition of mitotic cell cycle
comp41147_c0	GO:0000216	biological_process	M/G1 transition of mitotic cell cycle
comp41147_c0	GO:0000060	biological_process	protein import into nucleus, translocation
comp41147_c0	GO:0000084	biological_process	S phase of mitotic cell cycle
comp41147_c0	GO:0000722	biological_process	telomere maintenance via recombination
comp41147_c0	GO:0032201	biological_process	telomere maintenance via semi-conservative replication
comp41250_c0	GO:0006412	biological_process	translation
comp41416_c0	GO:0040015	biological_process	negative regulation of multicellular organism growth
comp41416_c0	GO:0043524	biological_process	negative regulation of neuron apoptotic process
comp41416_c0	GO:0006508	biological_process	proteolysis
comp41416_c0	GO:0001101	biological_process	response to acid
comp41457_c0	GO:0006915	biological_process	apoptotic process
comp41457_c0	GO:0008219	biological_process	cell death
comp41457_c0	GO:0034613	biological_process	cellular protein localization
comp41457_c0	GO:0071230	biological_process	cellular response to amino acid stimulus
comp41457_c0	GO:0045919	biological_process	positive regulation of cytolysis
comp41457_c0	GO:0019048	biological_process	virus-host interaction
comp41500_c0	GO:0051301	biological_process	cell division
comp41500_c0	GO:0030261	biological_process	chromosome condensation
comp41500_c0	GO:0007067	biological_process	mitosis
comp41500_c0	GO:0051301	biological_process	cell division
comp41500_c0	GO:0007076	biological_process	mitotic chromosome condensation
comp41528_c0	GO:0001525	biological_process	angiogenesis
comp41528_c0	GO:0071230	biological_process	cellular response to amino acid stimulus
comp41528_c0	GO:0030855	biological_process	epithelial cell differentiation
comp41528_c0	GO:0007528	biological_process	neuromuscular junction development
comp41613_c0	GO:0006364	biological_process	rRNA processing
comp41613_c0	GO:0006633	biological_process	fatty acid biosynthetic process
comp41754_c0	GO:0006730	biological_process	one-carbon metabolic process
comp41762_c0	GO:0019303	biological_process	D-ribose catabolic process
comp41969_c0	GO:0006457	biological_process	protein folding
comp41969_c0	GO:0000413	biological_process	protein peptidyl-prolyl isomerization
comp42008_c0	GO:0033211	biological_process	adiponectin-mediated signaling pathway
comp42008_c0	GO:0032049	biological_process	cardiolipin biosynthetic process
comp42008_c0	GO:0015909	biological_process	long-chain fatty acid transport
comp42008_c0	GO:0001579	biological_process	medium-chain fatty acid transport
comp42008_c0	GO:0071072	biological_process	negative regulation of phospholipid biosynthetic process
comp42008_c0	GO:0006654	biological_process	phosphatidic acid biosynthetic process
comp42008_c0	GO:0006656	biological_process	phosphatidylcholine biosynthetic process
comp42008_c0	GO:0006646	biological_process	phosphatidylethanolamine biosynthetic process
comp42008_c0	GO:0006661	biological_process	phosphatidylinositol biosynthetic process
comp42008_c0	GO:0006659	biological_process	phosphatidylserine biosynthetic process
comp42008_c0	GO:0031652	biological_process	positive regulation of heat generation
comp42008_c0	GO:0071902	biological_process	positive regulation of protein serine/threonine kinase activity
comp42008_c0	GO:0009409	biological_process	response to cold
comp42008_c0	GO:0032868	biological_process	response to insulin stimulus
comp42347_c0	GO:0006351	biological_process	transcription, DNA-dependent
comp42417_c0	GO:0007155	biological_process	cell adhesion
comp42417_c0	GO:0007275	biological_process	multicellular organismal development
comp42417_c0	GO:0042127	biological_process	regulation of cell proliferation
comp42417_c0	GO:0008360	biological_process	regulation of cell shape
comp42513_c0	GO:0007275	biological_process	multicellular organismal development
comp42513_c0	GO:0010998	biological_process	regulation of translational initiation by eIF2 alpha phosphorylation
comp42874_c0	GO:0007059	biological_process	chromosome segregation
comp42874_c0	GO:0000910	biological_process	cytokinesis
comp42874_c0	GO:0051303	biological_process	establishment of chromosome localization
comp42874_c0	GO:0000086	biological_process	G2/M transition of mitotic cell cycle
comp42874_c0	GO:0007067	biological_process	mitosis
comp42874_c0	GO:0043066	biological_process	negative regulation of apoptotic process
comp42874_c0	GO:0045892	biological_process	negative regulation of transcription, DNA-dependent
comp42874_c0	GO:0031536	biological_process	positive regulation of exit from mitosis
comp42874_c0	GO:0045931	biological_process	positive regulation of mitotic cell cycle
comp42874_c0	GO:0031503	biological_process	protein complex localization
comp42874_c0	GO:0006468	biological_process	protein phosphorylation
comp42874_c0	GO:0042493	biological_process	response to drug
comp42874_c0	GO:0051384	biological_process	response to glucocorticoid stimulus
comp42874_c0	GO:0043434	biological_process	response to peptide hormone stimulus
comp42874_c0	GO:0031577	biological_process	spindle checkpoint
comp42874_c0	GO:0006351	biological_process	transcription, DNA-dependent
comp42916_c0	GO:0001525	biological_process	angiogenesis
comp42916_c0	GO:0006915	biological_process	apoptotic process
comp42916_c0	GO:0007155	biological_process	cell adhesion
comp42916_c0	GO:0006006	biological_process	glucose metabolic process
comp42916_c0	GO:0006954	biological_process	inflammatory response
comp42916_c0	GO:0006412	biological_process	translation
comp42972_c0	GO:0015031	biological_process	protein transport
comp42972_c0	GO:0016192	biological_process	vesicle-mediated transport
comp43229_c0	GO:0030311	biological_process	poly-N-acetyllactosamine biosynthetic process
comp43229_c0	GO:0006486	biological_process	protein glycosylation
comp43310_c0	GO:0006364	biological_process	rRNA processing
comp43408_c0	GO:0006508	biological_process	proteolysis
comp43588_c0	GO:0016573	biological_process	histone acetylation
comp43588_c0	GO:0006357	biological_process	regulation of transcription from RNA polymerase II promoter
comp43588_c0	GO:0006351	biological_process	transcription, DNA-dependent
comp44383_c0	GO:0016567	biological_process	protein ubiquitination
comp45049_c0	GO:0030953	biological_process	astral microtubule organization
comp45049_c0	GO:0021987	biological_process	cerebral cortex development
comp45049_c0	GO:0022027	biological_process	interkinetic nuclear migration
comp45049_c0	GO:0022008	biological_process	neurogenesis
comp45049_c0	GO:0032886	biological_process	regulation of microtubule-based process
comp45049_c0	GO:0032880	biological_process	regulation of protein localization
comp46147_c0	GO:0007218	biological_process	neuropeptide signaling pathway
comp47127_c0	GO:0048854	biological_process	brain morphogenesis
comp47127_c0	GO:0001658	biological_process	branching involved in ureteric bud morphogenesis
comp47127_c0	GO:0001709	biological_process	cell fate determination
comp47127_c0	GO:0071333	biological_process	cellular response to glucose stimulus
comp47127_c0	GO:0070301	biological_process	cellular response to hydrogen peroxide
comp47127_c0	GO:0071260	biological_process	cellular response to mechanical stimulus
comp47127_c0	GO:0071300	biological_process	cellular response to retinoic acid
comp47127_c0	GO:0090103	biological_process	cochlea morphogenesis
comp47127_c0	GO:0010001	biological_process	glial cell differentiation
comp47127_c0	GO:0003337	biological_process	mesenchymal to epithelial transition involved in metanephros morphogenesis
comp47127_c0	GO:0007501	biological_process	mesodermal cell fate specification
comp47127_c0	GO:0072177	biological_process	mesonephric duct development
comp47127_c0	GO:0072172	biological_process	mesonephric tubule formation
comp47127_c0	GO:0072205	biological_process	metanephric collecting duct development
comp47127_c0	GO:0072221	biological_process	metanephric distal convoluted tubule development
comp47127_c0	GO:0072162	biological_process	metanephric mesenchymal cell differentiation
comp47127_c0	GO:0072289	biological_process	metanephric nephron tubule formation
comp47127_c0	GO:1900215	biological_process	negative regulation of apoptotic process involved in metanephric collecting duct development
comp47127_c0	GO:1900218	biological_process	negative regulation of apoptotic process involved in metanephric nephron tubule development
comp47127_c0	GO:0043154	biological_process	negative regulation of cysteine-type endopeptidase activity involved in apoptotic process
comp47127_c0	GO:0045918	biological_process	negative regulation of cytolysis
comp47127_c0	GO:0072305	biological_process	negative regulation of mesenchymal cell apoptotic process involved in metanephric nephron morphogenesis
comp47127_c0	GO:2000378	biological_process	negative regulation of reactive oxygen species metabolic process
comp47127_c0	GO:0000122	biological_process	negative regulation of transcription from RNA polymerase II promoter
comp47127_c0	GO:0072179	biological_process	nephric duct formation
comp47127_c0	GO:0001843	biological_process	neural tube closure
comp47127_c0	GO:0061360	biological_process	optic chiasma development
comp47127_c0	GO:0002072	biological_process	optic cup morphogenesis involved in camera-type eye development
comp47127_c0	GO:0021633	biological_process	optic nerve structural organization
comp47127_c0	GO:0031016	biological_process	pancreas development
comp47127_c0	GO:0061205	biological_process	paramesonephric duct development
comp47127_c0	GO:0090190	biological_process	positive regulation of branching involved in ureteric bud morphogenesis
comp47127_c0	GO:0072108	biological_process	positive regulation of mesenchymal to epithelial transition involved in metanephros morphogenesis
comp47127_c0	GO:2000594	biological_process	positive regulation of metanephric DCT cell differentiation
comp47127_c0	GO:0072300	biological_process	positive regulation of metanephric glomerulus development
comp47127_c0	GO:2000597	biological_process	positive regulation of optic nerve formation
comp47127_c0	GO:0045944	biological_process	positive regulation of transcription from RNA polymerase II promoter
comp47127_c0	GO:0039003	biological_process	pronephric field specification
comp47127_c0	GO:0043491	biological_process	protein kinase B signaling cascade
comp47127_c0	GO:0072593	biological_process	reactive oxygen species metabolic process
comp47127_c0	GO:0072307	biological_process	regulation of metanephric nephron tubule epithelial cell differentiation
comp47127_c0	GO:0035566	biological_process	regulation of metanephros size
comp47127_c0	GO:0003406	biological_process	retinal pigment epithelium development
comp47127_c0	GO:0048863	biological_process	stem cell differentiation
comp47127_c0	GO:0006351	biological_process	transcription, DNA-dependent
comp47127_c0	GO:0035799	biological_process	ureter maturation
comp47127_c0	GO:0072197	biological_process	ureter morphogenesis
comp47127_c0	GO:0021650	biological_process	vestibulocochlear nerve formation
comp47270_c0	GO:0006355	biological_process	regulation of transcription, DNA-dependent
comp47270_c0	GO:0006351	biological_process	transcription, DNA-dependent
comp47296_c0	GO:0006457	biological_process	protein folding
comp47599_c0	GO:0045116	biological_process	protein neddylation
comp476665_c0	GO:0016339	biological_process	calcium-dependent cell-cell adhesion
comp476665_c0	GO:0007156	biological_process	homophilic cell adhesion
comp479995_c0	GO:0022900	biological_process	electron transport chain
comp48288_c1	GO:0019556	biological_process	histidine catabolic process to glutamate and formamide
comp48288_c1	GO:0019557	biological_process	histidine catabolic process to glutamate and formate
comp48518_c0	GO:0006355	biological_process	regulation of transcription, DNA-dependent
comp48518_c0	GO:0006351	biological_process	transcription, DNA-dependent
comp48535_c0	GO:0035556	biological_process	intracellular signal transduction
comp48535_c0	GO:0016567	biological_process	protein ubiquitination
comp49044_c0	GO:0006470	biological_process	protein dephosphorylation
comp49406_c0	GO:0006508	biological_process	proteolysis
comp49449_c0	GO:0045893	biological_process	positive regulation of transcription, DNA-dependent
comp49449_c0	GO:0006351	biological_process	transcription, DNA-dependent
comp49449_c0	GO:0045893	biological_process	positive regulation of transcription, DNA-dependent
comp49449_c0	GO:0006351	biological_process	transcription, DNA-dependent
comp49468_c0	GO:0035556	biological_process	intracellular signal transduction
comp49468_c0	GO:0007205	biological_process	protein kinase C-activating G-protein coupled receptor signaling pathway
comp50467_c0	GO:0007275	biological_process	multicellular organismal development
comp50467_c0	GO:0006508	biological_process	proteolysis
comp5085_c0	GO:0055085	biological_process	transmembrane transport
comp51129_c0	GO:0006260	biological_process	DNA replication
comp51219_c0	GO:0034641	biological_process	cellular nitrogen compound metabolic process
comp51219_c0	GO:0007588	biological_process	excretion
comp51219_c0	GO:0046487	biological_process	glyoxylate metabolic process
comp51219_c0	GO:0051259	biological_process	protein oligomerization
comp515926_c0	GO:0045165	biological_process	cell fate commitment
comp515926_c0	GO:0001892	biological_process	embryonic placenta development
comp515926_c0	GO:0007281	biological_process	germ cell development
comp515926_c0	GO:0001893	biological_process	maternal placenta development
comp515926_c0	GO:0030889	biological_process	negative regulation of B cell proliferation
comp515926_c0	GO:0031665	biological_process	negative regulation of lipopolysaccharide-mediated signaling pathway
comp515926_c0	GO:0000122	biological_process	negative regulation of transcription from RNA polymerase II promoter
comp515926_c0	GO:0045579	biological_process	positive regulation of B cell differentiation
comp515926_c0	GO:0010628	biological_process	positive regulation of gene expression
comp515926_c0	GO:0006351	biological_process	transcription, DNA-dependent
comp51765_c0	GO:0008292	biological_process	acetylcholine biosynthetic process
comp51765_c0	GO:0006814	biological_process	sodium ion transport
comp51843_c0	GO:0048098	biological_process	antennal joint development
comp51843_c0	GO:0007417	biological_process	central nervous system development
comp51843_c0	GO:0070983	biological_process	dendrite guidance
comp51843_c0	GO:0008585	biological_process	female gonad development
comp51843_c0	GO:0060288	biological_process	formation of a compartment boundary
comp51843_c0	GO:0008587	biological_process	imaginal disc-derived wing margin morphogenesis
comp51843_c0	GO:0061332	biological_process	Malpighian tubule bud morphogenesis
comp51843_c0	GO:0000278	biological_process	mitotic cell cycle
comp51843_c0	GO:0045746	biological_process	negative regulation of Notch signaling pathway
comp51843_c0	GO:0000122	biological_process	negative regulation of transcription from RNA polymerase II promoter
comp51843_c0	GO:0030713	biological_process	ovarian follicle cell stalk formation
comp51843_c0	GO:0007422	biological_process	peripheral nervous system development
comp51843_c0	GO:0007605	biological_process	sensory perception of sound
comp51843_c0	GO:0035277	biological_process	spiracle morphogenesis, open tracheal system
comp51843_c0	GO:0006351	biological_process	transcription, DNA-dependent
comp52127_c0	GO:0000730	biological_process	DNA recombinase assembly
comp52127_c0	GO:0006268	biological_process	DNA unwinding involved in replication
comp52127_c0	GO:0006312	biological_process	mitotic recombination
comp52127_c0	GO:0051106	biological_process	positive regulation of DNA ligation
comp52127_c0	GO:0051260	biological_process	protein homooligomerization
comp52127_c0	GO:0007131	biological_process	reciprocal meiotic recombination
comp52564_c0	GO:0031145	biological_process	anaphase-promoting complex-dependent proteasomal ubiquitin-dependent protein catabolic process
comp52564_c0	GO:0002479	biological_process	antigen processing and presentation of exogenous peptide antigen via MHC class I, TAP-dependent
comp52564_c0	GO:0006915	biological_process	apoptotic process
comp52564_c0	GO:0007253	biological_process	cytoplasmic sequestering of NF-kappaB
comp52564_c0	GO:0006977	biological_process	DNA damage response, signal transduction by p53 class mediator resulting in cell cycle arrest
comp52564_c0	GO:0000082	biological_process	G1/S transition of mitotic cell cycle
comp52564_c0	GO:0010467	biological_process	gene expression
comp52564_c0	GO:0000216	biological_process	M/G1 transition of mitotic cell cycle
comp52564_c0	GO:0016071	biological_process	mRNA metabolic process
comp52564_c0	GO:0043066	biological_process	negative regulation of apoptotic process
comp52564_c0	GO:0043518	biological_process	negative regulation of DNA damage response, signal transduction by p53 class mediator
comp52564_c0	GO:0043409	biological_process	negative regulation of MAPK cascade
comp52564_c0	GO:0032088	biological_process	negative regulation of NF-kappaB transcription factor activity
comp52564_c0	GO:0090201	biological_process	negative regulation of release of cytochrome c from mitochondria
comp52564_c0	GO:0000122	biological_process	negative regulation of transcription from RNA polymerase II promoter
comp52564_c0	GO:0051436	biological_process	negative regulation of ubiquitin-protein ligase activity involved in mitotic cell cycle
comp52564_c0	GO:0030307	biological_process	positive regulation of cell growth
comp52564_c0	GO:0045737	biological_process	positive regulation of cyclin-dependent protein kinase activity
comp52564_c0	GO:0032436	biological_process	positive regulation of proteasomal ubiquitin-dependent protein catabolic process
comp52564_c0	GO:0051437	biological_process	positive regulation of ubiquitin-protein ligase activity involved in mitotic cell cycle
comp52564_c0	GO:0070682	biological_process	proteasome regulatory particle assembly
comp52564_c0	GO:0000209	biological_process	protein polyubiquitination
comp52564_c0	GO:0006521	biological_process	regulation of cellular amino acid metabolic process
comp52564_c0	GO:0000084	biological_process	S phase of mitotic cell cycle
comp52564_c0	GO:0044281	biological_process	small molecule metabolic process
comp52564_c0	GO:0016032	biological_process	viral reproduction
comp52622_c0	GO:0006200	biological_process	ATP catabolic process
comp52622_c0	GO:0030168	biological_process	platelet activation
comp52622_c0	GO:0002576	biological_process	platelet degranulation
comp52622_c0	GO:0055085	biological_process	transmembrane transport
comp53074_c0	GO:0006355	biological_process	regulation of transcription, DNA-dependent
comp53074_c0	GO:0006351	biological_process	transcription, DNA-dependent
comp538063_c0	GO:0006351	biological_process	transcription, DNA-dependent
comp53992_c0	GO:0060122	biological_process	inner ear receptor stereocilium organization
comp53992_c0	GO:0001895	biological_process	retina homeostasis
comp53992_c0	GO:0050953	biological_process	sensory perception of light stimulus
comp53992_c0	GO:0007605	biological_process	sensory perception of sound
comp54053_c0	GO:0006915	biological_process	apoptotic process
comp54053_c0	GO:0043123	biological_process	positive regulation of I-kappaB kinase/NF-kappaB cascade
comp54053_c0	GO:0051092	biological_process	positive regulation of NF-kappaB transcription factor activity
comp54053_c0	GO:0042981	biological_process	regulation of apoptotic process
comp54053_c0	GO:0007165	biological_process	signal transduction
comp54193_c0	GO:0006200	biological_process	ATP catabolic process
comp54193_c0	GO:0006812	biological_process	cation transport
comp54404_c1	GO:0007265	biological_process	Ras protein signal transduction
comp54404_c1	GO:0043087	biological_process	regulation of GTPase activity
comp54404_c1	GO:0051056	biological_process	regulation of small GTPase mediated signal transduction
comp55180_c0	GO:0023035	biological_process	CD40 signaling pathway
comp55180_c0	GO:0043123	biological_process	positive regulation of I-kappaB kinase/NF-kappaB cascade
comp55180_c0	GO:0051092	biological_process	positive regulation of NF-kappaB transcription factor activity
comp55180_c0	GO:0097039	biological_process	protein linear polyubiquitination
comp55180_c0	GO:0050852	biological_process	T cell receptor signaling pathway
comp55489_c0	GO:0007049	biological_process	cell cycle
comp55489_c0	GO:0071228	biological_process	cellular response to tumor cell
comp55489_c0	GO:0045087	biological_process	innate immune response
comp55489_c0	GO:0030216	biological_process	keratinocyte differentiation
comp55489_c0	GO:0051782	biological_process	negative regulation of cell division
comp55489_c0	GO:0000122	biological_process	negative regulation of transcription from RNA polymerase II promoter
comp55489_c0	GO:0035872	biological_process	nucleotide-binding domain, leucine rich repeat containing receptor signaling pathway
comp55489_c0	GO:0048008	biological_process	platelet-derived growth factor receptor signaling pathway
comp55489_c0	GO:0043065	biological_process	positive regulation of apoptotic process
comp55489_c0	GO:0006606	biological_process	protein import into nucleus
comp55489_c0	GO:0042127	biological_process	regulation of cell proliferation
comp55489_c0	GO:0051592	biological_process	response to calcium ion
comp55489_c0	GO:0042493	biological_process	response to drug
comp55489_c0	GO:0032355	biological_process	response to estradiol stimulus
comp55489_c0	GO:0009749	biological_process	response to glucose stimulus
comp55489_c0	GO:0042542	biological_process	response to hydrogen peroxide
comp55489_c0	GO:0009612	biological_process	response to mechanical stimulus
comp55489_c0	GO:0032570	biological_process	response to progesterone stimulus
comp55489_c0	GO:0006351	biological_process	transcription, DNA-dependent
comp56234_c0	GO:0006611	biological_process	protein export from nucleus
comp56234_c0	GO:0006405	biological_process	RNA export from nucleus
comp56605_c0	GO:0045019	biological_process	negative regulation of nitric oxide biosynthetic process
comp56605_c0	GO:0051001	biological_process	negative regulation of nitric-oxide synthase activity
comp56605_c0	GO:0009311	biological_process	oligosaccharide metabolic process
comp56886_c1	GO:0006809	biological_process	nitric oxide biosynthetic process
comp570843_c0	GO:0034641	biological_process	cellular nitrogen compound metabolic process
comp570843_c0	GO:0071320	biological_process	cellular response to cAMP
comp570843_c0	GO:0071371	biological_process	cellular response to gonadotropin stimulus
comp570843_c0	GO:0006590	biological_process	thyroid hormone generation
comp57106_c1	GO:0035115	biological_process	embryonic forelimb morphogenesis
comp57106_c1	GO:0021915	biological_process	neural tube development
comp57106_c1	GO:0006355	biological_process	regulation of transcription, DNA-dependent
comp57106_c1	GO:0019827	biological_process	stem cell maintenance
comp57106_c1	GO:0006351	biological_process	transcription, DNA-dependent
comp57155_c0	GO:0060612	biological_process	adipose tissue development
comp57155_c0	GO:0007420	biological_process	brain development
comp57155_c0	GO:0044255	biological_process	cellular lipid metabolic process
comp57155_c0	GO:0046951	biological_process	ketone body biosynthetic process
comp57155_c0	GO:0046952	biological_process	ketone body catabolic process
comp57155_c0	GO:0001889	biological_process	liver development
comp57155_c0	GO:0046686	biological_process	response to cadmium ion
comp57155_c0	GO:0051412	biological_process	response to corticosterone stimulus
comp57155_c0	GO:0042493	biological_process	response to drug
comp57155_c0	GO:0032355	biological_process	response to estradiol stimulus
comp57155_c0	GO:0045471	biological_process	response to ethanol
comp57155_c0	GO:0060416	biological_process	response to growth hormone stimulus
comp57155_c0	GO:0032868	biological_process	response to insulin stimulus
comp57155_c0	GO:0007584	biological_process	response to nutrient
comp57155_c0	GO:0042594	biological_process	response to starvation
comp57155_c0	GO:0009636	biological_process	response to toxin
comp57160_c0	GO:0045719	biological_process	negative regulation of glycogen biosynthetic process
comp57160_c0	GO:0045727	biological_process	positive regulation of translation
comp57160_c0	GO:0046777	biological_process	protein autophosphorylation
comp57160_c0	GO:2000505	biological_process	regulation of energy homeostasis
comp57160_c0	GO:0070092	biological_process	regulation of glucagon secretion
comp57160_c0	GO:0043576	biological_process	regulation of respiratory gaseous exchange
comp57226_c0	GO:0051924	biological_process	regulation of calcium ion transport
comp57559_c0	GO:0030155	biological_process	regulation of cell adhesion
comp57559_c0	GO:0030162	biological_process	regulation of proteolysis
comp57559_c0	GO:0030155	biological_process	regulation of cell adhesion
comp57559_c0	GO:0030162	biological_process	regulation of proteolysis
comp57842_c0	GO:0045454	biological_process	cell redox homeostasis
comp57843_c0	GO:0048311	biological_process	mitochondrion distribution
comp57843_c0	GO:0051258	biological_process	protein polymerization
comp57854_c0	GO:0000122	biological_process	negative regulation of transcription from RNA polymerase II promoter
comp57854_c0	GO:0006351	biological_process	transcription, DNA-dependent
comp57861_c0	GO:0042113	biological_process	B cell activation
comp57881_c0	GO:0008089	biological_process	anterograde axon cargo transport
comp57881_c0	GO:0048490	biological_process	anterograde synaptic vesicle transport
comp57881_c0	GO:0016044	biological_process	cellular membrane organization
comp57881_c0	GO:0032438	biological_process	melanosome organization
comp57881_c0	GO:0031175	biological_process	neuron projection development
comp57881_c0	GO:0006892	biological_process	post-Golgi vesicle-mediated transport
comp58008_c1	GO:0006281	biological_process	DNA repair
comp58008_c1	GO:2000042	biological_process	negative regulation of double-strand break repair via homologous recombination
comp58015_c0	GO:0019752	biological_process	carboxylic acid metabolic process
comp58015_c0	GO:0015031	biological_process	protein transport
comp58015_c0	GO:0016192	biological_process	vesicle-mediated transport
comp58065_c0	GO:0007630	biological_process	jump response
comp58065_c0	GO:0034551	biological_process	mitochondrial respiratory chain complex III assembly
comp58065_c0	GO:0071632	biological_process	optomotor response
comp58103_c0	GO:0050896	biological_process	response to stimulus
comp58103_c0	GO:0042572	biological_process	retinol metabolic process
comp58103_c0	GO:0007601	biological_process	visual perception
comp58174_c0	GO:0045893	biological_process	positive regulation of transcription, DNA-dependent
comp58174_c0	GO:0006391	biological_process	transcription initiation from mitochondrial promoter
comp58174_c0	GO:0045893	biological_process	positive regulation of transcription, DNA-dependent
comp58174_c0	GO:0006391	biological_process	transcription initiation from mitochondrial promoter
comp58178_c0	GO:0006281	biological_process	DNA repair
comp58178_c0	GO:0006260	biological_process	DNA replication
comp58178_c0	GO:0006355	biological_process	regulation of transcription, DNA-dependent
comp58178_c0	GO:0006351	biological_process	transcription, DNA-dependent
comp58244_c0	GO:0008033	biological_process	tRNA processing
comp58261_c0	GO:0034332	biological_process	adherens junction organization
comp58261_c0	GO:0006241	biological_process	CTP biosynthetic process
comp58261_c0	GO:0007427	biological_process	epithelial cell migration, open tracheal system
comp58261_c0	GO:0016334	biological_process	establishment or maintenance of polarity of follicular epithelium
comp58261_c0	GO:0006183	biological_process	GTP biosynthetic process
comp58261_c0	GO:0007017	biological_process	microtubule-based process
comp58261_c0	GO:0007067	biological_process	mitosis
comp58261_c0	GO:0018105	biological_process	peptidyl-serine phosphorylation
comp58261_c0	GO:0046777	biological_process	protein autophosphorylation
comp58261_c0	GO:0035152	biological_process	regulation of tube architecture, open tracheal system
comp58261_c0	GO:0006228	biological_process	UTP biosynthetic process
comp58398_c0	GO:0001745	biological_process	compound eye morphogenesis
comp58398_c0	GO:0048132	biological_process	female germ-line stem cell division
comp58398_c0	GO:0030718	biological_process	germ-line stem cell maintenance
comp58398_c0	GO:0007141	biological_process	male meiosis I
comp58398_c0	GO:0008315	biological_process	meiotic G2/MI transition
comp58398_c0	GO:0051078	biological_process	meiotic nuclear envelope disassembly
comp58398_c0	GO:0000212	biological_process	meiotic spindle organization
comp58398_c0	GO:0007067	biological_process	mitosis
comp58398_c0	GO:0090305	biological_process	nucleic acid phosphodiester bond hydrolysis
comp58398_c0	GO:0048137	biological_process	spermatocyte division
comp58399_c0	GO:0035335	biological_process	peptidyl-tyrosine dephosphorylation
comp58399_c0	GO:0035335	biological_process	peptidyl-tyrosine dephosphorylation
comp58457_c0	GO:0008292	biological_process	acetylcholine biosynthetic process
comp58457_c0	GO:0006814	biological_process	sodium ion transport
comp58561_c0	GO:0042381	biological_process	hemolymph coagulation
comp58973_c0	GO:0006397	biological_process	mRNA processing
comp58973_c0	GO:0008380	biological_process	RNA splicing
comp58980_c0	GO:0006200	biological_process	ATP catabolic process
comp58980_c0	GO:0007049	biological_process	cell cycle
comp58980_c0	GO:0006270	biological_process	DNA replication initiation
comp58980_c0	GO:0006268	biological_process	DNA unwinding involved in replication
comp58980_c0	GO:0030174	biological_process	regulation of DNA-dependent DNA replication initiation
comp58989_c0	GO:0002474	biological_process	antigen processing and presentation of peptide antigen via MHC class I
comp58989_c0	GO:0000209	biological_process	protein polyubiquitination
comp58989_c0	GO:0006508	biological_process	proteolysis
comp58989_c0	GO:0042493	biological_process	response to drug
comp58989_c0	GO:0009636	biological_process	response to toxin
comp59014_c0	GO:0006693	biological_process	prostaglandin metabolic process
comp59026_c0	GO:0006397	biological_process	mRNA processing
comp59026_c0	GO:0008380	biological_process	RNA splicing
comp59121_c0	GO:0006886	biological_process	intracellular protein transport
comp59121_c0	GO:0048488	biological_process	synaptic vesicle endocytosis
comp59194_c0	GO:0007420	biological_process	brain development
comp59194_c0	GO:0040007	biological_process	growth
comp59194_c0	GO:0007626	biological_process	locomotory behavior
comp59194_c0	GO:0009791	biological_process	post-embryonic development
comp59194_c0	GO:0006979	biological_process	response to oxidative stress
comp59194_c0	GO:0010269	biological_process	response to selenium ion
comp59194_c0	GO:0001887	biological_process	selenium compound metabolic process
comp59194_c0	GO:0019953	biological_process	sexual reproduction
comp59289_c0	GO:0051301	biological_process	cell division
comp59289_c0	GO:0007067	biological_process	mitosis
comp59304_c1	GO:0042977	biological_process	activation of JAK2 kinase activity
comp59304_c1	GO:0019221	biological_process	cytokine-mediated signaling pathway
comp59304_c1	GO:0030218	biological_process	erythrocyte differentiation
comp59304_c1	GO:0060397	biological_process	JAK-STAT cascade involved in growth hormone signaling pathway
comp59304_c1	GO:0046777	biological_process	protein autophosphorylation
comp59319_c1	GO:0043966	biological_process	histone H3 acetylation
comp59319_c1	GO:0051457	biological_process	maintenance of protein location in nucleus
comp59319_c1	GO:0006355	biological_process	regulation of transcription, DNA-dependent
comp59319_c1	GO:0006351	biological_process	transcription, DNA-dependent
comp59320_c0	GO:0051028	biological_process	mRNA transport
comp59320_c0	GO:0015031	biological_process	protein transport
comp59331_c0	GO:0051301	biological_process	cell division
comp59331_c0	GO:0007067	biological_process	mitosis
comp59341_c0	GO:0046034	biological_process	ATP metabolic process
comp59362_c0	GO:0007507	biological_process	heart development
comp59362_c0	GO:0045736	biological_process	negative regulation of cyclin-dependent protein kinase activity
comp59362_c0	GO:0000122	biological_process	negative regulation of transcription from RNA polymerase II promoter
comp59362_c0	GO:0006351	biological_process	transcription, DNA-dependent
comp59381_c0	GO:0006412	biological_process	translation
comp59399_c0	GO:0008283	biological_process	cell proliferation
comp59399_c0	GO:0007165	biological_process	signal transduction
comp59407_c0	GO:0006915	biological_process	apoptotic process
comp59407_c0	GO:0033205	biological_process	cell cycle cytokinesis
comp59407_c0	GO:0007067	biological_process	mitosis
comp59407_c0	GO:0043066	biological_process	negative regulation of apoptotic process
comp59407_c0	GO:0045860	biological_process	positive regulation of protein kinase activity
comp59407_c0	GO:0042127	biological_process	regulation of cell proliferation
comp59448_c0	GO:0006508	biological_process	proteolysis
comp59448_c0	GO:0019538	biological_process	protein metabolic process
comp59448_c0	GO:0006508	biological_process	proteolysis
comp59449_c0	GO:0008334	biological_process	histone mRNA metabolic process
comp59449_c0	GO:0006400	biological_process	tRNA modification
comp59450_c0	GO:0043542	biological_process	endothelial cell migration
comp59450_c0	GO:0014047	biological_process	glutamate secretion
comp59450_c0	GO:0032435	biological_process	negative regulation of proteasomal ubiquitin-dependent protein catabolic process
comp59450_c0	GO:0030511	biological_process	positive regulation of transforming growth factor beta receptor signaling pathway
comp59450_c0	GO:0006605	biological_process	protein targeting
comp59450_c0	GO:0031647	biological_process	regulation of protein stability
comp59450_c0	GO:0048167	biological_process	regulation of synaptic plasticity
comp59450_c0	GO:0007268	biological_process	synaptic transmission
comp59451_c0	GO:0031397	biological_process	negative regulation of protein ubiquitination
comp59451_c0	GO:0015031	biological_process	protein transport
comp59469_c0	GO:0006457	biological_process	protein folding
comp59498_c0	GO:0006412	biological_process	translation
comp59504_c0	GO:0006200	biological_process	ATP catabolic process
comp59504_c0	GO:0006413	biological_process	translational initiation
comp59504_c1	GO:0006200	biological_process	ATP catabolic process
comp59504_c1	GO:0006413	biological_process	translational initiation
comp59508_c0	GO:0006474	biological_process	N-terminal protein amino acid acetylation
comp59516_c0	GO:0006412	biological_process	translation
comp59525_c0	GO:0051603	biological_process	proteolysis involved in cellular protein catabolic process
comp59544_c0	GO:0007052	biological_process	mitotic spindle organization
comp59544_c0	GO:0006406	biological_process	mRNA export from nucleus
comp59544_c0	GO:0000398	biological_process	mRNA splicing, via spliceosome
comp59544_c0	GO:0000381	biological_process	regulation of alternative mRNA splicing, via spliceosome
comp59544_c0	GO:0046784	biological_process	intronless viral mRNA export from host nucleus
comp59544_c0	GO:0006406	biological_process	mRNA export from nucleus
comp59544_c0	GO:0000398	biological_process	mRNA splicing, via spliceosome
comp59544_c0	GO:0010501	biological_process	RNA secondary structure unwinding
comp59544_c0	GO:0000245	biological_process	spliceosomal complex assembly
comp59544_c0	GO:0046784	biological_process	intronless viral mRNA export from host nucleus
comp59544_c0	GO:0006406	biological_process	mRNA export from nucleus
comp59544_c0	GO:0000398	biological_process	mRNA splicing, via spliceosome
comp59544_c0	GO:0010501	biological_process	RNA secondary structure unwinding
comp59544_c0	GO:0000245	biological_process	spliceosomal complex assembly
comp59561_c0	GO:0006430	biological_process	lysyl-tRNA aminoacylation
comp59561_c0	GO:0006430	biological_process	lysyl-tRNA aminoacylation
comp59564_c0	GO:0006635	biological_process	fatty acid beta-oxidation
comp59564_c0	GO:0006635	biological_process	fatty acid beta-oxidation
comp59574_c0	GO:0007059	biological_process	chromosome segregation
comp59574_c0	GO:0006364	biological_process	rRNA processing
comp59586_c0	GO:0060710	biological_process	chorio-allantoic fusion
comp59586_c0	GO:0045892	biological_process	negative regulation of transcription, DNA-dependent
comp59586_c0	GO:0006457	biological_process	protein folding
comp59586_c0	GO:0034504	biological_process	protein localization to nucleus
comp59586_c0	GO:0030433	biological_process	ER-associated protein catabolic process
comp59586_c0	GO:0030308	biological_process	negative regulation of cell growth
comp59586_c0	GO:0008285	biological_process	negative regulation of cell proliferation
comp59586_c0	GO:0090084	biological_process	negative regulation of inclusion body assembly
comp59586_c0	GO:0090086	biological_process	negative regulation of protein deubiquitination
comp59586_c0	GO:0032436	biological_process	positive regulation of proteasomal ubiquitin-dependent protein catabolic process
comp59586_c0	GO:0031398	biological_process	positive regulation of protein ubiquitination
comp59586_c0	GO:0006457	biological_process	protein folding
comp59586_c0	GO:0006986	biological_process	response to unfolded protein
comp59589_c0	GO:0006094	biological_process	gluconeogenesis
comp59589_c0	GO:0044281	biological_process	small molecule metabolic process
comp59597_c0	GO:0006397	biological_process	mRNA processing
comp59597_c0	GO:0008380	biological_process	RNA splicing
comp59605_c0	GO:0009987	biological_process	cellular process
comp59605_c0	GO:0030574	biological_process	collagen catabolic process
comp59605_c0	GO:0006508	biological_process	proteolysis
comp59609_c0	GO:0016568	biological_process	chromatin modification
comp59609_c0	GO:2000779	biological_process	regulation of double-strand break repair
comp59609_c0	GO:0006357	biological_process	regulation of transcription from RNA polymerase II promoter
comp59609_c0	GO:0007165	biological_process	signal transduction
comp59609_c0	GO:0006366	biological_process	transcription from RNA polymerase II promoter
comp59609_c0	GO:0019079	biological_process	viral genome replication
comp59633_c0	GO:0006919	biological_process	activation of cysteine-type endopeptidase activity involved in apoptotic process
comp59633_c0	GO:0097190	biological_process	apoptotic signaling pathway
comp59633_c0	GO:0033554	biological_process	cellular response to stress
comp59633_c0	GO:0006886	biological_process	intracellular protein transport
comp59633_c0	GO:0051592	biological_process	response to calcium ion
comp59633_c0	GO:0006919	biological_process	activation of cysteine-type endopeptidase activity involved in apoptotic process
comp59633_c0	GO:0097190	biological_process	apoptotic signaling pathway
comp59633_c0	GO:0033554	biological_process	cellular response to stress
comp59633_c0	GO:0006886	biological_process	intracellular protein transport
comp59633_c0	GO:0051592	biological_process	response to calcium ion
comp59644_c0	GO:0045454	biological_process	cell redox homeostasis
comp59644_c0	GO:0030097	biological_process	hemopoiesis
comp59673_c0	GO:0006412	biological_process	translation
comp59681_c0	GO:0006355	biological_process	regulation of transcription, DNA-dependent
comp59681_c0	GO:0006351	biological_process	transcription, DNA-dependent
comp59703_c0	GO:0000902	biological_process	cell morphogenesis
comp59703_c0	GO:0030031	biological_process	cell projection assembly
comp59703_c0	GO:0030866	biological_process	cortical actin cytoskeleton organization
comp59703_c0	GO:0046331	biological_process	lateral inhibition
comp59703_c0	GO:0030833	biological_process	regulation of actin filament polymerization
comp59703_c0	GO:0008360	biological_process	regulation of cell shape
comp59710_c0	GO:0005977	biological_process	glycogen metabolic process
comp59713_c0	GO:0006915	biological_process	apoptotic process
comp59713_c0	GO:0006366	biological_process	transcription from RNA polymerase II promoter
comp59715_c0	GO:0016044	biological_process	cellular membrane organization
comp59715_c0	GO:0016197	biological_process	endosomal transport
comp59715_c0	GO:0007173	biological_process	epidermal growth factor receptor signaling pathway
comp59715_c0	GO:0006886	biological_process	intracellular protein transport
comp59715_c0	GO:0042059	biological_process	negative regulation of epidermal growth factor receptor signaling pathway
comp59725_c0	GO:0006635	biological_process	fatty acid beta-oxidation
comp59725_c0	GO:0006635	biological_process	fatty acid beta-oxidation
comp59725_c0	GO:0046676	biological_process	negative regulation of insulin secretion
comp59725_c0	GO:0014823	biological_process	response to activity
comp59725_c0	GO:0042493	biological_process	response to drug
comp59725_c0	GO:0032868	biological_process	response to insulin stimulus
comp59735_c0	GO:0007049	biological_process	cell cycle
comp59735_c0	GO:0007275	biological_process	multicellular organismal development
comp59735_c0	GO:0030335	biological_process	positive regulation of cell migration
comp59769_c0	GO:0019886	biological_process	antigen processing and presentation of exogenous peptide antigen via MHC class II
comp59769_c0	GO:0016044	biological_process	cellular membrane organization
comp59769_c0	GO:0035646	biological_process	endosome to melanosome transport
comp59769_c0	GO:0006886	biological_process	intracellular protein transport
comp59769_c0	GO:0032438	biological_process	melanosome organization
comp59769_c0	GO:0006892	biological_process	post-Golgi vesicle-mediated transport
comp59769_c0	GO:0050690	biological_process	regulation of defense response to virus by virus
comp59769_c0	GO:0016032	biological_process	viral reproduction
comp59769_c0	GO:0019048	biological_process	virus-host interaction
comp597714_c0	GO:0050427	biological_process	3'-phosphoadenosine 5'-phosphosulfate metabolic process
comp597714_c0	GO:0051923	biological_process	sulfation
comp597714_c0	GO:0006805	biological_process	xenobiotic metabolic process
comp59774_c0	GO:0006508	biological_process	proteolysis
comp59786_c0	GO:0042381	biological_process	hemolymph coagulation
comp59786_c0	GO:0006508	biological_process	proteolysis
comp59792_c0	GO:0042493	biological_process	response to drug
comp59792_c0	GO:0006614	biological_process	SRP-dependent cotranslational protein targeting to membrane
comp59792_c0	GO:0006412	biological_process	translation
comp59802_c0	GO:0050790	biological_process	regulation of catalytic activity
comp59802_c0	GO:0042176	biological_process	regulation of protein catabolic process
comp59824_c0	GO:0016044	biological_process	cellular membrane organization
comp59824_c0	GO:0016197	biological_process	endosomal transport
comp59824_c0	GO:0015031	biological_process	protein transport
comp59824_c0	GO:0016044	biological_process	cellular membrane organization
comp59824_c0	GO:0016197	biological_process	endosomal transport
comp59824_c0	GO:0015031	biological_process	protein transport
comp59858_c0	GO:0005975	biological_process	carbohydrate metabolic process
comp59865_c0	GO:0051017	biological_process	actin filament bundle assembly
comp59865_c0	GO:0006914	biological_process	autophagy
comp59865_c0	GO:0008407	biological_process	chaeta morphogenesis
comp59865_c0	GO:0000132	biological_process	establishment of mitotic spindle orientation
comp59865_c0	GO:0007476	biological_process	imaginal disc-derived wing morphogenesis
comp59865_c0	GO:0034454	biological_process	microtubule anchoring at centrosome
comp59865_c0	GO:0007018	biological_process	microtubule-based movement
comp59865_c0	GO:0022008	biological_process	neurogenesis
comp59865_c0	GO:0048477	biological_process	oogenesis
comp59865_c0	GO:0035071	biological_process	salivary gland cell autophagic cell death
comp59865_c0	GO:0007291	biological_process	sperm individualization
comp59865_c0	GO:0007290	biological_process	spermatid nucleus elongation
comp59871_c0	GO:0051301	biological_process	cell division
comp59871_c0	GO:0070537	biological_process	histone H2A K63-linked deubiquitination
comp59871_c0	GO:0007067	biological_process	mitosis
comp59871_c0	GO:0045893	biological_process	positive regulation of transcription, DNA-dependent
comp59871_c0	GO:0045901	biological_process	positive regulation of translational elongation
comp59871_c0	GO:0051289	biological_process	protein homotetramerization
comp59871_c0	GO:0006974	biological_process	response to DNA damage stimulus
comp59871_c0	GO:0006351	biological_process	transcription, DNA-dependent
comp59871_c0	GO:0006511	biological_process	ubiquitin-dependent protein catabolic process
comp59874_c0	GO:0006334	biological_process	nucleosome assembly
comp59887_c0	GO:0006121	biological_process	mitochondrial electron transport, succinate to ubiquinone
comp59887_c0	GO:0006099	biological_process	tricarboxylic acid cycle
comp59890_c0	GO:0005975	biological_process	carbohydrate metabolic process
comp59890_c0	GO:0019221	biological_process	cytokine-mediated signaling pathway
comp59890_c0	GO:0015758	biological_process	glucose transport
comp59890_c0	GO:0051028	biological_process	mRNA transport
comp59890_c0	GO:0000059	biological_process	protein import into nucleus, docking
comp59890_c0	GO:0010827	biological_process	regulation of glucose transport
comp59890_c0	GO:0044281	biological_process	small molecule metabolic process
comp59890_c0	GO:0016032	biological_process	viral reproduction
comp59913_c0	GO:0045892	biological_process	negative regulation of transcription, DNA-dependent
comp59913_c0	GO:0006417	biological_process	regulation of translation
comp59913_c0	GO:0006364	biological_process	rRNA processing
comp59913_c0	GO:0006351	biological_process	transcription, DNA-dependent
comp59949_c0	GO:0006412	biological_process	translation
comp59951_c0	GO:0006917	biological_process	induction of apoptosis
comp59951_c0	GO:0006120	biological_process	mitochondrial electron transport, NADH to ubiquinone
comp59951_c0	GO:0030308	biological_process	negative regulation of cell growth
comp59951_c0	GO:0072593	biological_process	reactive oxygen species metabolic process
comp59951_c0	GO:0044281	biological_process	small molecule metabolic process
comp59970_c0	GO:0016126	biological_process	sterol biosynthetic process
comp59973_c0	GO:0006412	biological_process	translation
comp59974_c0	GO:0006457	biological_process	protein folding
comp59974_c0	GO:0050821	biological_process	protein stabilization
comp59985_c0	GO:0034332	biological_process	adherens junction organization
comp59985_c0	GO:0006241	biological_process	CTP biosynthetic process
comp59985_c0	GO:0007427	biological_process	epithelial cell migration, open tracheal system
comp59985_c0	GO:0016334	biological_process	establishment or maintenance of polarity of follicular epithelium
comp59985_c0	GO:0006183	biological_process	GTP biosynthetic process
comp59985_c0	GO:0007017	biological_process	microtubule-based process
comp59985_c0	GO:0007067	biological_process	mitosis
comp59985_c0	GO:0018105	biological_process	peptidyl-serine phosphorylation
comp59985_c0	GO:0046777	biological_process	protein autophosphorylation
comp59985_c0	GO:0035152	biological_process	regulation of tube architecture, open tracheal system
comp59985_c0	GO:0006228	biological_process	UTP biosynthetic process
comp59988_c0	GO:0042274	biological_process	ribosomal small subunit biogenesis
comp59988_c0	GO:0006364	biological_process	rRNA processing
comp59988_c0	GO:0006412	biological_process	translation
comp59990_c0	GO:0051298	biological_process	centrosome duplication
comp59990_c0	GO:0000022	biological_process	mitotic spindle elongation
comp59990_c0	GO:0006412	biological_process	translation
comp59990_c0	GO:0006412	biological_process	translation
comp59991_c0	GO:0006412	biological_process	translation
comp59994_c0	GO:0006412	biological_process	translation
comp59994_c0	GO:0006412	biological_process	translation
comp60004_c0	GO:0034599	biological_process	cellular response to oxidative stress
comp60004_c0	GO:0051480	biological_process	cytosolic calcium ion homeostasis
comp60004_c0	GO:0008340	biological_process	determination of adult lifespan
comp60004_c0	GO:0007629	biological_process	flight behavior
comp60004_c0	GO:0040011	biological_process	locomotion
comp60004_c0	GO:0051560	biological_process	mitochondrial calcium ion homeostasis
comp60004_c0	GO:0006839	biological_process	mitochondrial transport
comp60004_c0	GO:0046716	biological_process	muscle cell homeostasis
comp60004_c0	GO:0070050	biological_process	neuron homeostasis
comp60004_c0	GO:0001508	biological_process	regulation of action potential
comp60004_c0	GO:0009612	biological_process	response to mechanical stimulus
comp60004_c0	GO:0051124	biological_process	synaptic growth at neuromuscular junction
comp60004_c0	GO:0048489	biological_process	synaptic vesicle transport
comp60007_c0	GO:0006412	biological_process	translation
comp60022_c0	GO:0051298	biological_process	centrosome duplication
comp60022_c0	GO:0000022	biological_process	mitotic spindle elongation
comp60024_c0	GO:0042593	biological_process	glucose homeostasis
comp60024_c0	GO:0042274	biological_process	ribosomal small subunit biogenesis
comp60024_c0	GO:0006364	biological_process	rRNA processing
comp60024_c0	GO:0006412	biological_process	translation
comp60026_c0	GO:0009792	biological_process	embryo development ending in birth or egg hatching
comp60026_c0	GO:0040007	biological_process	growth
comp60026_c0	GO:0002119	biological_process	nematode larval development
comp60026_c0	GO:0040010	biological_process	positive regulation of growth rate
comp60026_c0	GO:0000003	biological_process	reproduction
comp60026_c1	GO:0042273	biological_process	ribosomal large subunit biogenesis
comp60026_c1	GO:0006364	biological_process	rRNA processing
comp60040_c0	GO:0007018	biological_process	microtubule-based movement
comp60040_c0	GO:0051258	biological_process	protein polymerization
comp60053_c0	GO:0006915	biological_process	apoptotic process
comp60053_c0	GO:0007049	biological_process	cell cycle
comp60053_c0	GO:0042981	biological_process	regulation of apoptotic process
comp60053_c0	GO:0061136	biological_process	regulation of proteasomal protein catabolic process
comp60053_c0	GO:0006915	biological_process	apoptotic process
comp60053_c0	GO:0007049	biological_process	cell cycle
comp60053_c0	GO:0042981	biological_process	regulation of apoptotic process
comp60053_c0	GO:0061136	biological_process	regulation of proteasomal protein catabolic process
comp60055_c0	GO:0043524	biological_process	negative regulation of neuron apoptotic process
comp60055_c0	GO:0045892	biological_process	negative regulation of transcription, DNA-dependent
comp60055_c0	GO:0006334	biological_process	nucleosome assembly
comp60059_c0	GO:0007568	biological_process	aging
comp60059_c0	GO:0014070	biological_process	response to organic cyclic compound
comp60059_c0	GO:0007608	biological_process	sensory perception of smell
comp60059_c0	GO:0006805	biological_process	xenobiotic metabolic process
comp60059_c0	GO:0007568	biological_process	aging
comp60059_c0	GO:0014070	biological_process	response to organic cyclic compound
comp60059_c0	GO:0007608	biological_process	sensory perception of smell
comp60059_c0	GO:0006805	biological_process	xenobiotic metabolic process
comp60077_c0	GO:0006417	biological_process	regulation of translation
comp60077_c0	GO:0006417	biological_process	regulation of translation
comp60093_c0	GO:0051560	biological_process	mitochondrial calcium ion homeostasis
comp60094_c0	GO:0006508	biological_process	proteolysis
comp60094_c0	GO:0006508	biological_process	proteolysis
comp60094_c0	GO:0006508	biological_process	proteolysis
comp60094_c0	GO:0006508	biological_process	proteolysis
comp60108_c0	GO:0006749	biological_process	glutathione metabolic process
comp60108_c0	GO:0043627	biological_process	response to estrogen stimulus
comp60109_c0	GO:0016477	biological_process	cell migration
comp60109_c0	GO:0007229	biological_process	integrin-mediated signaling pathway
comp60109_c0	GO:0036071	biological_process	N-glycan fucosylation
comp60109_c0	GO:0033578	biological_process	protein glycosylation in Golgi
comp60109_c0	GO:0043112	biological_process	receptor metabolic process
comp60109_c0	GO:0007585	biological_process	respiratory gaseous exchange
comp60109_c0	GO:0007179	biological_process	transforming growth factor beta receptor signaling pathway
comp60115_c0	GO:0006886	biological_process	intracellular protein transport
comp60115_c0	GO:0016192	biological_process	vesicle-mediated transport
comp60120_c0	GO:0045454	biological_process	cell redox homeostasis
comp60120_c0	GO:0006662	biological_process	glycerol ether metabolic process
comp60120_c0	GO:0070527	biological_process	platelet aggregation
comp60124_c0	GO:0042407	biological_process	cristae formation
comp60124_c0	GO:0006974	biological_process	response to DNA damage stimulus
comp60199_c0	GO:0045944	biological_process	positive regulation of transcription from RNA polymerase II promoter
comp60199_c0	GO:0006351	biological_process	transcription, DNA-dependent
comp60199_c0	GO:0045944	biological_process	positive regulation of transcription from RNA polymerase II promoter
comp60199_c0	GO:0006351	biological_process	transcription, DNA-dependent
comp60199_c0	GO:0045944	biological_process	positive regulation of transcription from RNA polymerase II promoter
comp60199_c0	GO:0006351	biological_process	transcription, DNA-dependent
comp60210_c0	GO:0006457	biological_process	protein folding
comp60221_c0	GO:0022900	biological_process	electron transport chain
comp60221_c0	GO:0009792	biological_process	embryo development ending in birth or egg hatching
comp60221_c0	GO:0000003	biological_process	reproduction
comp60225_c0	GO:0006397	biological_process	mRNA processing
comp60225_c0	GO:0008380	biological_process	RNA splicing
comp60227_c0	GO:0016567	biological_process	protein ubiquitination
comp60227_c0	GO:0006511	biological_process	ubiquitin-dependent protein catabolic process
comp60238_c0	GO:0006099	biological_process	tricarboxylic acid cycle
comp60239_c0	GO:0006915	biological_process	apoptotic process
comp60239_c0	GO:0006917	biological_process	induction of apoptosis
comp60239_c0	GO:0042036	biological_process	negative regulation of cytokine biosynthetic process
comp60239_c0	GO:0017148	biological_process	negative regulation of translation
comp60239_c0	GO:0048024	biological_process	regulation of mRNA splicing, via spliceosome
comp60239_c0	GO:0006915	biological_process	apoptotic process
comp60239_c0	GO:0006917	biological_process	induction of apoptosis
comp60239_c0	GO:0042036	biological_process	negative regulation of cytokine biosynthetic process
comp60239_c0	GO:0017148	biological_process	negative regulation of translation
comp60239_c0	GO:0048024	biological_process	regulation of mRNA splicing, via spliceosome
comp60249_c0	GO:0006338	biological_process	chromatin remodeling
comp60249_c0	GO:0006268	biological_process	DNA unwinding involved in replication
comp60249_c0	GO:0035218	biological_process	leg disc development
comp60249_c0	GO:0008348	biological_process	negative regulation of antimicrobial humoral response
comp60249_c0	GO:0017055	biological_process	negative regulation of RNA polymerase II transcriptional preinitiation complex assembly
comp60249_c0	GO:0043388	biological_process	positive regulation of DNA binding
comp60249_c0	GO:0007379	biological_process	segment specification
comp60249_c0	GO:0006338	biological_process	chromatin remodeling
comp60249_c0	GO:0006268	biological_process	DNA unwinding involved in replication
comp60249_c0	GO:0035218	biological_process	leg disc development
comp60249_c0	GO:0008348	biological_process	negative regulation of antimicrobial humoral response
comp60249_c0	GO:0017055	biological_process	negative regulation of RNA polymerase II transcriptional preinitiation complex assembly
comp60249_c0	GO:0043388	biological_process	positive regulation of DNA binding
comp60249_c0	GO:0007379	biological_process	segment specification
comp60250_c0	GO:0007281	biological_process	germ cell development
comp60250_c0	GO:0022008	biological_process	neurogenesis
comp60250_c0	GO:0001522	biological_process	pseudouridine synthesis
comp60250_c0	GO:0006364	biological_process	rRNA processing
comp60250_c0	GO:0035220	biological_process	wing disc development
comp60258_c0	GO:0006412	biological_process	translation
comp60259_c0	GO:0006334	biological_process	nucleosome assembly
comp60260_c0	GO:0070936	biological_process	protein K48-linked ubiquitination
comp60261_c0	GO:0043171	biological_process	peptide catabolic process
comp60261_c0	GO:0006508	biological_process	proteolysis
comp60268_c0	GO:0001525	biological_process	angiogenesis
comp60268_c0	GO:0006094	biological_process	gluconeogenesis
comp60268_c0	GO:0006006	biological_process	glucose metabolic process
comp60268_c0	GO:0006096	biological_process	glycolysis
comp60276_c0	GO:0006915	biological_process	apoptotic process
comp60276_c0	GO:0006486	biological_process	protein glycosylation
comp60276_c0	GO:0009409	biological_process	response to cold
comp60276_c0	GO:0009408	biological_process	response to heat
comp60286_c0	GO:0006635	biological_process	fatty acid beta-oxidation
comp60286_c0	GO:0006635	biological_process	fatty acid beta-oxidation
comp60286_c0	GO:0006635	biological_process	fatty acid beta-oxidation
comp60286_c0	GO:0006635	biological_process	fatty acid beta-oxidation
comp60293_c0	GO:0015031	biological_process	protein transport
comp60293_c0	GO:0006890	biological_process	retrograde vesicle-mediated transport, Golgi to ER
comp60299_c0	GO:0006631	biological_process	fatty acid metabolic process
comp60321_c0	GO:0006891	biological_process	intra-Golgi vesicle-mediated transport
comp60321_c0	GO:0006886	biological_process	intracellular protein transport
comp60322_c0	GO:0006829	biological_process	zinc ion transport
comp60329_c0	GO:0022900	biological_process	electron transport chain
comp60391_c0	GO:0006508	biological_process	proteolysis
comp60400_c0	GO:0005975	biological_process	carbohydrate metabolic process
comp60400_c0	GO:0051301	biological_process	cell division
comp60400_c0	GO:0007059	biological_process	chromosome segregation
comp60400_c0	GO:0019221	biological_process	cytokine-mediated signaling pathway
comp60400_c0	GO:0015758	biological_process	glucose transport
comp60400_c0	GO:0000236	biological_process	mitotic prometaphase
comp60400_c0	GO:0051028	biological_process	mRNA transport
comp60400_c0	GO:0015031	biological_process	protein transport
comp60400_c0	GO:0010827	biological_process	regulation of glucose transport
comp60400_c0	GO:0044281	biological_process	small molecule metabolic process
comp60400_c0	GO:0055085	biological_process	transmembrane transport
comp60400_c0	GO:0016032	biological_process	viral reproduction
comp60443_c0	GO:0006397	biological_process	mRNA processing
comp60443_c0	GO:0006355	biological_process	regulation of transcription, DNA-dependent
comp60443_c0	GO:0008380	biological_process	RNA splicing
comp60443_c0	GO:0006351	biological_process	transcription, DNA-dependent
comp60443_c0	GO:0006397	biological_process	mRNA processing
comp60443_c0	GO:0006355	biological_process	regulation of transcription, DNA-dependent
comp60443_c0	GO:0008380	biological_process	RNA splicing
comp60443_c0	GO:0006351	biological_process	transcription, DNA-dependent
comp60485_c0	GO:0007264	biological_process	small GTPase mediated signal transduction
comp60490_c0	GO:0006397	biological_process	mRNA processing
comp60490_c0	GO:0008380	biological_process	RNA splicing
comp60522_c0	GO:0007155	biological_process	cell adhesion
comp60522_c0	GO:0006622	biological_process	protein targeting to lysosome
comp60539_c0	GO:0048676	biological_process	axon extension involved in development
comp60539_c0	GO:0035147	biological_process	branch fusion, open tracheal system
comp60539_c0	GO:0007476	biological_process	imaginal disc-derived wing morphogenesis
comp60539_c0	GO:0035155	biological_process	negative regulation of terminal cell fate specification, open tracheal system
comp60539_c0	GO:0016246	biological_process	RNA interference
comp60539_c0	GO:0007430	biological_process	terminal branching, open tracheal system
comp60546_c0	GO:0030324	biological_process	lung development
comp60546_c0	GO:0045892	biological_process	negative regulation of transcription, DNA-dependent
comp60546_c0	GO:0043161	biological_process	proteasomal ubiquitin-dependent protein catabolic process
comp60546_c0	GO:0042787	biological_process	protein ubiquitination involved in ubiquitin-dependent protein catabolic process
comp60546_c0	GO:0030217	biological_process	T cell differentiation
comp605855_c0	GO:0006355	biological_process	regulation of transcription, DNA-dependent
comp605855_c0	GO:0006351	biological_process	transcription, DNA-dependent
comp60631_c0	GO:0007275	biological_process	multicellular organismal development
comp60631_c0	GO:0006417	biological_process	regulation of translation
comp60737_c0	GO:0007512	biological_process	adult heart development
comp60737_c0	GO:0009437	biological_process	carnitine metabolic process
comp60737_c0	GO:0007626	biological_process	locomotory behavior
comp60737_c0	GO:0007005	biological_process	mitochondrion organization
comp60737_c0	GO:0048608	biological_process	reproductive structure development
comp60737_c0	GO:0006814	biological_process	sodium ion transport
comp60804_c0	GO:0000354	biological_process	cis assembly of pre-catalytic spliceosome
comp60832_c0	GO:0042351	biological_process	'de novo' GDP-L-fucose biosynthetic process
comp60832_c0	GO:0019673	biological_process	GDP-mannose metabolic process
comp60832_c0	GO:0007219	biological_process	Notch signaling pathway
comp60832_c0	GO:0042351	biological_process	'de novo' GDP-L-fucose biosynthetic process
comp60832_c0	GO:0019673	biological_process	GDP-mannose metabolic process
comp60832_c0	GO:0007219	biological_process	Notch signaling pathway
comp60851_c0	GO:0006511	biological_process	ubiquitin-dependent protein catabolic process
comp60908_c0	GO:0017144	biological_process	drug metabolic process
comp60908_c0	GO:0015949	biological_process	nucleobase-containing small molecule interconversion
comp60908_c0	GO:0006163	biological_process	purine nucleotide metabolic process
comp60908_c0	GO:0006163	biological_process	purine nucleotide metabolic process
comp60917_c0	GO:0055129	biological_process	L-proline biosynthetic process
comp60926_c0	GO:0006915	biological_process	apoptotic process
comp60926_c0	GO:0008285	biological_process	negative regulation of cell proliferation
comp60926_c0	GO:0031398	biological_process	positive regulation of protein ubiquitination
comp60926_c0	GO:0006412	biological_process	translation
comp60926_c0	GO:0060510	biological_process	Type II pneumocyte differentiation
comp60956_c0	GO:0051607	biological_process	defense response to virus
comp60956_c0	GO:0045087	biological_process	innate immune response
comp60956_c0	GO:0006351	biological_process	transcription, DNA-dependent
comp60958_c0	GO:0007610	biological_process	behavior
comp60958_c0	GO:0046038	biological_process	GMP catabolic process
comp60958_c0	GO:0006178	biological_process	guanine salvage
comp60958_c0	GO:0043103	biological_process	hypoxanthine salvage
comp60958_c0	GO:0046040	biological_process	IMP metabolic process
comp60958_c0	GO:0032264	biological_process	IMP salvage
comp60958_c0	GO:0045964	biological_process	positive regulation of dopamine metabolic process
comp60958_c0	GO:0051289	biological_process	protein homotetramerization
comp60958_c0	GO:0006164	biological_process	purine nucleotide biosynthetic process
comp60958_c0	GO:0006166	biological_process	purine ribonucleoside salvage
comp60973_c0	GO:0006695	biological_process	cholesterol biosynthetic process
comp60973_c0	GO:0019287	biological_process	isopentenyl diphosphate biosynthetic process, mevalonate pathway
comp60973_c0	GO:0070723	biological_process	response to cholesterol
comp60990_c0	GO:0006364	biological_process	rRNA processing
comp61002_c0	GO:0015031	biological_process	protein transport
comp61037_c0	GO:0000910	biological_process	cytokinesis
comp61037_c0	GO:0007017	biological_process	microtubule-based process
comp61037_c0	GO:0007067	biological_process	mitosis
comp61049_c0	GO:0006355	biological_process	regulation of transcription, DNA-dependent
comp61049_c0	GO:0006351	biological_process	transcription, DNA-dependent
comp61049_c0	GO:0006355	biological_process	regulation of transcription, DNA-dependent
comp61049_c0	GO:0006351	biological_process	transcription, DNA-dependent
comp61078_c0	GO:0010171	biological_process	body morphogenesis
comp61078_c0	GO:0007281	biological_process	germ cell development
comp61078_c0	GO:0040007	biological_process	growth
comp61078_c0	GO:0040035	biological_process	hermaphrodite genitalia development
comp61078_c0	GO:0002119	biological_process	nematode larval development
comp61078_c0	GO:0040010	biological_process	positive regulation of growth rate
comp61078_c0	GO:0042127	biological_process	regulation of cell proliferation
comp61078_c0	GO:0040014	biological_process	regulation of multicellular organism growth
comp61078_c0	GO:0042254	biological_process	ribosome biogenesis
comp61078_c0	GO:0010171	biological_process	body morphogenesis
comp61078_c0	GO:0007281	biological_process	germ cell development
comp61078_c0	GO:0040007	biological_process	growth
comp61078_c0	GO:0040035	biological_process	hermaphrodite genitalia development
comp61078_c0	GO:0002119	biological_process	nematode larval development
comp61078_c0	GO:0040010	biological_process	positive regulation of growth rate
comp61078_c0	GO:0042127	biological_process	regulation of cell proliferation
comp61078_c0	GO:0040014	biological_process	regulation of multicellular organism growth
comp61078_c0	GO:0042254	biological_process	ribosome biogenesis
comp61094_c0	GO:0010388	biological_process	cullin deneddylation
comp61102_c0	GO:0006364	biological_process	rRNA processing
comp61130_c0	GO:0006486	biological_process	protein glycosylation
comp61141_c1	GO:0034605	biological_process	cellular response to heat
comp61141_c1	GO:0070934	biological_process	CRD-mediated mRNA stabilization
comp61141_c1	GO:0000398	biological_process	mRNA splicing, via spliceosome
comp61142_c0	GO:0051017	biological_process	actin filament bundle assembly
comp61142_c0	GO:0006508	biological_process	proteolysis
comp61142_c0	GO:0051017	biological_process	actin filament bundle assembly
comp61142_c0	GO:0006508	biological_process	proteolysis
comp61142_c0	GO:0051017	biological_process	actin filament bundle assembly
comp61142_c0	GO:0006508	biological_process	proteolysis
comp61156_c0	GO:0042274	biological_process	ribosomal small subunit biogenesis
comp61156_c0	GO:0006364	biological_process	rRNA processing
comp61163_c0	GO:0009060	biological_process	aerobic respiration
comp61163_c0	GO:0006754	biological_process	ATP biosynthetic process
comp61163_c0	GO:0006119	biological_process	oxidative phosphorylation
comp61163_c0	GO:0008535	biological_process	respiratory chain complex IV assembly
comp61173_c0	GO:0000398	biological_process	mRNA splicing, via spliceosome
comp61173_c0	GO:0006461	biological_process	protein complex assembly
comp61173_c0	GO:0000398	biological_process	mRNA splicing, via spliceosome
comp61173_c0	GO:0006461	biological_process	protein complex assembly
comp61190_c0	GO:0055085	biological_process	transmembrane transport
comp61204_c0	GO:0006184	biological_process	GTP catabolic process
comp61204_c0	GO:0042254	biological_process	ribosome biogenesis
comp61218_c0	GO:0032508	biological_process	DNA duplex unwinding
comp61218_c0	GO:0006310	biological_process	DNA recombination
comp61218_c0	GO:0006281	biological_process	DNA repair
comp61218_c0	GO:0006355	biological_process	regulation of transcription, DNA-dependent
comp61218_c0	GO:0006351	biological_process	transcription, DNA-dependent
comp61230_c0	GO:0010388	biological_process	cullin deneddylation
comp61234_c0	GO:0006364	biological_process	rRNA processing
comp61239_c0	GO:0006355	biological_process	regulation of transcription, DNA-dependent
comp61239_c0	GO:0006351	biological_process	transcription, DNA-dependent
comp613975_c0	GO:0007218	biological_process	neuropeptide signaling pathway
comp61476_c0	GO:0090305	biological_process	nucleic acid phosphodiester bond hydrolysis
comp61476_c0	GO:0016070	biological_process	RNA metabolic process
comp61624_c0	GO:0007420	biological_process	brain development
comp61624_c0	GO:0070593	biological_process	dendrite self-avoidance
comp61624_c0	GO:0048704	biological_process	embryonic skeletal system morphogenesis
comp61624_c0	GO:0007156	biological_process	homophilic cell adhesion
comp61624_c0	GO:0007162	biological_process	negative regulation of cell adhesion
comp61624_c0	GO:0007420	biological_process	brain development
comp61624_c0	GO:0070593	biological_process	dendrite self-avoidance
comp61624_c0	GO:0048704	biological_process	embryonic skeletal system morphogenesis
comp61624_c0	GO:0007156	biological_process	homophilic cell adhesion
comp61624_c0	GO:0007162	biological_process	negative regulation of cell adhesion
comp61909_c0	GO:0006355	biological_process	regulation of transcription, DNA-dependent
comp61909_c0	GO:0006351	biological_process	transcription, DNA-dependent
comp61925_c0	GO:0006355	biological_process	regulation of transcription, DNA-dependent
comp61925_c0	GO:0048511	biological_process	rhythmic process
comp62039_c0	GO:0006284	biological_process	base-excision repair
comp62039_c0	GO:0006310	biological_process	DNA recombination
comp62039_c0	GO:0006260	biological_process	DNA replication
comp62039_c0	GO:0010569	biological_process	regulation of double-strand break repair via homologous recombination
comp62330_c0	GO:0006956	biological_process	complement activation
comp62330_c0	GO:0006958	biological_process	complement activation, classical pathway
comp62330_c0	GO:0006954	biological_process	inflammatory response
comp62330_c0	GO:0045087	biological_process	innate immune response
comp62330_c0	GO:0010951	biological_process	negative regulation of endopeptidase activity
comp62330_c0	GO:0030449	biological_process	regulation of complement activation
comp62373_c1	GO:0006955	biological_process	immune response
comp62511_c1	GO:0035335	biological_process	peptidyl-tyrosine dephosphorylation
comp62742_c0	GO:0006457	biological_process	protein folding
comp62742_c1	GO:0006457	biological_process	protein folding
comp62888_c0	GO:0007050	biological_process	cell cycle arrest
comp62888_c0	GO:0006281	biological_process	DNA repair
comp62888_c0	GO:0000082	biological_process	G1/S transition of mitotic cell cycle
comp62888_c0	GO:0097193	biological_process	intrinsic apoptotic signaling pathway
comp62888_c0	GO:0008285	biological_process	negative regulation of cell proliferation
comp62888_c0	GO:0045750	biological_process	positive regulation of S phase of mitotic cell cycle
comp62888_c0	GO:0016567	biological_process	protein ubiquitination
comp62888_c0	GO:0051246	biological_process	regulation of protein metabolic process
comp62888_c0	GO:0006511	biological_process	ubiquitin-dependent protein catabolic process
comp62888_c0	GO:0019048	biological_process	virus-host interaction
comp63019_c0	GO:0006264	biological_process	mitochondrial DNA replication
comp63132_c0	GO:0007155	biological_process	cell adhesion
comp63132_c0	GO:0022416	biological_process	chaeta development
comp63132_c0	GO:0048058	biological_process	compound eye corneal lens development
comp63132_c0	GO:0031122	biological_process	cytoplasmic microtubule organization
comp63132_c0	GO:0048790	biological_process	maintenance of presynaptic active zone structure
comp63132_c0	GO:0008045	biological_process	motor neuron axon guidance
comp63132_c0	GO:0007274	biological_process	neuromuscular synaptic transmission
comp63132_c0	GO:0034116	biological_process	positive regulation of heterotypic cell-cell adhesion
comp63132_c0	GO:0040017	biological_process	positive regulation of locomotion
comp63132_c0	GO:0001941	biological_process	postsynaptic membrane organization
comp63132_c0	GO:0097090	biological_process	presynaptic membrane organization
comp63132_c0	GO:0045467	biological_process	R7 cell development
comp63132_c0	GO:0008360	biological_process	regulation of cell shape
comp63132_c0	GO:0034110	biological_process	regulation of homotypic cell-cell adhesion
comp63132_c0	GO:2000331	biological_process	regulation of terminal button organization
comp63132_c0	GO:0008039	biological_process	synaptic target recognition
comp63132_c0	GO:0048499	biological_process	synaptic vesicle membrane organization
comp63132_c1	GO:0007155	biological_process	cell adhesion
comp63132_c1	GO:0022416	biological_process	chaeta development
comp63132_c1	GO:0048058	biological_process	compound eye corneal lens development
comp63132_c1	GO:0031122	biological_process	cytoplasmic microtubule organization
comp63132_c1	GO:0048790	biological_process	maintenance of presynaptic active zone structure
comp63132_c1	GO:0008045	biological_process	motor neuron axon guidance
comp63132_c1	GO:0007274	biological_process	neuromuscular synaptic transmission
comp63132_c1	GO:0034116	biological_process	positive regulation of heterotypic cell-cell adhesion
comp63132_c1	GO:0040017	biological_process	positive regulation of locomotion
comp63132_c1	GO:0001941	biological_process	postsynaptic membrane organization
comp63132_c1	GO:0097090	biological_process	presynaptic membrane organization
[truncated: 63,536 more rows]
