# Supplementary material for: Differential sialotranscriptomes of unfed and fed Rhipicephalus haemaphysaloides, with particular regard to differentially expressed genes of cysteine proteases
Source: Parasit Vectors. 2015 Nov 17;8:597. doi: 10.1186/s13071-015-1213-7 (PMC4650922; doi:10.1186/s13071-015-1213-7)
Supplement: Additional file 1: — Differentially expressed genes database and GO terms database involved in this paper. (ZIP 4091 kb) [file 13071_2015_1213_MOESM1_ESM.zip › cellular_component_GO.xls]

## Sheet: cellular_component
Gene_ID	GO_Accession	Ontology	Synonyms
comp100025_c0	GO:0005737	cellular_component	cytoplasm
comp100025_c0	GO:0008180	cellular_component	signalosome
comp100033_c0	GO:0005759	cellular_component	mitochondrial matrix
comp100033_c0	GO:0005739	cellular_component	mitochondrion
comp100091_c0	GO:0071133	cellular_component	alpha9-beta1 integrin-ADAM8 complex
comp100091_c0	GO:0032127	cellular_component	dense core granule membrane
comp100091_c0	GO:0005887	cellular_component	integral to plasma membrane
comp100091_c0	GO:0032010	cellular_component	phagolysosome
comp100091_c0	GO:0002102	cellular_component	podosome
comp100091_c0	GO:0042581	cellular_component	specific granule
comp100091_c0	GO:0070820	cellular_component	tertiary granule
comp100106_c0	GO:0005737	cellular_component	cytoplasm
comp100106_c0	GO:0005634	cellular_component	nucleus
comp100106_c0	GO:0016272	cellular_component	prefoldin complex
comp100135_c0	GO:0071986	cellular_component	Ragulator complex
comp100196_c0	GO:0005737	cellular_component	cytoplasm
comp100196_c0	GO:0005643	cellular_component	nuclear pore
comp100202_c0	GO:0005634	cellular_component	nucleus
comp100294_c0	GO:0016021	cellular_component	integral to membrane
comp100346_c0	GO:0016021	cellular_component	integral to membrane
comp100387_c0	GO:0005634	cellular_component	nucleus
comp100497_c0	GO:0015629	cellular_component	actin cytoskeleton
comp100497_c0	GO:0005739	cellular_component	mitochondrion
comp100497_c0	GO:0005840	cellular_component	ribosome
comp100517_c0	GO:0031901	cellular_component	early endosome membrane
comp100517_c0	GO:0000139	cellular_component	Golgi membrane
comp100517_c0	GO:0055037	cellular_component	recycling endosome
comp100526_c0	GO:0005759	cellular_component	mitochondrial matrix
comp100526_c0	GO:0005761	cellular_component	mitochondrial ribosome
comp100526_c0	GO:0015935	cellular_component	small ribosomal subunit
comp100533_c0	GO:0005737	cellular_component	cytoplasm
comp100562_c0	GO:0005739	cellular_component	mitochondrion
comp100562_c0	GO:0005840	cellular_component	ribosome
comp100626_c0	GO:0005761	cellular_component	mitochondrial ribosome
comp100634_c0	GO:0005654	cellular_component	nucleoplasm
comp100636_c0	GO:0005829	cellular_component	cytosol
comp100636_c0	GO:0005634	cellular_component	nucleus
comp100636_c0	GO:0030529	cellular_component	ribonucleoprotein complex
comp100690_c0	GO:0005737	cellular_component	cytoplasm
comp100690_c0	GO:0005634	cellular_component	nucleus
comp100690_c0	GO:0005886	cellular_component	plasma membrane
comp100692_c0	GO:0005737	cellular_component	cytoplasm
comp100692_c0	GO:0005634	cellular_component	nucleus
comp100715_c0	GO:0016272	cellular_component	prefoldin complex
comp100770_c0	GO:0000139	cellular_component	Golgi membrane
comp100770_c0	GO:0016021	cellular_component	integral to membrane
comp100788_c0	GO:0005789	cellular_component	endoplasmic reticulum membrane
comp100788_c0	GO:0016021	cellular_component	integral to membrane
comp100892_c0	GO:0005743	cellular_component	mitochondrial inner membrane
comp100892_c0	GO:0005759	cellular_component	mitochondrial matrix
comp100905_c0	GO:0080008	cellular_component	Cul4-RING ubiquitin ligase complex
comp100905_c0	GO:0005737	cellular_component	cytoplasm
comp100905_c0	GO:0019005	cellular_component	SCF ubiquitin ligase complex
comp100925_c0	GO:0005868	cellular_component	cytoplasmic dynein complex
comp100925_c0	GO:0005794	cellular_component	Golgi apparatus
comp100925_c0	GO:0005874	cellular_component	microtubule
comp100925_c0	GO:0005819	cellular_component	spindle
comp100960_c0	GO:0016592	cellular_component	mediator complex
comp100961_c0	GO:0045172	cellular_component	germline ring canal
comp100961_c0	GO:0005875	cellular_component	microtubule associated complex
comp100961_c0	GO:0031105	cellular_component	septin complex
comp100961_c0	GO:0005940	cellular_component	septin ring
comp101012_c0	GO:0005829	cellular_component	cytosol
comp101012_c0	GO:0005739	cellular_component	mitochondrion
comp101012_c0	GO:0005634	cellular_component	nucleus
comp101012_c0	GO:0016272	cellular_component	prefoldin complex
comp101284_c0	GO:0016021	cellular_component	integral to membrane
comp101284_c0	GO:0005743	cellular_component	mitochondrial inner membrane
comp101292_c0	GO:0005730	cellular_component	nucleolus
comp101376_c0	GO:0071013	cellular_component	catalytic step 2 spliceosome
comp101376_c0	GO:0005737	cellular_component	cytoplasm
comp101376_c0	GO:0016607	cellular_component	nuclear speck
comp101376_c0	GO:0000974	cellular_component	Prp19 complex
comp101376_c0	GO:0005819	cellular_component	spindle
comp101376_c0	GO:0000151	cellular_component	ubiquitin ligase complex
comp101385_c0	GO:0005576	cellular_component	extracellular region
comp101408_c0	GO:0005622	cellular_component	intracellular
comp101436_c0	GO:0005737	cellular_component	cytoplasm
comp101436_c0	GO:0030496	cellular_component	midbody
comp101436_c0	GO:0016607	cellular_component	nuclear speck
comp101436_c0	GO:0005654	cellular_component	nucleoplasm
comp101445_c0	GO:0005737	cellular_component	cytoplasm
comp101583_c0	GO:0005681	cellular_component	spliceosomal complex
comp101583_c0	GO:0005683	cellular_component	U7 snRNP
comp101899_c0	GO:0005829	cellular_component	cytosol
comp101899_c0	GO:0000178	cellular_component	exosome (RNase complex)
comp101899_c0	GO:0005730	cellular_component	nucleolus
comp101971_c0	GO:0005680	cellular_component	anaphase-promoting complex
comp102125_c0	GO:0005739	cellular_component	mitochondrion
comp102125_c0	GO:0005840	cellular_component	ribosome
comp102161_c0	GO:0005634	cellular_component	nucleus
comp102181_c0	GO:0005730	cellular_component	nucleolus
comp102317_c0	GO:0005739	cellular_component	mitochondrion
comp102317_c0	GO:0005840	cellular_component	ribosome
comp102436_c0	GO:0005576	cellular_component	extracellular region
comp102453_c0	GO:0005737	cellular_component	cytoplasm
comp102481_c0	GO:0016021	cellular_component	integral to membrane
comp102703_c0	GO:0016021	cellular_component	integral to membrane
comp102711_c0	GO:0005801	cellular_component	cis-Golgi network
comp102711_c0	GO:0005789	cellular_component	endoplasmic reticulum membrane
comp102711_c0	GO:0032580	cellular_component	Golgi cisterna membrane
comp102711_c0	GO:0017119	cellular_component	Golgi transport complex
comp102711_c0	GO:0005798	cellular_component	Golgi-associated vesicle
comp102711_c0	GO:0005886	cellular_component	plasma membrane
comp102885_c0	GO:0016593	cellular_component	Cdc73/Paf1 complex
comp103187_c0	GO:0005654	cellular_component	nucleoplasm
comp103290_c0	GO:0005783	cellular_component	endoplasmic reticulum
comp103290_c0	GO:0005794	cellular_component	Golgi apparatus
comp103311_c0	GO:0005634	cellular_component	nucleus
comp103450_c0	GO:0005789	cellular_component	endoplasmic reticulum membrane
comp103450_c0	GO:0016021	cellular_component	integral to membrane
comp103937_c0	GO:0005634	cellular_component	nucleus
comp103940_c0	GO:0071013	cellular_component	catalytic step 2 spliceosome
comp103940_c0	GO:0005737	cellular_component	cytoplasm
comp104384_c0	GO:0005737	cellular_component	cytoplasm
comp104384_c0	GO:0005829	cellular_component	cytosol
comp104533_c0	GO:0005739	cellular_component	mitochondrion
comp104652_c0	GO:0030136	cellular_component	clathrin-coated vesicle
comp104652_c0	GO:0005798	cellular_component	Golgi-associated vesicle
comp104652_c0	GO:0016020	cellular_component	membrane
comp104652_c0	GO:0048471	cellular_component	perinuclear region of cytoplasm
comp104652_c0	GO:0005802	cellular_component	trans-Golgi network
comp104712_c0	GO:0005739	cellular_component	mitochondrion
comp104872_c0	GO:0031083	cellular_component	BLOC-1 complex
comp104872_c0	GO:0012505	cellular_component	endomembrane system
comp104872_c0	GO:0005768	cellular_component	endosome
comp104872_c0	GO:0019898	cellular_component	extrinsic to membrane
comp104872_c0	GO:0030133	cellular_component	transport vesicle
comp104925_c0	GO:0005730	cellular_component	nucleolus
comp104955_c0	GO:0005730	cellular_component	nucleolus
comp105028_c0	GO:0005576	cellular_component	extracellular region
comp105432_c0	GO:0005634	cellular_component	nucleus
comp105467_c0	GO:0071013	cellular_component	catalytic step 2 spliceosome
comp105802_c0	GO:0016021	cellular_component	integral to membrane
comp106000_c0	GO:0005739	cellular_component	mitochondrion
comp106458_c0	GO:0016021	cellular_component	integral to membrane
comp106779_c0	GO:0005576	cellular_component	extracellular region
comp106812_c0	GO:0005783	cellular_component	endoplasmic reticulum
comp106812_c0	GO:0005788	cellular_component	endoplasmic reticulum lumen
comp106812_c0	GO:0016020	cellular_component	membrane
comp106996_c0	GO:0005634	cellular_component	nucleus
comp107237_c0	GO:0005829	cellular_component	cytosol
comp107858_c0	GO:0005604	cellular_component	basement membrane
comp108470_c0	GO:0005829	cellular_component	cytosol
comp108470_c0	GO:0005739	cellular_component	mitochondrion
comp108470_c0	GO:0005634	cellular_component	nucleus
comp110259_c0	GO:0005737	cellular_component	cytoplasm
comp110259_c0	GO:0005634	cellular_component	nucleus
comp1122877_c0	GO:0005737	cellular_component	cytoplasm
comp1122877_c0	GO:0005886	cellular_component	plasma membrane
comp112945_c0	GO:0005576	cellular_component	extracellular region
comp113953_c0	GO:0034364	cellular_component	high-density lipoprotein particle
comp114635_c0	GO:0000777	cellular_component	condensed chromosome kinetochore
comp114635_c0	GO:0005829	cellular_component	cytosol
comp114635_c0	GO:0000776	cellular_component	kinetochore
comp114635_c0	GO:0005634	cellular_component	nucleus
comp114635_c0	GO:0048471	cellular_component	perinuclear region of cytoplasm
comp114635_c0	GO:0000922	cellular_component	spindle pole
comp117034_c0	GO:0005850	cellular_component	eukaryotic translation initiation factor 2 complex
comp117034_c0	GO:0005851	cellular_component	eukaryotic translation initiation factor 2B complex
comp117034_c0	GO:0005886	cellular_component	plasma membrane
comp121509_c0	GO:0005737	cellular_component	cytoplasm
comp135383_c0	GO:0005829	cellular_component	cytosol
comp135383_c0	GO:0005634	cellular_component	nucleus
comp154142_c0	GO:0030176	cellular_component	integral to endoplasmic reticulum membrane
comp178917_c0	GO:0005740	cellular_component	mitochondrial envelope
comp178917_c0	GO:0005759	cellular_component	mitochondrial matrix
comp178917_c0	GO:0005886	cellular_component	plasma membrane
comp180305_c0	GO:0005615	cellular_component	extracellular space
comp199675_c0	GO:0005783	cellular_component	endoplasmic reticulum
comp199675_c0	GO:0005576	cellular_component	extracellular region
comp199675_c0	GO:0005764	cellular_component	lysosome
comp201442_c0	GO:0005605	cellular_component	basal lamina
comp201442_c0	GO:0009986	cellular_component	cell surface
comp201442_c0	GO:0005615	cellular_component	extracellular space
comp201442_c0	GO:0005796	cellular_component	Golgi lumen
comp201442_c0	GO:0043202	cellular_component	lysosomal lumen
comp201442_c0	GO:0005886	cellular_component	plasma membrane
comp201442_c0	GO:0045202	cellular_component	synapse
comp222595_c0	GO:0016021	cellular_component	integral to membrane
comp222595_c0	GO:0005778	cellular_component	peroxisomal membrane
comp234976_c0	GO:0005783	cellular_component	endoplasmic reticulum
comp234976_c0	GO:0005739	cellular_component	mitochondrion
comp234976_c0	GO:0016607	cellular_component	nuclear speck
comp234976_c0	GO:0005730	cellular_component	nucleolus
comp235621_c0	GO:0009986	cellular_component	cell surface
comp235621_c0	GO:0005737	cellular_component	cytoplasm
comp235621_c0	GO:0005615	cellular_component	extracellular space
comp235621_c0	GO:0005886	cellular_component	plasma membrane
comp263265_c0	GO:0016021	cellular_component	integral to membrane
comp266350_c0	GO:0005576	cellular_component	extracellular region
comp266350_c0	GO:0005615	cellular_component	extracellular space
comp266350_c0	GO:0043234	cellular_component	protein complex
comp269529_c0	GO:0005737	cellular_component	cytoplasm
comp287161_c0	GO:0005615	cellular_component	extracellular space
comp287161_c0	GO:0031093	cellular_component	platelet alpha granule lumen
comp287161_c0	GO:0005578	cellular_component	proteinaceous extracellular matrix
comp295748_c0	GO:0005615	cellular_component	extracellular space
comp295748_c0	GO:0005771	cellular_component	multivesicular body
comp310933_c0	GO:0005758	cellular_component	mitochondrial intermembrane space
comp33128_c0	GO:0005737	cellular_component	cytoplasm
comp33128_c0	GO:0005856	cellular_component	cytoskeleton
comp33130_c0	GO:0005634	cellular_component	nucleus
comp33141_c0	GO:0097149	cellular_component	centralspindlin complex
comp33141_c0	GO:0032154	cellular_component	cleavage furrow
comp33141_c0	GO:0005829	cellular_component	cytosol
comp33141_c0	GO:0030496	cellular_component	midbody
comp33141_c0	GO:0005634	cellular_component	nucleus
comp33141_c0	GO:0005923	cellular_component	tight junction
comp33168_c0	GO:0005576	cellular_component	extracellular region
comp33258_c0	GO:0005634	cellular_component	nucleus
comp33558_c0	GO:0005829	cellular_component	cytosol
comp33558_c0	GO:0005615	cellular_component	extracellular space
comp33558_c0	GO:0005764	cellular_component	lysosome
comp33558_c0	GO:0042470	cellular_component	melanosome
comp34237_c0	GO:0034707	cellular_component	chloride channel complex
comp34237_c0	GO:0005886	cellular_component	plasma membrane
comp34465_c0	GO:0005737	cellular_component	cytoplasm
comp34465_c0	GO:0005874	cellular_component	microtubule
comp34465_c0	GO:0005730	cellular_component	nucleolus
comp34465_c0	GO:0005634	cellular_component	nucleus
comp34465_c0	GO:0005700	cellular_component	polytene chromosome
comp34465_c0	GO:0005819	cellular_component	spindle
comp34505_c0	GO:0016021	cellular_component	integral to membrane
comp34616_c0	GO:0005576	cellular_component	extracellular region
comp35163_c0	GO:0005578	cellular_component	proteinaceous extracellular matrix
comp35791_c0	GO:0005622	cellular_component	intracellular
comp366431_c0	GO:0005783	cellular_component	endoplasmic reticulum
comp366431_c0	GO:0005615	cellular_component	extracellular space
comp366431_c0	GO:0005794	cellular_component	Golgi apparatus
comp366431_c0	GO:0005764	cellular_component	lysosome
comp36746_c0	GO:0019861	cellular_component	flagellum
comp36746_c0	GO:0016020	cellular_component	membrane
comp36746_c0	GO:0005739	cellular_component	mitochondrion
comp36746_c0	GO:0043234	cellular_component	protein complex
comp36746_c0	GO:0030018	cellular_component	Z disc
comp37220_c0	GO:0005737	cellular_component	cytoplasm
comp37220_c0	GO:0005886	cellular_component	plasma membrane
comp37341_c0	GO:0030054	cellular_component	cell junction
comp37341_c0	GO:0009986	cellular_component	cell surface
comp37341_c0	GO:0005887	cellular_component	integral to plasma membrane
comp37341_c0	GO:0014069	cellular_component	postsynaptic density
comp37341_c0	GO:0045211	cellular_component	postsynaptic membrane
comp37341_c0	GO:0045202	cellular_component	synapse
comp37698_c0	GO:0005776	cellular_component	autophagic vacuole
comp37698_c0	GO:0005737	cellular_component	cytoplasm
comp37698_c0	GO:0031410	cellular_component	cytoplasmic vesicle
comp37886_c1	GO:0005634	cellular_component	nucleus
comp38117_c0	GO:0005634	cellular_component	nucleus
comp38281_c0	GO:0005764	cellular_component	lysosome
comp38363_c0	GO:0005789	cellular_component	endoplasmic reticulum membrane
comp38363_c0	GO:0016021	cellular_component	integral to membrane
comp38632_c0	GO:0005737	cellular_component	cytoplasm
comp38632_c0	GO:0016021	cellular_component	integral to membrane
comp38632_c0	GO:0005634	cellular_component	nucleus
comp38811_c0	GO:0005789	cellular_component	endoplasmic reticulum membrane
comp38811_c0	GO:0009897	cellular_component	external side of plasma membrane
comp38811_c0	GO:0005794	cellular_component	Golgi apparatus
comp38811_c0	GO:0000139	cellular_component	Golgi membrane
comp38811_c0	GO:0005887	cellular_component	integral to plasma membrane
comp38811_c0	GO:0005739	cellular_component	mitochondrion
comp38811_c0	GO:0055037	cellular_component	recycling endosome
comp38811_c0	GO:0009897	cellular_component	external side of plasma membrane
comp38811_c0	GO:0005794	cellular_component	Golgi apparatus
comp38811_c0	GO:0016021	cellular_component	integral to membrane
comp38811_c0	GO:0005739	cellular_component	mitochondrion
comp38811_c0	GO:0055037	cellular_component	recycling endosome
comp39180_c0	GO:0005663	cellular_component	DNA replication factor C complex
comp39180_c0	GO:0005634	cellular_component	nucleus
comp399194_c0	GO:0005739	cellular_component	mitochondrion
comp39957_c0	GO:0005768	cellular_component	endosome
comp39957_c0	GO:0071203	cellular_component	WASH complex
comp39968_c0	GO:0015629	cellular_component	actin cytoskeleton
comp39968_c0	GO:0005813	cellular_component	centrosome
comp39968_c0	GO:0000777	cellular_component	condensed chromosome kinetochore
comp39968_c0	GO:0005829	cellular_component	cytosol
comp39968_c0	GO:0005739	cellular_component	mitochondrion
comp39968_c0	GO:0005634	cellular_component	nucleus
comp39968_c0	GO:0005819	cellular_component	spindle
comp39976_c0	GO:0030054	cellular_component	cell junction
comp39976_c0	GO:0060205	cellular_component	cytoplasmic membrane-bounded vesicle lumen
comp39976_c0	GO:0005829	cellular_component	cytosol
comp39976_c0	GO:0009897	cellular_component	external side of plasma membrane
comp39996_c0	GO:0005739	cellular_component	mitochondrion
comp40000_c0	GO:0005739	cellular_component	mitochondrion
comp40001_c0	GO:0005667	cellular_component	transcription factor complex
comp40007_c0	GO:0005829	cellular_component	cytosol
comp40007_c0	GO:0031902	cellular_component	late endosome membrane
comp40007_c0	GO:0005667	cellular_component	transcription factor complex
comp40008_c0	GO:0000139	cellular_component	Golgi membrane
comp40010_c0	GO:0005737	cellular_component	cytoplasm
comp40010_c0	GO:0005730	cellular_component	nucleolus
comp40010_c0	GO:0005886	cellular_component	plasma membrane
comp40012_c0	GO:0016021	cellular_component	integral to membrane
comp40012_c0	GO:0016021	cellular_component	integral to membrane
comp40014_c0	GO:0005675	cellular_component	holo TFIIH complex
comp40018_c0	GO:0016021	cellular_component	integral to membrane
comp40033_c0	GO:0005576	cellular_component	extracellular region
comp40058_c0	GO:0005739	cellular_component	mitochondrion
comp40077_c0	GO:0016593	cellular_component	Cdc73/Paf1 complex
comp40084_c0	GO:0005813	cellular_component	centrosome
comp40085_c0	GO:0005737	cellular_component	cytoplasm
comp40085_c0	GO:0005730	cellular_component	nucleolus
comp40089_c0	GO:0005737	cellular_component	cytoplasm
comp40089_c0	GO:0005634	cellular_component	nucleus
comp40089_c0	GO:0000502	cellular_component	proteasome complex
comp40090_c0	GO:0005737	cellular_component	cytoplasm
comp40090_c0	GO:0005634	cellular_component	nucleus
comp40090_c0	GO:0005839	cellular_component	proteasome core complex
comp40091_c0	GO:0045177	cellular_component	apical part of cell
comp40091_c0	GO:0005788	cellular_component	endoplasmic reticulum lumen
comp40095_c0	GO:0005634	cellular_component	nucleus
comp40095_c0	GO:0005634	cellular_component	nucleus
comp40095_c0	GO:0005634	cellular_component	nucleus
comp40097_c0	GO:0005737	cellular_component	cytoplasm
comp40097_c0	GO:0005634	cellular_component	nucleus
comp40100_c0	GO:0005762	cellular_component	mitochondrial large ribosomal subunit
comp40102_c0	GO:0005829	cellular_component	cytosol
comp40104_c0	GO:0005739	cellular_component	mitochondrion
comp40104_c0	GO:0005840	cellular_component	ribosome
comp40109_c0	GO:0005739	cellular_component	mitochondrion
comp40109_c0	GO:0005840	cellular_component	ribosome
comp40110_c1	GO:0016021	cellular_component	integral to membrane
comp40111_c0	GO:0042645	cellular_component	mitochondrial nucleoid
comp40114_c0	GO:0005829	cellular_component	cytosol
comp40114_c0	GO:0031011	cellular_component	Ino80 complex
comp40114_c0	GO:0005634	cellular_component	nucleus
comp40114_c0	GO:0000502	cellular_component	proteasome complex
comp40114_c0	GO:0005829	cellular_component	cytosol
comp40114_c0	GO:0031011	cellular_component	Ino80 complex
comp40114_c0	GO:0005634	cellular_component	nucleus
comp40114_c0	GO:0000502	cellular_component	proteasome complex
comp40117_c0	GO:0005762	cellular_component	mitochondrial large ribosomal subunit
comp40119_c0	GO:0005869	cellular_component	dynactin complex
comp40119_c0	GO:0030286	cellular_component	dynein complex
comp40119_c0	GO:0016020	cellular_component	membrane
comp40119_c0	GO:0005874	cellular_component	microtubule
comp40119_c0	GO:0005815	cellular_component	microtubule organizing center
comp40119_c0	GO:0031982	cellular_component	vesicle
comp40121_c0	GO:0071013	cellular_component	catalytic step 2 spliceosome
comp40127_c0	GO:0005737	cellular_component	cytoplasm
comp40127_c0	GO:0005856	cellular_component	cytoskeleton
comp40127_c0	GO:0030027	cellular_component	lamellipodium
comp40131_c0	GO:0005737	cellular_component	cytoplasm
comp40131_c0	GO:0005634	cellular_component	nucleus
comp40131_c0	GO:0043234	cellular_component	protein complex
comp40132_c0	GO:0016460	cellular_component	myosin II complex
comp40132_c0	GO:0031475	cellular_component	myosin V complex
comp40132_c0	GO:0031476	cellular_component	myosin VI complex
comp40132_c0	GO:0031477	cellular_component	myosin VII complex
comp40136_c0	GO:0005852	cellular_component	eukaryotic translation initiation factor 3 complex
comp40137_c0	GO:0005737	cellular_component	cytoplasm
comp40138_c0	GO:0005737	cellular_component	cytoplasm
comp40144_c0	GO:0016021	cellular_component	integral to membrane
comp40144_c0	GO:0008250	cellular_component	oligosaccharyltransferase complex
comp40152_c0	GO:0022625	cellular_component	cytosolic large ribosomal subunit
comp40153_c0	GO:0005840	cellular_component	ribosome
comp40153_c0	GO:0015935	cellular_component	small ribosomal subunit
comp40155_c0	GO:0005840	cellular_component	ribosome
comp40155_c0	GO:0005829	cellular_component	cytosol
comp40155_c0	GO:0019898	cellular_component	extrinsic to membrane
comp40155_c0	GO:0043195	cellular_component	terminal bouton
comp40157_c0	GO:0015934	cellular_component	large ribosomal subunit
comp40158_c0	GO:0022625	cellular_component	cytosolic large ribosomal subunit
comp40159_c0	GO:0005576	cellular_component	extracellular region
comp40159_c0	GO:0005764	cellular_component	lysosome
comp40159_c0	GO:0005840	cellular_component	ribosome
comp40160_c0	GO:0005737	cellular_component	cytoplasm
comp40163_c0	GO:0031205	cellular_component	endoplasmic reticulum Sec complex
comp40163_c0	GO:0016021	cellular_component	integral to membrane
comp40165_c0	GO:0005743	cellular_component	mitochondrial inner membrane
comp40165_c0	GO:0042719	cellular_component	mitochondrial intermembrane space protein transporter complex
comp40168_c1	GO:0016021	cellular_component	integral to membrane
comp40168_c1	GO:0031966	cellular_component	mitochondrial membrane
comp40168_c1	GO:0045263	cellular_component	proton-transporting ATP synthase complex, coupling factor F(o)
comp40171_c0	GO:0005840	cellular_component	ribosome
comp40173_c0	GO:0015935	cellular_component	small ribosomal subunit
comp40176_c0	GO:0005730	cellular_component	nucleolus
comp40176_c0	GO:0030529	cellular_component	ribonucleoprotein complex
comp40177_c0	GO:0005840	cellular_component	ribosome
comp40178_c0	GO:0009986	cellular_component	cell surface
comp40178_c0	GO:0042645	cellular_component	mitochondrial nucleoid
comp40178_c0	GO:0005754	cellular_component	mitochondrial proton-transporting ATP synthase, catalytic core
comp40178_c0	GO:0005886	cellular_component	plasma membrane
comp40179_c1	GO:0005789	cellular_component	endoplasmic reticulum membrane
comp40179_c1	GO:0016021	cellular_component	integral to membrane
comp40187_c0	GO:0005811	cellular_component	lipid particle
comp40187_c0	GO:0005840	cellular_component	ribosome
comp40188_c0	GO:0032592	cellular_component	integral to mitochondrial membrane
comp40188_c0	GO:0005743	cellular_component	mitochondrial inner membrane
comp40188_c0	GO:0043234	cellular_component	protein complex
comp40188_c1	GO:0032592	cellular_component	integral to mitochondrial membrane
comp40188_c1	GO:0005743	cellular_component	mitochondrial inner membrane
comp40188_c1	GO:0043234	cellular_component	protein complex
comp40191_c0	GO:0005737	cellular_component	cytoplasm
comp40191_c0	GO:0005634	cellular_component	nucleus
comp40192_c0	GO:0005634	cellular_component	nucleus
comp40192_c0	GO:0005634	cellular_component	nucleus
comp40193_c0	GO:0005829	cellular_component	cytosol
comp40193_c0	GO:0005811	cellular_component	lipid particle
comp40193_c0	GO:0005875	cellular_component	microtubule associated complex
comp40193_c0	GO:0005739	cellular_component	mitochondrion
comp40194_c0	GO:0000932	cellular_component	cytoplasmic mRNA processing body
comp40194_c0	GO:0035068	cellular_component	micro-ribonucleoprotein complex
comp40194_c0	GO:0005845	cellular_component	mRNA cap binding complex
comp40194_c0	GO:0016442	cellular_component	RNA-induced silencing complex
comp40198_c0	GO:0005634	cellular_component	nucleus
comp40198_c0	GO:0005681	cellular_component	spliceosomal complex
comp40199_c0	GO:0005829	cellular_component	cytosol
comp40199_c0	GO:0005634	cellular_component	nucleus
comp40199_c0	GO:0005839	cellular_component	proteasome core complex
comp40202_c0	GO:0016021	cellular_component	integral to membrane
comp40202_c0	GO:0016020	cellular_component	membrane
comp40203_c0	GO:0005654	cellular_component	nucleoplasm
comp40204_c0	GO:0005737	cellular_component	cytoplasm
comp40204_c0	GO:0005737	cellular_component	cytoplasm
comp40206_c0	GO:0005737	cellular_component	cytoplasm
comp40206_c0	GO:0016607	cellular_component	nuclear speck
comp40208_c0	GO:0005743	cellular_component	mitochondrial inner membrane
comp40208_c0	GO:0005743	cellular_component	mitochondrial inner membrane
comp40209_c0	GO:0005634	cellular_component	nucleus
comp40213_c0	GO:0005743	cellular_component	mitochondrial inner membrane
comp40213_c0	GO:0005886	cellular_component	plasma membrane
comp40213_c0	GO:0045244	cellular_component	succinate-CoA ligase complex (GDP-forming)
comp40214_c0	GO:0005737	cellular_component	cytoplasm
comp40214_c0	GO:0043005	cellular_component	neuron projection
comp40215_c0	GO:0005852	cellular_component	eukaryotic translation initiation factor 3 complex
comp40221_c0	GO:0005737	cellular_component	cytoplasm
comp40221_c0	GO:0005697	cellular_component	telomerase holoenzyme complex
comp40223_c0	GO:0030176	cellular_component	integral to endoplasmic reticulum membrane
comp40228_c0	GO:0005737	cellular_component	cytoplasm
comp40228_c0	GO:0005634	cellular_component	nucleus
comp40228_c0	GO:0005839	cellular_component	proteasome core complex
comp40230_c0	GO:0000786	cellular_component	nucleosome
comp40230_c0	GO:0005634	cellular_component	nucleus
comp40234_c0	GO:0005737	cellular_component	cytoplasm
comp40234_c0	GO:0005874	cellular_component	microtubule
comp40235_c0	GO:0015934	cellular_component	large ribosomal subunit
comp40239_c0	GO:0010008	cellular_component	endosome membrane
comp40239_c0	GO:0016021	cellular_component	integral to membrane
comp40239_c0	GO:0005770	cellular_component	late endosome
comp40239_c0	GO:0005765	cellular_component	lysosomal membrane
comp40239_c0	GO:0005764	cellular_component	lysosome
comp40239_c0	GO:0005886	cellular_component	plasma membrane
comp40239_c0	GO:0043234	cellular_component	protein complex
comp40239_c0	GO:0030658	cellular_component	transport vesicle membrane
comp40240_c0	GO:0005737	cellular_component	cytoplasm
comp40240_c0	GO:0005634	cellular_component	nucleus
comp40241_c0	GO:0005832	cellular_component	chaperonin-containing T-complex
comp40241_c0	GO:0005874	cellular_component	microtubule
comp40241_c0	GO:0005886	cellular_component	plasma membrane
comp40241_c0	GO:0097223	cellular_component	sperm part
comp40241_c0	GO:0002199	cellular_component	zona pellucida receptor complex
comp40243_c0	GO:0005789	cellular_component	endoplasmic reticulum membrane
comp40243_c0	GO:0016021	cellular_component	integral to membrane
comp40245_c0	GO:0005815	cellular_component	microtubule organizing center
comp40248_c0	GO:0005801	cellular_component	cis-Golgi network
comp40248_c0	GO:0005789	cellular_component	endoplasmic reticulum membrane
comp40248_c0	GO:0031985	cellular_component	Golgi cisterna
comp40248_c0	GO:0000139	cellular_component	Golgi membrane
comp40248_c0	GO:0016021	cellular_component	integral to membrane
comp40248_c0	GO:0031201	cellular_component	SNARE complex
comp40250_c0	GO:0005663	cellular_component	DNA replication factor C complex
comp40250_c0	GO:0005654	cellular_component	nucleoplasm
comp40251_c0	GO:0005576	cellular_component	extracellular region
comp40251_c0	GO:0005764	cellular_component	lysosome
comp40251_c0	GO:0005576	cellular_component	extracellular region
comp40251_c0	GO:0005764	cellular_component	lysosome
comp40261_c0	GO:0005578	cellular_component	proteinaceous extracellular matrix
comp40265_c0	GO:0005759	cellular_component	mitochondrial matrix
comp40267_c0	GO:0005737	cellular_component	cytoplasm
comp40269_c0	GO:0005737	cellular_component	cytoplasm
comp40272_c0	GO:0005789	cellular_component	endoplasmic reticulum membrane
comp40272_c0	GO:0016021	cellular_component	integral to membrane
comp40276_c0	GO:0005634	cellular_component	nucleus
comp40278_c0	GO:0005671	cellular_component	Ada2/Gcn5/Ada3 transcription activator complex
comp40283_c0	GO:0005811	cellular_component	lipid particle
comp40283_c0	GO:0005759	cellular_component	mitochondrial matrix
comp40283_c0	GO:0005739	cellular_component	mitochondrion
comp40283_c0	GO:0070469	cellular_component	respiratory chain
comp40285_c0	GO:0005634	cellular_component	nucleus
comp40286_c0	GO:0005739	cellular_component	mitochondrion
comp40286_c0	GO:0005634	cellular_component	nucleus
comp40288_c0	GO:0005778	cellular_component	peroxisomal membrane
comp40292_c0	GO:0005769	cellular_component	early endosome
comp40292_c0	GO:0008385	cellular_component	IkappaB kinase complex
comp40292_c0	GO:0005739	cellular_component	mitochondrion
comp40292_c0	GO:0005769	cellular_component	early endosome
comp40292_c0	GO:0008385	cellular_component	IkappaB kinase complex
comp40292_c0	GO:0005739	cellular_component	mitochondrion
comp40295_c0	GO:0005634	cellular_component	nucleus
comp40295_c0	GO:0043626	cellular_component	PCNA complex
comp40296_c0	GO:0005887	cellular_component	integral to plasma membrane
comp40296_c0	GO:0005743	cellular_component	mitochondrial inner membrane
comp40296_c0	GO:0005774	cellular_component	vacuolar membrane
comp40299_c0	GO:0016021	cellular_component	integral to membrane
comp40300_c0	GO:0016021	cellular_component	integral to membrane
comp40300_c0	GO:0005739	cellular_component	mitochondrion
comp40300_c0	GO:0008250	cellular_component	oligosaccharyltransferase complex
comp40302_c0	GO:0097361	cellular_component	CIA complex
comp40302_c0	GO:0071817	cellular_component	MMXD complex
comp40302_c0	GO:0005634	cellular_component	nucleus
comp40303_c0	GO:0016021	cellular_component	integral to membrane
comp40303_c0	GO:0033179	cellular_component	proton-transporting V-type ATPase, V0 domain
comp40303_c0	GO:0005774	cellular_component	vacuolar membrane
comp40306_c0	GO:0005634	cellular_component	nucleus
comp40307_c0	GO:0016021	cellular_component	integral to membrane
comp40307_c0	GO:0005787	cellular_component	signal peptidase complex
comp40315_c0	GO:0005759	cellular_component	mitochondrial matrix
comp40317_c0	GO:0005759	cellular_component	mitochondrial matrix
comp40318_c0	GO:0030425	cellular_component	dendrite
comp40318_c0	GO:0010008	cellular_component	endosome membrane
comp40318_c0	GO:0009897	cellular_component	external side of plasma membrane
comp40318_c0	GO:0016021	cellular_component	integral to membrane
comp40318_c0	GO:0042599	cellular_component	lamellar body
comp40318_c0	GO:0005765	cellular_component	lysosomal membrane
comp40318_c0	GO:0005764	cellular_component	lysosome
comp40318_c0	GO:0042470	cellular_component	melanosome
comp40318_c0	GO:0005771	cellular_component	multivesicular body
comp40318_c0	GO:0043025	cellular_component	neuronal cell body
comp40318_c0	GO:0042383	cellular_component	sarcolemma
comp40320_c0	GO:0005789	cellular_component	endoplasmic reticulum membrane
comp40320_c0	GO:0016021	cellular_component	integral to membrane
comp40321_c0	GO:0005852	cellular_component	eukaryotic translation initiation factor 3 complex
comp40322_c0	GO:0005789	cellular_component	endoplasmic reticulum membrane
comp40322_c0	GO:0016021	cellular_component	integral to membrane
comp40325_c0	GO:0005739	cellular_component	mitochondrion
comp40325_c0	GO:0005840	cellular_component	ribosome
comp40326_c0	GO:0015935	cellular_component	small ribosomal subunit
comp40326_c1	GO:0005789	cellular_component	endoplasmic reticulum membrane
comp40326_c1	GO:0000139	cellular_component	Golgi membrane
comp40326_c1	GO:0016021	cellular_component	integral to membrane
comp40332_c0	GO:0030131	cellular_component	clathrin adaptor complex
comp40332_c0	GO:0005794	cellular_component	Golgi apparatus
comp40332_c0	GO:0005802	cellular_component	trans-Golgi network
comp40332_c1	GO:0030131	cellular_component	clathrin adaptor complex
comp40332_c1	GO:0005794	cellular_component	Golgi apparatus
comp40332_c1	GO:0005802	cellular_component	trans-Golgi network
comp40332_c1	GO:0005739	cellular_component	mitochondrion
comp40333_c0	GO:0005737	cellular_component	cytoplasm
comp40333_c0	GO:0005730	cellular_component	nucleolus
comp40333_c0	GO:0005654	cellular_component	nucleoplasm
comp40348_c0	GO:0005789	cellular_component	endoplasmic reticulum membrane
comp40348_c0	GO:0016021	cellular_component	integral to membrane
comp40351_c0	GO:0030176	cellular_component	integral to endoplasmic reticulum membrane
comp40351_c0	GO:0005784	cellular_component	Sec61 translocon complex
comp40356_c0	GO:0005789	cellular_component	endoplasmic reticulum membrane
comp40356_c0	GO:0030176	cellular_component	integral to endoplasmic reticulum membrane
comp40356_c0	GO:0016021	cellular_component	integral to membrane
comp40356_c0	GO:0005789	cellular_component	endoplasmic reticulum membrane
comp40356_c0	GO:0030176	cellular_component	integral to endoplasmic reticulum membrane
comp40356_c0	GO:0016021	cellular_component	integral to membrane
comp40356_c0	GO:0005789	cellular_component	endoplasmic reticulum membrane
comp40356_c0	GO:0030176	cellular_component	integral to endoplasmic reticulum membrane
comp40356_c0	GO:0016021	cellular_component	integral to membrane
comp40358_c0	GO:0005737	cellular_component	cytoplasm
comp40358_c0	GO:0005730	cellular_component	nucleolus
comp40359_c0	GO:0016021	cellular_component	integral to membrane
comp40359_c0	GO:0005758	cellular_component	mitochondrial intermembrane space
comp40359_c0	GO:0031966	cellular_component	mitochondrial membrane
comp40360_c0	GO:0016021	cellular_component	integral to membrane
comp40360_c0	GO:0005741	cellular_component	mitochondrial outer membrane
comp40362_c0	GO:0005622	cellular_component	intracellular
comp40362_c0	GO:0005886	cellular_component	plasma membrane
comp40364_c0	GO:0005673	cellular_component	transcription factor TFIIE complex
comp40366_c1	GO:0005737	cellular_component	cytoplasm
comp40366_c1	GO:0005874	cellular_component	microtubule
comp40366_c1	GO:0005730	cellular_component	nucleolus
comp40368_c0	GO:0005783	cellular_component	endoplasmic reticulum
comp40368_c0	GO:0005794	cellular_component	Golgi apparatus
comp40368_c0	GO:0005634	cellular_component	nucleus
comp40368_c0	GO:0048471	cellular_component	perinuclear region of cytoplasm
comp40369_c1	GO:0000786	cellular_component	nucleosome
comp40369_c1	GO:0005634	cellular_component	nucleus
comp40372_c0	GO:0005852	cellular_component	eukaryotic translation initiation factor 3 complex
comp40372_c0	GO:0005634	cellular_component	nucleus
comp40378_c0	GO:0005875	cellular_component	microtubule associated complex
comp40378_c0	GO:0008541	cellular_component	proteasome regulatory particle, lid subcomplex
comp40391_c0	GO:0005912	cellular_component	adherens junction
comp40391_c0	GO:0016324	cellular_component	apical plasma membrane
comp40391_c0	GO:0005938	cellular_component	cell cortex
comp40391_c0	GO:0032154	cellular_component	cleavage furrow
comp40391_c0	GO:0030496	cellular_component	midbody
comp40391_c0	GO:0016460	cellular_component	myosin II complex
comp40391_c0	GO:0051233	cellular_component	spindle midzone
comp40405_c0	GO:0005576	cellular_component	extracellular region
comp404632_c0	GO:0005739	cellular_component	mitochondrion
comp404632_c0	GO:0005634	cellular_component	nucleus
comp40467_c0	GO:0005604	cellular_component	basement membrane
comp40467_c0	GO:0005615	cellular_component	extracellular space
comp40477_c0	GO:0005761	cellular_component	mitochondrial ribosome
comp40527_c0	GO:0005634	cellular_component	nucleus
comp40544_c0	GO:0005737	cellular_component	cytoplasm
comp40545_c0	GO:0005739	cellular_component	mitochondrion
comp40545_c0	GO:0005634	cellular_component	nucleus
comp40545_c0	GO:0016272	cellular_component	prefoldin complex
comp40563_c0	GO:0022624	cellular_component	proteasome accessory complex
comp40574_c0	GO:0005763	cellular_component	mitochondrial small ribosomal subunit
comp40590_c0	GO:0005576	cellular_component	extracellular region
comp40597_c0	GO:0016021	cellular_component	integral to membrane
comp40597_c0	GO:0005740	cellular_component	mitochondrial envelope
comp40597_c0	GO:0005741	cellular_component	mitochondrial outer membrane
comp40602_c0	GO:0005737	cellular_component	cytoplasm
comp40602_c0	GO:0005662	cellular_component	DNA replication factor A complex
comp40602_c0	GO:0005654	cellular_component	nucleoplasm
comp40610_c0	GO:0030126	cellular_component	COPI vesicle coat
comp40613_c0	GO:0000139	cellular_component	Golgi membrane
comp40613_c0	GO:0005795	cellular_component	Golgi stack
comp40613_c0	GO:0016021	cellular_component	integral to membrane
comp40624_c0	GO:0005739	cellular_component	mitochondrion
comp40625_c0	GO:0005789	cellular_component	endoplasmic reticulum membrane
comp40625_c0	GO:0000139	cellular_component	Golgi membrane
comp40625_c0	GO:0005887	cellular_component	integral to plasma membrane
comp40631_c0	GO:0005762	cellular_component	mitochondrial large ribosomal subunit
comp40648_c0	GO:0005739	cellular_component	mitochondrion
comp40661_c0	GO:0005739	cellular_component	mitochondrion
comp40661_c0	GO:0005730	cellular_component	nucleolus
comp40661_c0	GO:0005786	cellular_component	signal recognition particle, endoplasmic reticulum targeting
comp40664_c0	GO:0000777	cellular_component	condensed chromosome kinetochore
comp40664_c0	GO:0005634	cellular_component	nucleus
comp40678_c0	GO:0005739	cellular_component	mitochondrion
comp40678_c0	GO:0005840	cellular_component	ribosome
comp40679_c0	GO:0005634	cellular_component	nucleus
comp40679_c0	GO:0048471	cellular_component	perinuclear region of cytoplasm
comp40682_c0	GO:0005829	cellular_component	cytosol
comp40682_c0	GO:0005634	cellular_component	nucleus
comp40687_c0	GO:0005739	cellular_component	mitochondrion
comp40687_c0	GO:0070469	cellular_component	respiratory chain
comp40690_c0	GO:0071339	cellular_component	MLL1 complex
comp40693_c0	GO:0005737	cellular_component	cytoplasm
comp40693_c0	GO:0005856	cellular_component	cytoskeleton
comp40695_c0	GO:0005794	cellular_component	Golgi apparatus
comp40695_c0	GO:0005634	cellular_component	nucleus
comp40695_c0	GO:0043234	cellular_component	protein complex
comp40702_c0	GO:0071013	cellular_component	catalytic step 2 spliceosome
comp40702_c0	GO:0005654	cellular_component	nucleoplasm
comp40702_c0	GO:0030532	cellular_component	small nuclear ribonucleoprotein complex
comp40711_c0	GO:0005737	cellular_component	cytoplasm
comp40711_c0	GO:0005634	cellular_component	nucleus
comp40727_c0	GO:0005885	cellular_component	Arp2/3 protein complex
comp40727_c0	GO:0042995	cellular_component	cell projection
comp40727_c0	GO:0005737	cellular_component	cytoplasm
comp40758_c1	GO:0005576	cellular_component	extracellular region
comp40758_c1	GO:0005615	cellular_component	extracellular space
comp40758_c1	GO:0043234	cellular_component	protein complex
comp40771_c0	GO:0000407	cellular_component	pre-autophagosomal structure
comp40774_c0	GO:0005813	cellular_component	centrosome
comp40774_c0	GO:0005829	cellular_component	cytosol
comp40774_c0	GO:0030027	cellular_component	lamellipodium
comp40774_c0	GO:0016020	cellular_component	membrane
comp40774_c0	GO:0005739	cellular_component	mitochondrion
comp40774_c0	GO:0005634	cellular_component	nucleus
comp40774_c0	GO:0048471	cellular_component	perinuclear region of cytoplasm
comp40774_c0	GO:0001726	cellular_component	ruffle
comp40839_c0	GO:0072546	cellular_component	ER membrane protein complex
comp40839_c0	GO:0030140	cellular_component	trans-Golgi network transport vesicle
comp41132_c0	GO:0016607	cellular_component	nuclear speck
comp41147_c0	GO:0005658	cellular_component	alpha DNA polymerase:primase complex
comp41147_c0	GO:0005737	cellular_component	cytoplasm
comp41147_c0	GO:0005654	cellular_component	nucleoplasm
comp41250_c0	GO:0005739	cellular_component	mitochondrion
comp41250_c0	GO:0005840	cellular_component	ribosome
comp41416_c0	GO:0045177	cellular_component	apical part of cell
comp41416_c0	GO:0005770	cellular_component	late endosome
comp41416_c0	GO:0005764	cellular_component	lysosome
comp41457_c0	GO:0005794	cellular_component	Golgi apparatus
comp41457_c0	GO:0005764	cellular_component	lysosome
comp41457_c0	GO:0005634	cellular_component	nucleus
comp41500_c0	GO:0005694	cellular_component	chromosome
comp41500_c0	GO:0005737	cellular_component	cytoplasm
comp41500_c0	GO:0005634	cellular_component	nucleus
comp41500_c0	GO:0000796	cellular_component	condensin complex
comp41500_c0	GO:0005737	cellular_component	cytoplasm
comp41500_c0	GO:0015630	cellular_component	microtubule cytoskeleton
comp41500_c0	GO:0005634	cellular_component	nucleus
comp41528_c0	GO:0005587	cellular_component	collagen type IV
comp41613_c0	GO:0005730	cellular_component	nucleolus
comp41613_c0	GO:0005789	cellular_component	endoplasmic reticulum membrane
comp41613_c0	GO:0016021	cellular_component	integral to membrane
comp41718_c1	GO:0016021	cellular_component	integral to membrane
comp41969_c0	GO:0005634	cellular_component	nucleus
comp42008_c0	GO:0005901	cellular_component	caveola
comp42008_c0	GO:0031410	cellular_component	cytoplasmic vesicle
comp42008_c0	GO:0012505	cellular_component	endomembrane system
comp42008_c0	GO:0005783	cellular_component	endoplasmic reticulum
comp42008_c0	GO:0016021	cellular_component	integral to membrane
comp42008_c0	GO:0005743	cellular_component	mitochondrial inner membrane
comp42008_c0	GO:0005886	cellular_component	plasma membrane
comp42347_c0	GO:0005654	cellular_component	nucleoplasm
comp42655_c0	GO:0005737	cellular_component	cytoplasm
comp42655_c0	GO:0008180	cellular_component	signalosome
comp42874_c0	GO:0016324	cellular_component	apical plasma membrane
comp42874_c0	GO:0005814	cellular_component	centriole
comp42874_c0	GO:0032133	cellular_component	chromosome passenger complex
comp42874_c0	GO:0000777	cellular_component	condensed chromosome kinetochore
comp42874_c0	GO:0005881	cellular_component	cytoplasmic microtubule
comp42874_c0	GO:0005829	cellular_component	cytosol
comp42874_c0	GO:0031021	cellular_component	interphase microtubule organizing center
comp42874_c0	GO:0030496	cellular_component	midbody
comp42874_c0	GO:0005634	cellular_component	nucleus
comp42874_c0	GO:0005876	cellular_component	spindle microtubule
comp42916_c0	GO:0005829	cellular_component	cytosol
comp42916_c0	GO:0005783	cellular_component	endoplasmic reticulum
comp42916_c0	GO:0005615	cellular_component	extracellular space
comp42916_c0	GO:0005794	cellular_component	Golgi apparatus
comp42916_c0	GO:0005634	cellular_component	nucleus
comp42916_c0	GO:0030133	cellular_component	transport vesicle
comp42972_c0	GO:0005789	cellular_component	endoplasmic reticulum membrane
comp42972_c0	GO:0000139	cellular_component	Golgi membrane
comp42972_c0	GO:0005795	cellular_component	Golgi stack
comp42972_c0	GO:0016021	cellular_component	integral to membrane
comp43229_c0	GO:0000139	cellular_component	Golgi membrane
comp43229_c0	GO:0016021	cellular_component	integral to membrane
comp43310_c0	GO:0005737	cellular_component	cytoplasm
comp43310_c0	GO:0005730	cellular_component	nucleolus
comp43408_c0	GO:0005737	cellular_component	cytoplasm
comp43588_c0	GO:0005737	cellular_component	cytoplasm
comp43588_c0	GO:0008023	cellular_component	transcription elongation factor complex
comp446879_c0	GO:0005814	cellular_component	centriole
comp446879_c0	GO:0000922	cellular_component	spindle pole
comp45049_c0	GO:0005813	cellular_component	centrosome
comp46147_c0	GO:0016021	cellular_component	integral to membrane
comp46147_c0	GO:0005886	cellular_component	plasma membrane
comp47127_c0	GO:0034451	cellular_component	centriolar satellite
comp47127_c0	GO:0032993	cellular_component	protein-DNA complex
comp47127_c0	GO:0005667	cellular_component	transcription factor complex
comp47270_c0	GO:0005634	cellular_component	nucleus
comp47461_c0	GO:0005829	cellular_component	cytosol
comp476665_c0	GO:0005887	cellular_component	integral to plasma membrane
comp479995_c0	GO:0005789	cellular_component	endoplasmic reticulum membrane
comp479995_c0	GO:0016021	cellular_component	integral to membrane
comp48518_c0	GO:0005634	cellular_component	nucleus
comp48535_c0	GO:0005622	cellular_component	intracellular
comp49044_c0	GO:0016021	cellular_component	integral to membrane
comp49044_c0	GO:0005741	cellular_component	mitochondrial outer membrane
comp49406_c0	GO:0005764	cellular_component	lysosome
comp49449_c0	GO:0005634	cellular_component	nucleus
comp49449_c0	GO:0005634	cellular_component	nucleus
comp49468_c0	GO:0005737	cellular_component	cytoplasm
comp49468_c0	GO:0005886	cellular_component	plasma membrane
comp5085_c0	GO:0016021	cellular_component	integral to membrane
comp51129_c0	GO:0005634	cellular_component	nucleus
comp51219_c0	GO:0005782	cellular_component	peroxisomal matrix
comp51260_c0	GO:0005576	cellular_component	extracellular region
comp515926_c0	GO:0005737	cellular_component	cytoplasm
comp515926_c0	GO:0005634	cellular_component	nucleus
comp51656_c0	GO:0005737	cellular_component	cytoplasm
comp51765_c0	GO:0016021	cellular_component	integral to membrane
comp51843_c0	GO:0005634	cellular_component	nucleus
comp52127_c0	GO:0000794	cellular_component	condensed nuclear chromosome
comp52127_c0	GO:0000800	cellular_component	lateral element
comp52127_c0	GO:0005759	cellular_component	mitochondrial matrix
comp52127_c0	GO:0005739	cellular_component	mitochondrion
comp52127_c0	GO:0005634	cellular_component	nucleus
comp52127_c0	GO:0048471	cellular_component	perinuclear region of cytoplasm
comp52127_c0	GO:0016605	cellular_component	PML body
comp52564_c0	GO:0015629	cellular_component	actin cytoskeleton
comp52564_c0	GO:0005829	cellular_component	cytosol
comp52564_c0	GO:0045111	cellular_component	intermediate filament cytoskeleton
comp52564_c0	GO:0005654	cellular_component	nucleoplasm
comp52564_c0	GO:0005838	cellular_component	proteasome regulatory particle
comp52622_c0	GO:0016021	cellular_component	integral to membrane
comp52622_c0	GO:0005886	cellular_component	plasma membrane
comp52622_c0	GO:0031088	cellular_component	platelet dense granule membrane
comp53074_c0	GO:0005634	cellular_component	nucleus
comp534574_c0	GO:0016021	cellular_component	integral to membrane
comp534574_c0	GO:0005886	cellular_component	plasma membrane
comp538063_c0	GO:0005634	cellular_component	nucleus
comp53992_c0	GO:0005884	cellular_component	actin filament
comp53992_c0	GO:0030424	cellular_component	axon
comp53992_c0	GO:0005929	cellular_component	cilium
comp53992_c0	GO:0005737	cellular_component	cytoplasm
comp53992_c0	GO:0043198	cellular_component	dendritic shaft
comp53992_c0	GO:0030426	cellular_component	growth cone
comp53992_c0	GO:0043025	cellular_component	neuronal cell body
comp53992_c0	GO:0032391	cellular_component	photoreceptor connecting cilium
comp53992_c0	GO:0001917	cellular_component	photoreceptor inner segment
comp53992_c0	GO:0002142	cellular_component	stereocilia ankle link complex
comp53992_c0	GO:0032420	cellular_component	stereocilium
comp53992_c0	GO:0045202	cellular_component	synapse
comp54053_c0	GO:0035631	cellular_component	CD40 receptor complex
comp54053_c0	GO:0005813	cellular_component	centrosome
comp54053_c0	GO:0009898	cellular_component	internal side of plasma membrane
comp54193_c0	GO:0016021	cellular_component	integral to membrane
comp54193_c0	GO:0005764	cellular_component	lysosome
comp54404_c1	GO:0005737	cellular_component	cytoplasm
comp54404_c1	GO:0005886	cellular_component	plasma membrane
comp55180_c0	GO:0035631	cellular_component	CD40 receptor complex
comp55180_c0	GO:0005829	cellular_component	cytosol
comp55180_c0	GO:0009898	cellular_component	internal side of plasma membrane
comp55180_c0	GO:0071797	cellular_component	LUBAC complex
comp55489_c0	GO:0005829	cellular_component	cytosol
comp55489_c0	GO:0005758	cellular_component	mitochondrial intermembrane space
comp55489_c0	GO:0005634	cellular_component	nucleus
comp56234_c0	GO:0005737	cellular_component	cytoplasm
comp56234_c0	GO:0005643	cellular_component	nuclear pore
comp56605_c0	GO:0005576	cellular_component	extracellular region
comp56605_c0	GO:0005794	cellular_component	Golgi apparatus
comp56605_c0	GO:0005764	cellular_component	lysosome
comp570843_c0	GO:0016021	cellular_component	integral to membrane
comp570843_c0	GO:0005634	cellular_component	nucleus
comp570843_c0	GO:0005886	cellular_component	plasma membrane
comp57106_c1	GO:0005634	cellular_component	nucleus
comp57155_c0	GO:0005743	cellular_component	mitochondrial inner membrane
comp57155_c0	GO:0005759	cellular_component	mitochondrial matrix
comp57155_c0	GO:0005634	cellular_component	nucleus
comp57160_c0	GO:0005794	cellular_component	Golgi apparatus
comp57160_c0	GO:0005634	cellular_component	nucleus
comp57226_c0	GO:0016529	cellular_component	sarcoplasmic reticulum
comp57226_c0	GO:0030315	cellular_component	T-tubule
comp57226_c0	GO:0005891	cellular_component	voltage-gated calcium channel complex
comp57477_c0	GO:0016021	cellular_component	integral to membrane
comp57477_c0	GO:0005886	cellular_component	plasma membrane
comp57559_c0	GO:0005576	cellular_component	extracellular region
comp57559_c0	GO:0005576	cellular_component	extracellular region
comp57604_c0	GO:0016021	cellular_component	integral to membrane
comp57604_c0	GO:0005886	cellular_component	plasma membrane
comp57843_c0	GO:0005741	cellular_component	mitochondrial outer membrane
comp57843_c0	GO:0043234	cellular_component	protein complex
comp57854_c0	GO:0005634	cellular_component	nucleus
comp57861_c0	GO:0005737	cellular_component	cytoplasm
comp57881_c0	GO:0031083	cellular_component	BLOC-1 complex
comp58005_c0	GO:0005739	cellular_component	mitochondrion
comp58005_c0	GO:0005739	cellular_component	mitochondrion
comp58008_c1	GO:0000785	cellular_component	chromatin
comp58008_c1	GO:0005737	cellular_component	cytoplasm
comp58008_c1	GO:0005634	cellular_component	nucleus
comp58015_c0	GO:0005783	cellular_component	endoplasmic reticulum
comp58015_c0	GO:0005793	cellular_component	endoplasmic reticulum-Golgi intermediate compartment
comp58015_c0	GO:0005576	cellular_component	extracellular region
comp58015_c0	GO:0005794	cellular_component	Golgi apparatus
comp58065_c0	GO:0005739	cellular_component	mitochondrion
comp58069_c1	GO:0005737	cellular_component	cytoplasm
comp58069_c1	GO:0005856	cellular_component	cytoskeleton
comp58073_c0	GO:0016021	cellular_component	integral to membrane
comp58103_c0	GO:0005622	cellular_component	intracellular
comp58174_c0	GO:0042645	cellular_component	mitochondrial nucleoid
comp58174_c0	GO:0042645	cellular_component	mitochondrial nucleoid
comp58178_c0	GO:0005694	cellular_component	chromosome
comp58178_c0	GO:0005737	cellular_component	cytoplasm
comp58178_c0	GO:0005730	cellular_component	nucleolus
comp58244_c0	GO:0005739	cellular_component	mitochondrion
comp58261_c0	GO:0005737	cellular_component	cytoplasm
comp58261_c0	GO:0005875	cellular_component	microtubule associated complex
comp58261_c0	GO:0005880	cellular_component	nuclear microtubule
comp58398_c0	GO:0005737	cellular_component	cytoplasm
comp58398_c0	GO:0005634	cellular_component	nucleus
comp58399_c0	GO:0005743	cellular_component	mitochondrial inner membrane
comp58399_c0	GO:0005634	cellular_component	nucleus
comp58399_c0	GO:0005743	cellular_component	mitochondrial inner membrane
comp58399_c0	GO:0005634	cellular_component	nucleus
comp58457_c0	GO:0016021	cellular_component	integral to membrane
comp58973_c0	GO:0005794	cellular_component	Golgi apparatus
comp58973_c0	GO:0005730	cellular_component	nucleolus
comp58973_c0	GO:0005681	cellular_component	spliceosomal complex
comp58980_c0	GO:0000785	cellular_component	chromatin
comp58980_c0	GO:0042555	cellular_component	MCM complex
comp58980_c0	GO:0005634	cellular_component	nucleus
comp58989_c0	GO:0005829	cellular_component	cytosol
comp58989_c0	GO:0005634	cellular_component	nucleus
comp59014_c0	GO:0005737	cellular_component	cytoplasm
comp59026_c0	GO:0071013	cellular_component	catalytic step 2 spliceosome
comp59026_c0	GO:0005694	cellular_component	chromosome
comp59058_c0	GO:0005737	cellular_component	cytoplasm
comp59108_c0	GO:0005737	cellular_component	cytoplasm
comp59121_c0	GO:0030131	cellular_component	clathrin adaptor complex
comp59121_c0	GO:0005905	cellular_component	coated pit
comp59121_c0	GO:0005886	cellular_component	plasma membrane
comp59194_c0	GO:0005576	cellular_component	extracellular region
comp59194_c0	GO:0005615	cellular_component	extracellular space
comp59304_c1	GO:0005856	cellular_component	cytoskeleton
comp59304_c1	GO:0012505	cellular_component	endomembrane system
comp59304_c1	GO:0016020	cellular_component	membrane
comp59304_c1	GO:0005634	cellular_component	nucleus
comp59319_c1	GO:0030914	cellular_component	STAGA complex
comp59320_c0	GO:0005789	cellular_component	endoplasmic reticulum membrane
comp59320_c0	GO:0031965	cellular_component	nuclear membrane
comp59320_c0	GO:0005643	cellular_component	nuclear pore
comp59362_c0	GO:0005737	cellular_component	cytoplasm
comp59362_c0	GO:0005634	cellular_component	nucleus
comp59381_c0	GO:0005739	cellular_component	mitochondrion
comp59381_c0	GO:0005840	cellular_component	ribosome
comp59407_c0	GO:0005737	cellular_component	cytoplasm
comp59407_c0	GO:0005887	cellular_component	integral to plasma membrane
comp59407_c0	GO:0005815	cellular_component	microtubule organizing center
comp59407_c0	GO:0030496	cellular_component	midbody
comp59407_c0	GO:0005739	cellular_component	mitochondrion
comp59407_c0	GO:0005819	cellular_component	spindle
comp59448_c0	GO:0005829	cellular_component	cytosol
comp59448_c0	GO:0005634	cellular_component	nucleus
comp59448_c0	GO:0005737	cellular_component	cytoplasm
comp59448_c0	GO:0005829	cellular_component	cytosol
comp59448_c0	GO:0005634	cellular_component	nucleus
comp59449_c0	GO:0005634	cellular_component	nucleus
comp59449_c0	GO:0030529	cellular_component	ribonucleoprotein complex
comp59450_c0	GO:0005903	cellular_component	brush border
comp59450_c0	GO:0005938	cellular_component	cell cortex
comp59450_c0	GO:0044445	cellular_component	cytosolic part
comp59450_c0	GO:0043198	cellular_component	dendritic shaft
comp59450_c0	GO:0043197	cellular_component	dendritic spine
comp59450_c0	GO:0030139	cellular_component	endocytic vesicle
comp59450_c0	GO:0016020	cellular_component	membrane
comp59450_c0	GO:0008021	cellular_component	synaptic vesicle
comp59450_c0	GO:0012506	cellular_component	vesicle membrane
comp59451_c0	GO:0005737	cellular_component	cytoplasm
comp59451_c0	GO:0005829	cellular_component	cytosol
comp59451_c0	GO:0031902	cellular_component	late endosome membrane
comp59451_c0	GO:0005886	cellular_component	plasma membrane
comp59469_c0	GO:0005737	cellular_component	cytoplasm
comp59469_c0	GO:0005634	cellular_component	nucleus
comp59469_c0	GO:0016272	cellular_component	prefoldin complex
comp59498_c0	GO:0005743	cellular_component	mitochondrial inner membrane
comp59498_c0	GO:0005840	cellular_component	ribosome
comp59504_c0	GO:0005635	cellular_component	nuclear envelope
comp59504_c0	GO:0005654	cellular_component	nucleoplasm
comp59504_c0	GO:0042788	cellular_component	polysomal ribosome
comp59504_c1	GO:0005635	cellular_component	nuclear envelope
comp59504_c1	GO:0005654	cellular_component	nucleoplasm
comp59504_c1	GO:0042788	cellular_component	polysomal ribosome
comp59508_c0	GO:0005737	cellular_component	cytoplasm
comp59508_c0	GO:0005634	cellular_component	nucleus
comp59516_c0	GO:0005739	cellular_component	mitochondrion
comp59516_c0	GO:0005840	cellular_component	ribosome
comp59525_c0	GO:0005737	cellular_component	cytoplasm
comp59525_c0	GO:0005634	cellular_component	nucleus
comp59525_c0	GO:0005839	cellular_component	proteasome core complex
comp59544_c0	GO:0005875	cellular_component	microtubule associated complex
comp59544_c0	GO:0016607	cellular_component	nuclear speck
comp59544_c0	GO:0005681	cellular_component	spliceosomal complex
comp59544_c0	GO:0005737	cellular_component	cytoplasm
comp59544_c0	GO:0016607	cellular_component	nuclear speck
comp59544_c0	GO:0005681	cellular_component	spliceosomal complex
comp59544_c0	GO:0000346	cellular_component	transcription export complex
comp59544_c0	GO:0005687	cellular_component	U4 snRNP
comp59544_c0	GO:0005688	cellular_component	U6 snRNP
comp59544_c0	GO:0005737	cellular_component	cytoplasm
comp59544_c0	GO:0016607	cellular_component	nuclear speck
comp59544_c0	GO:0005681	cellular_component	spliceosomal complex
comp59544_c0	GO:0000346	cellular_component	transcription export complex
comp59544_c0	GO:0005687	cellular_component	U4 snRNP
comp59544_c0	GO:0005688	cellular_component	U6 snRNP
comp59559_c0	GO:0005615	cellular_component	extracellular space
comp59559_c0	GO:0016021	cellular_component	integral to membrane
comp59561_c0	GO:0005739	cellular_component	mitochondrion
comp59561_c0	GO:0005739	cellular_component	mitochondrion
comp59564_c0	GO:0005739	cellular_component	mitochondrion
comp59564_c0	GO:0005777	cellular_component	peroxisome
comp59564_c0	GO:0005739	cellular_component	mitochondrion
comp59564_c0	GO:0005777	cellular_component	peroxisome
comp59574_c0	GO:0005730	cellular_component	nucleolus
comp59586_c0	GO:0005737	cellular_component	cytoplasm
comp59586_c0	GO:0005634	cellular_component	nucleus
comp59586_c0	GO:0048471	cellular_component	perinuclear region of cytoplasm
comp59586_c0	GO:0030018	cellular_component	Z disc
comp59586_c0	GO:0016234	cellular_component	inclusion body
comp59589_c0	GO:0005829	cellular_component	cytosol
comp59597_c0	GO:0005689	cellular_component	U12-type spliceosomal complex
comp59609_c0	GO:0005634	cellular_component	nucleus
comp59633_c0	GO:0031410	cellular_component	cytoplasmic vesicle
comp59633_c0	GO:0005783	cellular_component	endoplasmic reticulum
comp59633_c0	GO:0005789	cellular_component	endoplasmic reticulum membrane
comp59633_c0	GO:0031965	cellular_component	nuclear membrane
comp59633_c0	GO:0005634	cellular_component	nucleus
comp59633_c0	GO:0031410	cellular_component	cytoplasmic vesicle
comp59633_c0	GO:0005783	cellular_component	endoplasmic reticulum
comp59633_c0	GO:0005789	cellular_component	endoplasmic reticulum membrane
comp59633_c0	GO:0031965	cellular_component	nuclear membrane
comp59633_c0	GO:0005634	cellular_component	nucleus
comp59644_c0	GO:0005739	cellular_component	mitochondrion
comp59644_c0	GO:0005634	cellular_component	nucleus
comp59655_c0	GO:0000151	cellular_component	ubiquitin ligase complex
comp59660_c0	GO:0005739	cellular_component	mitochondrion
comp59673_c0	GO:0005761	cellular_component	mitochondrial ribosome
comp59681_c0	GO:0005634	cellular_component	nucleus
comp59703_c0	GO:0005737	cellular_component	cytoplasm
comp59703_c0	GO:0005856	cellular_component	cytoskeleton
comp59710_c0	GO:0005886	cellular_component	plasma membrane
comp59713_c0	GO:0005665	cellular_component	DNA-directed RNA polymerase II, core complex
comp59715_c0	GO:0005829	cellular_component	cytosol
comp59715_c0	GO:0031901	cellular_component	early endosome membrane
comp59721_c0	GO:0005739	cellular_component	mitochondrion
comp59721_c0	GO:0005840	cellular_component	ribosome
comp59725_c0	GO:0005759	cellular_component	mitochondrial matrix
comp59725_c0	GO:0005743	cellular_component	mitochondrial inner membrane
comp59725_c0	GO:0005759	cellular_component	mitochondrial matrix
comp59725_c0	GO:0005634	cellular_component	nucleus
comp59735_c0	GO:0005769	cellular_component	early endosome
comp59735_c0	GO:0005783	cellular_component	endoplasmic reticulum
comp59735_c0	GO:0009898	cellular_component	internal side of plasma membrane
comp59735_c0	GO:0005634	cellular_component	nucleus
comp59735_c0	GO:0005819	cellular_component	spindle
comp59765_c0	GO:0005759	cellular_component	mitochondrial matrix
comp59769_c0	GO:0030131	cellular_component	clathrin adaptor complex
comp59769_c0	GO:0030665	cellular_component	clathrin-coated vesicle membrane
comp59769_c0	GO:0030659	cellular_component	cytoplasmic vesicle membrane
comp59769_c0	GO:0005829	cellular_component	cytosol
comp59769_c0	GO:0000139	cellular_component	Golgi membrane
comp59769_c0	GO:0005765	cellular_component	lysosomal membrane
comp59769_c0	GO:0032588	cellular_component	trans-Golgi network membrane
comp597714_c0	GO:0005829	cellular_component	cytosol
comp59774_c0	GO:0005759	cellular_component	mitochondrial matrix
comp59786_c0	GO:0005576	cellular_component	extracellular region
comp59792_c0	GO:0005829	cellular_component	cytosol
comp59792_c0	GO:0005783	cellular_component	endoplasmic reticulum
comp59792_c0	GO:0005730	cellular_component	nucleolus
comp59792_c0	GO:0005886	cellular_component	plasma membrane
comp59792_c0	GO:0005786	cellular_component	signal recognition particle, endoplasmic reticulum targeting
comp59802_c0	GO:0022624	cellular_component	proteasome accessory complex
comp59824_c0	GO:0005829	cellular_component	cytosol
comp59824_c0	GO:0012505	cellular_component	endomembrane system
comp59824_c0	GO:0031902	cellular_component	late endosome membrane
comp59824_c0	GO:0005829	cellular_component	cytosol
comp59824_c0	GO:0012505	cellular_component	endomembrane system
comp59824_c0	GO:0031902	cellular_component	late endosome membrane
comp59858_c0	GO:0005764	cellular_component	lysosome
comp59865_c0	GO:0005814	cellular_component	centriole
comp59865_c0	GO:0030286	cellular_component	dynein complex
comp59865_c0	GO:0005874	cellular_component	microtubule
comp59871_c0	GO:0005634	cellular_component	nucleus
comp59874_c0	GO:0005811	cellular_component	lipid particle
comp59874_c0	GO:0000786	cellular_component	nucleosome
comp59874_c0	GO:0005634	cellular_component	nucleus
comp59883_c0	GO:0005576	cellular_component	extracellular region
comp59883_c0	GO:0042470	cellular_component	melanosome
comp59883_c0	GO:0033018	cellular_component	sarcoplasmic reticulum lumen
comp59883_c0	GO:0005576	cellular_component	extracellular region
comp59883_c0	GO:0042470	cellular_component	melanosome
comp59883_c0	GO:0033018	cellular_component	sarcoplasmic reticulum lumen
comp59887_c0	GO:0005875	cellular_component	microtubule associated complex
comp59887_c0	GO:0005749	cellular_component	mitochondrial respiratory chain complex II
comp59890_c0	GO:0031965	cellular_component	nuclear membrane
comp59890_c0	GO:0005643	cellular_component	nuclear pore
comp59898_c0	GO:0005789	cellular_component	endoplasmic reticulum membrane
comp59898_c0	GO:0016021	cellular_component	integral to membrane
comp59898_c0	GO:0005789	cellular_component	endoplasmic reticulum membrane
comp59898_c0	GO:0016021	cellular_component	integral to membrane
comp59913_c0	GO:0005737	cellular_component	cytoplasm
comp59913_c0	GO:0005730	cellular_component	nucleolus
comp59913_c0	GO:0005634	cellular_component	nucleus
comp59913_c0	GO:0030529	cellular_component	ribonucleoprotein complex
comp59949_c0	GO:0005761	cellular_component	mitochondrial ribosome
comp59951_c0	GO:0005747	cellular_component	mitochondrial respiratory chain complex I
comp59963_c1	GO:0005853	cellular_component	eukaryotic translation elongation factor 1 complex
comp59970_c0	GO:0016020	cellular_component	membrane
comp59970_c0	GO:0005739	cellular_component	mitochondrion
comp59973_c0	GO:0005840	cellular_component	ribosome
comp59974_c0	GO:0033018	cellular_component	sarcoplasmic reticulum lumen
comp59976_c0	GO:0005743	cellular_component	mitochondrial inner membrane
comp59985_c0	GO:0005737	cellular_component	cytoplasm
comp59985_c0	GO:0005875	cellular_component	microtubule associated complex
comp59985_c0	GO:0005880	cellular_component	nuclear microtubule
comp59988_c0	GO:0030686	cellular_component	90S preribosome
comp59988_c0	GO:0022627	cellular_component	cytosolic small ribosomal subunit
comp59988_c0	GO:0005815	cellular_component	microtubule organizing center
comp59988_c0	GO:0032040	cellular_component	small-subunit processome
comp59990_c0	GO:0015934	cellular_component	large ribosomal subunit
comp59990_c0	GO:0005811	cellular_component	lipid particle
comp59990_c0	GO:0015934	cellular_component	large ribosomal subunit
comp59991_c0	GO:0005840	cellular_component	ribosome
comp59994_c0	GO:0022627	cellular_component	cytosolic small ribosomal subunit
comp59994_c0	GO:0022627	cellular_component	cytosolic small ribosomal subunit
comp60004_c0	GO:0016021	cellular_component	integral to membrane
comp60004_c0	GO:0005811	cellular_component	lipid particle
comp60004_c0	GO:0005743	cellular_component	mitochondrial inner membrane
comp60007_c0	GO:0022627	cellular_component	cytosolic small ribosomal subunit
comp60022_c0	GO:0005811	cellular_component	lipid particle
comp60022_c0	GO:0005840	cellular_component	ribosome
comp60024_c0	GO:0022627	cellular_component	cytosolic small ribosomal subunit
comp60024_c0	GO:0005634	cellular_component	nucleus
comp60026_c0	GO:0005840	cellular_component	ribosome
comp60026_c1	GO:0022625	cellular_component	cytosolic large ribosomal subunit
comp60031_c0	GO:0005730	cellular_component	nucleolus
comp60040_c0	GO:0005737	cellular_component	cytoplasm
comp60040_c0	GO:0005874	cellular_component	microtubule
comp60053_c0	GO:0005737	cellular_component	cytoplasm
comp60053_c0	GO:0005634	cellular_component	nucleus
comp60053_c0	GO:0008537	cellular_component	proteasome activator complex
comp60053_c0	GO:0005737	cellular_component	cytoplasm
comp60053_c0	GO:0005634	cellular_component	nucleus
comp60053_c0	GO:0008537	cellular_component	proteasome activator complex
comp60055_c0	GO:0005829	cellular_component	cytosol
comp60055_c0	GO:0005783	cellular_component	endoplasmic reticulum
comp60055_c0	GO:0005654	cellular_component	nucleoplasm
comp60055_c0	GO:0005634	cellular_component	nucleus
comp60055_c0	GO:0048471	cellular_component	perinuclear region of cytoplasm
comp60055_c0	GO:0043234	cellular_component	protein complex
comp60059_c0	GO:0005737	cellular_component	cytoplasm
comp60059_c0	GO:0005886	cellular_component	plasma membrane
comp60059_c0	GO:0005737	cellular_component	cytoplasm
comp60059_c0	GO:0005886	cellular_component	plasma membrane
comp60070_c0	GO:0005741	cellular_component	mitochondrial outer membrane
comp60070_c0	GO:0046930	cellular_component	pore complex
comp60093_c0	GO:0031305	cellular_component	integral to mitochondrial inner membrane
comp60093_c0	GO:0005743	cellular_component	mitochondrial inner membrane
comp60094_c0	GO:0005783	cellular_component	endoplasmic reticulum
comp60094_c0	GO:0005615	cellular_component	extracellular space
comp60094_c0	GO:0005794	cellular_component	Golgi apparatus
comp60094_c0	GO:0016021	cellular_component	integral to membrane
comp60094_c0	GO:0005783	cellular_component	endoplasmic reticulum
comp60094_c0	GO:0005615	cellular_component	extracellular space
comp60094_c0	GO:0005794	cellular_component	Golgi apparatus
comp60094_c0	GO:0016021	cellular_component	integral to membrane
comp60094_c0	GO:0005783	cellular_component	endoplasmic reticulum
comp60094_c0	GO:0005615	cellular_component	extracellular space
comp60094_c0	GO:0005794	cellular_component	Golgi apparatus
comp60094_c0	GO:0016021	cellular_component	integral to membrane
comp60094_c0	GO:0005783	cellular_component	endoplasmic reticulum
comp60094_c0	GO:0005615	cellular_component	extracellular space
comp60094_c0	GO:0005794	cellular_component	Golgi apparatus
comp60094_c0	GO:0016021	cellular_component	integral to membrane
comp60101_c0	GO:0030054	cellular_component	cell junction
comp60101_c0	GO:0005737	cellular_component	cytoplasm
comp60101_c0	GO:0030425	cellular_component	dendrite
comp60101_c0	GO:0043025	cellular_component	neuronal cell body
comp60101_c0	GO:0005886	cellular_component	plasma membrane
comp60101_c0	GO:0014069	cellular_component	postsynaptic density
comp60101_c0	GO:0045211	cellular_component	postsynaptic membrane
comp60108_c0	GO:0005737	cellular_component	cytoplasm
comp60109_c0	GO:0032580	cellular_component	Golgi cisterna membrane
comp60109_c0	GO:0016021	cellular_component	integral to membrane
comp60115_c0	GO:0030131	cellular_component	clathrin adaptor complex
comp60115_c0	GO:0030132	cellular_component	clathrin coat of coated pit
comp60115_c0	GO:0005739	cellular_component	mitochondrion
comp60120_c0	GO:0005788	cellular_component	endoplasmic reticulum lumen
comp60120_c0	GO:0005793	cellular_component	endoplasmic reticulum-Golgi intermediate compartment
comp60120_c0	GO:0042470	cellular_component	melanosome
comp60120_c0	GO:0005886	cellular_component	plasma membrane
comp60124_c0	GO:0005743	cellular_component	mitochondrial inner membrane
comp60162_c0	GO:0016021	cellular_component	integral to membrane
comp60199_c0	GO:0005815	cellular_component	microtubule organizing center
comp60199_c0	GO:0005634	cellular_component	nucleus
comp60199_c0	GO:0048471	cellular_component	perinuclear region of cytoplasm
comp60199_c0	GO:0072669	cellular_component	tRNA-splicing ligase complex
comp60199_c0	GO:0072669	cellular_component	tRNA-splicing ligase complex
comp60199_c0	GO:0005815	cellular_component	microtubule organizing center
comp60199_c0	GO:0005634	cellular_component	nucleus
comp60199_c0	GO:0048471	cellular_component	perinuclear region of cytoplasm
comp60199_c0	GO:0072669	cellular_component	tRNA-splicing ligase complex
comp60210_c0	GO:0005815	cellular_component	microtubule organizing center
comp60221_c0	GO:0005759	cellular_component	mitochondrial matrix
comp60221_c0	GO:0005739	cellular_component	mitochondrion
comp60225_c0	GO:0005634	cellular_component	nucleus
comp60227_c0	GO:0019005	cellular_component	SCF ubiquitin ligase complex
comp60238_c0	GO:0005739	cellular_component	mitochondrion
comp60239_c0	GO:0005737	cellular_component	cytoplasm
comp60239_c0	GO:0005634	cellular_component	nucleus
comp60239_c0	GO:0005737	cellular_component	cytoplasm
comp60239_c0	GO:0005634	cellular_component	nucleus
comp60249_c0	GO:0005634	cellular_component	nucleus
comp60249_c0	GO:0005700	cellular_component	polytene chromosome
comp60249_c0	GO:0005634	cellular_component	nucleus
comp60249_c0	GO:0005700	cellular_component	polytene chromosome
comp60250_c0	GO:0005730	cellular_component	nucleolus
comp60250_c0	GO:0030529	cellular_component	ribonucleoprotein complex
comp60258_c0	GO:0005739	cellular_component	mitochondrion
comp60258_c0	GO:0005840	cellular_component	ribosome
comp60259_c0	GO:0000786	cellular_component	nucleosome
comp60259_c0	GO:0005634	cellular_component	nucleus
comp60260_c0	GO:0005737	cellular_component	cytoplasm
comp60261_c0	GO:0005783	cellular_component	endoplasmic reticulum
comp60261_c0	GO:0005615	cellular_component	extracellular space
comp60261_c0	GO:0005794	cellular_component	Golgi apparatus
comp60261_c0	GO:0005764	cellular_component	lysosome
comp60268_c0	GO:0060170	cellular_component	cilium membrane
comp60268_c0	GO:0005737	cellular_component	cytoplasm
comp60268_c0	GO:0005615	cellular_component	extracellular space
comp60276_c0	GO:0005789	cellular_component	endoplasmic reticulum membrane
comp60276_c0	GO:0016021	cellular_component	integral to membrane
comp60286_c0	GO:0005811	cellular_component	lipid particle
comp60286_c0	GO:0005875	cellular_component	microtubule associated complex
comp60286_c0	GO:0005759	cellular_component	mitochondrial matrix
comp60286_c0	GO:0005739	cellular_component	mitochondrion
comp60286_c0	GO:0005811	cellular_component	lipid particle
comp60286_c0	GO:0005875	cellular_component	microtubule associated complex
comp60286_c0	GO:0005759	cellular_component	mitochondrial matrix
comp60286_c0	GO:0005739	cellular_component	mitochondrion
comp60286_c0	GO:0005811	cellular_component	lipid particle
comp60286_c0	GO:0005875	cellular_component	microtubule associated complex
comp60286_c0	GO:0005759	cellular_component	mitochondrial matrix
comp60286_c0	GO:0005739	cellular_component	mitochondrion
comp60286_c0	GO:0005811	cellular_component	lipid particle
comp60286_c0	GO:0005875	cellular_component	microtubule associated complex
comp60286_c0	GO:0005759	cellular_component	mitochondrial matrix
comp60286_c0	GO:0005739	cellular_component	mitochondrion
comp60293_c0	GO:0030126	cellular_component	COPI vesicle coat
comp60299_c0	GO:0005737	cellular_component	cytoplasm
comp60321_c0	GO:0015629	cellular_component	actin cytoskeleton
comp60321_c0	GO:0030126	cellular_component	COPI vesicle coat
comp60321_c0	GO:0005794	cellular_component	Golgi apparatus
comp60322_c0	GO:0016021	cellular_component	integral to membrane
comp60329_c0	GO:0005743	cellular_component	mitochondrial inner membrane
comp60329_c0	GO:0005747	cellular_component	mitochondrial respiratory chain complex I
comp60337_c0	GO:0005730	cellular_component	nucleolus
comp60391_c0	GO:0001527	cellular_component	microfibril
comp60400_c0	GO:0000777	cellular_component	condensed chromosome kinetochore
comp60400_c0	GO:0005829	cellular_component	cytosol
comp60400_c0	GO:0031080	cellular_component	nuclear pore outer ring
comp60427_c0	GO:0005737	cellular_component	cytoplasm
comp60443_c0	GO:0005634	cellular_component	nucleus
comp60443_c0	GO:0005634	cellular_component	nucleus
comp60468_c0	GO:0010008	cellular_component	endosome membrane
comp60468_c0	GO:0000139	cellular_component	Golgi membrane
comp60468_c0	GO:0016021	cellular_component	integral to membrane
comp60485_c0	GO:0005737	cellular_component	cytoplasm
comp60485_c0	GO:0016020	cellular_component	membrane
comp60490_c0	GO:0071013	cellular_component	catalytic step 2 spliceosome
comp60513_c0	GO:0070552	cellular_component	BRISC complex
comp60513_c0	GO:0070552	cellular_component	BRISC complex
comp60522_c0	GO:0016021	cellular_component	integral to membrane
comp60522_c0	GO:0043202	cellular_component	lysosomal lumen
comp60522_c0	GO:0005765	cellular_component	lysosomal membrane
comp60539_c0	GO:0005737	cellular_component	cytoplasm
comp60546_c0	GO:0005737	cellular_component	cytoplasm
comp60546_c0	GO:0005634	cellular_component	nucleus
comp60546_c0	GO:0005886	cellular_component	plasma membrane
comp605855_c0	GO:0005737	cellular_component	cytoplasm
comp605855_c0	GO:0005634	cellular_component	nucleus
comp60631_c0	GO:0030529	cellular_component	ribonucleoprotein complex
comp60671_c0	GO:0005622	cellular_component	intracellular
comp60737_c0	GO:0016324	cellular_component	apical plasma membrane
comp60737_c0	GO:0031526	cellular_component	brush border membrane
comp60737_c0	GO:0016021	cellular_component	integral to membrane
comp60778_c0	GO:0005737	cellular_component	cytoplasm
comp60778_c0	GO:0005886	cellular_component	plasma membrane
comp60791_c0	GO:0005921	cellular_component	gap junction
comp60791_c0	GO:0016021	cellular_component	integral to membrane
comp60791_c0	GO:0005886	cellular_component	plasma membrane
comp60804_c0	GO:0071013	cellular_component	catalytic step 2 spliceosome
comp60804_c0	GO:0005739	cellular_component	mitochondrion
comp60804_c0	GO:0005654	cellular_component	nucleoplasm
comp60804_c0	GO:0005886	cellular_component	plasma membrane
comp60804_c0	GO:0005682	cellular_component	U5 snRNP
comp60832_c0	GO:0005622	cellular_component	intracellular
comp60832_c0	GO:0005622	cellular_component	intracellular
comp60839_c0	GO:0005737	cellular_component	cytoplasm
comp60839_c0	GO:0005829	cellular_component	cytosol
comp60839_c0	GO:0005840	cellular_component	ribosome
comp60851_c0	GO:0005739	cellular_component	mitochondrion
comp60851_c0	GO:0005634	cellular_component	nucleus
comp60908_c0	GO:0005829	cellular_component	cytosol
comp60917_c0	GO:0005759	cellular_component	mitochondrial matrix
comp60917_c0	GO:0005739	cellular_component	mitochondrion
comp60926_c0	GO:0005829	cellular_component	cytosol
comp60926_c0	GO:0005634	cellular_component	nucleus
comp60955_c0	GO:0005737	cellular_component	cytoplasm
comp60955_c0	GO:0005634	cellular_component	nucleus
comp60956_c0	GO:0005634	cellular_component	nucleus
comp60958_c0	GO:0005737	cellular_component	cytoplasm
comp60973_c0	GO:0005829	cellular_component	cytosol
comp60973_c0	GO:0005777	cellular_component	peroxisome
comp60990_c0	GO:0005730	cellular_component	nucleolus
comp61002_c0	GO:0005737	cellular_component	cytoplasm
comp61002_c0	GO:0005634	cellular_component	nucleus
comp61037_c0	GO:0005813	cellular_component	centrosome
comp61037_c0	GO:0032154	cellular_component	cleavage furrow
comp61037_c0	GO:0000777	cellular_component	condensed chromosome kinetochore
comp61037_c0	GO:0005869	cellular_component	dynactin complex
comp61037_c0	GO:0030496	cellular_component	midbody
comp61037_c0	GO:0048471	cellular_component	perinuclear region of cytoplasm
comp61037_c0	GO:0005819	cellular_component	spindle
comp61049_c0	GO:0005634	cellular_component	nucleus
comp61049_c0	GO:0005634	cellular_component	nucleus
comp61078_c0	GO:0005730	cellular_component	nucleolus
comp61078_c0	GO:0005730	cellular_component	nucleolus
comp61094_c0	GO:0005737	cellular_component	cytoplasm
comp61094_c0	GO:0008180	cellular_component	signalosome
comp61102_c0	GO:0005730	cellular_component	nucleolus
comp61102_c0	GO:0005654	cellular_component	nucleoplasm
comp61130_c0	GO:0005789	cellular_component	endoplasmic reticulum membrane
comp61141_c0	GO:0070937	cellular_component	CRD-mediated mRNA stability complex
comp61141_c0	GO:0005730	cellular_component	nucleolus
comp61141_c0	GO:0030529	cellular_component	ribonucleoprotein complex
comp61141_c1	GO:0005813	cellular_component	centrosome
comp61141_c1	GO:0070937	cellular_component	CRD-mediated mRNA stability complex
comp61141_c1	GO:0005730	cellular_component	nucleolus
comp61141_c1	GO:0005654	cellular_component	nucleoplasm
comp61141_c1	GO:0030529	cellular_component	ribonucleoprotein complex
comp61142_c0	GO:0016021	cellular_component	integral to membrane
comp61142_c0	GO:0005886	cellular_component	plasma membrane
comp61142_c0	GO:0016021	cellular_component	integral to membrane
comp61142_c0	GO:0005886	cellular_component	plasma membrane
comp61142_c0	GO:0016021	cellular_component	integral to membrane
comp61142_c0	GO:0005886	cellular_component	plasma membrane
comp61151_c0	GO:0005764	cellular_component	lysosome
comp61151_c0	GO:0005634	cellular_component	nucleus
comp61156_c0	GO:0005730	cellular_component	nucleolus
comp61163_c0	GO:0016021	cellular_component	integral to membrane
comp61163_c0	GO:0005746	cellular_component	mitochondrial respiratory chain
comp61173_c0	GO:0071013	cellular_component	catalytic step 2 spliceosome
comp61173_c0	GO:0005654	cellular_component	nucleoplasm
comp61173_c0	GO:0030532	cellular_component	small nuclear ribonucleoprotein complex
comp61173_c0	GO:0005689	cellular_component	U12-type spliceosomal complex
comp61173_c0	GO:0071013	cellular_component	catalytic step 2 spliceosome
comp61173_c0	GO:0005654	cellular_component	nucleoplasm
comp61173_c0	GO:0030532	cellular_component	small nuclear ribonucleoprotein complex
comp61173_c0	GO:0005689	cellular_component	U12-type spliceosomal complex
comp61190_c0	GO:0016021	cellular_component	integral to membrane
comp61190_c0	GO:0005743	cellular_component	mitochondrial inner membrane
comp61204_c0	GO:0005730	cellular_component	nucleolus
comp61218_c0	GO:0071339	cellular_component	MLL1 complex
comp61230_c0	GO:0005737	cellular_component	cytoplasm
comp61230_c0	GO:0008180	cellular_component	signalosome
comp61234_c0	GO:0005730	cellular_component	nucleolus
comp61234_c0	GO:0030529	cellular_component	ribonucleoprotein complex
comp61239_c0	GO:0005634	cellular_component	nucleus
comp61296_c0	GO:0005829	cellular_component	cytosol
comp61296_c0	GO:0005634	cellular_component	nucleus
comp613975_c0	GO:0016021	cellular_component	integral to membrane
comp613975_c0	GO:0005886	cellular_component	plasma membrane
comp61624_c0	GO:0009986	cellular_component	cell surface
comp61624_c0	GO:0016021	cellular_component	integral to membrane
comp61624_c0	GO:0005886	cellular_component	plasma membrane
comp61624_c0	GO:0009986	cellular_component	cell surface
comp61624_c0	GO:0016021	cellular_component	integral to membrane
comp61624_c0	GO:0005886	cellular_component	plasma membrane
comp61909_c0	GO:0005634	cellular_component	nucleus
comp61925_c0	GO:0005634	cellular_component	nucleus
comp62039_c0	GO:0005662	cellular_component	DNA replication factor A complex
comp62039_c0	GO:0016605	cellular_component	PML body
comp62108_c0	GO:0005783	cellular_component	endoplasmic reticulum
comp62108_c0	GO:0005739	cellular_component	mitochondrion
comp62330_c0	GO:0005576	cellular_component	extracellular region
comp62330_c0	GO:0005615	cellular_component	extracellular space
comp62330_c0	GO:0005886	cellular_component	plasma membrane
comp62373_c1	GO:0005576	cellular_component	extracellular region
comp62373_c1	GO:0016021	cellular_component	integral to membrane
comp62511_c1	GO:0030054	cellular_component	cell junction
comp62511_c1	GO:0042995	cellular_component	cell projection
comp62511_c1	GO:0005829	cellular_component	cytosol
comp62511_c1	GO:0005886	cellular_component	plasma membrane
comp62511_c1	GO:0002102	cellular_component	podosome
comp62674_c0	GO:0005737	cellular_component	cytoplasm
comp62674_c0	GO:0008180	cellular_component	signalosome
comp62742_c0	GO:0016020	cellular_component	membrane
comp62742_c1	GO:0016020	cellular_component	membrane
comp62888_c0	GO:0031464	cellular_component	Cul4A-RING ubiquitin ligase complex
comp63019_c0	GO:0000262	cellular_component	mitochondrial chromosome
comp63132_c0	GO:0005887	cellular_component	integral to plasma membrane
comp63132_c0	GO:0043025	cellular_component	neuronal cell body
comp63132_c0	GO:0045211	cellular_component	postsynaptic membrane
comp63132_c0	GO:0005578	cellular_component	proteinaceous extracellular matrix
comp63132_c1	GO:0005887	cellular_component	integral to plasma membrane
comp63132_c1	GO:0043025	cellular_component	neuronal cell body
comp63132_c1	GO:0045211	cellular_component	postsynaptic membrane
comp63132_c1	GO:0005578	cellular_component	proteinaceous extracellular matrix
comp63152_c2	GO:0005789	cellular_component	endoplasmic reticulum membrane
comp63152_c2	GO:0016021	cellular_component	integral to membrane
comp63418_c0	GO:0005789	cellular_component	endoplasmic reticulum membrane
comp63418_c0	GO:0016021	cellular_component	integral to membrane
comp63427_c0	GO:0030054	cellular_component	cell junction
comp63427_c0	GO:0005777	cellular_component	peroxisome
comp63427_c0	GO:0005886	cellular_component	plasma membrane
comp63427_c0	GO:0045211	cellular_component	postsynaptic membrane
comp63578_c0	GO:0005739	cellular_component	mitochondrion
comp636323_c0	GO:0005737	cellular_component	cytoplasm
comp636323_c0	GO:0016021	cellular_component	integral to membrane
comp636323_c0	GO:0005634	cellular_component	nucleus
comp63667_c0	GO:0005671	cellular_component	Ada2/Gcn5/Ada3 transcription activator complex
comp63667_c0	GO:0008622	cellular_component	epsilon DNA polymerase complex
comp63795_c0	GO:0000932	cellular_component	cytoplasmic mRNA processing body
comp63795_c0	GO:0005634	cellular_component	nucleus
comp63815_c0	GO:0005634	cellular_component	nucleus
comp63828_c0	GO:0005737	cellular_component	cytoplasm
comp63828_c0	GO:0030496	cellular_component	midbody
comp63828_c0	GO:0016607	cellular_component	nuclear speck
comp63886_c0	GO:0005634	cellular_component	nucleus
comp64038_c0	GO:0005634	cellular_component	nucleus
comp64175_c0	GO:0031012	cellular_component	extracellular matrix
comp64175_c0	GO:0005797	cellular_component	Golgi medial cisterna
comp64175_c0	GO:0000139	cellular_component	Golgi membrane
comp64175_c0	GO:0016021	cellular_component	integral to membrane
comp64175_c0	GO:0005886	cellular_component	plasma membrane
comp64262_c0	GO:0005634	cellular_component	nucleus
comp64282_c0	GO:0005615	cellular_component	extracellular space
comp64282_c0	GO:0042599	cellular_component	lamellar body
comp64282_c0	GO:0043202	cellular_component	lysosomal lumen
comp64290_c0	GO:0000932	cellular_component	cytoplasmic mRNA processing body
comp64290_c0	GO:0005634	cellular_component	nucleus
comp64290_c0	GO:0000932	cellular_component	cytoplasmic mRNA processing body
comp64290_c0	GO:0005634	cellular_component	nucleus
comp64306_c1	GO:0005794	cellular_component	Golgi apparatus
comp64306_c1	GO:0000139	cellular_component	Golgi membrane
comp64306_c1	GO:0016021	cellular_component	integral to membrane
comp64322_c0	GO:0005762	cellular_component	mitochondrial large ribosomal subunit
comp64336_c0	GO:0030054	cellular_component	cell junction
comp64336_c0	GO:0005576	cellular_component	extracellular region
comp64336_c0	GO:0005886	cellular_component	plasma membrane
comp64336_c0	GO:0043083	cellular_component	synaptic cleft
comp64436_c0	GO:0005634	cellular_component	nucleus
comp64514_c0	GO:0005929	cellular_component	cilium
comp64711_c0	GO:0071013	cellular_component	catalytic step 2 spliceosome
comp64735_c0	GO:0016021	cellular_component	integral to membrane
comp64735_c0	GO:0005743	cellular_component	mitochondrial inner membrane
comp64735_c0	GO:0005739	cellular_component	mitochondrion
comp64860_c1	GO:0005634	cellular_component	nucleus
comp64863_c0	GO:0043625	cellular_component	delta DNA polymerase complex
comp64863_c0	GO:0005739	cellular_component	mitochondrion
comp64863_c0	GO:0005654	cellular_component	nucleoplasm
comp65017_c0	GO:0005737	cellular_component	cytoplasm
comp65017_c0	GO:0005887	cellular_component	integral to plasma membrane
comp65030_c0	GO:0005737	cellular_component	cytoplasm
comp65030_c0	GO:0043231	cellular_component	intracellular membrane-bounded organelle
comp65061_c0	GO:0005634	cellular_component	nucleus
comp65079_c0	GO:0016021	cellular_component	integral to membrane
comp65145_c0	GO:0005813	cellular_component	centrosome
comp65145_c0	GO:0005694	cellular_component	chromosome
comp65145_c0	GO:0031965	cellular_component	nuclear membrane
comp65145_c0	GO:0005634	cellular_component	nucleus
comp65145_c0	GO:0005819	cellular_component	spindle
comp65244_c0	GO:0005634	cellular_component	nucleus
comp65266_c2	GO:0016021	cellular_component	integral to membrane
comp65285_c0	GO:0005576	cellular_component	extracellular region
comp65357_c0	GO:0005737	cellular_component	cytoplasm
comp65357_c0	GO:0005634	cellular_component	nucleus
comp65357_c0	GO:0030529	cellular_component	ribonucleoprotein complex
comp65357_c0	GO:0000151	cellular_component	ubiquitin ligase complex
comp65522_c0	GO:0005764	cellular_component	lysosome
comp65590_c0	GO:0009986	cellular_component	cell surface
comp65590_c0	GO:0042627	cellular_component	chylomicron
comp65590_c0	GO:0031012	cellular_component	extracellular matrix
comp65590_c0	GO:0034364	cellular_component	high-density lipoprotein particle
comp65590_c0	GO:0034361	cellular_component	very-low-density lipoprotein particle
comp65756_c0	GO:0005739	cellular_component	mitochondrion
comp65982_c0	GO:0001669	cellular_component	acrosomal vesicle
comp65982_c0	GO:0097149	cellular_component	centralspindlin complex
comp65982_c0	GO:0032154	cellular_component	cleavage furrow
comp65982_c0	GO:0005829	cellular_component	cytosol
comp65982_c0	GO:0005874	cellular_component	microtubule
comp65982_c0	GO:0030496	cellular_component	midbody
comp65982_c0	GO:0005634	cellular_component	nucleus
comp65982_c0	GO:0051233	cellular_component	spindle midzone
comp66046_c1	GO:0005737	cellular_component	cytoplasm
comp66046_c1	GO:0005730	cellular_component	nucleolus
comp66046_c1	GO:0005654	cellular_component	nucleoplasm
comp66046_c1	GO:0005634	cellular_component	nucleus
comp66046_c1	GO:0044530	cellular_component	supraspliceosomal complex
comp66207_c0	GO:0005576	cellular_component	extracellular region
comp66271_c0	GO:0016023	cellular_component	cytoplasmic membrane-bounded vesicle
comp66271_c0	GO:0005794	cellular_component	Golgi apparatus
comp66271_c0	GO:0016021	cellular_component	integral to membrane
comp66271_c0	GO:0005886	cellular_component	plasma membrane
comp66298_c0	GO:0005737	cellular_component	cytoplasm
comp66298_c0	GO:0005615	cellular_component	extracellular space
comp66343_c1	GO:0005737	cellular_component	cytoplasm
comp66437_c0	GO:0031045	cellular_component	dense core granule
comp66487_c0	GO:0005576	cellular_component	extracellular region
comp665906_c0	GO:0005737	cellular_component	cytoplasm
comp665906_c0	GO:0005576	cellular_component	extracellular region
comp665906_c0	GO:0016020	cellular_component	membrane
comp66651_c0	GO:0005783	cellular_component	endoplasmic reticulum
comp66651_c0	GO:0005789	cellular_component	endoplasmic reticulum membrane
comp66651_c0	GO:0016021	cellular_component	integral to membrane
comp66651_c0	GO:0031965	cellular_component	nuclear membrane
comp66770_c0	GO:0005634	cellular_component	nucleus
comp66932_c0	GO:0005829	cellular_component	cytosol
comp66932_c0	GO:0045121	cellular_component	membrane raft
comp66932_c0	GO:0005741	cellular_component	mitochondrial outer membrane
comp66932_c0	GO:0005739	cellular_component	mitochondrion
comp66932_c0	GO:0005634	cellular_component	nucleus
comp66968_c0	GO:0005737	cellular_component	cytoplasm
comp66968_c0	GO:0005634	cellular_component	nucleus
comp66968_c0	GO:0005737	cellular_component	cytoplasm
comp66968_c0	GO:0005634	cellular_component	nucleus
comp67089_c2	GO:0033018	cellular_component	sarcoplasmic reticulum lumen
comp67222_c0	GO:0005634	cellular_component	nucleus
comp67284_c0	GO:0008180	cellular_component	signalosome
comp67442_c0	GO:0005576	cellular_component	extracellular region
comp67442_c0	GO:0005576	cellular_component	extracellular region
comp67634_c0	GO:0032798	cellular_component	Swi5-Sfr1 complex
comp67662_c0	GO:0005829	cellular_component	cytosol
comp67662_c0	GO:0005886	cellular_component	plasma membrane
comp67729_c0	GO:0005634	cellular_component	nucleus
comp67914_c0	GO:0005737	cellular_component	cytoplasm
comp68026_c2	GO:0005789	cellular_component	endoplasmic reticulum membrane
comp68026_c2	GO:0016021	cellular_component	integral to membrane
comp68026_c2	GO:0005886	cellular_component	plasma membrane
comp68060_c2	GO:0015629	cellular_component	actin cytoskeleton
comp68060_c2	GO:0005813	cellular_component	centrosome
comp68060_c2	GO:0000796	cellular_component	condensin complex
comp68060_c2	GO:0005634	cellular_component	nucleus
comp68060_c3	GO:0015629	cellular_component	actin cytoskeleton
comp68060_c3	GO:0005813	cellular_component	centrosome
comp68060_c3	GO:0000796	cellular_component	condensin complex
comp68060_c3	GO:0005634	cellular_component	nucleus
comp68158_c0	GO:0005737	cellular_component	cytoplasm
comp68207_c0	GO:0005783	cellular_component	endoplasmic reticulum
comp68218_c1	GO:0030176	cellular_component	integral to endoplasmic reticulum membrane
comp68280_c0	GO:0005576	cellular_component	extracellular region
comp68433_c0	GO:0009986	cellular_component	cell surface
comp68433_c0	GO:0016021	cellular_component	integral to membrane
comp68433_c0	GO:0005886	cellular_component	plasma membrane
comp68460_c1	GO:0032580	cellular_component	Golgi cisterna membrane
comp68460_c1	GO:0016021	cellular_component	integral to membrane
comp68672_c0	GO:0005829	cellular_component	cytosol
comp68724_c0	GO:0032281	cellular_component	alpha-amino-3-hydroxy-5-methyl-4-isoxazolepropionic acid selective glutamate receptor complex
comp68724_c0	GO:0032279	cellular_component	asymmetric synapse
comp68724_c0	GO:0030054	cellular_component	cell junction
comp68724_c0	GO:0032839	cellular_component	dendrite cytoplasm
comp68724_c0	GO:0043198	cellular_component	dendritic shaft
comp68724_c0	GO:0005789	cellular_component	endoplasmic reticulum membrane
comp68724_c0	GO:0030426	cellular_component	growth cone
comp68724_c0	GO:0043204	cellular_component	perikaryon
comp68724_c0	GO:0014069	cellular_component	postsynaptic density
comp68724_c0	GO:0045211	cellular_component	postsynaptic membrane
comp68724_c0	GO:0042734	cellular_component	presynaptic membrane
comp68724_c0	GO:0030672	cellular_component	synaptic vesicle membrane
comp68724_c0	GO:0043195	cellular_component	terminal bouton
comp68724_c1	GO:0030054	cellular_component	cell junction
comp68724_c1	GO:0030425	cellular_component	dendrite
comp68724_c1	GO:0008328	cellular_component	ionotropic glutamate receptor complex
comp68724_c1	GO:0032983	cellular_component	kainate selective glutamate receptor complex
comp68724_c1	GO:0043025	cellular_component	neuronal cell body
comp68724_c1	GO:0045211	cellular_component	postsynaptic membrane
comp68724_c1	GO:0042734	cellular_component	presynaptic membrane
comp68724_c1	GO:0043195	cellular_component	terminal bouton
comp68747_c0	GO:0016021	cellular_component	integral to membrane
comp68790_c0	GO:0009986	cellular_component	cell surface
comp68790_c0	GO:0005789	cellular_component	endoplasmic reticulum membrane
comp68790_c0	GO:0016021	cellular_component	integral to membrane
comp68790_c0	GO:0009986	cellular_component	cell surface
comp68790_c0	GO:0005789	cellular_component	endoplasmic reticulum membrane
comp68790_c0	GO:0016021	cellular_component	integral to membrane
comp69122_c2	GO:0005829	cellular_component	cytosol
comp69122_c2	GO:0042587	cellular_component	glycogen granule
comp69122_c2	GO:0005794	cellular_component	Golgi apparatus
comp69122_c2	GO:0042470	cellular_component	melanosome
comp69122_c2	GO:0005739	cellular_component	mitochondrion
comp69122_c2	GO:0005886	cellular_component	plasma membrane
comp69132_c1	GO:0005737	cellular_component	cytoplasm
comp69132_c1	GO:0005634	cellular_component	nucleus
comp69134_c0	GO:0032580	cellular_component	Golgi cisterna membrane
comp69134_c0	GO:0005797	cellular_component	Golgi medial cisterna
comp69134_c0	GO:0016021	cellular_component	integral to membrane
comp69315_c0	GO:0005769	cellular_component	early endosome
comp69315_c0	GO:0005886	cellular_component	plasma membrane
comp69371_c0	GO:0005576	cellular_component	extracellular region
comp69371_c1	GO:0005764	cellular_component	lysosome
comp69371_c1	GO:0005764	cellular_component	lysosome
comp69546_c0	GO:0031225	cellular_component	anchored to membrane
comp69546_c0	GO:0016021	cellular_component	integral to membrane
comp69546_c0	GO:0005886	cellular_component	plasma membrane
comp69546_c0	GO:0031225	cellular_component	anchored to membrane
comp69546_c0	GO:0016021	cellular_component	integral to membrane
comp69546_c0	GO:0005886	cellular_component	plasma membrane
comp69624_c0	GO:0072487	cellular_component	MSL complex
comp70215_c0	GO:0005634	cellular_component	nucleus
comp70215_c0	GO:0005634	cellular_component	nucleus
comp70229_c0	GO:0005634	cellular_component	nucleus
comp70242_c0	GO:0005829	cellular_component	cytosol
comp70242_c1	GO:0005737	cellular_component	cytoplasm
comp70242_c3	GO:0005829	cellular_component	cytosol
comp70445_c0	GO:0005739	cellular_component	mitochondrion
comp70873_c0	GO:0005576	cellular_component	extracellular region
comp70873_c0	GO:0005764	cellular_component	lysosome
comp70873_c0	GO:0005739	cellular_component	mitochondrion
comp70934_c0	GO:0005887	cellular_component	integral to plasma membrane
comp70934_c0	GO:0005887	cellular_component	integral to plasma membrane
comp71175_c0	GO:0016021	cellular_component	integral to membrane
comp71203_c0	GO:0043190	cellular_component	ATP-binding cassette (ABC) transporter complex
comp71203_c0	GO:0016021	cellular_component	integral to membrane
comp71286_c1	GO:0005634	cellular_component	nucleus
comp71467_c1	GO:0005829	cellular_component	cytosol
comp71467_c1	GO:0005789	cellular_component	endoplasmic reticulum membrane
comp71467_c1	GO:0000139	cellular_component	Golgi membrane
comp71485_c1	GO:0031225	cellular_component	anchored to membrane
comp71485_c1	GO:0005615	cellular_component	extracellular space
comp71485_c1	GO:0005886	cellular_component	plasma membrane
comp71508_c0	GO:0005576	cellular_component	extracellular region
comp71723_c2	GO:0016021	cellular_component	integral to membrane
comp71883_c2	GO:0005829	cellular_component	cytosol
comp71883_c2	GO:0005886	cellular_component	plasma membrane
comp72157_c0	GO:0016021	cellular_component	integral to membrane
comp72157_c0	GO:0005622	cellular_component	intracellular
comp72406_c2	GO:0005813	cellular_component	centrosome
comp72513_c1	GO:0031225	cellular_component	anchored to membrane
comp72513_c1	GO:0005886	cellular_component	plasma membrane
comp72555_c0	GO:0005739	cellular_component	mitochondrion
comp726839_c0	GO:0035085	cellular_component	cilium axoneme
comp726839_c0	GO:0005737	cellular_component	cytoplasm
comp726839_c0	GO:0030286	cellular_component	dynein complex
comp726839_c0	GO:0005874	cellular_component	microtubule
comp726839_c0	GO:0005886	cellular_component	plasma membrane
comp72816_c1	GO:0005635	cellular_component	nuclear envelope
comp72816_c1	GO:0005971	cellular_component	ribonucleoside-diphosphate reductase complex
comp72844_c0	GO:0005788	cellular_component	endoplasmic reticulum lumen
comp72844_c1	GO:0005788	cellular_component	endoplasmic reticulum lumen
comp72984_c2	GO:0000940	cellular_component	condensed chromosome outer kinetochore
comp72984_c2	GO:0000778	cellular_component	condensed nuclear chromosome kinetochore
comp72984_c2	GO:0005737	cellular_component	cytoplasm
comp72984_c2	GO:0005875	cellular_component	microtubule associated complex
comp72984_c2	GO:0005819	cellular_component	spindle
comp73252_c0	GO:0005576	cellular_component	extracellular region
comp73269_c0	GO:0005886	cellular_component	plasma membrane
comp73269_c3	GO:0005886	cellular_component	plasma membrane
comp73277_c1	GO:0005737	cellular_component	cytoplasm
comp73277_c1	GO:0000151	cellular_component	ubiquitin ligase complex
comp73293_c0	GO:0030054	cellular_component	cell junction
comp73293_c0	GO:0005886	cellular_component	plasma membrane
comp73293_c0	GO:0045202	cellular_component	synapse
comp73361_c0	GO:0009986	cellular_component	cell surface
comp73361_c0	GO:0012505	cellular_component	endomembrane system
comp73361_c0	GO:0016020	cellular_component	membrane
comp73361_c0	GO:0048471	cellular_component	perinuclear region of cytoplasm
comp73361_c1	GO:0009986	cellular_component	cell surface
comp73361_c1	GO:0012505	cellular_component	endomembrane system
comp73361_c1	GO:0016020	cellular_component	membrane
comp73361_c1	GO:0048471	cellular_component	perinuclear region of cytoplasm
comp73422_c0	GO:0005604	cellular_component	basement membrane
comp73610_c0	GO:0034464	cellular_component	BBSome
comp73610_c0	GO:0060170	cellular_component	cilium membrane
comp73610_c0	GO:0005932	cellular_component	microtubule basal body
comp73640_c0	GO:0005737	cellular_component	cytoplasm
comp73641_c1	GO:0005634	cellular_component	nucleus
comp73987_c0	GO:0005737	cellular_component	cytoplasm
comp74011_c0	GO:0005789	cellular_component	endoplasmic reticulum membrane
comp74075_c0	GO:0005743	cellular_component	mitochondrial inner membrane
comp74075_c0	GO:0005634	cellular_component	nucleus
comp74100_c0	GO:0005737	cellular_component	cytoplasm
comp74100_c0	GO:0005634	cellular_component	nucleus
comp74234_c2	GO:0005740	cellular_component	mitochondrial envelope
comp74234_c2	GO:0005759	cellular_component	mitochondrial matrix
comp74234_c2	GO:0005886	cellular_component	plasma membrane
comp74256_c2	GO:0005829	cellular_component	cytosol
comp74256_c2	GO:0005874	cellular_component	microtubule
comp74256_c2	GO:0005875	cellular_component	microtubule associated complex
comp74256_c2	GO:0005634	cellular_component	nucleus
comp74256_c2	GO:0005819	cellular_component	spindle
comp74258_c0	GO:0030132	cellular_component	clathrin coat of coated pit
comp74258_c0	GO:0030130	cellular_component	clathrin coat of trans-Golgi network vesicle
comp74258_c0	GO:0071439	cellular_component	clathrin complex
comp74303_c0	GO:0042600	cellular_component	chorion
comp74303_c0	GO:0005576	cellular_component	extracellular region
comp74303_c1	GO:0042600	cellular_component	chorion
comp74303_c1	GO:0005576	cellular_component	extracellular region
comp74447_c1	GO:0000777	cellular_component	condensed chromosome kinetochore
comp74447_c1	GO:0005829	cellular_component	cytosol
comp74447_c1	GO:0005828	cellular_component	kinetochore microtubule
comp74447_c1	GO:0005634	cellular_component	nucleus
comp74447_c1	GO:0000922	cellular_component	spindle pole
comp74447_c3	GO:0000777	cellular_component	condensed chromosome kinetochore
comp74447_c3	GO:0005829	cellular_component	cytosol
comp74447_c3	GO:0005828	cellular_component	kinetochore microtubule
comp74447_c3	GO:0005634	cellular_component	nucleus
comp74447_c3	GO:0000922	cellular_component	spindle pole
comp74447_c4	GO:0000777	cellular_component	condensed chromosome kinetochore
comp74447_c4	GO:0005737	cellular_component	cytoplasm
comp74447_c4	GO:0005828	cellular_component	kinetochore microtubule
comp74447_c4	GO:0005634	cellular_component	nucleus
comp74447_c4	GO:0000922	cellular_component	spindle pole
comp74517_c0	GO:0030673	cellular_component	axolemma
comp74517_c0	GO:0016021	cellular_component	integral to membrane
comp74549_c2	GO:0045177	cellular_component	apical part of cell
comp74549_c2	GO:0005814	cellular_component	centriole
comp74549_c2	GO:0005929	cellular_component	cilium
comp74549_c2	GO:0035085	cellular_component	cilium axoneme
comp74549_c2	GO:0030992	cellular_component	intraflagellar transport particle B
comp74549_c2	GO:0005932	cellular_component	microtubule basal body
comp74549_c2	GO:0031512	cellular_component	motile primary cilium
comp74549_c2	GO:0032391	cellular_component	photoreceptor connecting cilium
comp74630_c2	GO:0016021	cellular_component	integral to membrane
comp74642_c0	GO:0030424	cellular_component	axon
comp74642_c0	GO:0009986	cellular_component	cell surface
comp74642_c0	GO:0030425	cellular_component	dendrite
comp74642_c0	GO:0005887	cellular_component	integral to plasma membrane
comp74642_c0	GO:0045202	cellular_component	synapse
comp74666_c0	GO:0035631	cellular_component	CD40 receptor complex
comp74666_c0	GO:0005813	cellular_component	centrosome
comp74666_c0	GO:0009898	cellular_component	internal side of plasma membrane
comp74688_c0	GO:0005634	cellular_component	nucleus
comp74688_c0	GO:0005634	cellular_component	nucleus
comp74688_c0	GO:0005634	cellular_component	nucleus
comp74688_c0	GO:0005634	cellular_component	nucleus
comp74978_c5	GO:0016021	cellular_component	integral to membrane
comp74978_c5	GO:0005886	cellular_component	plasma membrane
comp74987_c1	GO:0005720	cellular_component	nuclear heterochromatin
comp75003_c0	GO:0005829	cellular_component	cytosol
comp75003_c0	GO:0005654	cellular_component	nucleoplasm
comp75003_c0	GO:0005819	cellular_component	spindle
comp75008_c0	GO:0005737	cellular_component	cytoplasm
comp75013_c2	GO:0016021	cellular_component	integral to membrane
comp75089_c0	GO:0005764	cellular_component	lysosome
comp75089_c1	GO:0005576	cellular_component	extracellular region
comp75093_c0	GO:0005737	cellular_component	cytoplasm
comp75262_c0	GO:0005634	cellular_component	nucleus
comp75279_c1	GO:0005789	cellular_component	endoplasmic reticulum membrane
comp75279_c1	GO:0016021	cellular_component	integral to membrane
comp75279_c1	GO:0005741	cellular_component	mitochondrial outer membrane
comp75279_c1	GO:0005778	cellular_component	peroxisomal membrane
comp75279_c2	GO:0009941	cellular_component	chloroplast envelope
comp75279_c2	GO:0016020	cellular_component	membrane
comp75301_c0	GO:0005634	cellular_component	nucleus
comp75322_c0	GO:0016021	cellular_component	integral to membrane
comp75322_c0	GO:0005932	cellular_component	microtubule basal body
comp75322_c0	GO:0036038	cellular_component	TCTN-B9D complex
comp75330_c3	GO:0030054	cellular_component	cell junction
comp75330_c3	GO:0017146	cellular_component	N-methyl-D-aspartate selective glutamate receptor complex
comp75330_c3	GO:0030288	cellular_component	outer membrane-bounded periplasmic space
comp75330_c3	GO:0045211	cellular_component	postsynaptic membrane
comp75330_c3	GO:0045202	cellular_component	synapse
comp75452_c3	GO:0042470	cellular_component	melanosome
comp75494_c0	GO:0035085	cellular_component	cilium axoneme
comp75494_c0	GO:0005737	cellular_component	cytoplasm
comp75494_c0	GO:0030286	cellular_component	dynein complex
comp75494_c0	GO:0005874	cellular_component	microtubule
comp75494_c0	GO:0005886	cellular_component	plasma membrane
comp75494_c1	GO:0045177	cellular_component	apical part of cell
comp75494_c1	GO:0035085	cellular_component	cilium axoneme
comp75494_c1	GO:0005829	cellular_component	cytosol
comp75494_c1	GO:0030286	cellular_component	dynein complex
comp75494_c1	GO:0005794	cellular_component	Golgi apparatus
comp75494_c1	GO:0005874	cellular_component	microtubule
comp75494_c1	GO:0031512	cellular_component	motile primary cilium
comp75494_c1	GO:0005886	cellular_component	plasma membrane
comp75494_c2	GO:0035085	cellular_component	cilium axoneme
comp75494_c2	GO:0005737	cellular_component	cytoplasm
comp75494_c2	GO:0030286	cellular_component	dynein complex
comp75494_c2	GO:0005874	cellular_component	microtubule
comp75494_c2	GO:0005886	cellular_component	plasma membrane
comp75494_c3	GO:0035085	cellular_component	cilium axoneme
comp75494_c3	GO:0005737	cellular_component	cytoplasm
comp75494_c3	GO:0030286	cellular_component	dynein complex
comp75494_c3	GO:0005874	cellular_component	microtubule
comp75494_c3	GO:0005886	cellular_component	plasma membrane
comp75593_c0	GO:0005634	cellular_component	nucleus
comp75849_c0	GO:0005789	cellular_component	endoplasmic reticulum membrane
comp75849_c0	GO:0016021	cellular_component	integral to membrane
comp75974_c0	GO:0005634	cellular_component	nucleus
comp75974_c0	GO:0005634	cellular_component	nucleus
comp75983_c0	GO:0005829	cellular_component	cytosol
comp75991_c0	GO:0005938	cellular_component	cell cortex
comp75991_c0	GO:0005886	cellular_component	plasma membrane
comp76024_c2	GO:0000794	cellular_component	condensed nuclear chromosome
comp76024_c2	GO:0005875	cellular_component	microtubule associated complex
comp76024_c2	GO:0030018	cellular_component	Z disc
comp76068_c0	GO:0097149	cellular_component	centralspindlin complex
comp76068_c0	GO:0032154	cellular_component	cleavage furrow
comp76068_c0	GO:0005829	cellular_component	cytosol
comp76068_c0	GO:0030496	cellular_component	midbody
comp76068_c0	GO:0005634	cellular_component	nucleus
comp76068_c0	GO:0005923	cellular_component	tight junction
comp76329_c0	GO:0030496	cellular_component	midbody
comp76329_c0	GO:0000790	cellular_component	nuclear chromatin
comp76329_c0	GO:0005730	cellular_component	nucleolus
comp76329_c0	GO:0000922	cellular_component	spindle pole
comp76357_c1	GO:0005737	cellular_component	cytoplasm
comp76387_c1	GO:0005760	cellular_component	gamma DNA polymerase complex
comp76387_c1	GO:0042645	cellular_component	mitochondrial nucleoid
comp76387_c1	GO:0005634	cellular_component	nucleus
comp76387_c1	GO:0005760	cellular_component	gamma DNA polymerase complex
comp76387_c1	GO:0042645	cellular_component	mitochondrial nucleoid
comp76387_c1	GO:0005634	cellular_component	nucleus
comp76466_c0	GO:0016021	cellular_component	integral to membrane
comp76609_c0	GO:0016021	cellular_component	integral to membrane
comp76609_c0	GO:0005886	cellular_component	plasma membrane
comp76743_c0	GO:0071339	cellular_component	MLL1 complex
comp76818_c1	GO:0016021	cellular_component	integral to membrane
comp76864_c0	GO:0005890	cellular_component	sodium:potassium-exchanging ATPase complex
comp76886_c1	GO:0016021	cellular_component	integral to membrane
comp76901_c0	GO:0005737	cellular_component	cytoplasm
comp76901_c0	GO:0005794	cellular_component	Golgi apparatus
comp76901_c0	GO:0005634	cellular_component	nucleus
comp77111_c0	GO:0071013	cellular_component	catalytic step 2 spliceosome
comp77133_c0	GO:0016021	cellular_component	integral to membrane
comp77133_c0	GO:0016021	cellular_component	integral to membrane
comp77133_c0	GO:0016021	cellular_component	integral to membrane
comp77179_c0	GO:0005615	cellular_component	extracellular space
comp77231_c0	GO:0005615	cellular_component	extracellular space
comp77231_c0	GO:0005887	cellular_component	integral to plasma membrane
comp77253_c0	GO:0005763	cellular_component	mitochondrial small ribosomal subunit
comp77256_c0	GO:0016021	cellular_component	integral to membrane
comp77256_c0	GO:0005743	cellular_component	mitochondrial inner membrane
comp77257_c2	GO:0005829	cellular_component	cytosol
comp77257_c2	GO:0005634	cellular_component	nucleus
comp77257_c2	GO:0043234	cellular_component	protein complex
comp77258_c0	GO:0016021	cellular_component	integral to membrane
comp77272_c3	GO:0097149	cellular_component	centralspindlin complex
comp77272_c3	GO:0005813	cellular_component	centrosome
comp77272_c3	GO:0005829	cellular_component	cytosol
comp77272_c3	GO:0045171	cellular_component	intercellular bridge
comp77272_c3	GO:0005871	cellular_component	kinesin complex
comp77272_c3	GO:0005874	cellular_component	microtubule
comp77272_c3	GO:0030496	cellular_component	midbody
comp77272_c3	GO:0005654	cellular_component	nucleoplasm
comp77278_c5	GO:0005634	cellular_component	nucleus
comp77352_c0	GO:0005759	cellular_component	mitochondrial matrix
comp77352_c0	GO:0005739	cellular_component	mitochondrion
comp77372_c1	GO:0005887	cellular_component	integral to plasma membrane
comp77372_c1	GO:0043025	cellular_component	neuronal cell body
comp77372_c1	GO:0045211	cellular_component	postsynaptic membrane
comp77372_c1	GO:0005578	cellular_component	proteinaceous extracellular matrix
comp77372_c3	GO:0005887	cellular_component	integral to plasma membrane
comp77372_c3	GO:0043025	cellular_component	neuronal cell body
comp77372_c3	GO:0045211	cellular_component	postsynaptic membrane
comp77372_c3	GO:0005578	cellular_component	proteinaceous extracellular matrix
comp77372_c6	GO:0005887	cellular_component	integral to plasma membrane
comp77372_c6	GO:0043025	cellular_component	neuronal cell body
comp77372_c6	GO:0045211	cellular_component	postsynaptic membrane
comp77372_c6	GO:0005578	cellular_component	proteinaceous extracellular matrix
comp77393_c0	GO:0005634	cellular_component	nucleus
comp77393_c0	GO:0005785	cellular_component	signal recognition particle receptor complex
comp77456_c0	GO:0005634	cellular_component	nucleus
comp77456_c0	GO:0005634	cellular_component	nucleus
comp77467_c0	GO:0005737	cellular_component	cytoplasm
comp77512_c0	GO:0070776	cellular_component	MOZ/MORF histone acetyltransferase complex
comp77512_c0	GO:0035267	cellular_component	NuA4 histone acetyltransferase complex
comp77512_c0	GO:0005730	cellular_component	nucleolus
comp77533_c0	GO:0005737	cellular_component	cytoplasm
comp77625_c2	GO:0016324	cellular_component	apical plasma membrane
comp77625_c2	GO:0005789	cellular_component	endoplasmic reticulum membrane
comp77625_c2	GO:0000139	cellular_component	Golgi membrane
comp77625_c2	GO:0005887	cellular_component	integral to plasma membrane
comp77626_c6	GO:0016323	cellular_component	basolateral plasma membrane
comp77626_c6	GO:0005794	cellular_component	Golgi apparatus
comp77626_c6	GO:0005887	cellular_component	integral to plasma membrane
comp77626_c6	GO:0005634	cellular_component	nucleus
comp77644_c0	GO:0016021	cellular_component	integral to membrane
comp77644_c0	GO:0031966	cellular_component	mitochondrial membrane
comp77644_c0	GO:0016021	cellular_component	integral to membrane
comp77644_c0	GO:0031966	cellular_component	mitochondrial membrane
comp77710_c3	GO:0016021	cellular_component	integral to membrane
comp77715_c0	GO:0005887	cellular_component	integral to plasma membrane
comp77716_c0	GO:0005737	cellular_component	cytoplasm
comp77716_c0	GO:0005634	cellular_component	nucleus
comp77776_c0	GO:0005739	cellular_component	mitochondrion
comp77776_c0	GO:0005730	cellular_component	nucleolus
comp77776_c0	GO:0005819	cellular_component	spindle
comp77777_c2	GO:0005576	cellular_component	extracellular region
comp77786_c0	GO:0005634	cellular_component	nucleus
comp77790_c0	GO:0005737	cellular_component	cytoplasm
comp77790_c0	GO:0016459	cellular_component	myosin complex
comp77790_c1	GO:0016324	cellular_component	apical plasma membrane
comp77790_c1	GO:0016459	cellular_component	myosin complex
comp77823_c0	GO:0012505	cellular_component	endomembrane system
comp77823_c0	GO:0005622	cellular_component	intracellular
comp77823_c0	GO:0016020	cellular_component	membrane
comp778287_c0	GO:0005737	cellular_component	cytoplasm
comp778287_c0	GO:0000139	cellular_component	Golgi membrane
comp77834_c0	GO:0005721	cellular_component	centromeric heterochromatin
comp77834_c0	GO:0005664	cellular_component	nuclear origin of replication recognition complex
comp77834_c0	GO:0031933	cellular_component	telomeric heterochromatin
comp77901_c0	GO:0005654	cellular_component	nucleoplasm
comp77916_c0	GO:0005789	cellular_component	endoplasmic reticulum membrane
comp77916_c0	GO:0000139	cellular_component	Golgi membrane
comp77916_c0	GO:0016021	cellular_component	integral to membrane
comp77916_c0	GO:0048471	cellular_component	perinuclear region of cytoplasm
comp77916_c0	GO:0005778	cellular_component	peroxisomal membrane
comp77981_c0	GO:0016324	cellular_component	apical plasma membrane
comp77981_c0	GO:0005903	cellular_component	brush border
comp77981_c0	GO:0031526	cellular_component	brush border membrane
comp77981_c0	GO:0005905	cellular_component	coated pit
comp77981_c0	GO:0030139	cellular_component	endocytic vesicle
comp77981_c0	GO:0030666	cellular_component	endocytic vesicle membrane
comp77981_c0	GO:0005783	cellular_component	endoplasmic reticulum
comp77981_c0	GO:0005768	cellular_component	endosome
comp77981_c0	GO:0010008	cellular_component	endosome membrane
comp77981_c0	GO:0005794	cellular_component	Golgi apparatus
comp77981_c0	GO:0043202	cellular_component	lysosomal lumen
comp77981_c0	GO:0005765	cellular_component	lysosomal membrane
comp77981_c0	GO:0043234	cellular_component	protein complex
comp77981_c0	GO:0016324	cellular_component	apical plasma membrane
comp77981_c0	GO:0031526	cellular_component	brush border membrane
comp77981_c0	GO:0005905	cellular_component	coated pit
comp77981_c0	GO:0005829	cellular_component	cytosol
comp77981_c0	GO:0030666	cellular_component	endocytic vesicle membrane
comp77981_c0	GO:0005783	cellular_component	endoplasmic reticulum
comp77981_c0	GO:0010008	cellular_component	endosome membrane
comp77981_c0	GO:0031232	cellular_component	extrinsic to external side of plasma membrane
comp77981_c0	GO:0005794	cellular_component	Golgi apparatus
comp77981_c0	GO:0043202	cellular_component	lysosomal lumen
comp77981_c0	GO:0005765	cellular_component	lysosomal membrane
comp77981_c0	GO:0043234	cellular_component	protein complex
comp78008_c0	GO:0005789	cellular_component	endoplasmic reticulum membrane
comp78008_c0	GO:0016021	cellular_component	integral to membrane
comp78008_c0	GO:0005789	cellular_component	endoplasmic reticulum membrane
comp78008_c0	GO:0016021	cellular_component	integral to membrane
comp78036_c1	GO:0030176	cellular_component	integral to endoplasmic reticulum membrane
comp78048_c0	GO:0005789	cellular_component	endoplasmic reticulum membrane
comp78048_c0	GO:0005789	cellular_component	endoplasmic reticulum membrane
comp78080_c0	GO:0005634	cellular_component	nucleus
comp78080_c1	GO:0005886	cellular_component	plasma membrane
comp78080_c1	GO:0005886	cellular_component	plasma membrane
comp78131_c0	GO:0005730	cellular_component	nucleolus
comp78131_c0	GO:0005634	cellular_component	nucleus
comp78131_c0	GO:0005667	cellular_component	transcription factor complex
comp78143_c0	GO:0030424	cellular_component	axon
comp78143_c0	GO:0009986	cellular_component	cell surface
comp78143_c0	GO:0005887	cellular_component	integral to plasma membrane
comp78143_c0	GO:0043005	cellular_component	neuron projection
comp78143_c0	GO:0005886	cellular_component	plasma membrane
comp78143_c1	GO:0030424	cellular_component	axon
comp78143_c1	GO:0009986	cellular_component	cell surface
comp78143_c1	GO:0016021	cellular_component	integral to membrane
comp78143_c1	GO:0005887	cellular_component	integral to plasma membrane
comp78143_c1	GO:0005886	cellular_component	plasma membrane
comp78153_c0	GO:0000139	cellular_component	Golgi membrane
comp78153_c0	GO:0016021	cellular_component	integral to membrane
comp78162_c1	GO:0016021	cellular_component	integral to membrane
comp78200_c4	GO:0005576	cellular_component	extracellular region
comp78202_c0	GO:0005615	cellular_component	extracellular space
comp78232_c1	GO:0005884	cellular_component	actin filament
comp78232_c1	GO:0030424	cellular_component	axon
comp78232_c1	GO:0005929	cellular_component	cilium
comp78232_c1	GO:0005737	cellular_component	cytoplasm
comp78232_c1	GO:0043198	cellular_component	dendritic shaft
comp78232_c1	GO:0030426	cellular_component	growth cone
comp78232_c1	GO:0043025	cellular_component	neuronal cell body
comp78232_c1	GO:0032391	cellular_component	photoreceptor connecting cilium
comp78232_c1	GO:0001917	cellular_component	photoreceptor inner segment
comp78232_c1	GO:0002142	cellular_component	stereocilia ankle link complex
comp78232_c1	GO:0032420	cellular_component	stereocilium
comp78232_c1	GO:0045202	cellular_component	synapse
comp78275_c0	GO:0000940	cellular_component	condensed chromosome outer kinetochore
comp78275_c0	GO:0005737	cellular_component	cytoplasm
comp78275_c0	GO:0005876	cellular_component	spindle microtubule
comp78326_c1	GO:0005737	cellular_component	cytoplasm
comp78326_c1	GO:0045121	cellular_component	membrane raft
comp78326_c1	GO:0005634	cellular_component	nucleus
comp78326_c1	GO:0005886	cellular_component	plasma membrane
comp78326_c1	GO:0005829	cellular_component	cytosol
comp78326_c1	GO:0045121	cellular_component	membrane raft
comp78326_c1	GO:0005654	cellular_component	nucleoplasm
comp78326_c1	GO:0005886	cellular_component	plasma membrane
comp78326_c1	GO:0000151	cellular_component	ubiquitin ligase complex
comp78374_c1	GO:0005634	cellular_component	nucleus
comp78385_c1	GO:0016021	cellular_component	integral to membrane
comp78394_c0	GO:0005737	cellular_component	cytoplasm
comp78394_c0	GO:0005737	cellular_component	cytoplasm
comp78419_c0	GO:0005576	cellular_component	extracellular region
comp78437_c0	GO:0016021	cellular_component	integral to membrane
comp78437_c0	GO:0042721	cellular_component	mitochondrial inner membrane protein insertion complex
comp78445_c1	GO:0005634	cellular_component	nucleus
comp78446_c0	GO:0071013	cellular_component	catalytic step 2 spliceosome
comp78503_c5	GO:0005887	cellular_component	integral to plasma membrane
comp78503_c7	GO:0005887	cellular_component	integral to plasma membrane
comp78529_c0	GO:0005576	cellular_component	extracellular region
comp78551_c1	GO:0005826	cellular_component	actomyosin contractile ring
comp78551_c1	GO:0035323	cellular_component	male germline ring canal
comp78551_c1	GO:0005634	cellular_component	nucleus
comp78556_c0	GO:0000781	cellular_component	chromosome, telomeric region
comp78556_c0	GO:0005634	cellular_component	nucleus
comp78556_c0	GO:0030915	cellular_component	Smc5-Smc6 complex
comp78584_c0	GO:0000439	cellular_component	core TFIIH complex
comp78584_c0	GO:0005675	cellular_component	holo TFIIH complex
comp78588_c1	GO:0005737	cellular_component	cytoplasm
comp78608_c0	GO:0031225	cellular_component	anchored to membrane
comp78608_c0	GO:0005615	cellular_component	extracellular space
comp78608_c0	GO:0005796	cellular_component	Golgi lumen
comp78608_c0	GO:0005887	cellular_component	integral to plasma membrane
comp78608_c0	GO:0005578	cellular_component	proteinaceous extracellular matrix
comp78608_c1	GO:0031225	cellular_component	anchored to membrane
comp78608_c1	GO:0005615	cellular_component	extracellular space
comp78608_c1	GO:0005886	cellular_component	plasma membrane
comp78608_c1	GO:0005578	cellular_component	proteinaceous extracellular matrix
comp78614_c0	GO:0005737	cellular_component	cytoplasm
comp78614_c0	GO:0005634	cellular_component	nucleus
comp78614_c0	GO:0005737	cellular_component	cytoplasm
comp78614_c0	GO:0005634	cellular_component	nucleus
comp78614_c0	GO:0005737	cellular_component	cytoplasm
comp78614_c0	GO:0005634	cellular_component	nucleus
comp78670_c0	GO:0005783	cellular_component	endoplasmic reticulum
comp78670_c0	GO:0005743	cellular_component	mitochondrial inner membrane
comp78670_c0	GO:0005777	cellular_component	peroxisome
comp78747_c0	GO:0005759	cellular_component	mitochondrial matrix
comp78751_c3	GO:0016021	cellular_component	integral to membrane
comp78754_c0	GO:0045177	cellular_component	apical part of cell
comp78754_c0	GO:0042995	cellular_component	cell projection
comp78754_c0	GO:0005615	cellular_component	extracellular space
comp78754_c0	GO:0031988	cellular_component	membrane-bounded vesicle
comp78754_c0	GO:0048471	cellular_component	perinuclear region of cytoplasm
comp78754_c0	GO:0045177	cellular_component	apical part of cell
comp78754_c0	GO:0042995	cellular_component	cell projection
comp78754_c0	GO:0005615	cellular_component	extracellular space
comp78754_c0	GO:0031988	cellular_component	membrane-bounded vesicle
comp78754_c0	GO:0048471	cellular_component	perinuclear region of cytoplasm
comp78768_c0	GO:0005737	cellular_component	cytoplasm
comp78812_c0	GO:0030894	cellular_component	replisome
comp78863_c2	GO:0000139	cellular_component	Golgi membrane
comp78863_c2	GO:0016021	cellular_component	integral to membrane
comp78863_c2	GO:0005634	cellular_component	nucleus
comp78868_c0	GO:0016021	cellular_component	integral to membrane
comp78868_c0	GO:0045121	cellular_component	membrane raft
comp78868_c0	GO:0005886	cellular_component	plasma membrane
comp78880_c1	GO:0005874	cellular_component	microtubule
comp78880_c1	GO:0005815	cellular_component	microtubule organizing center
comp78880_c1	GO:0000922	cellular_component	spindle pole
comp78937_c1	GO:0016021	cellular_component	integral to membrane
comp78937_c1	GO:0005886	cellular_component	plasma membrane
comp79010_c0	GO:0009507	cellular_component	chloroplast
comp79010_c0	GO:0030529	cellular_component	ribonucleoprotein complex
comp79010_c0	GO:0005737	cellular_component	cytoplasm
comp79010_c0	GO:0005634	cellular_component	nucleus
comp79035_c0	GO:0005634	cellular_component	nucleus
comp79035_c1	GO:0005634	cellular_component	nucleus
comp79085_c0	GO:0005634	cellular_component	nucleus
comp79111_c1	GO:0016021	cellular_component	integral to membrane
comp79145_c0	GO:0005887	cellular_component	integral to plasma membrane
comp79178_c0	GO:0016021	cellular_component	integral to membrane
comp79178_c0	GO:0031966	cellular_component	mitochondrial membrane
comp79207_c0	GO:0009986	cellular_component	cell surface
[truncated: 47,797 more rows]
