# Supplementary material for: Differential sialotranscriptomes of unfed and fed Rhipicephalus haemaphysaloides, with particular regard to differentially expressed genes of cysteine proteases
Source: Parasit Vectors. 2015 Nov 17;8:597. doi: 10.1186/s13071-015-1213-7 (PMC4650922; doi:10.1186/s13071-015-1213-7)
Supplement: Additional file 1: — Differentially expressed genes database and GO terms database involved in this paper. (ZIP 4091 kb) [file 13071_2015_1213_MOESM1_ESM.zip › down-regulated-genes.xls]

## Sheet: Sheet1
Gene_ID	unfed-Expression	fed-Expression	fold-change(unfed/fed)	p-value	sig-lable	Annotation
comp40181_c0	12147.5	905.599	0.0745501	0	TRUE	NA
comp40171_c0	8330.96	1817.77	0.218195	0	TRUE	sp|P90703|RLA2_BRUMA`P90703`Q:28-142,H:2-114`51.3%ID`E:4e-29`RecName: Full=60S acidic ribosomal protein P2;`Eukaryota; Metazoa; Ecdysozoa; Nematoda; Chromadorea; Spirurida; Filarioidea; Onchocercidae; Brugia.
comp92402_c4	8379.74	2347.67	0.28016	0	TRUE	NA
comp93445_c3	3490.92	335.983	0.0962448	0	TRUE	NA
comp82840_c0	4428.71	945.787	0.213558	0	TRUE	NA
comp40157_c0	5364.61	1590.86	0.296546	0	TRUE	sp|Q4R8Z2|RL13A_MACFA`Q4R8Z2`Q:23-219,H:7-203`63.45%ID`E:7e-89`RecName: Full=60S ribosomal protein L13a;`Eukaryota; Metazoa; Chordata; Craniata; Vertebrata; Euteleostomi; Mammalia; Eutheria; Euarchontoglires; Primates; Haplorrhini; Catarrhini; Cercopithecidae; Cercopithecinae; Macaca.
comp87075_c0	4692.88	1293.51	0.275632	0	TRUE	sp|P08570|RLA1_DROME`P08570`Q:1-116,H:1-112`62.07%ID`E:2e-32`RecName: Full=60S acidic ribosomal protein P1; AltName: Full=Acidic ribosomal protein RPA2; AltName: Full=RP21C;`Eukaryota; Metazoa; Ecdysozoa; Arthropoda; Hexapoda; Insecta; Pterygota; Neoptera; Endopterygota; Diptera; Brachycera; Muscomorpha; Ephydroidea; Drosophilidae; Drosophila; Sophophora.
comp82720_c0	1949.42	17.6479	0.00905289	0	TRUE	NA
comp99044_c0	4556.46	1361.57	0.298821	0	TRUE	sp|P45842|RL34_AEDAL`P45842`Q:1-113,H:1-112`66.37%ID`E:5e-45`RecName: Full=60S ribosomal protein L34; AltName: Full=L31;`Eukaryota; Metazoa; Ecdysozoa; Arthropoda; Hexapoda; Insecta; Pterygota; Neoptera; Endopterygota; Diptera; Nematocera; Culicoidea; Culicidae; Culicinae; Aedini; Aedes; Stegomyia.
comp60026_c1	3219.6	985.191	0.305998	2e-298	TRUE	sp|Q5ZJ56|RL7_CHICK`Q5ZJ56`Q:7-160,H:2-155`64.94%ID`E:4e-63`RecName: Full=60S ribosomal protein L7;`Eukaryota; Metazoa; Chordata; Craniata; Vertebrata; Euteleostomi; Archosauria; Dinosauria; Saurischia; Theropoda; Coelurosauria; Aves; Neognathae; Galliformes; Phasianidae; Phasianinae; Gallus.
comp60007_c0	3029.36	928.163	0.306389	2.12798e-280	TRUE	sp|P46405|RS12_PIG`P46405`Q:2-131,H:4-132`81.54%ID`E:9e-70`RecName: Full=40S ribosomal protein S12;`Eukaryota; Metazoa; Chordata; Craniata; Vertebrata; Euteleostomi; Mammalia; Eutheria; Laurasiatheria; Cetartiodactyla; Suina; Suidae; Sus.
comp99067_c0	1483.81	314.868	0.212202	7.81718e-193	TRUE	NA
comp88845_c0	1269.14	267.133	0.210483	3.36478e-166	TRUE	sp|Q5ZL42|BZW2_CHICK`Q5ZL42`Q:35-445,H:3-411`54.99%ID`E:9e-165`RecName: Full=Basic leucine zipper and W2 domain-containing protein 2;`Eukaryota; Metazoa; Chordata; Craniata; Vertebrata; Euteleostomi; Archosauria; Dinosauria; Saurischia; Theropoda; Coelurosauria; Aves; Neognathae; Galliformes; Phasianidae; Phasianinae; Gallus.
comp88800_c0	691.869	6.87843	0.0099418	4.04293e-165	TRUE	NA
comp40183_c0	548.026	10.5659	0.0192799	1.92239e-134	TRUE	NA
comp99132_c0	689.861	70.4853	0.102173	1.65531e-132	TRUE	NA
comp87040_c0	1460.59	484.501	0.331716	3.95346e-124	TRUE	sp|Q5RKI1|IF4A2_RAT`Q5RKI1`Q:25-422,H:9-407`82.96%ID`E:0`RecName: Full=Eukaryotic initiation factor 4A-II; Short=eIF-4A-II; Short=eIF4A-II; EC=3.6.4.13; AltName: Full=ATP-dependent RNA helicase eIF4A-2;`Eukaryota; Metazoa; Chordata; Craniata; Vertebrata; Euteleostomi; Mammalia; Eutheria; Euarchontoglires; Glires; Rodentia; Sciurognathi; Muroidea; Muridae; Murinae; Rattus.
comp83110_c0	869.811	164.338	0.188936	2.26315e-123	TRUE	sp|Q6P8G1|ILF2_XENTR`Q6P8G1`Q:14-373,H:18-373`58.17%ID`E:1e-148`RecName: Full=Interleukin enhancer-binding factor 2 homolog;`Eukaryota; Metazoa; Chordata; Craniata; Vertebrata; Euteleostomi; Amphibia; Batrachia; Anura; Pipoidea; Pipidae; Xenopodinae; Xenopus; Silurana.
comp93440_c2	765.291	142.742	0.18652	1.0962e-109	TRUE	sp|Q9BZE4|NOG1_HUMAN`Q9BZE4`Q:32-660,H:1-634`67.19%ID`E:0`RecName: Full=Nucleolar GTP-binding protein 1; AltName: Full=Chronic renal failure gene protein; AltName: Full=GTP-binding protein NGB;`Eukaryota; Metazoa; Chordata; Craniata; Vertebrata; Euteleostomi; Mammalia; Eutheria; Euarchontoglires; Primates; Haplorrhini; Catarrhini; Hominidae; Homo.
comp91604_c0	478.152	28.3682	0.0593288	8.74706e-107	TRUE	NA
comp90404_c1	666.984	110.122	0.165105	3.55244e-103	TRUE	sp|Q61656|DDX5_MOUSE`Q61656`Q:6-404,H:11-407`69.67%ID`E:0`RecName: Full=Probable ATP-dependent RNA helicase DDX5; EC=3.6.4.13; AltName: Full=DEAD box RNA helicase DEAD1; Short=mDEAD1; AltName: Full=DEAD box protein 5; AltName: Full=RNA helicase p68;`Eukaryota; Metazoa; Chordata; Craniata; Vertebrata; Euteleostomi; Mammalia; Eutheria; Euarchontoglires; Glires; Rodentia; Sciurognathi; Muroidea; Mur…
comp92859_c3	742.588	165.349	0.222666	5.54677e-94	TRUE	sp|O00410|IPO5_HUMAN`O00410`Q:4-1095,H:7-1096`54.03%ID`E:0`RecName: Full=Importin-5; Short=Imp5; AltName: Full=Importin subunit beta-3; AltName: Full=Karyopherin beta-3; AltName: Full=Ran-binding protein 5; Short=RanBP5;`Eukaryota; Metazoa; Chordata; Craniata; Vertebrata; Euteleostomi; Mammalia; Eutheria; Euarchontoglires; Primates; Haplorrhini; Catarrhini; Hominidae; Homo.
comp92091_c0	676.951	133.472	0.197166	9.69786e-94	TRUE	sp|Q2KIH4|RRS1_BOVIN`Q2KIH4`Q:21-338,H:6-326`46.93%ID`E:2e-86`RecName: Full=Ribosome biogenesis regulatory protein homolog;`Eukaryota; Metazoa; Chordata; Craniata; Vertebrata; Euteleostomi; Mammalia; Eutheria; Laurasiatheria; Cetartiodactyla; Ruminantia; Pecora; Bovidae; Bovinae; Bos.
comp40176_c0	574.958	93.6774	0.162929	7.18406e-90	TRUE	sp|Q3SX11|NSA2_BOVIN`Q3SX11`Q:1-260,H:1-260`79.62%ID`E:2e-152`RecName: Full=Ribosome biogenesis protein NSA2 homolog; AltName: Full=TGF-beta-inducible nuclear protein 1;`Eukaryota; Metazoa; Chordata; Craniata; Vertebrata; Euteleostomi; Mammalia; Eutheria; Laurasiatheria; Cetartiodactyla; Ruminantia; Pecora; Bovidae; Bovinae; Bos.
comp60031_c0	710.388	209.359	0.29471	5.82466e-70	TRUE	sp|Q4PMC9|PNO1_IXOSC`Q4PMC9`Q:23-255,H:1-234`82.2%ID`E:3e-139`RecName: Full=RNA-binding protein pno1;`Eukaryota; Metazoa; Ecdysozoa; Arthropoda; Chelicerata; Arachnida; Acari; Parasitiformes; Ixodida; Ixodoidea; Ixodidae; Ixodinae; Ixodes.
comp83003_c0	546.094	125.404	0.229638	5.9586e-68	TRUE	NA
comp93952_c0	290.283	1.47729	0.00508914	5.38566e-66	TRUE	NA
comp95934_c8	281.436	1.20379	0.00427733	1.21708e-62	TRUE	NA
comp95557_c1	262.024	1.63181	0.00622771	3.85116e-61	TRUE	NA
comp84587_c0	451.219	98.6449	0.218618	1.24082e-58	TRUE	sp|O00567|NOP56_HUMAN`O00567`Q:47-486,H:1-438`70.45%ID`E:0`RecName: Full=Nucleolar protein 56; AltName: Full=Nucleolar protein 5A;`Eukaryota; Metazoa; Chordata; Craniata; Vertebrata; Euteleostomi; Mammalia; Eutheria; Euarchontoglires; Primates; Haplorrhini; Catarrhini; Hominidae; Homo.
comp60053_c0	502.519	139.172	0.276949	3.25358e-53	TRUE	sp|Q5RFD3|PSME3_PONAB`Q5RFD3`Q:62-304,H:9-254`55.69%ID`E:3e-98`RecName: Full=Proteasome activator complex subunit 3; AltName: Full=Activator of multicatalytic protease subunit 3; AltName: Full=Proteasome activator 28 subunit gamma; Short=PA28g; Short=PA28gamma;`Eukaryota; Metazoa; Chordata; Craniata; Vertebrata; Euteleostomi; Mammalia; Eutheria; Euarchontoglires; Primates; Haplorrhini; Catarrhini…
comp60290_c1	209.46	1.85212	0.00884239	7.28891e-51	TRUE	NA
comp99117_c0	325.667	55.0676	0.169092	1.25505e-50	TRUE	sp|Q5R5H1|METK2_PONAB`Q5R5H1`Q:34-410,H:17-393`75.33%ID`E:0`RecName: Full=S-adenosylmethionine synthase isoform type-2; Short=AdoMet synthase 2; EC=2.5.1.6; AltName: Full=Methionine adenosyltransferase 2; Short=MAT 2;`Eukaryota; Metazoa; Chordata; Craniata; Vertebrata; Euteleostomi; Mammalia; Eutheria; Euarchontoglires; Primates; Haplorrhini; Catarrhini; Hominidae; Pongo.
comp90486_c0	422.98	106.456	0.251681	3.55758e-49	TRUE	sp|Q5R7J9|IF4G2_PONAB`Q5R7J9`Q:82-950,H:48-894`40.35%ID`E:0`RecName: Full=Eukaryotic translation initiation factor 4 gamma 2; Short=eIF-4-gamma 2; Short=eIF-4G 2; Short=eIF4G 2;`Eukaryota; Metazoa; Chordata; Craniata; Vertebrata; Euteleostomi; Mammalia; Eutheria; Euarchontoglires; Primates; Haplorrhini; Catarrhini; Hominidae; Pongo.
comp99315_c0	324.231	58.143	0.179326	1.0751e-48	TRUE	sp|Q1RML7|MAK16_BOVIN`Q1RML7`Q:1-277,H:1-293`60.88%ID`E:4e-109`RecName: Full=Protein MAK16 homolog;`Eukaryota; Metazoa; Chordata; Craniata; Vertebrata; Euteleostomi; Mammalia; Eutheria; Laurasiatheria; Cetartiodactyla; Ruminantia; Pecora; Bovidae; Bovinae; Bos.
comp40139_c0	299.361	47.7149	0.159389	3.08401e-48	TRUE	NA
comp40311_c0	191.377	5.35478	0.0279802	9.83368e-48	TRUE	NA
comp96828_c0	314.746	57.2406	0.181863	6.4373e-47	TRUE	NA
comp97708_c2	192.747	10.1502	0.052661	4.58721e-45	TRUE	NA
comp88660_c0	183.327	1.57247	0.0085774	1.24677e-44	TRUE	NA
comp59944_c0	319.073	65.0618	0.203909	4.02479e-44	TRUE	NA
comp90608_c0	278.149	50.4425	0.18135	9.74627e-42	TRUE	sp|P41777|NOLC1_RAT`P41777`Q:789-866,H:625-702`62.82%ID`E:3e-26`RecName: Full=Nucleolar and coiled-body phosphoprotein 1; AltName: Full=140 kDa nucleolar phosphoprotein; Short=Nopp140; AltName: Full=Nucleolar 130 kDa protein; AltName: Full=Nucleolar phosphoprotein p130;`Eukaryota; Metazoa; Chordata; Craniata; Vertebrata; Euteleostomi; Mammalia; Eutheria; Euarchontoglires; Glires; Rodentia; Sciuro…
comp92547_c0	378.224	102.302	0.270479	2.13461e-41	TRUE	sp|Q62760|TOM20_RAT`Q62760`Q:7-157,H:1-145`66.89%ID`E:1e-55`RecName: Full=Mitochondrial import receptor subunit TOM20 homolog; AltName: Full=Mitochondrial 20 kDa outer membrane protein; AltName: Full=Outer mitochondrial membrane receptor Tom20;`Eukaryota; Metazoa; Chordata; Craniata; Vertebrata; Euteleostomi; Mammalia; Eutheria; Euarchontoglires; Glires; Rodentia; Sciurognathi; Muroidea; Muridae;…
comp59862_c0	225.293	0.268589	0.00119217	7.98814e-41	TRUE	NA
comp97933_c7	263.901	47.1818	0.178786	4.94918e-40	TRUE	NA
comp60947_c0	187.453	0.543091	0.0028972	4.96435e-40	TRUE	NA
comp84190_c0	159.139	4.48688	0.0281948	5.67393e-40	TRUE	NA
comp93732_c0	164.559	0.974921	0.00592445	7.52978e-39	TRUE	NA
comp88954_c0	159.514	6.89948	0.0432531	1.20426e-38	TRUE	NA
comp99544_c0	178.432	0	0	5.43622e-38	TRUE	NA
comp94119_c1	175.776	0.521059	0.00296434	8.91245e-38	TRUE	NA
comp90788_c0	147.157	3.15357	0.0214299	2.06999e-37	TRUE	NA
comp90261_c0	149.154	1.71505	0.0114985	2.27949e-37	TRUE	NA
comp92988_c0	159.526	10.0464	0.0629766	2.08666e-36	TRUE	NA
comp96911_c0	163.63	13.7523	0.0840449	7.89316e-35	TRUE	NA
comp82430_c0	317.748	87.0202	0.273866	1.19812e-34	TRUE	NA
comp99358_c0	177.007	20.9015	0.118083	1.61508e-33	TRUE	sp|P30531|SC6A1_HUMAN`P30531`Q:57-598,H:35-574`48.43%ID`E:0`RecName: Full=Sodium- and chloride-dependent GABA transporter 1; Short=GAT-1; AltName: Full=Solute carrier family 6 member 1;`Eukaryota; Metazoa; Chordata; Craniata; Vertebrata; Euteleostomi; Mammalia; Eutheria; Euarchontoglires; Primates; Haplorrhini; Catarrhini; Hominidae; Homo.
comp84675_c1	364.842	118.245	0.324099	3.33821e-33	TRUE	NA
comp90257_c0	164.216	0.26732	0.00162786	4.90998e-32	TRUE	NA
comp83459_c0	168.408	20.0742	0.119199	7.46455e-32	TRUE	NA
comp97708_c0	127.909	5.43295	0.042475	2.15488e-31	TRUE	sp|Q9Y345|SC6A5_HUMAN`Q9Y345`Q:101-704,H:180-760`39.22%ID`E:1e-147`RecName: Full=Sodium- and chloride-dependent glycine transporter 2; Short=GlyT-2; Short=GlyT2; AltName: Full=Solute carrier family 6 member 5;`Eukaryota; Metazoa; Chordata; Craniata; Vertebrata; Euteleostomi; Mammalia; Eutheria; Euarchontoglires; Primates; Haplorrhini; Catarrhini; Hominidae; Homo.
comp92574_c0	338.647	109.52	0.323406	5.15374e-31	TRUE	sp|Q99LE6|ABCF2_MOUSE`Q99LE6`Q:45-666,H:1-615`70.51%ID`E:0`RecName: Full=ATP-binding cassette sub-family F member 2;`Eukaryota; Metazoa; Chordata; Craniata; Vertebrata; Euteleostomi; Mammalia; Eutheria; Euarchontoglires; Glires; Rodentia; Sciurognathi; Muroidea; Muridae; Murinae; Mus; Mus.
comp86611_c0	214.379	0.0844892	0.00039411	1.15865e-30	TRUE	NA
comp84362_c0	220.256	46.1794	0.209662	2.13365e-30	TRUE	NA
comp94613_c0	319.602	104.314	0.326387	4.64045e-29	TRUE	sp|Q7KZF4|SND1_HUMAN`Q7KZF4`Q:15-895,H:19-910`52.82%ID`E:0`RecName: Full=Staphylococcal nuclease domain-containing protein 1; AltName: Full=100 kDa coactivator; AltName: Full=EBNA2 coactivator p100; AltName: Full=Tudor domain-containing protein 11; AltName: Full=p100 co-activator;`Eukaryota; Metazoa; Chordata; Craniata; Vertebrata; Euteleostomi; Mammalia; Eutheria; Euarchontoglires; Primates; Hap…
comp87083_c0	109.474	2.40476	0.0219666	2.98083e-28	TRUE	NA
comp97074_c3	237.033	0.0445965	0.000188145	3.6493e-28	TRUE	NA
comp40333_c0	144.307	16.3498	0.113299	4.48918e-28	TRUE	sp|Q96D46|NMD3_HUMAN`Q96D46`Q:16-503,H:15-498`59.1%ID`E:0`RecName: Full=60S ribosomal export protein NMD3; Short=hNMD3;`Eukaryota; Metazoa; Chordata; Craniata; Vertebrata; Euteleostomi; Mammalia; Eutheria; Euarchontoglires; Primates; Haplorrhini; Catarrhini; Hominidae; Homo.
comp97994_c0	274.677	81.079	0.295179	4.60598e-28	TRUE	sp|Q5RF84|UB2G2_PONAB`Q5RF84`Q:1-165,H:1-165`84.85%ID`E:1e-103`RecName: Full=Ubiquitin-conjugating enzyme E2 G2; EC=6.3.2.19; AltName: Full=Ubiquitin carrier protein G2; AltName: Full=Ubiquitin-protein ligase G2;`Eukaryota; Metazoa; Chordata; Craniata; Vertebrata; Euteleostomi; Mammalia; Eutheria; Euarchontoglires; Primates; Haplorrhini; Catarrhini; Hominidae; Pongo.
comp87359_c0	287.007	89.2222	0.310871	1.03316e-27	TRUE	sp|P21573|YBOX1_XENLA`P21573`Q:17-192,H:30-199`55.91%ID`E:6e-48`RecName: Full=Nuclease-sensitive element-binding protein 1; AltName: Full=Y-box transcription factor; AltName: Full=Y-box-binding protein 1; Short=YB-1;`Eukaryota; Metazoa; Chordata; Craniata; Vertebrata; Euteleostomi; Amphibia; Batrachia; Anura; Pipoidea; Pipidae; Xenopodinae; Xenopus; Xenopus.
comp87359_c1	274.236	82.5456	0.301002	1.81558e-27	TRUE	NA
comp99362_c0	112.366	5.90028	0.0525096	5.43611e-27	TRUE	NA
comp93744_c2	106.776	3.75663	0.0351822	5.59167e-27	TRUE	NA
comp84272_c0	212.045	51.9204	0.244856	4.40769e-26	TRUE	NA
comp88969_c0	237.777	66.2504	0.278624	6.31031e-26	TRUE	sp|Q6P316|S2540_XENTR`Q6P316`Q:6-336,H:13-336`58.16%ID`E:9e-134`RecName: Full=Solute carrier family 25 member 40;`Eukaryota; Metazoa; Chordata; Craniata; Vertebrata; Euteleostomi; Amphibia; Batrachia; Anura; Pipoidea; Pipidae; Xenopodinae; Xenopus; Silurana.
comp91608_c0	146.54	21.3399	0.145625	1.3242e-25	TRUE	sp|O14775|GBB5_HUMAN`O14775`Q:54-433,H:25-395`66.49%ID`E:0`RecName: Full=Guanine nucleotide-binding protein subunit beta-5; AltName: Full=Gbeta5; AltName: Full=Transducin beta chain 5;`Eukaryota; Metazoa; Chordata; Craniata; Vertebrata; Euteleostomi; Mammalia; Eutheria; Euarchontoglires; Primates; Haplorrhini; Catarrhini; Hominidae; Homo.
comp83572_c0	195.905	45.8333	0.233957	4.1047e-25	TRUE	NA
comp91557_c0	101.01	0.726031	0.00718773	5.73818e-25	TRUE	NA
comp59871_c0	205.838	51.4808	0.250103	6.30143e-25	TRUE	sp|Q4R6X7|UBP16_MACFA`Q4R6X7`Q:24-397,H:13-400`35.98%ID`E:2e-61`RecName: Full=Ubiquitin carboxyl-terminal hydrolase 16; EC=3.4.19.12; AltName: Full=Deubiquitinating enzyme 16; AltName: Full=Ubiquitin thioesterase 16; AltName: Full=Ubiquitin-specific-processing protease 16;`Eukaryota; Metazoa; Chordata; Craniata; Vertebrata; Euteleostomi; Mammalia; Eutheria; Euarchontoglires; Primates; Haplorrhini…
comp93298_c1	94.6491	1.59615	0.0168639	1.19671e-24	TRUE	NA
comp60225_c0	236.579	69.6467	0.294391	1.83588e-24	TRUE	sp|Q6DGP2|SYF2_DANRE`Q6DGP2`Q:8-227,H:19-238`64.09%ID`E:1e-96`RecName: Full=Pre-mRNA-splicing factor syf2;`Eukaryota; Metazoa; Chordata; Craniata; Vertebrata; Euteleostomi; Actinopterygii; Neopterygii; Teleostei; Ostariophysi; Cypriniformes; Cyprinidae; Danio.
comp60250_c0	245.065	74.5507	0.304208	1.88691e-24	TRUE	sp|O44081|DKC1_DROME`O44081`Q:24-445,H:25-460`67.66%ID`E:0`RecName: Full=H/ACA ribonucleoprotein complex subunit 4; EC=5.4.99.-; AltName: Full=Nucleolar protein AT band 60B; AltName: Full=Protein minifly;`Eukaryota; Metazoa; Ecdysozoa; Arthropoda; Hexapoda; Insecta; Pterygota; Neoptera; Endopterygota; Diptera; Brachycera; Muscomorpha; Ephydroidea; Drosophilidae; Drosophila; Sophophora.
comp93579_c0	93.4916	2.3729	0.0253809	2.8018e-24	TRUE	NA
comp97403_c3	160.366	31.2412	0.194812	1.05647e-23	TRUE	sp|Q6GL69|MK67I_XENTR`Q6GL69`Q:46-186,H:41-181`46.15%ID`E:1e-35`RecName: Full=MKI67 FHA domain-interacting nucleolar phosphoprotein-like;`Eukaryota; Metazoa; Chordata; Craniata; Vertebrata; Euteleostomi; Amphibia; Batrachia; Anura; Pipoidea; Pipidae; Xenopodinae; Xenopus; Silurana.
comp95205_c7	206.905	55.8121	0.269748	1.85869e-23	TRUE	sp|P15170|ERF3A_HUMAN`P15170`Q:135-562,H:70-495`75.7%ID`E:0`RecName: Full=Eukaryotic peptide chain release factor GTP-binding subunit ERF3A; Short=Eukaryotic peptide chain release factor subunit 3a; Short=eRF3a; AltName: Full=G1 to S phase transition protein 1 homolog;`Eukaryota; Metazoa; Chordata; Craniata; Vertebrata; Euteleostomi; Mammalia; Eutheria; Euarchontoglires; Primates; Haplorrhini; Ca…
comp99781_c0	102.48	0.318094	0.00310395	7.18346e-23	TRUE	NA
comp87201_c0	96.6441	6.11785	0.063303	1.09936e-22	TRUE	NA
comp93808_c6	161.719	35.4539	0.219232	4.74246e-22	TRUE	sp|O14795|UN13B_HUMAN`O14795`Q:4-931,H:642-1588`70.09%ID`E:0`RecName: Full=Protein unc-13 homolog B; AltName: Full=Munc13-2; Short=munc13;`Eukaryota; Metazoa; Chordata; Craniata; Vertebrata; Euteleostomi; Mammalia; Eutheria; Euarchontoglires; Primates; Haplorrhini; Catarrhini; Hominidae; Homo.
comp99608_c0	154.612	32.2382	0.20851	6.61358e-22	TRUE	sp|Q6XIP0|NHP2_DROYA`Q6XIP0`Q:59-181,H:26-148`57.72%ID`E:8e-45`RecName: Full=H/ACA ribonucleoprotein complex subunit 2-like protein; AltName: Full=H/ACA snoRNP protein NHP2;`Eukaryota; Metazoa; Ecdysozoa; Arthropoda; Hexapoda; Insecta; Pterygota; Neoptera; Endopterygota; Diptera; Brachycera; Muscomorpha; Ephydroidea; Drosophilidae; Drosophila; Sophophora.
comp40260_c0	148.5	29.8174	0.20079	1.21677e-21	TRUE	sp|Q9BVS4|RIOK2_HUMAN`Q9BVS4`Q:1-537,H:1-551`49.12%ID`E:0`RecName: Full=Serine/threonine-protein kinase RIO2; EC=2.7.11.1; AltName: Full=RIO kinase 2;`Eukaryota; Metazoa; Chordata; Craniata; Vertebrata; Euteleostomi; Mammalia; Eutheria; Euarchontoglires; Primates; Haplorrhini; Catarrhini; Hominidae; Homo.
comp96048_c0	140.607	26.8074	0.190654	2.89265e-21	TRUE	NA
comp92220_c0	78.7711	1.41066	0.0179083	8.49164e-21	TRUE	NA
comp40306_c0	131.294	23.6305	0.179981	1.15332e-20	TRUE	sp|Q5RBB3|NOB1_PONAB`Q5RBB3`Q:36-401,H:2-405`44.25%ID`E:7e-109`RecName: Full=RNA-binding protein NOB1;`Eukaryota; Metazoa; Chordata; Craniata; Vertebrata; Euteleostomi; Mammalia; Eutheria; Euarchontoglires; Primates; Haplorrhini; Catarrhini; Hominidae; Pongo.
comp90253_c0	146.792	31.215	0.212648	1.34106e-20	TRUE	sp|Q15061|WDR43_HUMAN`Q15061`Q:13-551,H:25-579`37.79%ID`E:6e-117`RecName: Full=WD repeat-containing protein 43;`Eukaryota; Metazoa; Chordata; Craniata; Vertebrata; Euteleostomi; Mammalia; Eutheria; Euarchontoglires; Primates; Haplorrhini; Catarrhini; Hominidae; Homo.
comp87304_c0	126.353	22.3429	0.176829	3.76333e-20	TRUE	sp|Q9U8W8|TL5A_TACTR`Q9U8W8`Q:62-283,H:69-285`41.7%ID`E:6e-54`RecName: Full=Techylectin-5A; Flags: Precursor;`Eukaryota; Metazoa; Ecdysozoa; Arthropoda; Chelicerata; Merostomata; Xiphosura; Limulidae; Tachypleus.
comp40094_c0	75.4305	1.1681	0.0154858	6.17764e-20	TRUE	NA
comp89916_c0	85.0918	6.22126	0.0731123	1.47648e-19	TRUE	NA
comp83240_c0	173.312	48.2201	0.278227	2.34511e-19	TRUE	sp|P52293|IMA2_MOUSE`P52293`Q:6-516,H:13-529`56.15%ID`E:0`RecName: Full=Importin subunit alpha-2; AltName: Full=Importin alpha P1; AltName: Full=Karyopherin subunit alpha-2; AltName: Full=Pendulin; AltName: Full=Pore targeting complex 58 kDa subunit; Short=PTAC58; AltName: Full=RAG cohort protein 1; AltName: Full=SRP1-alpha;`Eukaryota; Metazoa; Chordata; Craniata; Vertebrata; Euteleostomi; Mammal…
comp92378_c0	151.44	36.6507	0.242014	2.91012e-19	TRUE	sp|Q9Y2X3|NOP58_HUMAN`Q9Y2X3`Q:41-499,H:1-453`67.54%ID`E:0`RecName: Full=Nucleolar protein 58; AltName: Full=Nucleolar protein 5;`Eukaryota; Metazoa; Chordata; Craniata; Vertebrata; Euteleostomi; Mammalia; Eutheria; Euarchontoglires; Primates; Haplorrhini; Catarrhini; Hominidae; Homo.
comp83859_c1	134.436	28.5459	0.212338	5.12634e-19	TRUE	sp|B2RYD2|ESRP1_RAT`B2RYD2`Q:2-553,H:3-535`52.23%ID`E:0`RecName: Full=Epithelial splicing regulatory protein 1; AltName: Full=RNA-binding motif protein 35A; AltName: Full=RNA-binding protein 35A;`Eukaryota; Metazoa; Chordata; Craniata; Vertebrata; Euteleostomi; Mammalia; Eutheria; Euarchontoglires; Glires; Rodentia; Sciurognathi; Muroidea; Muridae; Murinae; Rattus.
comp98488_c2	149.18	36.7017	0.246023	9.43786e-19	TRUE	sp|Q14974|IMB1_HUMAN`Q14974`Q:1-877,H:1-876`72.21%ID`E:0`RecName: Full=Importin subunit beta-1; AltName: Full=Importin-90; AltName: Full=Karyopherin subunit beta-1; AltName: Full=Nuclear factor p97; AltName: Full=Pore targeting complex 97 kDa subunit; Short=PTAC97;`Eukaryota; Metazoa; Chordata; Craniata; Vertebrata; Euteleostomi; Mammalia; Eutheria; Euarchontoglires; Primates; Haplorrhini; Catarr…
comp97708_c3	77.4124	4.73937	0.0612224	1.32662e-18	TRUE	NA
comp93452_c3	149.106	37.4973	0.251481	2.06297e-18	TRUE	sp|Q55FQ0|RU17_DICDI`Q55FQ0`Q:34-93,H:154-213`65%ID`E:4e-17`RecName: Full=U1 small nuclear ribonucleoprotein 70 kDa; Short=U1 snRNP 70 kDa; Short=U1-70K; Short=snRNP70;`Eukaryota; Amoebozoa; Mycetozoa; Dictyosteliida; Dictyostelium.
comp81687_c0	70.2881	2.5929	0.0368895	3.11838e-18	TRUE	NA
comp60193_c0	150.47	0.0236883	0.000157428	1.14218e-17	TRUE	NA
comp59924_c0	142.951	36.6605	0.256454	1.9718e-17	TRUE	sp|Q8CCA0|DCNL4_MOUSE`Q8CCA0`Q:81-315,H:61-289`62.55%ID`E:7e-100`RecName: Full=DCN1-like protein 4; AltName: Full=DCUN1 domain-containing protein 4; AltName: Full=Defective in cullin neddylation protein 1-like protein 4;`Eukaryota; Metazoa; Chordata; Craniata; Vertebrata; Euteleostomi; Mammalia; Eutheria; Euarchontoglires; Glires; Rodentia; Sciurognathi; Muroidea; Muridae; Murinae; Mus; Mus.
comp92901_c0	101.281	16.0971	0.158935	1.98449e-17	TRUE	NA
comp97981_c5	155.324	44.4964	0.286475	4.85602e-17	TRUE	sp|Q5ZL33|STRAP_CHICK`Q5ZL33`Q:4-311,H:3-308`66.56%ID`E:2e-138`RecName: Full=Serine-threonine kinase receptor-associated protein;`Eukaryota; Metazoa; Chordata; Craniata; Vertebrata; Euteleostomi; Archosauria; Dinosauria; Saurischia; Theropoda; Coelurosauria; Aves; Neognathae; Galliformes; Phasianidae; Phasianinae; Gallus.
comp97981_c12	176.079	56.5565	0.321199	5.11033e-17	TRUE	NA
comp90786_c0	98.5349	15.8813	0.161175	7.07028e-17	TRUE	NA
comp60337_c0	148.916	42.142	0.282991	1.37171e-16	TRUE	sp|Q9NZM5|GSCR2_HUMAN`Q9NZM5`Q:28-433,H:59-476`34.89%ID`E:7e-42`RecName: Full=Glioma tumor suppressor candidate region gene 2 protein; AltName: Full=p60;`Eukaryota; Metazoa; Chordata; Craniata; Vertebrata; Euteleostomi; Mammalia; Eutheria; Euarchontoglires; Primates; Haplorrhini; Catarrhini; Hominidae; Homo.
comp83887_c0	72.4338	0.209591	0.00289355	1.85483e-16	TRUE	NA
comp92271_c0	63.0089	2.49641	0.03962	2.148e-16	TRUE	NA
comp91090_c0	59.7886	1.4477	0.0242137	4.07357e-16	TRUE	NA
comp92333_c0	60.8096	2.2717	0.0373575	5.78691e-16	TRUE	sp|Q60HE9|MA2B1_MACFA`Q60HE9`Q:33-1038,H:52-1004`44.77%ID`E:0`RecName: Full=Lysosomal alpha-mannosidase; Short=Laman; EC=3.2.1.24; AltName: Full=Lysosomal acid alpha-mannosidase; AltName: Full=Mannosidase alpha class 2B member 1; AltName: Full=Mannosidase alpha-B; Flags: Precursor;`Eukaryota; Metazoa; Chordata; Craniata; Vertebrata; Euteleostomi; Mammalia; Eutheria; Euarchontoglires; Primates; Ha…
comp91518_c1	75.6068	8.41962	0.111361	1.48081e-15	TRUE	NA
comp96622_c9	67.2127	5.55553	0.0826558	2.59294e-15	TRUE	NA
comp99999_c0	109.698	24.533	0.22364	3.04802e-15	TRUE	NA
comp92640_c1	63.1415	0.244634	0.00387438	3.91716e-15	TRUE	NA
comp97048_c4	114.859	28.1022	0.244667	7.43998e-15	TRUE	NA
comp97129_c0	130.173	36.4469	0.279988	7.76317e-15	TRUE	sp|A7YY53|ADPRM_BOVIN`A7YY53`Q:3-328,H:9-335`37.09%ID`E:1e-63`RecName: Full=Manganese-dependent ADP-ribose/CDP-alcohol diphosphatase; EC=3.6.1.13; EC=3.6.1.16; EC=3.6.1.53; AltName: Full=ADPRibase-Mn; AltName: Full=CDP-choline phosphohydrolase;`Eukaryota; Metazoa; Chordata; Craniata; Vertebrata; Euteleostomi; Mammalia; Eutheria; Laurasiatheria; Cetartiodactyla; Ruminantia; Pecora; Bovidae; Bovina…
comp60260_c0	152.776	50.3069	0.329286	1.43064e-14	TRUE	sp|Q8WVN8|UB2Q2_HUMAN`Q8WVN8`Q:4-369,H:3-375`53.21%ID`E:1e-138`RecName: Full=Ubiquitin-conjugating enzyme E2 Q2; EC=6.3.2.19; AltName: Full=Ubiquitin carrier protein Q2; AltName: Full=Ubiquitin-protein ligase Q2;`Eukaryota; Metazoa; Chordata; Craniata; Vertebrata; Euteleostomi; Mammalia; Eutheria; Euarchontoglires; Primates; Haplorrhini; Catarrhini; Hominidae; Homo.
comp97433_c1	71.9481	0.0891714	0.00123939	3.17807e-14	TRUE	NA
comp99615_c0	140.666	44.2406	0.314509	3.28693e-14	TRUE	sp|Q5ZLK1|DCA13_CHICK`Q5ZLK1`Q:1-441,H:1-441`63.04%ID`E:0`RecName: Full=DDB1- and CUL4-associated factor 13; AltName: Full=WD repeat and SOF domain-containing protein 1;`Eukaryota; Metazoa; Chordata; Craniata; Vertebrata; Euteleostomi; Archosauria; Dinosauria; Saurischia; Theropoda; Coelurosauria; Aves; Neognathae; Galliformes; Phasianidae; Phasianinae; Gallus.
comp95860_c10	69.1069	7.99748	0.115726	3.74129e-14	TRUE	NA
comp90921_c0	98.6541	21.4754	0.217683	4.01666e-14	TRUE	sp|A5D8M0|TYDP2_XENLA`A5D8M0`Q:20-365,H:26-370`38.64%ID`E:3e-76`RecName: Full=Tyrosyl-DNA phosphodiesterase 2; Short=Tyr-DNA phosphodiesterase 2; EC=3.1.4.-; AltName: Full=5'-tyrosyl-DNA phosphodiesterase; Short=5'-Tyr-DNA phosphodiesterase; AltName: Full=TRAF and TNF receptor-associated protein homolog;`Eukaryota; Metazoa; Chordata; Craniata; Vertebrata; Euteleostomi; Amphibia; Batrachia; Anura;…
comp83995_c0	58.3614	4.1989	0.0719465	6.05427e-14	TRUE	sp|Q5RC84|HEXA_PONAB`Q5RC84`Q:51-555,H:24-523`51.26%ID`E:2e-177`RecName: Full=Beta-hexosaminidase subunit alpha; EC=3.2.1.52; AltName: Full=Beta-N-acetylhexosaminidase subunit alpha; Short=Hexosaminidase subunit A; AltName: Full=N-acetyl-beta-glucosaminidase subunit alpha; Flags: Precursor;`Eukaryota; Metazoa; Chordata; Craniata; Vertebrata; Euteleostomi; Mammalia; Eutheria; Euarchontoglires; Pri…
comp81128_c0	108.697	27.6408	0.254293	1.03366e-13	TRUE	sp|Q96GQ7|DDX27_HUMAN`Q96GQ7`Q:52-736,H:82-795`52.15%ID`E:0`RecName: Full=Probable ATP-dependent RNA helicase DDX27; EC=3.6.4.13; AltName: Full=DEAD box protein 27;`Eukaryota; Metazoa; Chordata; Craniata; Vertebrata; Euteleostomi; Mammalia; Eutheria; Euarchontoglires; Primates; Haplorrhini; Catarrhini; Hominidae; Homo.
comp93290_c0	51.172	0.472577	0.00923507	1.11037e-13	TRUE	NA
comp96764_c2	132.188	41.7779	0.316048	2.24207e-13	TRUE	NA
comp94369_c0	139.355	46.389	0.332885	2.9014e-13	TRUE	sp|Q60865|CAPR1_MOUSE`Q60865`Q:18-369,H:50-407`33.87%ID`E:2e-46`RecName: Full=Caprin-1; AltName: Full=Cytoplasmic activation- and proliferation-associated protein 1; AltName: Full=GPI-anchored membrane protein 1; AltName: Full=GPI-anchored protein p137; Short=GPI-p137; Short=p137GPI; AltName: Full=Membrane component chromosome 11 surface marker 1; AltName: Full=RNA granule protein 105;`Eukaryota;…
comp95333_c5	74.1939	11.8766	0.160075	3.9885e-13	TRUE	sp|P17812|PYRG1_HUMAN`P17812`Q:1-574,H:1-574`70.96%ID`E:0`RecName: Full=CTP synthase 1; EC=6.3.4.2; AltName: Full=CTP synthetase 1; AltName: Full=UTP--ammonia ligase 1;`Eukaryota; Metazoa; Chordata; Craniata; Vertebrata; Euteleostomi; Mammalia; Eutheria; Euarchontoglires; Primates; Haplorrhini; Catarrhini; Hominidae; Homo.
comp96332_c0	115.783	33.2627	0.287284	4.71777e-13	TRUE	NA
comp87487_c0	47.7341	1.55597	0.0325967	5.44589e-13	TRUE	NA
comp92347_c0	105.095	27.6368	0.26297	6.03582e-13	TRUE	sp|O75534|CSDE1_HUMAN`O75534`Q:14-755,H:10-787`40.15%ID`E:1e-168`RecName: Full=Cold shock domain-containing protein E1; AltName: Full=N-ras upstream gene protein; AltName: Full=Protein UNR;`Eukaryota; Metazoa; Chordata; Craniata; Vertebrata; Euteleostomi; Mammalia; Eutheria; Euarchontoglires; Primates; Haplorrhini; Catarrhini; Hominidae; Homo.
comp96486_c5	69.5046	10.3448	0.148836	7.90229e-13	TRUE	sp|Q9BYM8|HOIL1_HUMAN`Q9BYM8`Q:399-521,H:296-418`28.46%ID`E:2e-07`RecName: Full=RanBP-type and C3HC4-type zinc finger-containing protein 1; EC=6.3.2.-; AltName: Full=HBV-associated factor 4; AltName: Full=Heme-oxidized IRP2 ubiquitin ligase 1; Short=HOIL-1; AltName: Full=Hepatitis B virus X-associated protein 4; AltName: Full=RING finger protein 54; AltName: Full=Ubiquitin-conjugating enzyme 7-in…
comp96557_c0	74.7257	12.9713	0.173586	1.15057e-12	TRUE	sp|P52307|5NTD_RHIMP`P52307`Q:59-584,H:20-552`35.36%ID`E:1e-115`RecName: Full=Protein 5NUC; Includes: RecName: Full=UDP-sugar hydrolase; EC=3.6.1.45; AltName: Full=UDP-sugar diphosphatase; AltName: Full=UDP-sugar pyrophosphatase; Includes: RecName: Full=5'-nucleotidase; Short=5'-NT; EC=3.1.3.5; Flags: Precursor; Fragment;`Eukaryota; Metazoa; Ecdysozoa; Arthropoda; Chelicerata; Arachnida; Acari; P…
comp89113_c1	45.574	1.13963	0.0250061	1.24867e-12	TRUE	sp|A8WQK3|ACH1_CAEBR`A8WQK3`Q:45-331,H:23-315`25.42%ID`E:6e-18`RecName: Full=Acetylcholine receptor subunit alpha-type acr-16; Flags: Precursor;`Eukaryota; Metazoa; Ecdysozoa; Nematoda; Chromadorea; Rhabditida; Rhabditoidea; Rhabditidae; Peloderinae; Caenorhabditis.
comp96917_c4	45.4428	0.650997	0.0143256	1.37277e-12	TRUE	NA
comp61011_c0	63.5956	8.35724	0.131412	1.61322e-12	TRUE	NA
comp89034_c0	59.6438	6.93171	0.116219	2.12161e-12	TRUE	NA
comp94748_c0	61.9232	8.31095	0.134214	4.01406e-12	TRUE	NA
comp87149_c0	123.003	40.2777	0.327453	4.30702e-12	TRUE	NA
comp89221_c0	47.2053	2.68099	0.0567943	4.36744e-12	TRUE	NA
comp95759_c0	117.575	37.6357	0.320099	6.65681e-12	TRUE	sp|Q04750|TOP1_MOUSE`Q04750`Q:419-974,H:212-767`70.86%ID`E:0`RecName: Full=DNA topoisomerase 1; EC=5.99.1.2; AltName: Full=DNA topoisomerase I;`Eukaryota; Metazoa; Chordata; Craniata; Vertebrata; Euteleostomi; Mammalia; Eutheria; Euarchontoglires; Glires; Rodentia; Sciurognathi; Muroidea; Muridae; Murinae; Mus; Mus.
comp93385_c4	47.5037	3.14748	0.0662575	8.01107e-12	TRUE	NA
comp87066_c3	48.5975	0.154034	0.00316958	1.11483e-11	TRUE	sp|Q202J4|SMD_IXOSC`Q202J4`Q:12-314,H:7-310`45.28%ID`E:2e-83`RecName: Full=Sphingomyelin phosphodiesterase D; Short=SMD; Short=SMase D; Short=Sphingomyelinase D; EC=3.1.4.41; Flags: Precursor;`Eukaryota; Metazoa; Ecdysozoa; Arthropoda; Chelicerata; Arachnida; Acari; Parasitiformes; Ixodida; Ixodoidea; Ixodidae; Ixodinae; Ixodes.
comp91094_c0	42.8	0.390378	0.00912098	1.12851e-11	TRUE	sp|D3Z5L6|S18B1_MOUSE`D3Z5L6`Q:81-484,H:51-448`22.82%ID`E:2e-22`RecName: Full=MFS-type transporter SLC18B1; AltName: Full=Solute carrier family 18 member B1;`Eukaryota; Metazoa; Chordata; Craniata; Vertebrata; Euteleostomi; Mammalia; Eutheria; Euarchontoglires; Glires; Rodentia; Sciurognathi; Muroidea; Muridae; Murinae; Mus; Mus.
comp97589_c1	69.0984	12.3291	0.178428	1.19971e-11	TRUE	NA
comp96426_c6	59.3129	8.05805	0.135857	1.2936e-11	TRUE	NA
comp92594_c1	52.2228	5.24368	0.10041	1.38685e-11	TRUE	NA
comp96807_c1	88.4255	22.1279	0.250244	1.41923e-11	TRUE	sp|Q68FG3|SPT2_MOUSE`Q68FG3`Q:54-292,H:1-197`33.88%ID`E:6e-16`RecName: Full=Protein SPT2 homolog; AltName: Full=SPT2 domain-containing protein 1;`Eukaryota; Metazoa; Chordata; Craniata; Vertebrata; Euteleostomi; Mammalia; Eutheria; Euarchontoglires; Glires; Rodentia; Sciurognathi; Muroidea; Muridae; Murinae; Mus; Mus.
comp101941_c0	41.2392	0	0	1.73575e-11	TRUE	NA
comp61088_c0	47.0703	0.159152	0.00338116	1.86114e-11	TRUE	NA
comp93197_c0	102.628	30.5519	0.297696	2.35216e-11	TRUE	sp|O00541|PESC_HUMAN`O00541`Q:23-466,H:1-451`56.51%ID`E:0`RecName: Full=Pescadillo homolog;`Eukaryota; Metazoa; Chordata; Craniata; Vertebrata; Euteleostomi; Mammalia; Eutheria; Euarchontoglires; Primates; Haplorrhini; Catarrhini; Hominidae; Homo.
comp96415_c0	52.2044	5.61642	0.107585	2.49418e-11	TRUE	sp|Q9Y4C8|RBM19_HUMAN`Q9Y4C8`Q:1-835,H:1-927`42.86%ID`E:0`RecName: Full=Probable RNA-binding protein 19; AltName: Full=RNA-binding motif protein 19;`Eukaryota; Metazoa; Chordata; Craniata; Vertebrata; Euteleostomi; Mammalia; Eutheria; Euarchontoglires; Primates; Haplorrhini; Catarrhini; Hominidae; Homo.
comp61055_c0	40.3675	0	0	2.7603e-11	TRUE	NA
comp80643_c1	50.674	5.29548	0.104501	3.82314e-11	TRUE	NA
comp91282_c0	61.7539	0.0422795	0.000684645	4.21303e-11	TRUE	NA
comp98346_c3	39.1142	0.720997	0.0184331	4.34958e-11	TRUE	NA
comp95156_c0	39.3829	0.506735	0.0128669	4.60734e-11	TRUE	NA
comp86219_c0	41.184	1.97011	0.0478369	5.35621e-11	TRUE	NA
comp81261_c0	54.5795	7.12602	0.130562	5.59221e-11	TRUE	sp|Q8BGK6|YLAT2_MOUSE`Q8BGK6`Q:7-489,H:13-501`49.39%ID`E:5e-169`RecName: Full=Y+L amino acid transporter 2; AltName: Full=Solute carrier family 7 member 6; AltName: Full=y(+)L-type amino acid transporter 2; Short=Y+LAT2; Short=y+LAT-2;`Eukaryota; Metazoa; Chordata; Craniata; Vertebrata; Euteleostomi; Mammalia; Eutheria; Euarchontoglires; Glires; Rodentia; Sciurognathi; Muroidea; Muridae; Murinae;…
comp92999_c3	73.8495	16.0668	0.217562	6.04434e-11	TRUE	NA
comp87133_c0	65.7782	12.271	0.186551	6.95822e-11	TRUE	sp|Q5U465|CC125_MOUSE`Q5U465`Q:97-359,H:116-417`29.14%ID`E:3e-21`RecName: Full=Coiled-coil domain-containing protein 125;`Eukaryota; Metazoa; Chordata; Craniata; Vertebrata; Euteleostomi; Mammalia; Eutheria; Euarchontoglires; Glires; Rodentia; Sciurognathi; Muroidea; Muridae; Murinae; Mus; Mus.
comp94733_c0	75.4073	17.3978	0.230717	1.05288e-10	TRUE	sp|Q868Z9|PPN_DROME`Q868Z9`Q:19-322,H:1722-2052`28.78%ID`E:2e-32`RecName: Full=Papilin; Flags: Precursor;`Eukaryota; Metazoa; Ecdysozoa; Arthropoda; Hexapoda; Insecta; Pterygota; Neoptera; Endopterygota; Diptera; Brachycera; Muscomorpha; Ephydroidea; Drosophilidae; Drosophila; Sophophora.
comp95708_c0	37.4076	0.929504	0.024848	1.25043e-10	TRUE	sp|Q868Z9|PPN_DROME`Q868Z9`Q:13-131,H:1786-1900`31.09%ID`E:1e-11`RecName: Full=Papilin; Flags: Precursor;`Eukaryota; Metazoa; Ecdysozoa; Arthropoda; Hexapoda; Insecta; Pterygota; Neoptera; Endopterygota; Diptera; Brachycera; Muscomorpha; Ephydroidea; Drosophilidae; Drosophila; Sophophora.
comp98602_c7	83.7374	21.9757	0.262435	1.25362e-10	TRUE	NA
comp89181_c0	45.3096	4.00559	0.0884047	1.2823e-10	TRUE	NA
comp96532_c1	37.4672	1.00789	0.0269005	1.2922e-10	TRUE	NA
comp92513_c0	92.225	26.7546	0.290101	1.33985e-10	TRUE	sp|Q9U8W8|TL5A_TACTR`Q9U8W8`Q:78-300,H:69-287`42.22%ID`E:2e-54`RecName: Full=Techylectin-5A; Flags: Precursor;`Eukaryota; Metazoa; Ecdysozoa; Arthropoda; Chelicerata; Merostomata; Xiphosura; Limulidae; Tachypleus.
comp97433_c0	61.5844	0.0331022	0.00053751	1.50226e-10	TRUE	NA
comp94422_c2	54.4563	8.04997	0.147824	2.13321e-10	TRUE	NA
comp83829_c0	44.162	3.97478	0.0900046	2.45698e-10	TRUE	NA
comp95698_c0	41.0488	2.95331	0.0719464	3.05946e-10	TRUE	sp|Q61976|MYCN_MARMO`Q61976`Q:740-818,H:376-454`48.1%ID`E:3e-13`RecName: Full=N-myc proto-oncogene protein; AltName: Full=N-myc1;`Eukaryota; Metazoa; Chordata; Craniata; Vertebrata; Euteleostomi; Mammalia; Eutheria; Euarchontoglires; Glires; Rodentia; Sciurognathi; Sciuridae; Xerinae; Marmotini; Marmota.
comp100040_c0	79.131	20.5332	0.259484	3.24974e-10	TRUE	sp|Q8CIL4|CA131_MOUSE`Q8CIL4`Q:121-188,H:149-216`45.59%ID`E:9e-09`RecName: Full=Uncharacterized protein C1orf131 homolog;`Eukaryota; Metazoa; Chordata; Craniata; Vertebrata; Euteleostomi; Mammalia; Eutheria; Euarchontoglires; Glires; Rodentia; Sciurognathi; Muroidea; Muridae; Murinae; Mus; Mus.
comp81681_c0	37.6746	0.248717	0.00660172	3.49426e-10	TRUE	sp|Q9V427|INX2_DROME`Q9V427`Q:1-356,H:1-353`48.18%ID`E:1e-124`RecName: Full=Innexin inx2; Short=Innexin-2; AltName: Full=Gap junction protein prp33; AltName: Full=Pas-related protein 33;`Eukaryota; Metazoa; Ecdysozoa; Arthropoda; Hexapoda; Insecta; Pterygota; Neoptera; Endopterygota; Diptera; Brachycera; Muscomorpha; Ephydroidea; Drosophilidae; Drosophila; Sophophora.
comp89838_c8	36.1656	0.383158	0.0105945	3.50788e-10	TRUE	NA
comp90916_c1	89.9688	26.7017	0.296788	3.68244e-10	TRUE	NA
comp60101_c0	99.0923	32.0544	0.32348	3.77794e-10	TRUE	sp|O88801|HOME2_RAT`O88801`Q:8-354,H:1-350`44.57%ID`E:7e-93`RecName: Full=Homer protein homolog 2; Short=Homer-2; AltName: Full=Cupidin; AltName: Full=VASP/Ena-related gene up-regulated during seizure and LTP 2; Short=Vesl-2;`Eukaryota; Metazoa; Chordata; Craniata; Vertebrata; Euteleostomi; Mammalia; Eutheria; Euarchontoglires; Glires; Rodentia; Sciurognathi; Muroidea; Muridae; Murinae; Rattus.
comp98241_c1	71.4151	16.8185	0.235503	4.58437e-10	TRUE	NA
comp59609_c0	95.1328	30.0551	0.315928	4.89093e-10	TRUE	sp|P35659|DEK_HUMAN`P35659`Q:61-231,H:52-223`41.86%ID`E:1e-32`RecName: Full=Protein DEK;`Eukaryota; Metazoa; Chordata; Craniata; Vertebrata; Euteleostomi; Mammalia; Eutheria; Euarchontoglires; Primates; Haplorrhini; Catarrhini; Hominidae; Homo.
comp87427_c0	54.8364	8.99051	0.163951	5.80479e-10	TRUE	sp|Q8C3I8|F203A_MOUSE`Q8C3I8`Q:6-336,H:29-364`38.76%ID`E:2e-61`RecName: Full=Protein FAM203A; AltName: Full=Brain protein 16;`Eukaryota; Metazoa; Chordata; Craniata; Vertebrata; Euteleostomi; Mammalia; Eutheria; Euarchontoglires; Glires; Rodentia; Sciurognathi; Muroidea; Muridae; Murinae; Mus; Mus.
comp97443_c2	34.6921	0.908924	0.0261997	6.0547e-10	TRUE	sp|P83088|FUCTC_DROME`P83088`Q:98-415,H:87-422`38.37%ID`E:2e-59`RecName: Full=Alpha-(1,3)-fucosyltransferase C; EC=2.4.1.-; AltName: Full=Galactoside 3-L-fucosyltransferase;`Eukaryota; Metazoa; Ecdysozoa; Arthropoda; Hexapoda; Insecta; Pterygota; Neoptera; Endopterygota; Diptera; Brachycera; Muscomorpha; Ephydroidea; Drosophilidae; Drosophila; Sophophora.
comp84376_c0	80.9757	22.2903	0.275272	6.3473e-10	TRUE	NA
comp88882_c2	51.7629	7.82282	0.151128	7.43415e-10	TRUE	NA
comp84478_c0	80.233	22.1596	0.276191	8.09982e-10	TRUE	sp|Q58D06|WDR74_BOVIN`Q58D06`Q:6-384,H:1-381`43.85%ID`E:2e-106`RecName: Full=WD repeat-containing protein 74;`Eukaryota; Metazoa; Chordata; Craniata; Vertebrata; Euteleostomi; Mammalia; Eutheria; Laurasiatheria; Cetartiodactyla; Ruminantia; Pecora; Bovidae; Bovinae; Bos.
comp87216_c2	89.1714	27.5426	0.308872	1.04124e-09	TRUE	sp|Q5ZKV8|KIF2A_CHICK`Q5ZKV8`Q:2-711,H:3-703`54.7%ID`E:0`RecName: Full=Kinesin-like protein KIF2A;`Eukaryota; Metazoa; Chordata; Craniata; Vertebrata; Euteleostomi; Archosauria; Dinosauria; Saurischia; Theropoda; Coelurosauria; Aves; Neognathae; Galliformes; Phasianidae; Phasianinae; Gallus.
comp94535_c2	36.9826	2.22363	0.0601266	1.08889e-09	TRUE	NA
comp98263_c0	47.5788	6.44916	0.135547	1.31005e-09	TRUE	sp|Q9VWE0|DOME_DROME`Q9VWE0`Q:78-615,H:35-572`21.65%ID`E:3e-11`RecName: Full=Cytokine receptor; AltName: Full=Protein domeless; Flags: Precursor;`Eukaryota; Metazoa; Ecdysozoa; Arthropoda; Hexapoda; Insecta; Pterygota; Neoptera; Endopterygota; Diptera; Brachycera; Muscomorpha; Ephydroidea; Drosophilidae; Drosophila; Sophophora.
comp94794_c0	48.1818	6.709	0.139243	1.31956e-09	TRUE	sp|O76840|PPN1_CAEEL`O76840`Q:68-180,H:1852-1965`35.96%ID`E:4e-17`RecName: Full=Papilin; AltName: Full=Abnormal cell migration protein 6; Flags: Precursor;`Eukaryota; Metazoa; Ecdysozoa; Nematoda; Chromadorea; Rhabditida; Rhabditoidea; Rhabditidae; Peloderinae; Caenorhabditis.
comp89810_c0	36.6905	2.30654	0.0628648	1.50216e-09	TRUE	NA
comp88909_c0	32.7298	0.75396	0.0230359	1.70224e-09	TRUE	sp|P58743|S26A5_HUMAN`P58743`Q:8-721,H:15-736`31.69%ID`E:3e-119`RecName: Full=Prestin; AltName: Full=Solute carrier family 26 member 5;`Eukaryota; Metazoa; Chordata; Craniata; Vertebrata; Euteleostomi; Mammalia; Eutheria; Euarchontoglires; Primates; Haplorrhini; Catarrhini; Hominidae; Homo.
comp40329_c0	48.4562	7.0559	0.145614	1.80327e-09	TRUE	NA
comp98005_c0	57.605	11.2304	0.194955	1.81706e-09	TRUE	NA
comp95997_c3	33.0127	1.22328	0.0370549	2.43315e-09	TRUE	sp|O75173|ATS4_HUMAN`O75173`Q:87-410,H:125-424`26.73%ID`E:3e-11`RecName: Full=A disintegrin and metalloproteinase with thrombospondin motifs 4; Short=ADAM-TS 4; Short=ADAM-TS4; Short=ADAMTS-4; EC=3.4.24.82; AltName: Full=ADMP-1; AltName: Full=Aggrecanase-1; Flags: Precursor;`Eukaryota; Metazoa; Chordata; Craniata; Vertebrata; Euteleostomi; Mammalia; Eutheria; Euarchontoglires; Primates; Haplorrhi…
comp92554_c0	57.0256	11.3	0.198157	2.69097e-09	TRUE	NA
comp98586_c0	82.2986	24.819	0.301572	2.81907e-09	TRUE	NA
comp96482_c1	78.9398	22.9895	0.291228	3.03245e-09	TRUE	sp|P63033|RHES_RAT`P63033`Q:27-206,H:15-203`45.5%ID`E:4e-49`RecName: Full=GTP-binding protein Rhes; AltName: Full=Ras homolog enriched in striatum; AltName: Full=SE6C; Flags: Precursor;`Eukaryota; Metazoa; Chordata; Craniata; Vertebrata; Euteleostomi; Mammalia; Eutheria; Euarchontoglires; Glires; Rodentia; Sciurognathi; Muroidea; Muridae; Murinae; Rattus.
comp91123_c0	44.0813	5.59411	0.126904	3.06285e-09	TRUE	NA
comp91668_c0	88.4071	28.5322	0.322736	3.14689e-09	TRUE	sp|Q9D0C1|RN115_MOUSE`Q9D0C1`Q:23-292,H:19-294`43.15%ID`E:1e-66`RecName: Full=E3 ubiquitin-protein ligase RNF115; EC=6.3.2.-; AltName: Full=RING finger protein 115; AltName: Full=Rabring 7; AltName: Full=Zinc finger protein 364;`Eukaryota; Metazoa; Chordata; Craniata; Vertebrata; Euteleostomi; Mammalia; Eutheria; Euarchontoglires; Glires; Rodentia; Sciurognathi; Muroidea; Muridae; Murinae; Mus; M…
comp95569_c0	61.3622	13.8151	0.225141	3.99354e-09	TRUE	sp|Q18673|NEPL1_CAEEL`Q18673`Q:28-723,H:56-754`33.29%ID`E:3e-126`RecName: Full=Neprilysin-1; EC=3.4.24.-;`Eukaryota; Metazoa; Ecdysozoa; Nematoda; Chromadorea; Rhabditida; Rhabditoidea; Rhabditidae; Peloderinae; Caenorhabditis.
comp87413_c0	81.3249	24.7909	0.304838	4.32058e-09	TRUE	sp|P49762|DOA_DROME`P49762`Q:6-323,H:480-803`74.38%ID`E:2e-174`RecName: Full=Serine/threonine-protein kinase Doa; EC=2.7.12.1; AltName: Full=Protein darkener of apricot;`Eukaryota; Metazoa; Ecdysozoa; Arthropoda; Hexapoda; Insecta; Pterygota; Neoptera; Endopterygota; Diptera; Brachycera; Muscomorpha; Ephydroidea; Drosophilidae; Drosophila; Sophophora.
comp87263_c0	40.9986	4.6416	0.113214	4.73724e-09	TRUE	NA
comp95774_c0	31.0179	0.850364	0.0274153	5.0314e-09	TRUE	NA
comp95188_c1	30.5713	0.727873	0.023809	5.90404e-09	TRUE	NA
comp94256_c0	30.4035	0.569296	0.0187247	6.1836e-09	TRUE	sp|Q7YRQ8|TFPI2_BOVIN`Q7YRQ8`Q:22-209,H:21-205`28.19%ID`E:2e-12`RecName: Full=Tissue factor pathway inhibitor 2; Short=TFPI-2; Flags: Precursor;`Eukaryota; Metazoa; Chordata; Craniata; Vertebrata; Euteleostomi; Mammalia; Eutheria; Laurasiatheria; Cetartiodactyla; Ruminantia; Pecora; Bovidae; Bovinae; Bos.
comp95222_c1	74.4301	21.376	0.287195	6.62369e-09	TRUE	sp|Q6P1R4|DUS1L_HUMAN`Q6P1R4`Q:1-448,H:1-439`54.42%ID`E:2e-171`RecName: Full=tRNA-dihydrouridine(16/17) synthase [NAD(P)(+)]-like; EC=1.3.1.-; AltName: Full=tRNA-dihydrouridine synthase 1-like;`Eukaryota; Metazoa; Chordata; Craniata; Vertebrata; Euteleostomi; Mammalia; Eutheria; Euarchontoglires; Primates; Haplorrhini; Catarrhini; Hominidae; Homo.
comp86188_c3	41.1267	0.0554298	0.00134778	7.132e-09	TRUE	NA
comp96764_c0	70.5336	19.3421	0.274225	7.46567e-09	TRUE	NA
comp91076_c0	41.6201	5.2264	0.125574	7.75083e-09	TRUE	NA
comp60973_c0	56.3895	12.2029	0.216404	1.01139e-08	TRUE	sp|Q9D1G2|PMVK_MOUSE`Q9D1G2`Q:1-188,H:4-189`51.58%ID`E:3e-66`RecName: Full=Phosphomevalonate kinase; Short=PMKase; EC=2.7.4.2;`Eukaryota; Metazoa; Chordata; Craniata; Vertebrata; Euteleostomi; Mammalia; Eutheria; Euarchontoglires; Glires; Rodentia; Sciurognathi; Muroidea; Muridae; Murinae; Mus; Mus.
comp96680_c1	62.7875	15.5176	0.247145	1.03828e-08	TRUE	sp|Q6DIB4|CT112_MOUSE`Q6DIB4`Q:23-330,H:24-362`39.77%ID`E:2e-49`RecName: Full=Uncharacterized protein C20orf112 homolog;`Eukaryota; Metazoa; Chordata; Craniata; Vertebrata; Euteleostomi; Mammalia; Eutheria; Euarchontoglires; Glires; Rodentia; Sciurognathi; Muroidea; Muridae; Murinae; Mus; Mus.
comp91278_c2	35.4976	3.11722	0.0878149	1.22277e-08	TRUE	NA
comp93558_c1	61.3386	14.9459	0.243662	1.24745e-08	TRUE	sp|P30352|SRSF2_CHICK`P30352`Q:1-97,H:1-97`79.38%ID`E:1e-50`RecName: Full=Serine/arginine-rich splicing factor 2; AltName: Full=Protein PR264; AltName: Full=Splicing component, 35 kDa; AltName: Full=Splicing factor SC35; Short=SC-35; AltName: Full=Splicing factor, arginine/serine-rich 2;`Eukaryota; Metazoa; Chordata; Craniata; Vertebrata; Euteleostomi; Archosauria; Dinosauria; Saurischia; Theropo…
comp59442_c0	64.8125	16.8645	0.260205	1.33205e-08	TRUE	NA
comp96613_c0	43.0637	6.28433	0.145931	1.45403e-08	TRUE	sp|O74452|SCW1_SCHPO`O74452`Q:4-147,H:365-506`36.55%ID`E:5e-19`RecName: Full=Cell wall integrity protein scw1; AltName: Full=Strong cell wall protein 1;`Eukaryota; Fungi; Dikarya; Ascomycota; Taphrinomycotina; Schizosaccharomycetes; Schizosaccharomycetales; Schizosaccharomycetaceae; Schizosaccharomyces.
comp90248_c1	60.8845	14.8901	0.244563	1.48827e-08	TRUE	NA
comp96878_c0	51.3465	0.0209519	0.00040805	1.53423e-08	TRUE	NA
comp92813_c2	30.4307	0.196273	0.00644982	1.77453e-08	TRUE	sp|O76840|PPN1_CAEEL`O76840`Q:33-144,H:1852-1965`34.21%ID`E:2e-16`RecName: Full=Papilin; AltName: Full=Abnormal cell migration protein 6; Flags: Precursor;`Eukaryota; Metazoa; Ecdysozoa; Nematoda; Chromadorea; Rhabditida; Rhabditoidea; Rhabditidae; Peloderinae; Caenorhabditis.
comp41152_c0	28.4988	0	0	1.85146e-08	TRUE	NA
comp93152_c0	36.5634	3.89138	0.106428	2.18742e-08	TRUE	sp|P80035|LIPG_CANFA`P80035`Q:35-398,H:34-393`39.62%ID`E:3e-84`RecName: Full=Gastric triacylglycerol lipase; Short=GL; Short=Gastric lipase; EC=3.1.1.3; Flags: Precursor;`Eukaryota; Metazoa; Chordata; Craniata; Vertebrata; Euteleostomi; Mammalia; Eutheria; Laurasiatheria; Carnivora; Caniformia; Canidae; Canis.
comp95041_c0	34.2613	3.04078	0.0887525	2.30599e-08	TRUE	sp|Q10751|ACE_CHICK`Q10751`Q:18-614,H:528-1119`46%ID`E:0`RecName: Full=Angiotensin-converting enzyme; Short=ACE; EC=3.2.1.-; EC=3.4.15.1; AltName: Full=Dipeptidyl carboxypeptidase I; AltName: Full=Kininase II; Flags: Fragment;`Eukaryota; Metazoa; Chordata; Craniata; Vertebrata; Euteleostomi; Archosauria; Dinosauria; Saurischia; Theropoda; Coelurosauria; Aves; Neognathae; Galliformes; Phasianidae;…
comp98727_c0	27.7585	0.54286	0.0195566	2.80382e-08	TRUE	NA
comp90145_c0	27.7724	0.706381	0.0254347	3.01258e-08	TRUE	NA
comp98779_c4	59.5874	15.0893	0.25323	3.46044e-08	TRUE	sp|Q99K85|SERC_MOUSE`Q99K85`Q:3-367,H:5-369`56.71%ID`E:1e-154`RecName: Full=Phosphoserine aminotransferase; Short=PSAT; EC=2.6.1.52; AltName: Full=Endometrial progesterone-induced protein; Short=EPIP; AltName: Full=Phosphohydroxythreonine aminotransferase;`Eukaryota; Metazoa; Chordata; Craniata; Vertebrata; Euteleostomi; Mammalia; Eutheria; Euarchontoglires; Glires; Rodentia; Sciurognathi; Muroid…
comp95408_c3	31.9967	2.48291	0.0775989	3.69606e-08	TRUE	NA
comp97021_c1	69.3855	20.6991	0.29832	4.0611e-08	TRUE	sp|Q61656|DDX5_MOUSE`Q61656`Q:7-291,H:10-296`70.49%ID`E:1e-143`RecName: Full=Probable ATP-dependent RNA helicase DDX5; EC=3.6.4.13; AltName: Full=DEAD box RNA helicase DEAD1; Short=mDEAD1; AltName: Full=DEAD box protein 5; AltName: Full=RNA helicase p68;`Eukaryota; Metazoa; Chordata; Craniata; Vertebrata; Euteleostomi; Mammalia; Eutheria; Euarchontoglires; Glires; Rodentia; Sciurognathi; Muroidea…
comp96347_c0	29.1398	0.172935	0.00593466	4.09811e-08	TRUE	NA
comp87346_c0	30.992	0.114518	0.00369509	4.10845e-08	TRUE	NA
comp60232_c2	72.1857	22.6131	0.313263	5.12463e-08	TRUE	NA
comp95646_c0	58.5241	15.0056	0.256401	5.44704e-08	TRUE	sp|P51523|ZNF84_HUMAN`P51523`Q:124-690,H:206-734`37.69%ID`E:3e-109`RecName: Full=Zinc finger protein 84; AltName: Full=Zinc finger protein HPF2;`Eukaryota; Metazoa; Chordata; Craniata; Vertebrata; Euteleostomi; Mammalia; Eutheria; Euarchontoglires; Primates; Haplorrhini; Catarrhini; Hominidae; Homo.
comp98071_c0	75.3808	24.836	0.329474	6.58589e-08	TRUE	sp|P51592|HYD_DROME`P51592`Q:470-2268,H:1129-2885`44.82%ID`E:0`RecName: Full=E3 ubiquitin-protein ligase hyd; EC=6.3.2.-; AltName: Full=Protein hyperplastic discs;`Eukaryota; Metazoa; Ecdysozoa; Arthropoda; Hexapoda; Insecta; Pterygota; Neoptera; Endopterygota; Diptera; Brachycera; Muscomorpha; Ephydroidea; Drosophilidae; Drosophila; Sophophora.
comp59450_c0	65.3795	19.0298	0.291066	6.73536e-08	TRUE	sp|Q9Z254|GIPC1_RAT`Q9Z254`Q:59-340,H:55-332`59.57%ID`E:3e-113`RecName: Full=PDZ domain-containing protein GIPC1; AltName: Full=GAIP C-terminus-interacting protein; AltName: Full=GLUT1 C-terminal-binding protein; Short=GLUT1CBP; AltName: Full=RGS-GAIP-interacting protein; AltName: Full=RGS19-interacting protein 1;`Eukaryota; Metazoa; Chordata; Craniata; Vertebrata; Euteleostomi; Mammalia; Eutheri…
comp40607_c0	60.0512	16.0771	0.267723	6.81422e-08	TRUE	NA
comp89819_c0	26.185	0.507061	0.0193646	6.90556e-08	TRUE	NA
comp94734_c2	29.3523	0.12201	0.00415674	7.2862e-08	TRUE	NA
comp97516_c1	53.051	12.4382	0.234457	7.37232e-08	TRUE	NA
comp96164_c9	32.049	3.03292	0.0946336	8.8529e-08	TRUE	NA
comp89922_c0	33.4172	3.5749	0.106978	9.03489e-08	TRUE	sp|O02485|YDJ1_CAEEL`O02485`Q:59-397,H:3-315`45.13%ID`E:1e-101`RecName: Full=Uncharacterized protein ZK1073.1;`Eukaryota; Metazoa; Ecdysozoa; Nematoda; Chromadorea; Rhabditida; Rhabditoidea; Rhabditidae; Peloderinae; Caenorhabditis.
comp98706_c0	52.9061	12.6077	0.238303	9.40197e-08	TRUE	sp|Q05654|RTF21_SCHPO`Q05654`Q:3-486,H:713-1228`27.01%ID`E:2e-43`RecName: Full=Retrotransposable element Tf2 155 kDa protein type 1;`Eukaryota; Fungi; Dikarya; Ascomycota; Taphrinomycotina; Schizosaccharomycetes; Schizosaccharomycetales; Schizosaccharomycetaceae; Schizosaccharomyces.
comp93532_c0	26.5984	1.27202	0.0478233	1.34542e-07	TRUE	NA
comp95106_c0	51.5255	12.4034	0.240723	1.56104e-07	TRUE	NA
comp80643_c0	30.6407	2.90766	0.0948954	1.71739e-07	TRUE	NA
comp91353_c2	37.2115	5.71254	0.153516	2.01331e-07	TRUE	NA
comp95466_c0	44.0445	8.97104	0.203681	2.24351e-07	TRUE	NA
comp98510_c4	33.2009	4.09312	0.123283	2.24758e-07	TRUE	NA
comp91353_c3	33.3106	4.14073	0.124307	2.25672e-07	TRUE	sp|Q0IIS3|EPHX3_XENTR`Q0IIS3`Q:9-195,H:168-362`32.84%ID`E:5e-25`RecName: Full=Epoxide hydrolase 3; EC=3.3.-.-; AltName: Full=Abhydrolase domain-containing protein 9;`Eukaryota; Metazoa; Chordata; Craniata; Vertebrata; Euteleostomi; Amphibia; Batrachia; Anura; Pipoidea; Pipidae; Xenopodinae; Xenopus; Silurana.
comp104114_c0	24.154	0.336843	0.0139456	2.41532e-07	TRUE	NA
comp95496_c5	35.5907	5.18213	0.145604	2.53987e-07	TRUE	sp|Q9UBY0|SL9A2_HUMAN`Q9UBY0`Q:188-676,H:70-559`45.21%ID`E:5e-141`RecName: Full=Sodium/hydrogen exchanger 2; AltName: Full=Na(+)/H(+) exchanger 2; Short=NHE-2; AltName: Full=Solute carrier family 9 member 2;`Eukaryota; Metazoa; Chordata; Craniata; Vertebrata; Euteleostomi; Mammalia; Eutheria; Euarchontoglires; Primates; Haplorrhini; Catarrhini; Hominidae; Homo.
comp93206_c0	42.2125	8.40585	0.199132	3.22332e-07	TRUE	NA
comp94888_c2	53.5237	14.385	0.268759	3.67982e-07	TRUE	sp|Q5ZMJ9|SRRM1_CHICK`Q5ZMJ9`Q:1-69,H:84-153`62.86%ID`E:1e-21`RecName: Full=Serine/arginine repetitive matrix protein 1;`Eukaryota; Metazoa; Chordata; Craniata; Vertebrata; Euteleostomi; Archosauria; Dinosauria; Saurischia; Theropoda; Coelurosauria; Aves; Neognathae; Galliformes; Phasianidae; Phasianinae; Gallus.
comp97852_c5	23.9257	0.217615	0.00909545	3.86615e-07	TRUE	NA
comp89073_c0	47.3712	11.2041	0.236517	4.04083e-07	TRUE	sp|Q6IE26|EPHX4_MOUSE`Q6IE26`Q:44-338,H:54-351`31.39%ID`E:3e-46`RecName: Full=Epoxide hydrolase 4; EC=3.3.-.-; AltName: Full=Abhydrolase domain-containing protein 7; AltName: Full=Epoxide hydrolase-related protein;`Eukaryota; Metazoa; Chordata; Craniata; Vertebrata; Euteleostomi; Mammalia; Eutheria; Euarchontoglires; Glires; Rodentia; Sciurognathi; Muroidea; Muridae; Murinae; Mus; Mus.
comp85201_c0	26.9596	2.09043	0.0775394	4.33877e-07	TRUE	sp|P86392|VMPA_TITSE`P86392`Q:175-385,H:6-226`30.17%ID`E:5e-10`RecName: Full=Snake venom metalloproteinase antarease; Short=SVMP; EC=3.4.24.-; Flags: Fragments;`Eukaryota; Metazoa; Ecdysozoa; Arthropoda; Chelicerata; Arachnida; Scorpiones; Buthida; Buthoidea; Buthidae; Tityus.
comp43036_c0	26.7392	0.0873295	0.00326598	4.4439e-07	TRUE	NA
comp95320_c0	27.5629	2.46097	0.0892856	5.53404e-07	TRUE	sp|P86392|VMPA_TITSE`P86392`Q:31-174,H:79-220`34.48%ID`E:8e-16`RecName: Full=Snake venom metalloproteinase antarease; Short=SVMP; EC=3.4.24.-; Flags: Fragments;`Eukaryota; Metazoa; Ecdysozoa; Arthropoda; Chelicerata; Arachnida; Scorpiones; Buthida; Buthoidea; Buthidae; Tityus.
comp96680_c2	58.5459	17.8129	0.304255	6.13276e-07	TRUE	sp|Q6DH69|FAH2A_DANRE`Q6DH69`Q:40-528,H:38-525`46.15%ID`E:3e-140`RecName: Full=Fatty-acid amide hydrolase 2-A; EC=3.5.1.99;`Eukaryota; Metazoa; Chordata; Craniata; Vertebrata; Euteleostomi; Actinopterygii; Neopterygii; Teleostei; Ostariophysi; Cypriniformes; Cyprinidae; Danio.
comp94245_c1	22.444	0.559432	0.0249257	6.27011e-07	TRUE	NA
comp95039_c2	28.0266	2.78063	0.0992142	6.97575e-07	TRUE	sp|Q18673|NEPL1_CAEEL`Q18673`Q:82-454,H:388-754`37.6%ID`E:5e-85`RecName: Full=Neprilysin-1; EC=3.4.24.-;`Eukaryota; Metazoa; Ecdysozoa; Nematoda; Chromadorea; Rhabditida; Rhabditoidea; Rhabditidae; Peloderinae; Caenorhabditis.
comp98110_c1	51.7836	14.1821	0.273871	7.20645e-07	TRUE	NA
comp98464_c0	42.1537	9.24232	0.219253	8.2962e-07	TRUE	NA
comp93445_c1	34.5914	5.66048	0.163639	8.50226e-07	TRUE	NA
comp97074_c1	22.4794	0.201255	0.00895286	8.8089e-07	TRUE	NA
comp97911_c0	24.4214	1.59992	0.0655131	9.14298e-07	TRUE	NA
comp60522_c0	28.3511	3.12684	0.11029	9.83948e-07	TRUE	sp|P27615|SCRB2_RAT`P27615`Q:39-498,H:37-468`34.56%ID`E:3e-104`RecName: Full=Lysosome membrane protein 2; AltName: Full=85 kDa lysosomal membrane sialoglycoprotein; Short=LGP85; AltName: Full=CD36 antigen-like 2; AltName: Full=Lysosome membrane protein II; Short=LIMP II; AltName: Full=Scavenger receptor class B member 2; AltName: CD_antigen=CD36;`Eukaryota; Metazoa; Chordata; Craniata; Vertebrata…
comp87497_c2	21.5856	0	0	9.99589e-07	TRUE	NA
comp91575_c2	22.0465	0.213135	0.00966753	1.04281e-06	TRUE	NA
comp89019_c0	23.149	1.21412	0.0524482	1.04319e-06	TRUE	NA
comp98991_c0	22.1403	0.200501	0.00905594	1.05256e-06	TRUE	NA
comp97972_c3	45.1414	11.0332	0.244414	1.07508e-06	TRUE	NA
comp98008_c1	37.5379	7.42579	0.197821	1.36673e-06	TRUE	NA
comp95050_c0	26.7017	2.70536	0.101318	1.39619e-06	TRUE	NA
comp96764_c1	41.649	9.62288	0.231047	1.60688e-06	TRUE	NA
comp99941_c0	59.4349	19.608	0.329907	1.64347e-06	TRUE	sp|Q7Z4Q2|HEAT3_HUMAN`Q7Z4Q2`Q:1-634,H:1-671`30.19%ID`E:1e-74`RecName: Full=HEAT repeat-containing protein 3;`Eukaryota; Metazoa; Chordata; Craniata; Vertebrata; Euteleostomi; Mammalia; Eutheria; Euarchontoglires; Primates; Haplorrhini; Catarrhini; Hominidae; Homo.
comp96306_c7	31.9939	5.01836	0.156853	1.6533e-06	TRUE	NA
comp102581_c0	30.7131	4.46655	0.145428	1.66799e-06	TRUE	sp|Q9NBX4|RTXE_DROME`Q9NBX4`Q:114-754,H:108-766`23.45%ID`E:1e-21`RecName: Full=Probable RNA-directed DNA polymerase from transposon X-element; EC=2.7.7.49; AltName: Full=Reverse transcriptase;`Eukaryota; Metazoa; Ecdysozoa; Arthropoda; Hexapoda; Insecta; Pterygota; Neoptera; Endopterygota; Diptera; Brachycera; Muscomorpha; Ephydroidea; Drosophilidae; Drosophila; Sophophora.
comp90329_c0	24.2205	2.19882	0.0907833	2.85205e-06	TRUE	NA
comp59782_c0	56.4645	18.7278	0.331675	3.21898e-06	TRUE	NA
comp91105_c0	30.224	4.75195	0.157224	3.25085e-06	TRUE	NA
comp98586_c1	48.6226	14.1847	0.29173	3.32645e-06	TRUE	NA
comp97868_c9	24.6416	2.4548	0.09962	3.3283e-06	TRUE	NA
comp90991_c0	20.0019	0.746595	0.0373261	3.44905e-06	TRUE	NA
comp95852_c5	48.6868	14.2784	0.293271	3.49035e-06	TRUE	sp|Q17R06|RAB21_BOVIN`Q17R06`Q:179-355,H:13-181`37.02%ID`E:5e-27`RecName: Full=Ras-related protein Rab-21; Flags: Precursor;`Eukaryota; Metazoa; Chordata; Craniata; Vertebrata; Euteleostomi; Mammalia; Eutheria; Laurasiatheria; Cetartiodactyla; Ruminantia; Pecora; Bovidae; Bovinae; Bos.
comp92307_c0	47.8486	14.0642	0.293932	4.34841e-06	TRUE	sp|P50542|PEX5_HUMAN`P50542`Q:1-569,H:1-637`46.5%ID`E:3e-170`RecName: Full=Peroxisomal targeting signal 1 receptor; Short=PTS1 receptor; Short=PTS1R; AltName: Full=PTS1-BP; AltName: Full=Peroxin-5; AltName: Full=Peroxisomal C-terminal targeting signal import receptor; AltName: Full=Peroxisome receptor 1;`Eukaryota; Metazoa; Chordata; Craniata; Vertebrata; Euteleostomi; Mammalia; Eutheria; Euarcho…
comp91041_c0	28.4395	4.27505	0.150321	4.88089e-06	TRUE	NA
comp97457_c1	20.3911	0.111614	0.00547366	4.92347e-06	TRUE	NA
comp40284_c0	47.1655	13.8469	0.293581	5.01898e-06	TRUE	sp|Q9Y6V7|DDX49_HUMAN`Q9Y6V7`Q:22-466,H:3-445`60.49%ID`E:0`RecName: Full=Probable ATP-dependent RNA helicase DDX49; EC=3.6.4.13; AltName: Full=DEAD box protein 49;`Eukaryota; Metazoa; Chordata; Craniata; Vertebrata; Euteleostomi; Mammalia; Eutheria; Euarchontoglires; Primates; Haplorrhini; Catarrhini; Hominidae; Homo.
comp93682_c0	27.6215	3.94653	0.142879	5.04602e-06	TRUE	NA
comp92696_c0	18.9063	0.706564	0.0373718	6.39512e-06	TRUE	NA
comp91492_c1	32.955	6.58598	0.199848	6.506e-06	TRUE	sp|Q08509|EPS8_MOUSE`Q08509`Q:65-662,H:65-593`32.45%ID`E:5e-72`RecName: Full=Epidermal growth factor receptor kinase substrate 8;`Eukaryota; Metazoa; Chordata; Craniata; Vertebrata; Euteleostomi; Mammalia; Eutheria; Euarchontoglires; Glires; Rodentia; Sciurognathi; Muroidea; Muridae; Murinae; Mus; Mus.
comp93682_c6	21.539	1.73117	0.0803737	6.95967e-06	TRUE	sp|Q90744|NAGAB_CHICK`Q90744`Q:64-463,H:1-399`53.45%ID`E:2e-144`RecName: Full=Alpha-N-acetylgalactosaminidase; EC=3.2.1.49; AltName: Full=Alpha-galactosidase B;`Eukaryota; Metazoa; Chordata; Craniata; Vertebrata; Euteleostomi; Archosauria; Dinosauria; Saurischia; Theropoda; Coelurosauria; Aves; Neognathae; Galliformes; Phasianidae; Phasianinae; Gallus.
comp92182_c0	19.7714	1.15065	0.058198	7.77653e-06	TRUE	NA
comp94474_c0	18.7616	0.146992	0.00783471	7.9749e-06	TRUE	NA
comp92665_c8	17.9828	0	0	8.59554e-06	TRUE	NA
comp60839_c0	38.4586	9.65792	0.251125	8.65225e-06	TRUE	sp|O60678|ANM3_HUMAN`O60678`Q:14-504,H:1-530`39.37%ID`E:2e-118`RecName: Full=Protein arginine N-methyltransferase 3; EC=2.1.1.-; AltName: Full=Heterogeneous nuclear ribonucleoprotein methyltransferase-like protein 3;`Eukaryota; Metazoa; Chordata; Craniata; Vertebrata; Euteleostomi; Mammalia; Eutheria; Euarchontoglires; Primates; Haplorrhini; Catarrhini; Hominidae; Homo.
comp97964_c9	21.1422	1.75158	0.0828475	9.23643e-06	TRUE	NA
comp87296_c0	30.1775	5.56418	0.184382	9.2472e-06	TRUE	NA
comp96348_c7	35.4365	8.26369	0.233197	1.04154e-05	TRUE	NA
comp95519_c3	36.8424	9.00756	0.244489	1.0545e-05	TRUE	sp|Q5RJF7|CA2D4_MOUSE`Q5RJF7`Q:40-470,H:29-454`37.47%ID`E:3e-89`RecName: Full=Voltage-dependent calcium channel subunit alpha-2/delta-4; AltName: Full=Voltage-gated calcium channel subunit alpha-2/delta-4; Contains: RecName: Full=Voltage-dependent calcium channel subunit alpha-2-4; Contains: RecName: Full=Voltage-dependent calcium channel subunit delta-4; Flags: Precursor;`Eukaryota; Metazoa; Cho…
comp95219_c0	22.3209	2.28659	0.102441	1.06614e-05	TRUE	NA
comp87118_c0	45.1507	13.6684	0.302728	1.12481e-05	TRUE	NA
comp96346_c3	33.1322	7.19137	0.217051	1.15339e-05	TRUE	NA
comp91481_c1	21.3274	1.98709	0.0931706	1.21718e-05	TRUE	NA
comp111076_c0	17.8591	0.715627	0.0400707	1.24242e-05	TRUE	NA
comp85420_c1	20.3314	1.6569	0.0814949	1.30874e-05	TRUE	sp|Q90XD2|SPEB_CHICK`Q90XD2`Q:71-408,H:5-340`57.4%ID`E:6e-130`RecName: Full=Agmatinase, mitochondrial; EC=3.5.3.11; AltName: Full=Agmatine ureohydrolase; Short=AUH; Flags: Precursor;`Eukaryota; Metazoa; Chordata; Craniata; Vertebrata; Euteleostomi; Archosauria; Dinosauria; Saurischia; Theropoda; Coelurosauria; Aves; Neognathae; Galliformes; Phasianidae; Phasianinae; Gallus.
comp93808_c3	19.7175	1.44533	0.073302	1.34129e-05	TRUE	NA
comp88765_c0	38.2374	10.0486	0.262795	1.39917e-05	TRUE	sp|P83255|VM1F_MACLB`P83255`Q:264-378,H:81-198`34.71%ID`E:3e-08`RecName: Full=Snake venom metalloproteinase fibrolase; Short=SVMP; EC=3.4.24.72; AltName: Full=Fibrinolytic proteinase; AltName: Full=Non-hemorrhagic fibrinolytic metalloproteinase; AltName: Full=VlF;`Eukaryota; Metazoa; Chordata; Craniata; Vertebrata; Euteleostomi; Lepidosauria; Squamata; Scleroglossa; Serpentes; Colubroidea; Viperi…
comp95168_c1	40.7713	11.5242	0.282654	1.50332e-05	TRUE	sp|Q12872|SFSWA_HUMAN`Q12872`Q:12-258,H:455-696`33.7%ID`E:3e-20`RecName: Full=Splicing factor, suppressor of white-apricot homolog; AltName: Full=Splicing factor, arginine/serine-rich 8; AltName: Full=Suppressor of white apricot protein homolog;`Eukaryota; Metazoa; Chordata; Craniata; Vertebrata; Euteleostomi; Mammalia; Eutheria; Euarchontoglires; Primates; Haplorrhini; Catarrhini; Hominidae; Hom…
comp92999_c1	45.3054	14.1874	0.31315	1.5885e-05	TRUE	sp|Q9NVU7|SDA1_HUMAN`Q9NVU7`Q:1-396,H:188-571`56.25%ID`E:5e-147`RecName: Full=Protein SDA1 homolog; AltName: Full=Nucleolar protein 130; AltName: Full=SDA1 domain-containing protein 1; Short=hSDA;`Eukaryota; Metazoa; Chordata; Craniata; Vertebrata; Euteleostomi; Mammalia; Eutheria; Euarchontoglires; Primates; Haplorrhini; Catarrhini; Hominidae; Homo.
comp93678_c0	47.1194	15.2985	0.324674	1.63904e-05	TRUE	sp|P86392|VMPA_TITSE`P86392`Q:161-366,H:3-221`23.81%ID`E:7e-09`RecName: Full=Snake venom metalloproteinase antarease; Short=SVMP; EC=3.4.24.-; Flags: Fragments;`Eukaryota; Metazoa; Ecdysozoa; Arthropoda; Chelicerata; Arachnida; Scorpiones; Buthida; Buthoidea; Buthidae; Tityus.
comp83552_c1	17.7859	0.861952	0.0484626	1.65281e-05	TRUE	NA
comp59142_c0	16.8338	0.470601	0.0279558	1.67226e-05	TRUE	NA
comp113022_c0	16.6374	0.372416	0.0223842	1.7375e-05	TRUE	NA
comp86930_c0	33.2391	7.80368	0.234774	2.06658e-05	TRUE	NA
comp93127_c0	25.5016	4.08102	0.16003	2.09764e-05	TRUE	sp|D3Z5L6|S18B1_MOUSE`D3Z5L6`Q:71-367,H:153-442`23.76%ID`E:4e-10`RecName: Full=MFS-type transporter SLC18B1; AltName: Full=Solute carrier family 18 member B1;`Eukaryota; Metazoa; Chordata; Craniata; Vertebrata; Euteleostomi; Mammalia; Eutheria; Euarchontoglires; Glires; Rodentia; Sciurognathi; Muroidea; Muridae; Murinae; Mus; Mus.
comp95942_c7	34.5954	8.57826	0.24796	2.20638e-05	TRUE	sp|Q69Z28|ATS16_MOUSE`Q69Z28`Q:178-434,H:270-562`30.33%ID`E:8e-24`RecName: Full=A disintegrin and metalloproteinase with thrombospondin motifs 16; Short=ADAM-TS 16; Short=ADAM-TS16; Short=ADAMTS-16; EC=3.4.24.-; Flags: Precursor;`Eukaryota; Metazoa; Chordata; Craniata; Vertebrata; Euteleostomi; Mammalia; Eutheria; Euarchontoglires; Glires; Rodentia; Sciurognathi; Muroidea; Muridae; Murinae; Mus; …
comp97021_c0	31.4661	6.99281	0.222233	2.28016e-05	TRUE	sp|Q92841|DDX17_HUMAN`Q92841`Q:1-98,H:386-483`81.63%ID`E:1e-51`RecName: Full=Probable ATP-dependent RNA helicase DDX17; EC=3.6.4.13; AltName: Full=DEAD box protein 17; AltName: Full=DEAD box protein p72; AltName: Full=RNA-dependent helicase p72;`Eukaryota; Metazoa; Chordata; Craniata; Vertebrata; Euteleostomi; Mammalia; Eutheria; Euarchontoglires; Primates; Haplorrhini; Catarrhini; Hominidae; Hom…
comp89107_c0	16.6543	0.678156	0.0407197	2.48471e-05	TRUE	NA
comp85173_c0	33.6806	8.2246	0.244194	2.5022e-05	TRUE	sp|O35127|C10_MOUSE`O35127`Q:28-143,H:1-117`46.15%ID`E:6e-30`RecName: Full=Protein C10;`Eukaryota; Metazoa; Chordata; Craniata; Vertebrata; Euteleostomi; Mammalia; Eutheria; Euarchontoglires; Glires; Rodentia; Sciurognathi; Muroidea; Muridae; Murinae; Mus; Mus.
comp90217_c0	33.0045	7.88146	0.238799	2.52781e-05	TRUE	sp|Q6DRL5|MBB1A_DANRE`Q6DRL5`Q:16-364,H:29-380`22.89%ID`E:1e-15`RecName: Full=Myb-binding protein 1A-like protein;`Eukaryota; Metazoa; Chordata; Craniata; Vertebrata; Euteleostomi; Actinopterygii; Neopterygii; Teleostei; Ostariophysi; Cypriniformes; Cyprinidae; Danio.
comp96694_c2	21.3032	2.49941	0.117326	2.77755e-05	TRUE	NA
comp94277_c5	24.7664	4.00695	0.16179	2.92119e-05	TRUE	NA
comp94691_c5	21.556	2.65294	0.123072	2.99994e-05	TRUE	sp|Q91WR8|GPX6_MOUSE`Q91WR8`Q:14-195,H:15-198`47.85%ID`E:8e-56`RecName: Full=Glutathione peroxidase 6; Short=GPx-6; Short=GSHPx-6; EC=1.11.1.9; Flags: Precursor;`Eukaryota; Metazoa; Chordata; Craniata; Vertebrata; Euteleostomi; Mammalia; Eutheria; Euarchontoglires; Glires; Rodentia; Sciurognathi; Muroidea; Muridae; Murinae; Mus; Mus.
comp98944_c0	37.7234	10.6358	0.281943	3.06452e-05	TRUE	NA
comp97948_c2	15.9639	0.655857	0.0410838	3.69547e-05	TRUE	NA
comp95944_c0	24.4316	4.0463	0.165617	3.73356e-05	TRUE	NA
comp95902_c4	30.9695	7.27451	0.234893	3.97765e-05	TRUE	sp|Q14839|CHD4_HUMAN`Q14839`Q:185-1965,H:149-1899`58.76%ID`E:0`RecName: Full=Chromodomain-helicase-DNA-binding protein 4; Short=CHD-4; EC=3.6.4.12; AltName: Full=ATP-dependent helicase CHD4; AltName: Full=Mi-2 autoantigen 218 kDa protein; AltName: Full=Mi2-beta;`Eukaryota; Metazoa; Chordata; Craniata; Vertebrata; Euteleostomi; Mammalia; Eutheria; Euarchontoglires; Primates; Haplorrhini; Catarrhin…
comp91125_c0	19.5333	2.03672	0.104269	4.02543e-05	TRUE	NA
comp94867_c5	19.1671	1.89762	0.0990041	4.04335e-05	TRUE	NA
comp79198_c0	15.226	0	0	4.64175e-05	TRUE	NA
comp96808_c8	26.0975	5.00168	0.191653	4.68022e-05	TRUE	NA
comp95740_c0	33.746	8.9398	0.264914	4.7945e-05	TRUE	sp|Q810D6|GRWD1_MOUSE`Q810D6`Q:84-502,H:31-446`58.53%ID`E:7e-173`RecName: Full=Glutamate-rich WD repeat-containing protein 1; AltName: Full=Protein A301;`Eukaryota; Metazoa; Chordata; Craniata; Vertebrata; Euteleostomi; Mammalia; Eutheria; Euarchontoglires; Glires; Rodentia; Sciurognathi; Muroidea; Muridae; Murinae; Mus; Mus.
comp102436_c0	39.1158	12.1021	0.309391	5.38781e-05	TRUE	sp|P86392|VMPA_TITSE`P86392`Q:198-419,H:8-222`25.64%ID`E:6e-11`RecName: Full=Snake venom metalloproteinase antarease; Short=SVMP; EC=3.4.24.-; Flags: Fragments;`Eukaryota; Metazoa; Ecdysozoa; Arthropoda; Chelicerata; Arachnida; Scorpiones; Buthida; Buthoidea; Buthidae; Tityus.
comp94643_c2	16.4056	1.11355	0.0678764	6.13169e-05	TRUE	NA
comp97349_c2	27.3563	5.93769	0.21705	6.73106e-05	TRUE	NA
comp97104_c2	39.6274	12.6963	0.320391	6.80241e-05	TRUE	sp|Q5VTY9|HHAT_HUMAN`Q5VTY9`Q:37-340,H:182-485`30%ID`E:3e-31`RecName: Full=Protein-cysteine N-palmitoyltransferase HHAT; EC=2.3.1.-; AltName: Full=Hedgehog acyltransferase; AltName: Full=Melanoma antigen recognized by T-cells 2; Short=MART-2; AltName: Full=Skinny hedgehog protein 1;`Eukaryota; Metazoa; Chordata; Craniata; Vertebrata; Euteleostomi; Mammalia; Eutheria; Euarchontoglires; Primates; H…
comp87452_c1	20.8067	3.07272	0.147679	8.60309e-05	TRUE	NA
comp93251_c0	15.9754	1.16073	0.072657	8.75352e-05	TRUE	NA
comp91992_c0	14.133	0.518602	0.0366944	9.41065e-05	TRUE	sp|Q868Z9|PPN_DROME`Q868Z9`Q:47-237,H:1841-2054`25.46%ID`E:2e-13`RecName: Full=Papilin; Flags: Precursor;`Eukaryota; Metazoa; Ecdysozoa; Arthropoda; Hexapoda; Insecta; Pterygota; Neoptera; Endopterygota; Diptera; Brachycera; Muscomorpha; Ephydroidea; Drosophilidae; Drosophila; Sophophora.
comp94507_c6	13.7609	0.329835	0.0239691	9.46297e-05	TRUE	NA
comp94643_c0	14.3937	0.652184	0.0453104	9.88261e-05	TRUE	NA
comp84107_c0	13.8676	0.154144	0.0111154	9.97449e-05	TRUE	NA
comp87398_c0	13.6978	0.19558	0.0142782	0.000100004	TRUE	NA
comp93345_c6	13.9052	0	0	0.000105573	TRUE	NA
comp97788_c1	39.2055	13.059	0.333091	0.000108947	TRUE	NA
comp94174_c0	24.8933	5.1891	0.208454	0.000113355	TRUE	NA
comp93740_c1	24.8749	5.19818	0.208972	0.000115673	TRUE	NA
comp98888_c0	25.7475	5.63496	0.218855	0.000116056	TRUE	NA
comp62612_c0	13.657	0.136416	0.00998869	0.000119062	TRUE	NA
comp94690_c0	14.5758	0.86103	0.0590724	0.000126301	TRUE	sp|Q868Z9|PPN_DROME`Q868Z9`Q:32-169,H:2123-2266`28.77%ID`E:5e-14`RecName: Full=Papilin; Flags: Precursor;`Eukaryota; Metazoa; Ecdysozoa; Arthropoda; Hexapoda; Insecta; Pterygota; Neoptera; Endopterygota; Diptera; Brachycera; Muscomorpha; Ephydroidea; Drosophilidae; Drosophila; Sophophora.
comp86185_c0	27.891	6.82575	0.244729	0.000127292	TRUE	NA
comp91471_c0	13.5921	0	0	0.00012846	TRUE	sp|Q63ZU0|ADA_XENTR`Q63ZU0`Q:14-349,H:8-352`44.67%ID`E:9e-97`RecName: Full=Adenosine deaminase; EC=3.5.4.4; AltName: Full=Adenosine aminohydrolase;`Eukaryota; Metazoa; Chordata; Craniata; Vertebrata; Euteleostomi; Amphibia; Batrachia; Anura; Pipoidea; Pipidae; Xenopodinae; Xenopus; Silurana.
comp95131_c0	18.4844	2.38599	0.129081	0.000131223	TRUE	sp|Q9QXZ7|NR2E3_MOUSE`Q9QXZ7`Q:132-569,H:33-394`50.46%ID`E:1e-126`RecName: Full=Photoreceptor-specific nuclear receptor; AltName: Full=Nuclear receptor subfamily 2 group E member 3; AltName: Full=Retina-specific nuclear receptor;`Eukaryota; Metazoa; Chordata; Craniata; Vertebrata; Euteleostomi; Mammalia; Eutheria; Euarchontoglires; Glires; Rodentia; Sciurognathi; Muroidea; Muridae; Murinae; Mus; …
comp61102_c0	36.3477	11.7063	0.322064	0.000142987	TRUE	sp|B7PY76|WDR12_IXOSC`B7PY76`Q:27-450,H:1-425`75.82%ID`E:0`RecName: Full=Ribosome biogenesis protein WDR12 homolog;`Eukaryota; Metazoa; Ecdysozoa; Arthropoda; Chelicerata; Arachnida; Acari; Parasitiformes; Ixodida; Ixodoidea; Ixodidae; Ixodinae; Ixodes.
comp90559_c0	17.8916	2.21719	0.123923	0.000146724	TRUE	NA
comp96709_c0	27.8548	6.97136	0.250275	0.000149738	TRUE	sp|P35953|VLDLR_RABIT`P35953`Q:47-895,H:23-861`43.68%ID`E:0`RecName: Full=Very low-density lipoprotein receptor; Short=VLDL receptor; Short=VLDL-R; Flags: Precursor;`Eukaryota; Metazoa; Chordata; Craniata; Vertebrata; Euteleostomi; Mammalia; Eutheria; Euarchontoglires; Glires; Lagomorpha; Leporidae; Oryctolagus.
comp97457_c0	13.813	0.0769615	0.00557168	0.000167444	TRUE	NA
comp94920_c10	13.3809	0.0865895	0.00647112	0.000187166	TRUE	NA
comp95079_c1	28.4333	7.52558	0.264675	0.000188985	TRUE	sp|Q08821|HXA1_XENLA`Q08821`Q:71-245,H:32-199`48.59%ID`E:2e-43`RecName: Full=Homeobox protein Hox-A1; AltName: Full=Hox.lab2; Flags: Fragment;`Eukaryota; Metazoa; Chordata; Craniata; Vertebrata; Euteleostomi; Amphibia; Batrachia; Anura; Pipoidea; Pipidae; Xenopodinae; Xenopus; Xenopus.
comp94717_c11	22.4695	4.47588	0.199198	0.00019328	TRUE	NA
comp97964_c12	15.4856	1.47202	0.0950573	0.000202977	TRUE	NA
comp94340_c9	33.991	10.8071	0.317939	0.000210836	TRUE	sp|Q80U70|SUZ12_MOUSE`Q80U70`Q:21-646,H:74-684`43.59%ID`E:0`RecName: Full=Polycomb protein Suz12; AltName: Full=Suppressor of zeste 12 protein homolog;`Eukaryota; Metazoa; Chordata; Craniata; Vertebrata; Euteleostomi; Mammalia; Eutheria; Euarchontoglires; Glires; Rodentia; Sciurognathi; Muroidea; Muridae; Murinae; Mus; Mus.
comp98619_c5	26.4949	6.62374	0.25	0.000215937	TRUE	NA
comp98412_c8	18.5797	2.8636	0.154126	0.000243421	TRUE	NA
comp104543_c0	29.0228	8.13068	0.280148	0.000244183	TRUE	NA
comp89818_c0	19.8829	3.45972	0.174005	0.000246978	TRUE	sp|P97564|GPAT1_RAT`P97564`Q:166-859,H:129-826`31.84%ID`E:2e-116`RecName: Full=Glycerol-3-phosphate acyltransferase 1, mitochondrial; Short=GPAT-1; EC=2.3.1.15; Flags: Precursor;`Eukaryota; Metazoa; Chordata; Craniata; Vertebrata; Euteleostomi; Mammalia; Eutheria; Euarchontoglires; Glires; Rodentia; Sciurognathi; Muroidea; Muridae; Murinae; Rattus.
comp109147_c0	16.6371	2.05657	0.123614	0.000249263	TRUE	sp|Q9H3G5|CPVL_HUMAN`Q9H3G5`Q:41-488,H:35-466`29.69%ID`E:4e-58`RecName: Full=Probable serine carboxypeptidase CPVL; EC=3.4.16.-; AltName: Full=Carboxypeptidase, vitellogenic-like; AltName: Full=Vitellogenic carboxypeptidase-like protein; Short=VCP-like protein; Short=hVLP; Flags: Precursor;`Eukaryota; Metazoa; Chordata; Craniata; Vertebrata; Euteleostomi; Mammalia; Eutheria; Euarchontoglires; Pri…
comp98308_c0	21.631	4.31497	0.199481	0.000256571	TRUE	sp|P21329|RTJK_DROFU`P21329`Q:17-192,H:18-177`30.34%ID`E:4e-09`RecName: Full=RNA-directed DNA polymerase from mobile element jockey; EC=2.7.7.49; AltName: Full=Reverse transcriptase;`Eukaryota; Metazoa; Ecdysozoa; Arthropoda; Hexapoda; Insecta; Pterygota; Neoptera; Endopterygota; Diptera; Brachycera; Muscomorpha; Ephydroidea; Drosophilidae; Drosophila.
comp95811_c1	18.7599	2.9844	0.159085	0.000257309	TRUE	sp|P34276|YKJ2_CAEEL`P34276`Q:24-198,H:139-311`30.51%ID`E:2e-19`RecName: Full=GILT-like protein C02D5.2;`Eukaryota; Metazoa; Ecdysozoa; Nematoda; Chromadorea; Rhabditida; Rhabditoidea; Rhabditidae; Peloderinae; Caenorhabditis.
comp98031_c2	33.092	10.5305	0.318217	0.000257723	TRUE	NA
comp87103_c0	32.9219	10.4446	0.317254	0.000260684	TRUE	sp|Q6DFH9|NIP7_XENLA`Q6DFH9`Q:1-180,H:1-180`81.11%ID`E:5e-110`RecName: Full=60S ribosome subunit biogenesis protein NIP7 homolog;`Eukaryota; Metazoa; Chordata; Craniata; Vertebrata; Euteleostomi; Amphibia; Batrachia; Anura; Pipoidea; Pipidae; Xenopodinae; Xenopus; Xenopus.
comp97601_c0	30.2493	8.91997	0.294882	0.000265977	TRUE	NA
comp94217_c6	32.1686	10.0902	0.313665	0.000279703	TRUE	sp|Q7ZXY0|INO1A_XENLA`Q7ZXY0`Q:3-526,H:4-528`67.49%ID`E:0`RecName: Full=Inositol-3-phosphate synthase 1-A; Short=IPS 1-A; EC=5.5.1.4; AltName: Full=Myo-inositol 1-phosphate synthase A; Short=MI-1-P synthase A; Short=MIP synthase A;`Eukaryota; Metazoa; Chordata; Craniata; Vertebrata; Euteleostomi; Amphibia; Batrachia; Anura; Pipoidea; Pipidae; Xenopodinae; Xenopus; Xenopus.
comp94365_c15	21.6703	4.43442	0.204631	0.000287979	TRUE	sp|P04919|B3AT_MOUSE`P04919`Q:5-198,H:734-928`55.38%ID`E:1e-67`RecName: Full=Band 3 anion transport protein; AltName: Full=Anion exchange protein 1; Short=AE 1; Short=Anion exchanger 1; AltName: Full=MEB3; AltName: Full=Solute carrier family 4 member 1; AltName: CD_antigen=CD233;`Eukaryota; Metazoa; Chordata; Craniata; Vertebrata; Euteleostomi; Mammalia; Eutheria; Euarchontoglires; Glires; Rodent…
comp89416_c0	12.1103	0.117971	0.00974138	0.000294226	TRUE	NA
comp96030_c0	13.0333	0.802061	0.0615392	0.000305861	TRUE	NA
comp98617_c4	30.4529	9.21129	0.302476	0.000308139	TRUE	sp|Q03017|CACT_DROME`Q03017`Q:123-379,H:221-469`32.08%ID`E:2e-29`RecName: Full=NF-kappa-B inhibitor cactus;`Eukaryota; Metazoa; Ecdysozoa; Arthropoda; Hexapoda; Insecta; Pterygota; Neoptera; Endopterygota; Diptera; Brachycera; Muscomorpha; Ephydroidea; Drosophilidae; Drosophila; Sophophora.
comp98720_c0	26.4257	6.97131	0.263808	0.000312522	TRUE	sp|B7PXE3|SPAST_IXOSC`B7PXE3`Q:59-693,H:38-648`70.63%ID`E:0`RecName: Full=Spastin; EC=3.6.4.3;`Eukaryota; Metazoa; Ecdysozoa; Arthropoda; Chelicerata; Arachnida; Acari; Parasitiformes; Ixodida; Ixodoidea; Ixodidae; Ixodinae; Ixodes.
comp90722_c1	14.325	1.29292	0.0902565	0.000314107	TRUE	NA
comp97507_c6	24.1978	5.79449	0.239464	0.000315148	TRUE	NA
comp95515_c0	11.868	0.134872	0.0113643	0.000315625	TRUE	NA
comp95934_c0	14.6823	1.47232	0.100279	0.000337372	TRUE	NA
comp87308_c2	11.6434	0.15676	0.0134635	0.000339706	TRUE	NA
comp96934_c0	24.8487	6.21686	0.250188	0.00034146	TRUE	sp|Q9H0W7|THAP2_HUMAN`Q9H0W7`Q:1-99,H:1-106`43.52%ID`E:2e-16`RecName: Full=THAP domain-containing protein 2;`Eukaryota; Metazoa; Chordata; Craniata; Vertebrata; Euteleostomi; Mammalia; Eutheria; Euarchontoglires; Primates; Haplorrhini; Catarrhini; Hominidae; Homo.
comp97173_c1	23.4279	5.48515	0.234129	0.000345586	TRUE	NA
comp97696_c0	23.0972	5.3165	0.23018	0.000346092	TRUE	NA
comp95015_c1	20.5484	4.0629	0.197724	0.000351573	TRUE	NA
comp108764_c0	15.5907	1.86667	0.11973	0.000356715	TRUE	NA
comp98071_c1	24.2903	5.97146	0.245837	0.000358737	TRUE	sp|Q80TP3|UBR5_MOUSE`Q80TP3`Q:1-556,H:1-570`47.45%ID`E:9e-154`RecName: Full=E3 ubiquitin-protein ligase UBR5; EC=6.3.2.-; AltName: Full=E3 ubiquitin-protein ligase, HECT domain-containing 1; AltName: Full=Hyperplastic discs protein homolog;`Eukaryota; Metazoa; Chordata; Craniata; Vertebrata; Euteleostomi; Mammalia; Eutheria; Euarchontoglires; Glires; Rodentia; Sciurognathi; Muroidea; Muridae; Mur…
comp65079_c0	14.758	0.0267009	0.00180925	0.000361163	TRUE	sp|Q18673|NEPL1_CAEEL`Q18673`Q:15-333,H:425-739`23.35%ID`E:4e-18`RecName: Full=Neprilysin-1; EC=3.4.24.-;`Eukaryota; Metazoa; Ecdysozoa; Nematoda; Chromadorea; Rhabditida; Rhabditoidea; Rhabditidae; Peloderinae; Caenorhabditis.
comp98347_c0	12.0881	0.0842106	0.00696642	0.000364733	TRUE	NA
comp40375_c0	20.5851	4.13196	0.200725	0.000373224	TRUE	NA
comp89243_c0	12.993	0.929882	0.0715679	0.000393675	TRUE	sp|Q71MM5|DMRT1_DANRE`Q71MM5`Q:79-157,H:1-78`55.7%ID`E:9e-20`RecName: Full=Doublesex- and mab-3-related transcription factor 1;`Eukaryota; Metazoa; Chordata; Craniata; Vertebrata; Euteleostomi; Actinopterygii; Neopterygii; Teleostei; Ostariophysi; Cypriniformes; Cyprinidae; Danio.
comp116623_c0	11.8219	0	0	0.00039375	TRUE	NA
comp95515_c3	11.349	0.303201	0.0267161	0.000402639	TRUE	sp|Q9NGX9|CP302_DROME`Q9NGX9`Q:65-501,H:18-444`35.99%ID`E:9e-95`RecName: Full=Cytochrome P450 302a1, mitochondrial; EC=1.14.99.-; AltName: Full=Protein disembodied; Flags: Precursor;`Eukaryota; Metazoa; Ecdysozoa; Arthropoda; Hexapoda; Insecta; Pterygota; Neoptera; Endopterygota; Diptera; Brachycera; Muscomorpha; Ephydroidea; Drosophilidae; Drosophila; Sophophora.
comp95219_c1	15.5009	1.91678	0.123656	0.00040707	TRUE	NA
comp97625_c3	17.6718	2.85286	0.161436	0.000411373	TRUE	NA
comp98619_c0	20.4879	4.18922	0.204473	0.000421013	TRUE	NA
comp92301_c1	11.1974	0.192542	0.0171952	0.000422456	TRUE	NA
comp89910_c0	14.7406	1.63909	0.111196	0.00042531	TRUE	NA
comp98949_c1	31.6655	10.3324	0.326297	0.000428496	TRUE	NA
comp85332_c0	15.1378	1.81931	0.120183	0.000439479	TRUE	NA
comp87293_c0	13.9134	1.33845	0.0961989	0.000440393	TRUE	sp|Q202J4|SMD_IXOSC`Q202J4`Q:63-365,H:21-323`45.75%ID`E:3e-89`RecName: Full=Sphingomyelin phosphodiesterase D; Short=SMD; Short=SMase D; Short=Sphingomyelinase D; EC=3.1.4.41; Flags: Precursor;`Eukaryota; Metazoa; Ecdysozoa; Arthropoda; Chelicerata; Arachnida; Acari; Parasitiformes; Ixodida; Ixodoidea; Ixodidae; Ixodinae; Ixodes.
comp98442_c2	23.7234	5.91911	0.249505	0.000458592	TRUE	sp|Q9Y6X2|PIAS3_HUMAN`Q9Y6X2`Q:159-302,H:305-454`35.26%ID`E:1e-19`RecName: Full=E3 SUMO-protein ligase PIAS3; EC=6.3.2.-; AltName: Full=Protein inhibitor of activated STAT protein 3;`Eukaryota; Metazoa; Chordata; Craniata; Vertebrata; Euteleostomi; Mammalia; Eutheria; Euarchontoglires; Primates; Haplorrhini; Catarrhini; Hominidae; Homo.
comp96230_c1	21.8193	4.94089	0.226446	0.000463882	TRUE	sp|P22265|TSH_DROME`P22265`Q:346-756,H:336-765`34.17%ID`E:4e-58`RecName: Full=Protein teashirt;`Eukaryota; Metazoa; Ecdysozoa; Arthropoda; Hexapoda; Insecta; Pterygota; Neoptera; Endopterygota; Diptera; Brachycera; Muscomorpha; Ephydroidea; Drosophilidae; Drosophila; Sophophora.
comp93068_c0	11.0359	0.24994	0.0226479	0.000467723	TRUE	sp|Q02157|LIPP_RABIT`Q02157`Q:43-222,H:18-193`35.29%ID`E:6e-21`RecName: Full=Pancreatic triacylglycerol lipase; Short=PL; Short=PTL; Short=Pancreatic lipase; EC=3.1.1.3; Flags: Precursor;`Eukaryota; Metazoa; Chordata; Craniata; Vertebrata; Euteleostomi; Mammalia; Eutheria; Euarchontoglires; Glires; Lagomorpha; Leporidae; Oryctolagus.
comp96703_c4	16.1853	2.30016	0.142115	0.000469671	TRUE	NA
comp91712_c0	12.139	0.736319	0.0606574	0.000484261	TRUE	sp|Q868Z9|PPN_DROME`Q868Z9`Q:46-441,H:2008-2416`24.58%ID`E:4e-37`RecName: Full=Papilin; Flags: Precursor;`Eukaryota; Metazoa; Ecdysozoa; Arthropoda; Hexapoda; Insecta; Pterygota; Neoptera; Endopterygota; Diptera; Brachycera; Muscomorpha; Ephydroidea; Drosophilidae; Drosophila; Sophophora.
comp84261_c0	11.6109	0.0790017	0.00680412	0.000484665	TRUE	NA
comp96984_c0	17.4713	2.89408	0.165647	0.000489005	TRUE	sp|Q9JJZ6|KLF13_MOUSE`Q9JJZ6`Q:179-281,H:165-265`75.73%ID`E:2e-51`RecName: Full=Krueppel-like factor 13; AltName: Full=Basic transcription element-binding protein 3; Short=BTE-binding protein 3; AltName: Full=Erythroid transcription factor FKLF-2; AltName: Full=RANTES factor of late activated T-lymphocytes 1; Short=RFLAT-1; AltName: Full=Transcription factor BTEB3;`Eukaryota; Metazoa; Chordata; C…
comp95365_c0	11.2992	0.0947532	0.00838587	0.000508548	TRUE	NA
comp94776_c2	11.1887	0.100134	0.00894952	0.000523241	TRUE	NA
comp89810_c1	10.9458	0.324211	0.0296197	0.000529105	TRUE	NA
comp87137_c0	27.4853	8.16764	0.297164	0.000537395	TRUE	NA
comp97455_c3	29.2081	9.17663	0.314181	0.000542388	TRUE	sp|P48766|NAC1_CAVPO`P48766`Q:1-204,H:767-970`69.12%ID`E:3e-94`RecName: Full=Sodium/calcium exchanger 1; AltName: Full=Na(+)/Ca(2+)-exchange protein 1; Flags: Precursor;`Eukaryota; Metazoa; Chordata; Craniata; Vertebrata; Euteleostomi; Mammalia; Eutheria; Euarchontoglires; Glires; Rodentia; Hystricognathi; Caviidae; Cavia.
comp94805_c1	11.0282	0.381842	0.034624	0.000542412	TRUE	NA
comp95400_c4	16.1578	2.45749	0.152094	0.000595129	TRUE	NA
comp93509_c1	25.7836	7.36853	0.285784	0.000620543	TRUE	sp|Q03720|SLO_DROME`Q03720`Q:2-685,H:24-683`77.11%ID`E:0`RecName: Full=Calcium-activated potassium channel slowpoke; Short=dSlo; AltName: Full=BK channel; AltName: Full=Maxi K channel; Short=MaxiK;`Eukaryota; Metazoa; Ecdysozoa; Arthropoda; Hexapoda; Insecta; Pterygota; Neoptera; Endopterygota; Diptera; Brachycera; Muscomorpha; Ephydroidea; Drosophilidae; Drosophila; Sophophora.
comp98006_c3	18.6541	3.63965	0.195113	0.000624013	TRUE	NA
comp95209_c0	16.7772	2.77534	0.165423	0.000630616	TRUE	NA
comp98389_c0	28.9827	9.24548	0.319	0.000637588	TRUE	NA
comp93136_c3	10.5061	0.265193	0.0252417	0.000653652	TRUE	sp|Q9WVG5|LIPE_MOUSE`Q9WVG5`Q:108-292,H:115-308`40.69%ID`E:7e-32`RecName: Full=Endothelial lipase; EC=3.1.1.3; AltName: Full=Endothelial cell-derived lipase; Short=EDL; Flags: Precursor;`Eukaryota; Metazoa; Chordata; Craniata; Vertebrata; Euteleostomi; Mammalia; Eutheria; Euarchontoglires; Glires; Rodentia; Sciurognathi; Muroidea; Muridae; Murinae; Mus; Mus.
comp95611_c2	20.4493	4.58372	0.224151	0.000666748	TRUE	NA
comp95978_c12	19.4321	4.07528	0.209719	0.000666857	TRUE	NA
comp93641_c0	28.6152	9.15216	0.319836	0.000703651	TRUE	sp|P97742|CPT1A_MOUSE`P97742`Q:1-768,H:1-765`52.73%ID`E:0`RecName: Full=Carnitine O-palmitoyltransferase 1, liver isoform; Short=CPT1-L; EC=2.3.1.21; AltName: Full=Carnitine O-palmitoyltransferase I, liver isoform; Short=CPT I; Short=CPTI-L; AltName: Full=Carnitine palmitoyltransferase 1A;`Eukaryota; Metazoa; Chordata; Craniata; Vertebrata; Euteleostomi; Mammalia; Eutheria; Euarchontoglires; Glir…
comp97614_c0	20.0284	4.43378	0.221375	0.000713664	TRUE	sp|Q91437|PYR1_SQUAC`Q91437`Q:10-2280,H:2-2241`62.58%ID`E:0`RecName: Full=CAD protein; Includes: RecName: Full=Glutamine-dependent carbamoyl-phosphate synthase; EC=6.3.5.5; Includes: RecName: Full=Aspartate carbamoyltransferase; EC=2.1.3.2; Includes: RecName: Full=Dihydroorotase; EC=3.5.2.3;`Eukaryota; Metazoa; Chordata; Craniata; Vertebrata; Chondrichthyes; Elasmobranchii; Squalimorphii; Squalif…
comp84921_c0	10.4793	0.33215	0.0316958	0.000715954	TRUE	NA
comp93433_c1	18.2005	3.56725	0.195997	0.000741229	TRUE	NA
comp93937_c1	10.2225	0.202244	0.0197841	0.000751829	TRUE	sp|Q9R1I1|CHST4_MOUSE`Q9R1I1`Q:231-382,H:191-358`26.63%ID`E:8e-12`RecName: Full=Carbohydrate sulfotransferase 4; EC=2.8.2.-; AltName: Full=Galactose/N-acetylglucosamine/N-acetylglucosamine 6-O-sulfotransferase 3; Short=GST-3; AltName: Full=High endothelial cells N-acetylglucosamine 6-O-sulfotransferase; Short=HEC-GlcNAc6ST; AltName: Full=L-selectin ligand sulfotransferase; Short=LSST; AltName: Fu…
comp85354_c0	28.3369	9.09347	0.320906	0.000765455	TRUE	NA
comp65460_c1	23.5022	6.37364	0.271193	0.000794554	TRUE	sp|Q28FE8|ADAT1_XENTR`Q28FE8`Q:8-386,H:9-448`32.74%ID`E:5e-65`RecName: Full=tRNA-specific adenosine deaminase 1; EC=3.5.4.-; AltName: Full=tRNA-specific adenosine-37 deaminase;`Eukaryota; Metazoa; Chordata; Craniata; Vertebrata; Euteleostomi; Amphibia; Batrachia; Anura; Pipoidea; Pipidae; Xenopodinae; Xenopus; Silurana.
comp97202_c0	19.7553	4.41184	0.223324	0.000809402	TRUE	NA
comp91000_c7	12.0338	0.032266	0.00268129	0.000855459	TRUE	NA
comp83552_c0	11.0506	0.661819	0.0598899	0.000857782	TRUE	NA
comp58015_c0	18.0228	3.62742	0.201268	0.000879988	TRUE	sp|Q8K5B2|MCFD2_MOUSE`Q8K5B2`Q:36-179,H:6-144`32.68%ID`E:5e-15`RecName: Full=Multiple coagulation factor deficiency protein 2 homolog; AltName: Full=Neural stem cell-derived neuronal survival protein; Flags: Precursor;`Eukaryota; Metazoa; Chordata; Craniata; Vertebrata; Euteleostomi; Mammalia; Eutheria; Euarchontoglires; Glires; Rodentia; Sciurognathi; Muroidea; Muridae; Murinae; Mus; Mus.
comp96227_c3	21.4119	5.36313	0.250474	0.000890481	TRUE	sp|Q14678|KANK1_HUMAN`Q14678`Q:885-1151,H:1066-1332`50.56%ID`E:5e-76`RecName: Full=KN motif and ankyrin repeat domain-containing protein 1; AltName: Full=Ankyrin repeat domain-containing protein 15; AltName: Full=Kidney ankyrin repeat-containing protein;`Eukaryota; Metazoa; Chordata; Craniata; Vertebrata; Euteleostomi; Mammalia; Eutheria; Euarchontoglires; Primates; Haplorrhini; Catarrhini; Homin…
comp98568_c3	27.7157	8.91959	0.321824	0.000892876	TRUE	NA
comp88975_c1	23.1207	6.29849	0.272418	0.000900111	TRUE	sp|Q6PBD4|HES4_XENTR`Q6PBD4`Q:7-260,H:28-281`39.72%ID`E:2e-53`RecName: Full=Transcription factor HES-4; AltName: Full=Hairy and enhancer of split 4; AltName: Full=Protein hairy-2;`Eukaryota; Metazoa; Chordata; Craniata; Vertebrata; Euteleostomi; Amphibia; Batrachia; Anura; Pipoidea; Pipidae; Xenopodinae; Xenopus; Silurana.
comp97382_c1	10.8257	0.612582	0.056586	0.000909013	TRUE	NA
comp96277_c0	15.4517	2.46909	0.159794	0.00092342	TRUE	NA
comp98008_c4	16.1772	2.8008	0.173132	0.000928698	TRUE	sp|Q17RP2|TIGD6_HUMAN`Q17RP2`Q:2-468,H:5-480`33.05%ID`E:6e-104`RecName: Full=Tigger transposable element-derived protein 6;`Eukaryota; Metazoa; Chordata; Craniata; Vertebrata; Euteleostomi; Mammalia; Eutheria; Euarchontoglires; Primates; Haplorrhini; Catarrhini; Hominidae; Homo.
comp92658_c1	14.8935	2.24339	0.150629	0.000948988	TRUE	NA
comp96377_c0	24.7662	7.2944	0.29453	0.00096174	TRUE	sp|Q1W1Y5|PELP1_MACMU`Q1W1Y5`Q:50-566,H:99-634`29.89%ID`E:9e-37`RecName: Full=Proline-, glutamic acid- and leucine-rich protein 1; AltName: Full=Modulator of non-genomic activity of estrogen receptor;`Eukaryota; Metazoa; Chordata; Craniata; Vertebrata; Euteleostomi; Mammalia; Eutheria; Euarchontoglires; Primates; Haplorrhini; Catarrhini; Cercopithecidae; Cercopithecinae; Macaca.
comp89715_c0	9.77132	0.204293	0.0209074	0.000987341	TRUE	NA

## Sheet: Sheet2
Gene_ID	unfed-Expression	fed-Expression	fold-change(unfed/fed)	p-value	Uned/Fed	Sequence in blast	Protein sequence	sig-lable	Annotation
comp99544_c0	178.432	0	0	5.43622e-38		未找到		TRUE	NA
comp101941_c0	41.2392	0	0	1.73575e-11		未找到		TRUE	NA
comp61055_c0	40.3675	0	0	2.7603e-11		未找到		TRUE	NA
comp41152_c0	28.4988	0	0	1.85146e-08		未找到		TRUE	NA
comp87497_c2	21.5856	0	0	9.99589e-07		未找到		TRUE	NA
comp92665_c8	17.9828	0	0	8.59554e-06		未找到		TRUE	NA
comp79198_c0	15.226	0	0	4.64175e-05		未找到		TRUE	NA
comp93345_c6	13.9052	0	0	0.000105573		未找到		TRUE	NA
comp91471_c0	13.5921	0	0	0.00012846		GGTTCATCTTTATTCCACTCACGCCTCTTTCATTGGACTGATGCCGTATTCTTCCTTGAGGCTTGCGATCAGGTCTTTCTTCTCCGGTTCGGACAGGAAACATGAGCGAGCCGCGTTCAGATTCGCCCTGATAAAGTGCGCCTCAGTTAAGCCAAGCTGCCTCAGGAAATCGTATTCGTCGTCCAAAGTACTTCCGGTGATTGTGGAGTCGTCTTTACTTATTGAGAAGTTGGCGTTTTCCTCCGCAAACCTGACAATCGAGTGCTTTTGGGAGCTCAGAGGGCAGCCACCAGTTAGAACGCTGGAGTAGGGGCAGGCCTCGAAGTGGAGGTTCCTTTCTTGCGCCATTTTGAATGTTTTCCCTGTAGGATCTTGAAAGACTCGGTATCCGTGGCCTAC…	MYGGECLRCVLCATKKLTLLRMSRIISMWTTEQVELHLHLDGSIRHETIWELGQKKRINLGAKSLADLRAKLIKVDSTTLADFLDRFGVFMPTVVGDLEAVERISYELCEDQAREGVAYFEARYSPHFLASKEKHVTPKQVVEAVNCGLRRGQCDFQIKARSIIACVIGNDDWSRECLKFCEEYQNKGVVGIDIAKDEAKLPEFTKGELEVYERAKHVGISRTAHAGESGGYQSVMDAMVKLHCDRVGHGYRVFQDPTGKTFKMAQERNLHFEACPYSSVLTGGCPLSSQKHSIVRFAEENANFSISKDDSTITGSTLDDEYDFLRQLGLTEAHFIRANLNAARSCFLSEPEKKDLIASLKEEYGISPMKEA*	TRUE	sp|Q63ZU0|ADA_XENTR`Q63ZU0`Q:14-349,H:8-352`44.67%ID`E:9e-97`RecName: Full=Adenosine deaminase; EC=3.5.4.4; AltName: Full=Adenosine aminohydrolase;`Eukaryota; Metazoa; Chordata; Craniata; Vertebrata; Euteleostomi; Amphibia; Batrachia; Anura; Pipoidea; Pipidae; Xenopodinae; Xenopus; Silurana.
comp116623_c0	11.8219	0	0	0.00039375		未找到		TRUE	NA
comp60193_c0	150.47	0.0236883	0.000157428	1.14218e-17	6352.09			TRUE	NA
comp97074_c3	237.033	0.0445965	0.000188145	3.6493e-28	5315.05			TRUE	NA
comp86611_c0	214.379	0.0844892	0.00039411	1.15865e-30	2537.36			TRUE	NA
comp96878_c0	51.3465	0.0209519	0.00040805	1.53423e-08	2450.68			TRUE	NA
comp97433_c0	61.5844	0.0331022	0.00053751	1.50226e-10	1860.43			TRUE	NA
comp91282_c0	61.7539	0.0422795	0.000684645	4.21303e-11	1460.61			TRUE	NA
comp59862_c0	225.293	0.268589	0.00119217	7.98814e-41	838.804			TRUE	NA
comp97433_c1	71.9481	0.0891714	0.00123939	3.17807e-14	806.852			TRUE	NA
comp86188_c3	41.1267	0.0554298	0.00134778	7.132e-09	741.96			TRUE	NA
comp90257_c0	164.216	0.26732	0.00162786	4.90998e-32	614.305			TRUE	NA
comp65079_c0	14.758	0.0267009	0.00180925	0.000361163	552.717	TAATAAGTGAGGCGGTTAACCAAACGTTTATTCCATTTATCGCAAATTAGTGCCCTCCTGTCAAAATGTCGCCTACAGCAGTCAACAACCAATGTCCGGTATTTTCTCTTCAGGAACCAAGTTACACGTGTCTGACAGAGTTCCGTTGCAATTGAAAGTTTTGTTAAACTTTTCATATATGGACACAACCTCATTCAAGCTTTTTGGGAATGAAACCTCTTCGAAATCTGCTCTTTCTTGAACTTCCTTACTTTTCTCGCCTTCATTTGACAATTTTTCATTCACACTGTACGGGCAGTATAGACTTGCAAAGAAAATGAAGAACATCTTGTCCTCGGTGTTCAACTTAGTATCATTTAGTACAAATGGTCCCTGGTAGTCTTTCTTGCTTCGTTCCAG…	LCLRQLLRRHVMYSGAAHFYSKVKFDNESKAEVMKIVKYVNITFQYIIGNNAWMSETIKTQVLKRLNEMNVVIGYPDFIMEDATINKLYQFVQEIGQEKSFVEHYFQLRENDRYQQLLKLTSAYITKSNEEITLKSHAAYNELTDTAGYPAAALATHFRKRPIPRAVNYGTVGTVIAQLFTSAMDKYNKKRINGTVVKTEFWDKNTTKSFCQSSKCLNNSEQCIGEGECYSTSHQKLHDYIGVRASHTALERSKKDYQGPFVLNDTKLNTEDKMFFIFFASLYCPYSVNEKLSNEGEKSKEVQERADFEEVSFPKSLNEVVSIYEKFNKTFNCNGTLSDTCNLVPEEKIPDIGC*	TRUE	sp|Q18673|NEPL1_CAEEL`Q18673`Q:15-333,H:425-739`23.35%ID`E:4e-18`RecName: Full=Neprilysin-1; EC=3.4.24.-;`Eukaryota; Metazoa; Ecdysozoa; Nematoda; Chromadorea; Rhabditida; Rhabditoidea; Rhabditidae; Peloderinae; Caenorhabditis.
comp91000_c7	12.0338	0.032266	0.00268129	0.000855459	372.955			TRUE	NA
comp83887_c0	72.4338	0.209591	0.00289355	1.85483e-16	345.596			TRUE	NA
comp60947_c0	187.453	0.543091	0.0028972	4.96435e-40	345.16			TRUE	NA
comp94119_c1	175.776	0.521059	0.00296434	8.91245e-38	337.344			TRUE	NA
comp99781_c0	102.48	0.318094	0.00310395	7.18346e-23	322.17			TRUE	NA
comp87066_c3	48.5975	0.154034	0.00316958	1.11483e-11	315.499			TRUE	sp|Q202J4|SMD_IXOSC`Q202J4`Q:12-314,H:7-310`45.28%ID`E:2e-83`RecName: Full=Sphingomyelin phosphodiesterase D; Short=SMD; Short=SMase D; Short=Sphingomyelinase D; EC=3.1.4.41; Flags: Precursor;`Eukaryota; Metazoa; Ecdysozoa; Arthropoda; Chelicerata; Arachnida; Acari; Parasitiformes; Ixodida; Ixodoidea; Ixodidae; Ixodinae; Ixodes.
comp43036_c0	26.7392	0.0873295	0.00326598	4.4439e-07	306.187			TRUE	NA
comp61088_c0	47.0703	0.159152	0.00338116	1.86114e-11	295.757			TRUE	NA
comp87346_c0	30.992	0.114518	0.00369509	4.10845e-08	270.63			TRUE	NA
comp92640_c1	63.1415	0.244634	0.00387438	3.91716e-15	258.106			TRUE	NA
comp94734_c2	29.3523	0.12201	0.00415674	7.2862e-08	240.573			TRUE	NA
comp95934_c8	281.436	1.20379	0.00427733	1.21708e-62	233.791			TRUE	NA
comp93952_c0	290.283	1.47729	0.00508914	5.38566e-66	196.497			TRUE	NA
comp97457_c1	20.3911	0.111614	0.00547366	4.92347e-06	182.693			TRUE	NA
comp97457_c0	13.813	0.0769615	0.00557168	0.000167444	179.479			TRUE	NA
comp93732_c0	164.559	0.974921	0.00592445	7.52978e-39	168.792			TRUE	NA
comp96347_c0	29.1398	0.172935	0.00593466	4.09811e-08	168.502			TRUE	NA
comp95557_c1	262.024	1.63181	0.00622771	3.85116e-61	160.573			TRUE	NA
comp92813_c2	30.4307	0.196273	0.00644982	1.77453e-08	155.043			TRUE	sp|O76840|PPN1_CAEEL`O76840`Q:33-144,H:1852-1965`34.21%ID`E:2e-16`RecName: Full=Papilin; AltName: Full=Abnormal cell migration protein 6; Flags: Precursor;`Eukaryota; Metazoa; Ecdysozoa; Nematoda; Chromadorea; Rhabditida; Rhabditoidea; Rhabditidae; Peloderinae; Caenorhabditis.
comp94920_c10	13.3809	0.0865895	0.00647112	0.000187166	154.533			TRUE	NA
comp81681_c0	37.6746	0.248717	0.00660172	3.49426e-10	151.476			TRUE	sp|Q9V427|INX2_DROME`Q9V427`Q:1-356,H:1-353`48.18%ID`E:1e-124`RecName: Full=Innexin inx2; Short=Innexin-2; AltName: Full=Gap junction protein prp33; AltName: Full=Pas-related protein 33;`Eukaryota; Metazoa; Ecdysozoa; Arthropoda; Hexapoda; Insecta; Pterygota; Neoptera; Endopterygota; Diptera; Brachycera; Muscomorpha; Ephydroidea; Drosophilidae; Drosophila; Sophophora.
comp84261_c0	11.6109	0.0790017	0.00680412	0.000484665	146.97			TRUE	NA
comp98347_c0	12.0881	0.0842106	0.00696642	0.000364733	143.546			TRUE	NA
comp91557_c0	101.01	0.726031	0.00718773	5.73818e-25	139.126			TRUE	NA
comp94474_c0	18.7616	0.146992	0.00783471	7.9749e-06	127.637			TRUE	NA
comp95365_c0	11.2992	0.0947532	0.00838587	0.000508548	119.248			TRUE	NA
comp88660_c0	183.327	1.57247	0.0085774	1.24677e-44	116.585			TRUE	NA
comp60290_c1	209.46	1.85212	0.00884239	7.28891e-51	113.092			TRUE	NA
comp94776_c2	11.1887	0.100134	0.00894952	0.000523241	111.738			TRUE	NA
comp97074_c1	22.4794	0.201255	0.00895286	8.8089e-07	111.696			TRUE	NA
comp82720_c0	1949.42	17.6479	0.00905289	0	110.462			TRUE	NA
comp98991_c0	22.1403	0.200501	0.00905594	1.05256e-06	110.425			TRUE	NA
comp97852_c5	23.9257	0.217615	0.00909545	3.86615e-07	109.945			TRUE	NA
comp91094_c0	42.8	0.390378	0.00912098	1.12851e-11	109.637			TRUE	sp|D3Z5L6|S18B1_MOUSE`D3Z5L6`Q:81-484,H:51-448`22.82%ID`E:2e-22`RecName: Full=MFS-type transporter SLC18B1; AltName: Full=Solute carrier family 18 member B1;`Eukaryota; Metazoa; Chordata; Craniata; Vertebrata; Euteleostomi; Mammalia; Eutheria; Euarchontoglires; Glires; Rodentia; Sciurognathi; Muroidea; Muridae; Murinae; Mus; Mus.
comp93290_c0	51.172	0.472577	0.00923507	1.11037e-13	108.283			TRUE	NA
comp91575_c2	22.0465	0.213135	0.00966753	1.04281e-06	103.439			TRUE	NA
comp89416_c0	12.1103	0.117971	0.00974138	0.000294226	102.655			TRUE	NA
comp88800_c0	691.869	6.87843	0.0099418	4.04293e-165	100.585			TRUE	NA
comp62612_c0	13.657	0.136416	0.00998869	0.000119062	100.113			TRUE	NA
comp89838_c8	36.1656	0.383158	0.0105945	3.50788e-10	94.3882			TRUE	NA
comp84107_c0	13.8676	0.154144	0.0111154	9.97449e-05	89.9653			TRUE	NA
comp95515_c0	11.868	0.134872	0.0113643	0.000315625	87.995			TRUE	NA
comp90261_c0	149.154	1.71505	0.0114985	2.27949e-37	86.9678			TRUE	NA
comp95156_c0	39.3829	0.506735	0.0128669	4.60734e-11	77.7189			TRUE	NA
comp87308_c2	11.6434	0.15676	0.0134635	0.000339706	74.275			TRUE	NA
comp104114_c0	24.154	0.336843	0.0139456	2.41532e-07	71.707			TRUE	NA
comp87398_c0	13.6978	0.19558	0.0142782	0.000100004	70.0369			TRUE	NA
comp96917_c4	45.4428	0.650997	0.0143256	1.37277e-12	69.805			TRUE	NA
comp40094_c0	75.4305	1.1681	0.0154858	6.17764e-20	64.5751			TRUE	NA
comp93298_c1	94.6491	1.59615	0.0168639	1.19671e-24	59.2983			TRUE	NA
comp92301_c1	11.1974	0.192542	0.0171952	0.000422456	58.1557			TRUE	NA
comp92220_c0	78.7711	1.41066	0.0179083	8.49164e-21	55.8399			TRUE	NA
comp98346_c3	39.1142	0.720997	0.0184331	4.34958e-11	54.2501			TRUE	NA
comp94256_c0	30.4035	0.569296	0.0187247	6.1836e-09	53.4055			TRUE	sp|Q7YRQ8|TFPI2_BOVIN`Q7YRQ8`Q:22-209,H:21-205`28.19%ID`E:2e-12`RecName: Full=Tissue factor pathway inhibitor 2; Short=TFPI-2; Flags: Precursor;`Eukaryota; Metazoa; Chordata; Craniata; Vertebrata; Euteleostomi; Mammalia; Eutheria; Laurasiatheria; Cetartiodactyla; Ruminantia; Pecora; Bovidae; Bovinae; Bos.
comp40183_c0	548.026	10.5659	0.0192799	1.92239e-134	51.8675			TRUE	NA
comp89819_c0	26.185	0.507061	0.0193646	6.90556e-08	51.6408			TRUE	NA
comp98727_c0	27.7585	0.54286	0.0195566	2.80382e-08	51.1337			TRUE	NA
comp93937_c1	10.2225	0.202244	0.0197841	0.000751829	50.5455			TRUE	sp|Q9R1I1|CHST4_MOUSE`Q9R1I1`Q:231-382,H:191-358`26.63%ID`E:8e-12`RecName: Full=Carbohydrate sulfotransferase 4; EC=2.8.2.-; AltName: Full=Galactose/N-acetylglucosamine/N-acetylglucosamine 6-O-sulfotransferase 3; Short=GST-3; AltName: Full=High endothelial cells N-acetylglucosamine 6-O-sulfotransferase; Short=HEC-GlcNAc6ST; AltName: Full=L-selectin ligand sulfotransferase; Short=LSST; AltName: Fu…
comp89715_c0	9.77132	0.204293	0.0209074	0.000987341	47.8299			TRUE	NA
comp90788_c0	147.157	3.15357	0.0214299	2.06999e-37	46.6637			TRUE	NA
comp87083_c0	109.474	2.40476	0.0219666	2.98083e-28	45.5237			TRUE	NA
comp113022_c0	16.6374	0.372416	0.0223842	1.7375e-05	44.6744			TRUE	NA
comp93068_c0	11.0359	0.24994	0.0226479	0.000467723	44.1541			TRUE	sp|Q02157|LIPP_RABIT`Q02157`Q:43-222,H:18-193`35.29%ID`E:6e-21`RecName: Full=Pancreatic triacylglycerol lipase; Short=PL; Short=PTL; Short=Pancreatic lipase; EC=3.1.1.3; Flags: Precursor;`Eukaryota; Metazoa; Chordata; Craniata; Vertebrata; Euteleostomi; Mammalia; Eutheria; Euarchontoglires; Glires; Lagomorpha; Leporidae; Oryctolagus.
comp88909_c0	32.7298	0.75396	0.0230359	1.70224e-09	43.4105			TRUE	sp|P58743|S26A5_HUMAN`P58743`Q:8-721,H:15-736`31.69%ID`E:3e-119`RecName: Full=Prestin; AltName: Full=Solute carrier family 26 member 5;`Eukaryota; Metazoa; Chordata; Craniata; Vertebrata; Euteleostomi; Mammalia; Eutheria; Euarchontoglires; Primates; Haplorrhini; Catarrhini; Hominidae; Homo.
comp95188_c1	30.5713	0.727873	0.023809	5.90404e-09	42.0009			TRUE	NA
comp94507_c6	13.7609	0.329835	0.0239691	9.46297e-05	41.7204			TRUE	NA
comp91090_c0	59.7886	1.4477	0.0242137	4.07357e-16	41.299			TRUE	NA
comp95708_c0	37.4076	0.929504	0.024848	1.25043e-10	40.2447			TRUE	sp|Q868Z9|PPN_DROME`Q868Z9`Q:13-131,H:1786-1900`31.09%ID`E:1e-11`RecName: Full=Papilin; Flags: Precursor;`Eukaryota; Metazoa; Ecdysozoa; Arthropoda; Hexapoda; Insecta; Pterygota; Neoptera; Endopterygota; Diptera; Brachycera; Muscomorpha; Ephydroidea; Drosophilidae; Drosophila; Sophophora.
comp94245_c1	22.444	0.559432	0.0249257	6.27011e-07	40.1192			TRUE	NA
comp89113_c1	45.574	1.13963	0.0250061	1.24867e-12	39.9902			TRUE	sp|A8WQK3|ACH1_CAEBR`A8WQK3`Q:45-331,H:23-315`25.42%ID`E:6e-18`RecName: Full=Acetylcholine receptor subunit alpha-type acr-16; Flags: Precursor;`Eukaryota; Metazoa; Ecdysozoa; Nematoda; Chromadorea; Rhabditida; Rhabditoidea; Rhabditidae; Peloderinae; Caenorhabditis.
comp93136_c3	10.5061	0.265193	0.0252417	0.000653652	39.617			TRUE	sp|Q9WVG5|LIPE_MOUSE`Q9WVG5`Q:108-292,H:115-308`40.69%ID`E:7e-32`RecName: Full=Endothelial lipase; EC=3.1.1.3; AltName: Full=Endothelial cell-derived lipase; Short=EDL; Flags: Precursor;`Eukaryota; Metazoa; Chordata; Craniata; Vertebrata; Euteleostomi; Mammalia; Eutheria; Euarchontoglires; Glires; Rodentia; Sciurognathi; Muroidea; Muridae; Murinae; Mus; Mus.
comp93579_c0	93.4916	2.3729	0.0253809	2.8018e-24	39.3997			TRUE	NA
comp90145_c0	27.7724	0.706381	0.0254347	3.01258e-08	39.3164			TRUE	NA
comp97443_c2	34.6921	0.908924	0.0261997	6.0547e-10	38.1683			TRUE	sp|P83088|FUCTC_DROME`P83088`Q:98-415,H:87-422`38.37%ID`E:2e-59`RecName: Full=Alpha-(1,3)-fucosyltransferase C; EC=2.4.1.-; AltName: Full=Galactoside 3-L-fucosyltransferase;`Eukaryota; Metazoa; Ecdysozoa; Arthropoda; Hexapoda; Insecta; Pterygota; Neoptera; Endopterygota; Diptera; Brachycera; Muscomorpha; Ephydroidea; Drosophilidae; Drosophila; Sophophora.
comp95515_c3	11.349	0.303201	0.0267161	0.000402639	37.4306			TRUE	sp|Q9NGX9|CP302_DROME`Q9NGX9`Q:65-501,H:18-444`35.99%ID`E:9e-95`RecName: Full=Cytochrome P450 302a1, mitochondrial; EC=1.14.99.-; AltName: Full=Protein disembodied; Flags: Precursor;`Eukaryota; Metazoa; Ecdysozoa; Arthropoda; Hexapoda; Insecta; Pterygota; Neoptera; Endopterygota; Diptera; Brachycera; Muscomorpha; Ephydroidea; Drosophilidae; Drosophila; Sophophora.
comp96532_c1	37.4672	1.00789	0.0269005	1.2922e-10	37.1741			TRUE	NA
comp95774_c0	31.0179	0.850364	0.0274153	5.0314e-09	36.476			TRUE	NA
comp59142_c0	16.8338	0.470601	0.0279558	1.67226e-05	35.7707			TRUE	NA
comp40311_c0	191.377	5.35478	0.0279802	9.83368e-48	35.7395			TRUE	NA
comp84190_c0	159.139	4.48688	0.0281948	5.67393e-40	35.4676			TRUE	NA
comp89810_c1	10.9458	0.324211	0.0296197	0.000529105	33.7614			TRUE	NA
comp84921_c0	10.4793	0.33215	0.0316958	0.000715954	31.5499			TRUE	NA
comp87487_c0	47.7341	1.55597	0.0325967	5.44589e-13	30.6779			TRUE	NA
comp94805_c1	11.0282	0.381842	0.034624	0.000542412	28.8817			TRUE	NA
comp93744_c2	106.776	3.75663	0.0351822	5.59167e-27	28.4235			TRUE	NA
comp91992_c0	14.133	0.518602	0.0366944	9.41065e-05	27.2521			TRUE	sp|Q868Z9|PPN_DROME`Q868Z9`Q:47-237,H:1841-2054`25.46%ID`E:2e-13`RecName: Full=Papilin; Flags: Precursor;`Eukaryota; Metazoa; Ecdysozoa; Arthropoda; Hexapoda; Insecta; Pterygota; Neoptera; Endopterygota; Diptera; Brachycera; Muscomorpha; Ephydroidea; Drosophilidae; Drosophila; Sophophora.
comp81687_c0	70.2881	2.5929	0.0368895	3.11838e-18	27.108			TRUE	NA
comp95997_c3	33.0127	1.22328	0.0370549	2.43315e-09	26.987			TRUE	sp|O75173|ATS4_HUMAN`O75173`Q:87-410,H:125-424`26.73%ID`E:3e-11`RecName: Full=A disintegrin and metalloproteinase with thrombospondin motifs 4; Short=ADAM-TS 4; Short=ADAM-TS4; Short=ADAMTS-4; EC=3.4.24.82; AltName: Full=ADMP-1; AltName: Full=Aggrecanase-1; Flags: Precursor;`Eukaryota; Metazoa; Chordata; Craniata; Vertebrata; Euteleostomi; Mammalia; Eutheria; Euarchontoglires; Primates; Haplorrhi…
comp90991_c0	20.0019	0.746595	0.0373261	3.44905e-06	26.7909			TRUE	NA
comp92333_c0	60.8096	2.2717	0.0373575	5.78691e-16	26.7684			TRUE	sp|Q60HE9|MA2B1_MACFA`Q60HE9`Q:33-1038,H:52-1004`44.77%ID`E:0`RecName: Full=Lysosomal alpha-mannosidase; Short=Laman; EC=3.2.1.24; AltName: Full=Lysosomal acid alpha-mannosidase; AltName: Full=Mannosidase alpha class 2B member 1; AltName: Full=Mannosidase alpha-B; Flags: Precursor;`Eukaryota; Metazoa; Chordata; Craniata; Vertebrata; Euteleostomi; Mammalia; Eutheria; Euarchontoglires; Primates; Ha…
comp92696_c0	18.9063	0.706564	0.0373718	6.39512e-06	26.7581			TRUE	NA
comp92271_c0	63.0089	2.49641	0.03962	2.148e-16	25.2398			TRUE	NA
comp111076_c0	17.8591	0.715627	0.0400707	1.24242e-05	24.9559			TRUE	NA
comp89107_c0	16.6543	0.678156	0.0407197	2.48471e-05	24.5582			TRUE	NA
comp97948_c2	15.9639	0.655857	0.0410838	3.69547e-05	24.3405			TRUE	NA
comp97708_c0	127.909	5.43295	0.042475	2.15488e-31	23.5433			TRUE	sp|Q9Y345|SC6A5_HUMAN`Q9Y345`Q:101-704,H:180-760`39.22%ID`E:1e-147`RecName: Full=Sodium- and chloride-dependent glycine transporter 2; Short=GlyT-2; Short=GlyT2; AltName: Full=Solute carrier family 6 member 5;`Eukaryota; Metazoa; Chordata; Craniata; Vertebrata; Euteleostomi; Mammalia; Eutheria; Euarchontoglires; Primates; Haplorrhini; Catarrhini; Hominidae; Homo.
comp88954_c0	159.514	6.89948	0.0432531	1.20426e-38	23.1197			TRUE	NA
comp94643_c0	14.3937	0.652184	0.0453104	9.88261e-05	22.07			TRUE	NA
comp93532_c0	26.5984	1.27202	0.0478233	1.34542e-07	20.9103			TRUE	NA
comp86219_c0	41.184	1.97011	0.0478369	5.35621e-11	20.9044			TRUE	NA
comp83552_c1	17.7859	0.861952	0.0484626	1.65281e-05	20.6345			TRUE	NA
comp89019_c0	23.149	1.21412	0.0524482	1.04319e-06	19.0664			TRUE	NA
comp99362_c0	112.366	5.90028	0.0525096	5.43611e-27	19.0441			TRUE	NA
comp97708_c2	192.747	10.1502	0.052661	4.58721e-45	18.9894			TRUE	NA
comp97382_c1	10.8257	0.612582	0.056586	0.000909013	17.6722			TRUE	NA
comp89221_c0	47.2053	2.68099	0.0567943	4.36744e-12	17.6074			TRUE	NA
comp92182_c0	19.7714	1.15065	0.058198	7.77653e-06	17.1827			TRUE	NA
comp94690_c0	14.5758	0.86103	0.0590724	0.000126301	16.9284			TRUE	sp|Q868Z9|PPN_DROME`Q868Z9`Q:32-169,H:2123-2266`28.77%ID`E:5e-14`RecName: Full=Papilin; Flags: Precursor;`Eukaryota; Metazoa; Ecdysozoa; Arthropoda; Hexapoda; Insecta; Pterygota; Neoptera; Endopterygota; Diptera; Brachycera; Muscomorpha; Ephydroidea; Drosophilidae; Drosophila; Sophophora.
comp91604_c0	478.152	28.3682	0.0593288	8.74706e-107	16.8552			TRUE	NA
comp83552_c0	11.0506	0.661819	0.0598899	0.000857782	16.6973			TRUE	NA
comp94535_c2	36.9826	2.22363	0.0601266	1.08889e-09	16.6316			TRUE	NA
comp91712_c0	12.139	0.736319	0.0606574	0.000484261	16.486			TRUE	sp|Q868Z9|PPN_DROME`Q868Z9`Q:46-441,H:2008-2416`24.58%ID`E:4e-37`RecName: Full=Papilin; Flags: Precursor;`Eukaryota; Metazoa; Ecdysozoa; Arthropoda; Hexapoda; Insecta; Pterygota; Neoptera; Endopterygota; Diptera; Brachycera; Muscomorpha; Ephydroidea; Drosophilidae; Drosophila; Sophophora.
comp97708_c3	77.4124	4.73937	0.0612224	1.32662e-18	16.3339			TRUE	NA
comp96030_c0	13.0333	0.802061	0.0615392	0.000305861	16.2498			TRUE	NA
comp89810_c0	36.6905	2.30654	0.0628648	1.50216e-09	15.9072			TRUE	NA
comp92988_c0	159.526	10.0464	0.0629766	2.08666e-36	15.8789			TRUE	NA
comp87201_c0	96.6441	6.11785	0.063303	1.09936e-22	15.7971			TRUE	NA
comp97911_c0	24.4214	1.59992	0.0655131	9.14298e-07	15.2641			TRUE	NA
comp93385_c4	47.5037	3.14748	0.0662575	8.01107e-12	15.0926			TRUE	NA
comp94643_c2	16.4056	1.11355	0.0678764	6.13169e-05	14.7327			TRUE	NA
comp89243_c0	12.993	0.929882	0.0715679	0.000393675	13.9728			TRUE	sp|Q71MM5|DMRT1_DANRE`Q71MM5`Q:79-157,H:1-78`55.7%ID`E:9e-20`RecName: Full=Doublesex- and mab-3-related transcription factor 1;`Eukaryota; Metazoa; Chordata; Craniata; Vertebrata; Euteleostomi; Actinopterygii; Neopterygii; Teleostei; Ostariophysi; Cypriniformes; Cyprinidae; Danio.
comp95698_c0	41.0488	2.95331	0.0719464	3.05946e-10	13.8992			TRUE	sp|Q61976|MYCN_MARMO`Q61976`Q:740-818,H:376-454`48.1%ID`E:3e-13`RecName: Full=N-myc proto-oncogene protein; AltName: Full=N-myc1;`Eukaryota; Metazoa; Chordata; Craniata; Vertebrata; Euteleostomi; Mammalia; Eutheria; Euarchontoglires; Glires; Rodentia; Sciurognathi; Sciuridae; Xerinae; Marmotini; Marmota.
comp83995_c0	58.3614	4.1989	0.0719465	6.05427e-14	13.8992			TRUE	sp|Q5RC84|HEXA_PONAB`Q5RC84`Q:51-555,H:24-523`51.26%ID`E:2e-177`RecName: Full=Beta-hexosaminidase subunit alpha; EC=3.2.1.52; AltName: Full=Beta-N-acetylhexosaminidase subunit alpha; Short=Hexosaminidase subunit A; AltName: Full=N-acetyl-beta-glucosaminidase subunit alpha; Flags: Precursor;`Eukaryota; Metazoa; Chordata; Craniata; Vertebrata; Euteleostomi; Mammalia; Eutheria; Euarchontoglires; Pri…
comp93251_c0	15.9754	1.16073	0.072657	8.75352e-05	13.7633			TRUE	NA
comp89916_c0	85.0918	6.22126	0.0731123	1.47648e-19	13.6776			TRUE	NA
comp93808_c3	19.7175	1.44533	0.073302	1.34129e-05	13.6422			TRUE	NA
comp40181_c0	12147.5	905.599	0.0745501	0	13.4138			TRUE	NA
comp85201_c0	26.9596	2.09043	0.0775394	4.33877e-07	12.8967			TRUE	sp|P86392|VMPA_TITSE`P86392`Q:175-385,H:6-226`30.17%ID`E:5e-10`RecName: Full=Snake venom metalloproteinase antarease; Short=SVMP; EC=3.4.24.-; Flags: Fragments;`Eukaryota; Metazoa; Ecdysozoa; Arthropoda; Chelicerata; Arachnida; Scorpiones; Buthida; Buthoidea; Buthidae; Tityus.
comp95408_c3	31.9967	2.48291	0.0775989	3.69606e-08	12.8868			TRUE	NA
comp93682_c6	21.539	1.73117	0.0803737	6.95967e-06	12.4419			TRUE	sp|Q90744|NAGAB_CHICK`Q90744`Q:64-463,H:1-399`53.45%ID`E:2e-144`RecName: Full=Alpha-N-acetylgalactosaminidase; EC=3.2.1.49; AltName: Full=Alpha-galactosidase B;`Eukaryota; Metazoa; Chordata; Craniata; Vertebrata; Euteleostomi; Archosauria; Dinosauria; Saurischia; Theropoda; Coelurosauria; Aves; Neognathae; Galliformes; Phasianidae; Phasianinae; Gallus.
comp85420_c1	20.3314	1.6569	0.0814949	1.30874e-05	12.2707			TRUE	sp|Q90XD2|SPEB_CHICK`Q90XD2`Q:71-408,H:5-340`57.4%ID`E:6e-130`RecName: Full=Agmatinase, mitochondrial; EC=3.5.3.11; AltName: Full=Agmatine ureohydrolase; Short=AUH; Flags: Precursor;`Eukaryota; Metazoa; Chordata; Craniata; Vertebrata; Euteleostomi; Archosauria; Dinosauria; Saurischia; Theropoda; Coelurosauria; Aves; Neognathae; Galliformes; Phasianidae; Phasianinae; Gallus.
comp96622_c9	67.2127	5.55553	0.0826558	2.59294e-15	12.0984			TRUE	NA
comp97964_c9	21.1422	1.75158	0.0828475	9.23643e-06	12.0704			TRUE	NA
comp96911_c0	163.63	13.7523	0.0840449	7.89316e-35	11.8984			TRUE	NA
comp91278_c2	35.4976	3.11722	0.0878149	1.22277e-08	11.3876			TRUE	NA
comp89181_c0	45.3096	4.00559	0.0884047	1.2823e-10	11.3116			TRUE	NA
comp95041_c0	34.2613	3.04078	0.0887525	2.30599e-08	11.2673			TRUE	sp|Q10751|ACE_CHICK`Q10751`Q:18-614,H:528-1119`46%ID`E:0`RecName: Full=Angiotensin-converting enzyme; Short=ACE; EC=3.2.1.-; EC=3.4.15.1; AltName: Full=Dipeptidyl carboxypeptidase I; AltName: Full=Kininase II; Flags: Fragment;`Eukaryota; Metazoa; Chordata; Craniata; Vertebrata; Euteleostomi; Archosauria; Dinosauria; Saurischia; Theropoda; Coelurosauria; Aves; Neognathae; Galliformes; Phasianidae;…
comp95320_c0	27.5629	2.46097	0.0892856	5.53404e-07	11.2			TRUE	sp|P86392|VMPA_TITSE`P86392`Q:31-174,H:79-220`34.48%ID`E:8e-16`RecName: Full=Snake venom metalloproteinase antarease; Short=SVMP; EC=3.4.24.-; Flags: Fragments;`Eukaryota; Metazoa; Ecdysozoa; Arthropoda; Chelicerata; Arachnida; Scorpiones; Buthida; Buthoidea; Buthidae; Tityus.
comp83829_c0	44.162	3.97478	0.0900046	2.45698e-10	11.1105			TRUE	NA
comp90722_c1	14.325	1.29292	0.0902565	0.000314107	11.0795			TRUE	NA
comp90329_c0	24.2205	2.19882	0.0907833	2.85205e-06	11.0152			TRUE	NA
comp91481_c1	21.3274	1.98709	0.0931706	1.21718e-05	10.733			TRUE	NA
comp96164_c9	32.049	3.03292	0.0946336	8.8529e-08	10.5671			TRUE	NA
comp80643_c0	30.6407	2.90766	0.0948954	1.71739e-07	10.5379			TRUE	NA
comp97964_c12	15.4856	1.47202	0.0950573	0.000202977	10.52			TRUE	NA
comp87293_c0	13.9134	1.33845	0.0961989	0.000440393	10.3951			TRUE	sp|Q202J4|SMD_IXOSC`Q202J4`Q:63-365,H:21-323`45.75%ID`E:3e-89`RecName: Full=Sphingomyelin phosphodiesterase D; Short=SMD; Short=SMase D; Short=Sphingomyelinase D; EC=3.1.4.41; Flags: Precursor;`Eukaryota; Metazoa; Ecdysozoa; Arthropoda; Chelicerata; Arachnida; Acari; Parasitiformes; Ixodida; Ixodoidea; Ixodidae; Ixodinae; Ixodes.
comp93445_c3	3490.92	335.983	0.0962448	0	10.3902			TRUE	NA
comp94867_c5	19.1671	1.89762	0.0990041	4.04335e-05	10.1006			TRUE	NA
comp95039_c2	28.0266	2.78063	0.0992142	6.97575e-07	10.0792			TRUE	sp|Q18673|NEPL1_CAEEL`Q18673`Q:82-454,H:388-754`37.6%ID`E:5e-85`RecName: Full=Neprilysin-1; EC=3.4.24.-;`Eukaryota; Metazoa; Ecdysozoa; Nematoda; Chromadorea; Rhabditida; Rhabditoidea; Rhabditidae; Peloderinae; Caenorhabditis.
comp97868_c9	24.6416	2.4548	0.09962	3.3283e-06	10.0381			TRUE	NA
comp95934_c0	14.6823	1.47232	0.100279	0.000337372	9.97219			TRUE	NA
comp92594_c1	52.2228	5.24368	0.10041	1.38685e-11	9.95919			TRUE	NA
comp95050_c0	26.7017	2.70536	0.101318	1.39619e-06	9.86994			TRUE	NA
comp99132_c0	689.861	70.4853	0.102173	1.65531e-132	9.78731			TRUE	NA
comp95219_c0	22.3209	2.28659	0.102441	1.06614e-05	9.76167			TRUE	NA
comp91125_c0	19.5333	2.03672	0.104269	4.02543e-05	9.59056			TRUE	NA
comp80643_c1	50.674	5.29548	0.104501	3.82314e-11	9.56929			TRUE	NA
comp93152_c0	36.5634	3.89138	0.106428	2.18742e-08	9.39599			TRUE	sp|P80035|LIPG_CANFA`P80035`Q:35-398,H:34-393`39.62%ID`E:3e-84`RecName: Full=Gastric triacylglycerol lipase; Short=GL; Short=Gastric lipase; EC=3.1.1.3; Flags: Precursor;`Eukaryota; Metazoa; Chordata; Craniata; Vertebrata; Euteleostomi; Mammalia; Eutheria; Laurasiatheria; Carnivora; Caniformia; Canidae; Canis.
comp89922_c0	33.4172	3.5749	0.106978	9.03489e-08	9.34774			TRUE	sp|O02485|YDJ1_CAEEL`O02485`Q:59-397,H:3-315`45.13%ID`E:1e-101`RecName: Full=Uncharacterized protein ZK1073.1;`Eukaryota; Metazoa; Ecdysozoa; Nematoda; Chromadorea; Rhabditida; Rhabditoidea; Rhabditidae; Peloderinae; Caenorhabditis.
comp96415_c0	52.2044	5.61642	0.107585	2.49418e-11	9.29495			TRUE	sp|Q9Y4C8|RBM19_HUMAN`Q9Y4C8`Q:1-835,H:1-927`42.86%ID`E:0`RecName: Full=Probable RNA-binding protein 19; AltName: Full=RNA-binding motif protein 19;`Eukaryota; Metazoa; Chordata; Craniata; Vertebrata; Euteleostomi; Mammalia; Eutheria; Euarchontoglires; Primates; Haplorrhini; Catarrhini; Hominidae; Homo.
comp60522_c0	28.3511	3.12684	0.11029	9.83948e-07	9.06701			TRUE	sp|P27615|SCRB2_RAT`P27615`Q:39-498,H:37-468`34.56%ID`E:3e-104`RecName: Full=Lysosome membrane protein 2; AltName: Full=85 kDa lysosomal membrane sialoglycoprotein; Short=LGP85; AltName: Full=CD36 antigen-like 2; AltName: Full=Lysosome membrane protein II; Short=LIMP II; AltName: Full=Scavenger receptor class B member 2; AltName: CD_antigen=CD36;`Eukaryota; Metazoa; Chordata; Craniata; Vertebrata…
comp89910_c0	14.7406	1.63909	0.111196	0.00042531	8.99316			TRUE	NA
comp91518_c1	75.6068	8.41962	0.111361	1.48081e-15	8.97983			TRUE	NA
comp87263_c0	40.9986	4.6416	0.113214	4.73724e-09	8.83286			TRUE	NA
comp40333_c0	144.307	16.3498	0.113299	4.48918e-28	8.8262			TRUE	sp|Q96D46|NMD3_HUMAN`Q96D46`Q:16-503,H:15-498`59.1%ID`E:0`RecName: Full=60S ribosomal export protein NMD3; Short=hNMD3;`Eukaryota; Metazoa; Chordata; Craniata; Vertebrata; Euteleostomi; Mammalia; Eutheria; Euarchontoglires; Primates; Haplorrhini; Catarrhini; Hominidae; Homo.
comp95860_c10	69.1069	7.99748	0.115726	3.74129e-14	8.64109			TRUE	NA
comp89034_c0	59.6438	6.93171	0.116219	2.12161e-12	8.60448			TRUE	NA
comp96694_c2	21.3032	2.49941	0.117326	2.77755e-05	8.5233			TRUE	NA
comp99358_c0	177.007	20.9015	0.118083	1.61508e-33	8.46863			TRUE	sp|P30531|SC6A1_HUMAN`P30531`Q:57-598,H:35-574`48.43%ID`E:0`RecName: Full=Sodium- and chloride-dependent GABA transporter 1; Short=GAT-1; AltName: Full=Solute carrier family 6 member 1;`Eukaryota; Metazoa; Chordata; Craniata; Vertebrata; Euteleostomi; Mammalia; Eutheria; Euarchontoglires; Primates; Haplorrhini; Catarrhini; Hominidae; Homo.
comp83459_c0	168.408	20.0742	0.119199	7.46455e-32	8.3893			TRUE	NA
comp108764_c0	15.5907	1.86667	0.11973	0.000356715	8.35213			TRUE	NA
comp85332_c0	15.1378	1.81931	0.120183	0.000439479	8.32062			TRUE	NA
comp94691_c5	21.556	2.65294	0.123072	2.99994e-05	8.12532			TRUE	sp|Q91WR8|GPX6_MOUSE`Q91WR8`Q:14-195,H:15-198`47.85%ID`E:8e-56`RecName: Full=Glutathione peroxidase 6; Short=GPx-6; Short=GSHPx-6; EC=1.11.1.9; Flags: Precursor;`Eukaryota; Metazoa; Chordata; Craniata; Vertebrata; Euteleostomi; Mammalia; Eutheria; Euarchontoglires; Glires; Rodentia; Sciurognathi; Muroidea; Muridae; Murinae; Mus; Mus.
comp98510_c4	33.2009	4.09312	0.123283	2.24758e-07	8.11139			TRUE	NA
comp109147_c0	16.6371	2.05657	0.123614	0.000249263	8.08973			TRUE	sp|Q9H3G5|CPVL_HUMAN`Q9H3G5`Q:41-488,H:35-466`29.69%ID`E:4e-58`RecName: Full=Probable serine carboxypeptidase CPVL; EC=3.4.16.-; AltName: Full=Carboxypeptidase, vitellogenic-like; AltName: Full=Vitellogenic carboxypeptidase-like protein; Short=VCP-like protein; Short=hVLP; Flags: Precursor;`Eukaryota; Metazoa; Chordata; Craniata; Vertebrata; Euteleostomi; Mammalia; Eutheria; Euarchontoglires; Pri…
comp95219_c1	15.5009	1.91678	0.123656	0.00040707	8.08694			TRUE	NA
comp90559_c0	17.8916	2.21719	0.123923	0.000146724	8.0695			TRUE	NA
comp91353_c3	33.3106	4.14073	0.124307	2.25672e-07	8.04461			TRUE	sp|Q0IIS3|EPHX3_XENTR`Q0IIS3`Q:9-195,H:168-362`32.84%ID`E:5e-25`RecName: Full=Epoxide hydrolase 3; EC=3.3.-.-; AltName: Full=Abhydrolase domain-containing protein 9;`Eukaryota; Metazoa; Chordata; Craniata; Vertebrata; Euteleostomi; Amphibia; Batrachia; Anura; Pipoidea; Pipidae; Xenopodinae; Xenopus; Silurana.
comp91076_c0	41.6201	5.2264	0.125574	7.75083e-09	7.96345			TRUE	NA
comp91123_c0	44.0813	5.59411	0.126904	3.06285e-09	7.87995			TRUE	NA
comp95131_c0	18.4844	2.38599	0.129081	0.000131223	7.74706			TRUE	sp|Q9QXZ7|NR2E3_MOUSE`Q9QXZ7`Q:132-569,H:33-394`50.46%ID`E:1e-126`RecName: Full=Photoreceptor-specific nuclear receptor; AltName: Full=Nuclear receptor subfamily 2 group E member 3; AltName: Full=Retina-specific nuclear receptor;`Eukaryota; Metazoa; Chordata; Craniata; Vertebrata; Euteleostomi; Mammalia; Eutheria; Euarchontoglires; Glires; Rodentia; Sciurognathi; Muroidea; Muridae; Murinae; Mus; …
comp81261_c0	54.5795	7.12602	0.130562	5.59221e-11	7.65919			TRUE	sp|Q8BGK6|YLAT2_MOUSE`Q8BGK6`Q:7-489,H:13-501`49.39%ID`E:5e-169`RecName: Full=Y+L amino acid transporter 2; AltName: Full=Solute carrier family 7 member 6; AltName: Full=y(+)L-type amino acid transporter 2; Short=Y+LAT2; Short=y+LAT-2;`Eukaryota; Metazoa; Chordata; Craniata; Vertebrata; Euteleostomi; Mammalia; Eutheria; Euarchontoglires; Glires; Rodentia; Sciurognathi; Muroidea; Muridae; Murinae;…
comp61011_c0	63.5956	8.35724	0.131412	1.61322e-12	7.60964			TRUE	NA
comp94748_c0	61.9232	8.31095	0.134214	4.01406e-12	7.4508			TRUE	NA
comp98263_c0	47.5788	6.44916	0.135547	1.31005e-09	7.37752			TRUE	sp|Q9VWE0|DOME_DROME`Q9VWE0`Q:78-615,H:35-572`21.65%ID`E:3e-11`RecName: Full=Cytokine receptor; AltName: Full=Protein domeless; Flags: Precursor;`Eukaryota; Metazoa; Ecdysozoa; Arthropoda; Hexapoda; Insecta; Pterygota; Neoptera; Endopterygota; Diptera; Brachycera; Muscomorpha; Ephydroidea; Drosophilidae; Drosophila; Sophophora.
comp96426_c6	59.3129	8.05805	0.135857	1.2936e-11	7.36071			TRUE	NA
comp94794_c0	48.1818	6.709	0.139243	1.31956e-09	7.18167			TRUE	sp|O76840|PPN1_CAEEL`O76840`Q:68-180,H:1852-1965`35.96%ID`E:4e-17`RecName: Full=Papilin; AltName: Full=Abnormal cell migration protein 6; Flags: Precursor;`Eukaryota; Metazoa; Ecdysozoa; Nematoda; Chromadorea; Rhabditida; Rhabditoidea; Rhabditidae; Peloderinae; Caenorhabditis.
comp96703_c4	16.1853	2.30016	0.142115	0.000469671	7.03658			TRUE	NA
comp93682_c0	27.6215	3.94653	0.142879	5.04602e-06	6.99892			TRUE	NA
comp102581_c0	30.7131	4.46655	0.145428	1.66799e-06	6.87626			TRUE	sp|Q9NBX4|RTXE_DROME`Q9NBX4`Q:114-754,H:108-766`23.45%ID`E:1e-21`RecName: Full=Probable RNA-directed DNA polymerase from transposon X-element; EC=2.7.7.49; AltName: Full=Reverse transcriptase;`Eukaryota; Metazoa; Ecdysozoa; Arthropoda; Hexapoda; Insecta; Pterygota; Neoptera; Endopterygota; Diptera; Brachycera; Muscomorpha; Ephydroidea; Drosophilidae; Drosophila; Sophophora.
comp95496_c5	35.5907	5.18213	0.145604	2.53987e-07	6.86796			TRUE	sp|Q9UBY0|SL9A2_HUMAN`Q9UBY0`Q:188-676,H:70-559`45.21%ID`E:5e-141`RecName: Full=Sodium/hydrogen exchanger 2; AltName: Full=Na(+)/H(+) exchanger 2; Short=NHE-2; AltName: Full=Solute carrier family 9 member 2;`Eukaryota; Metazoa; Chordata; Craniata; Vertebrata; Euteleostomi; Mammalia; Eutheria; Euarchontoglires; Primates; Haplorrhini; Catarrhini; Hominidae; Homo.
comp40329_c0	48.4562	7.0559	0.145614	1.80327e-09	6.86748			TRUE	NA
comp91608_c0	146.54	21.3399	0.145625	1.3242e-25	6.86695			TRUE	sp|O14775|GBB5_HUMAN`O14775`Q:54-433,H:25-395`66.49%ID`E:0`RecName: Full=Guanine nucleotide-binding protein subunit beta-5; AltName: Full=Gbeta5; AltName: Full=Transducin beta chain 5;`Eukaryota; Metazoa; Chordata; Craniata; Vertebrata; Euteleostomi; Mammalia; Eutheria; Euarchontoglires; Primates; Haplorrhini; Catarrhini; Hominidae; Homo.
comp96613_c0	43.0637	6.28433	0.145931	1.45403e-08	6.85256			TRUE	sp|O74452|SCW1_SCHPO`O74452`Q:4-147,H:365-506`36.55%ID`E:5e-19`RecName: Full=Cell wall integrity protein scw1; AltName: Full=Strong cell wall protein 1;`Eukaryota; Fungi; Dikarya; Ascomycota; Taphrinomycotina; Schizosaccharomycetes; Schizosaccharomycetales; Schizosaccharomycetaceae; Schizosaccharomyces.
comp87452_c1	20.8067	3.07272	0.147679	8.60309e-05	6.77143			TRUE	NA
comp94422_c2	54.4563	8.04997	0.147824	2.13321e-10	6.76478			TRUE	NA
comp96486_c5	69.5046	10.3448	0.148836	7.90229e-13	6.71879			TRUE	sp|Q9BYM8|HOIL1_HUMAN`Q9BYM8`Q:399-521,H:296-418`28.46%ID`E:2e-07`RecName: Full=RanBP-type and C3HC4-type zinc finger-containing protein 1; EC=6.3.2.-; AltName: Full=HBV-associated factor 4; AltName: Full=Heme-oxidized IRP2 ubiquitin ligase 1; Short=HOIL-1; AltName: Full=Hepatitis B virus X-associated protein 4; AltName: Full=RING finger protein 54; AltName: Full=Ubiquitin-conjugating enzyme 7-in…
comp91041_c0	28.4395	4.27505	0.150321	4.88089e-06	6.65242			TRUE	NA
comp92658_c1	14.8935	2.24339	0.150629	0.000948988	6.63882			TRUE	NA
comp88882_c2	51.7629	7.82282	0.151128	7.43415e-10	6.61691			TRUE	NA
comp95400_c4	16.1578	2.45749	0.152094	0.000595129	6.5749			TRUE	NA
comp91353_c2	37.2115	5.71254	0.153516	2.01331e-07	6.514			TRUE	NA
comp98412_c8	18.5797	2.8636	0.154126	0.000243421	6.48821			TRUE	NA
comp96306_c7	31.9939	5.01836	0.156853	1.6533e-06	6.37538			TRUE	NA
comp91105_c0	30.224	4.75195	0.157224	3.25085e-06	6.36035			TRUE	NA
comp92901_c0	101.281	16.0971	0.158935	1.98449e-17	6.29188			TRUE	NA
comp95811_c1	18.7599	2.9844	0.159085	0.000257309	6.28596			TRUE	sp|P34276|YKJ2_CAEEL`P34276`Q:24-198,H:139-311`30.51%ID`E:2e-19`RecName: Full=GILT-like protein C02D5.2;`Eukaryota; Metazoa; Ecdysozoa; Nematoda; Chromadorea; Rhabditida; Rhabditoidea; Rhabditidae; Peloderinae; Caenorhabditis.
comp40139_c0	299.361	47.7149	0.159389	3.08401e-48	6.27395			TRUE	NA
comp96277_c0	15.4517	2.46909	0.159794	0.00092342	6.25806			TRUE	NA
comp93127_c0	25.5016	4.08102	0.16003	2.09764e-05	6.24883			TRUE	sp|D3Z5L6|S18B1_MOUSE`D3Z5L6`Q:71-367,H:153-442`23.76%ID`E:4e-10`RecName: Full=MFS-type transporter SLC18B1; AltName: Full=Solute carrier family 18 member B1;`Eukaryota; Metazoa; Chordata; Craniata; Vertebrata; Euteleostomi; Mammalia; Eutheria; Euarchontoglires; Glires; Rodentia; Sciurognathi; Muroidea; Muridae; Murinae; Mus; Mus.
comp95333_c5	74.1939	11.8766	0.160075	3.9885e-13	6.24706			TRUE	sp|P17812|PYRG1_HUMAN`P17812`Q:1-574,H:1-574`70.96%ID`E:0`RecName: Full=CTP synthase 1; EC=6.3.4.2; AltName: Full=CTP synthetase 1; AltName: Full=UTP--ammonia ligase 1;`Eukaryota; Metazoa; Chordata; Craniata; Vertebrata; Euteleostomi; Mammalia; Eutheria; Euarchontoglires; Primates; Haplorrhini; Catarrhini; Hominidae; Homo.
comp90786_c0	98.5349	15.8813	0.161175	7.07028e-17	6.20445			TRUE	NA
comp97625_c3	17.6718	2.85286	0.161436	0.000411373	6.19439			TRUE	NA
comp94277_c5	24.7664	4.00695	0.16179	2.92119e-05	6.18085			TRUE	NA
comp40176_c0	574.958	93.6774	0.162929	7.18406e-90	6.13764			TRUE	sp|Q3SX11|NSA2_BOVIN`Q3SX11`Q:1-260,H:1-260`79.62%ID`E:2e-152`RecName: Full=Ribosome biogenesis protein NSA2 homolog; AltName: Full=TGF-beta-inducible nuclear protein 1;`Eukaryota; Metazoa; Chordata; Craniata; Vertebrata; Euteleostomi; Mammalia; Eutheria; Laurasiatheria; Cetartiodactyla; Ruminantia; Pecora; Bovidae; Bovinae; Bos.
comp93445_c1	34.5914	5.66048	0.163639	8.50226e-07	6.11103			TRUE	NA
comp87427_c0	54.8364	8.99051	0.163951	5.80479e-10	6.09937			TRUE	sp|Q8C3I8|F203A_MOUSE`Q8C3I8`Q:6-336,H:29-364`38.76%ID`E:2e-61`RecName: Full=Protein FAM203A; AltName: Full=Brain protein 16;`Eukaryota; Metazoa; Chordata; Craniata; Vertebrata; Euteleostomi; Mammalia; Eutheria; Euarchontoglires; Glires; Rodentia; Sciurognathi; Muroidea; Muridae; Murinae; Mus; Mus.
comp90404_c1	666.984	110.122	0.165105	3.55244e-103	6.05677			TRUE	sp|Q61656|DDX5_MOUSE`Q61656`Q:6-404,H:11-407`69.67%ID`E:0`RecName: Full=Probable ATP-dependent RNA helicase DDX5; EC=3.6.4.13; AltName: Full=DEAD box RNA helicase DEAD1; Short=mDEAD1; AltName: Full=DEAD box protein 5; AltName: Full=RNA helicase p68;`Eukaryota; Metazoa; Chordata; Craniata; Vertebrata; Euteleostomi; Mammalia; Eutheria; Euarchontoglires; Glires; Rodentia; Sciurognathi; Muroidea; Mur…
comp95209_c0	16.7772	2.77534	0.165423	0.000630616	6.0451			TRUE	NA
comp95944_c0	24.4316	4.0463	0.165617	3.73356e-05	6.03801			TRUE	NA
comp96984_c0	17.4713	2.89408	0.165647	0.000489005	6.03692			TRUE	sp|Q9JJZ6|KLF13_MOUSE`Q9JJZ6`Q:179-281,H:165-265`75.73%ID`E:2e-51`RecName: Full=Krueppel-like factor 13; AltName: Full=Basic transcription element-binding protein 3; Short=BTE-binding protein 3; AltName: Full=Erythroid transcription factor FKLF-2; AltName: Full=RANTES factor of late activated T-lymphocytes 1; Short=RFLAT-1; AltName: Full=Transcription factor BTEB3;`Eukaryota; Metazoa; Chordata; C…
comp99117_c0	325.667	55.0676	0.169092	1.25505e-50	5.91395			TRUE	sp|Q5R5H1|METK2_PONAB`Q5R5H1`Q:34-410,H:17-393`75.33%ID`E:0`RecName: Full=S-adenosylmethionine synthase isoform type-2; Short=AdoMet synthase 2; EC=2.5.1.6; AltName: Full=Methionine adenosyltransferase 2; Short=MAT 2;`Eukaryota; Metazoa; Chordata; Craniata; Vertebrata; Euteleostomi; Mammalia; Eutheria; Euarchontoglires; Primates; Haplorrhini; Catarrhini; Hominidae; Pongo.
comp98008_c4	16.1772	2.8008	0.173132	0.000928698	5.77594			TRUE	sp|Q17RP2|TIGD6_HUMAN`Q17RP2`Q:2-468,H:5-480`33.05%ID`E:6e-104`RecName: Full=Tigger transposable element-derived protein 6;`Eukaryota; Metazoa; Chordata; Craniata; Vertebrata; Euteleostomi; Mammalia; Eutheria; Euarchontoglires; Primates; Haplorrhini; Catarrhini; Hominidae; Homo.
comp96557_c0	74.7257	12.9713	0.173586	1.15057e-12	5.76083			TRUE	sp|P52307|5NTD_RHIMP`P52307`Q:59-584,H:20-552`35.36%ID`E:1e-115`RecName: Full=Protein 5NUC; Includes: RecName: Full=UDP-sugar hydrolase; EC=3.6.1.45; AltName: Full=UDP-sugar diphosphatase; AltName: Full=UDP-sugar pyrophosphatase; Includes: RecName: Full=5'-nucleotidase; Short=5'-NT; EC=3.1.3.5; Flags: Precursor; Fragment;`Eukaryota; Metazoa; Ecdysozoa; Arthropoda; Chelicerata; Arachnida; Acari; P…
comp89818_c0	19.8829	3.45972	0.174005	0.000246978	5.74696			TRUE	sp|P97564|GPAT1_RAT`P97564`Q:166-859,H:129-826`31.84%ID`E:2e-116`RecName: Full=Glycerol-3-phosphate acyltransferase 1, mitochondrial; Short=GPAT-1; EC=2.3.1.15; Flags: Precursor;`Eukaryota; Metazoa; Chordata; Craniata; Vertebrata; Euteleostomi; Mammalia; Eutheria; Euarchontoglires; Glires; Rodentia; Sciurognathi; Muroidea; Muridae; Murinae; Rattus.
comp87304_c0	126.353	22.3429	0.176829	3.76333e-20	5.65519			TRUE	sp|Q9U8W8|TL5A_TACTR`Q9U8W8`Q:62-283,H:69-285`41.7%ID`E:6e-54`RecName: Full=Techylectin-5A; Flags: Precursor;`Eukaryota; Metazoa; Ecdysozoa; Arthropoda; Chelicerata; Merostomata; Xiphosura; Limulidae; Tachypleus.
comp97589_c1	69.0984	12.3291	0.178428	1.19971e-11	5.60451			TRUE	NA
comp97933_c7	263.901	47.1818	0.178786	4.94918e-40	5.59328			TRUE	NA
comp99315_c0	324.231	58.143	0.179326	1.0751e-48	5.57643			TRUE	sp|Q1RML7|MAK16_BOVIN`Q1RML7`Q:1-277,H:1-293`60.88%ID`E:4e-109`RecName: Full=Protein MAK16 homolog;`Eukaryota; Metazoa; Chordata; Craniata; Vertebrata; Euteleostomi; Mammalia; Eutheria; Laurasiatheria; Cetartiodactyla; Ruminantia; Pecora; Bovidae; Bovinae; Bos.
comp40306_c0	131.294	23.6305	0.179981	1.15332e-20	5.55615			TRUE	sp|Q5RBB3|NOB1_PONAB`Q5RBB3`Q:36-401,H:2-405`44.25%ID`E:7e-109`RecName: Full=RNA-binding protein NOB1;`Eukaryota; Metazoa; Chordata; Craniata; Vertebrata; Euteleostomi; Mammalia; Eutheria; Euarchontoglires; Primates; Haplorrhini; Catarrhini; Hominidae; Pongo.
comp90608_c0	278.149	50.4425	0.18135	9.74627e-42	5.51419			TRUE	sp|P41777|NOLC1_RAT`P41777`Q:789-866,H:625-702`62.82%ID`E:3e-26`RecName: Full=Nucleolar and coiled-body phosphoprotein 1; AltName: Full=140 kDa nucleolar phosphoprotein; Short=Nopp140; AltName: Full=Nucleolar 130 kDa protein; AltName: Full=Nucleolar phosphoprotein p130;`Eukaryota; Metazoa; Chordata; Craniata; Vertebrata; Euteleostomi; Mammalia; Eutheria; Euarchontoglires; Glires; Rodentia; Sciuro…
comp96828_c0	314.746	57.2406	0.181863	6.4373e-47	5.49864			TRUE	NA
comp87296_c0	30.1775	5.56418	0.184382	9.2472e-06	5.42353			TRUE	NA
comp93440_c2	765.291	142.742	0.18652	1.0962e-109	5.36136			TRUE	sp|Q9BZE4|NOG1_HUMAN`Q9BZE4`Q:32-660,H:1-634`67.19%ID`E:0`RecName: Full=Nucleolar GTP-binding protein 1; AltName: Full=Chronic renal failure gene protein; AltName: Full=GTP-binding protein NGB;`Eukaryota; Metazoa; Chordata; Craniata; Vertebrata; Euteleostomi; Mammalia; Eutheria; Euarchontoglires; Primates; Haplorrhini; Catarrhini; Hominidae; Homo.
comp87133_c0	65.7782	12.271	0.186551	6.95822e-11	5.36048			TRUE	sp|Q5U465|CC125_MOUSE`Q5U465`Q:97-359,H:116-417`29.14%ID`E:3e-21`RecName: Full=Coiled-coil domain-containing protein 125;`Eukaryota; Metazoa; Chordata; Craniata; Vertebrata; Euteleostomi; Mammalia; Eutheria; Euarchontoglires; Glires; Rodentia; Sciurognathi; Muroidea; Muridae; Murinae; Mus; Mus.
comp83110_c0	869.811	164.338	0.188936	2.26315e-123	5.2928			TRUE	sp|Q6P8G1|ILF2_XENTR`Q6P8G1`Q:14-373,H:18-373`58.17%ID`E:1e-148`RecName: Full=Interleukin enhancer-binding factor 2 homolog;`Eukaryota; Metazoa; Chordata; Craniata; Vertebrata; Euteleostomi; Amphibia; Batrachia; Anura; Pipoidea; Pipidae; Xenopodinae; Xenopus; Silurana.
comp96048_c0	140.607	26.8074	0.190654	2.89265e-21	5.24509			TRUE	NA
comp96808_c8	26.0975	5.00168	0.191653	4.68022e-05	5.21776			TRUE	NA
comp97403_c3	160.366	31.2412	0.194812	1.05647e-23	5.13316			TRUE	sp|Q6GL69|MK67I_XENTR`Q6GL69`Q:46-186,H:41-181`46.15%ID`E:1e-35`RecName: Full=MKI67 FHA domain-interacting nucleolar phosphoprotein-like;`Eukaryota; Metazoa; Chordata; Craniata; Vertebrata; Euteleostomi; Amphibia; Batrachia; Anura; Pipoidea; Pipidae; Xenopodinae; Xenopus; Silurana.
comp98005_c0	57.605	11.2304	0.194955	1.81706e-09	5.12938			TRUE	NA
comp98006_c3	18.6541	3.63965	0.195113	0.000624013	5.12523			TRUE	NA
comp93433_c1	18.2005	3.56725	0.195997	0.000741229	5.10211			TRUE	NA
comp92091_c0	676.951	133.472	0.197166	9.69786e-94	5.07186			TRUE	sp|Q2KIH4|RRS1_BOVIN`Q2KIH4`Q:21-338,H:6-326`46.93%ID`E:2e-86`RecName: Full=Ribosome biogenesis regulatory protein homolog;`Eukaryota; Metazoa; Chordata; Craniata; Vertebrata; Euteleostomi; Mammalia; Eutheria; Laurasiatheria; Cetartiodactyla; Ruminantia; Pecora; Bovidae; Bovinae; Bos.
comp95015_c1	20.5484	4.0629	0.197724	0.000351573	5.05756			TRUE	NA
comp98008_c1	37.5379	7.42579	0.197821	1.36673e-06	5.05508			TRUE	NA
comp92554_c0	57.0256	11.3	0.198157	2.69097e-09	5.0465			TRUE	NA
comp93206_c0	42.2125	8.40585	0.199132	3.22332e-07	5.0218			TRUE	NA
comp94717_c11	22.4695	4.47588	0.199198	0.00019328	5.02012			TRUE	NA
comp98308_c0	21.631	4.31497	0.199481	0.000256571	5.01301			TRUE	sp|P21329|RTJK_DROFU`P21329`Q:17-192,H:18-177`30.34%ID`E:4e-09`RecName: Full=RNA-directed DNA polymerase from mobile element jockey; EC=2.7.7.49; AltName: Full=Reverse transcriptase;`Eukaryota; Metazoa; Ecdysozoa; Arthropoda; Hexapoda; Insecta; Pterygota; Neoptera; Endopterygota; Diptera; Brachycera; Muscomorpha; Ephydroidea; Drosophilidae; Drosophila.
comp91492_c1	32.955	6.58598	0.199848	6.506e-06	5.00381			TRUE	sp|Q08509|EPS8_MOUSE`Q08509`Q:65-662,H:65-593`32.45%ID`E:5e-72`RecName: Full=Epidermal growth factor receptor kinase substrate 8;`Eukaryota; Metazoa; Chordata; Craniata; Vertebrata; Euteleostomi; Mammalia; Eutheria; Euarchontoglires; Glires; Rodentia; Sciurognathi; Muroidea; Muridae; Murinae; Mus; Mus.
comp40375_c0	20.5851	4.13196	0.200725	0.000373224	4.98193			TRUE	NA
comp40260_c0	148.5	29.8174	0.20079	1.21677e-21	4.98032			TRUE	sp|Q9BVS4|RIOK2_HUMAN`Q9BVS4`Q:1-537,H:1-551`49.12%ID`E:0`RecName: Full=Serine/threonine-protein kinase RIO2; EC=2.7.11.1; AltName: Full=RIO kinase 2;`Eukaryota; Metazoa; Chordata; Craniata; Vertebrata; Euteleostomi; Mammalia; Eutheria; Euarchontoglires; Primates; Haplorrhini; Catarrhini; Hominidae; Homo.
comp58015_c0	18.0228	3.62742	0.201268	0.000879988	4.96849			TRUE	sp|Q8K5B2|MCFD2_MOUSE`Q8K5B2`Q:36-179,H:6-144`32.68%ID`E:5e-15`RecName: Full=Multiple coagulation factor deficiency protein 2 homolog; AltName: Full=Neural stem cell-derived neuronal survival protein; Flags: Precursor;`Eukaryota; Metazoa; Chordata; Craniata; Vertebrata; Euteleostomi; Mammalia; Eutheria; Euarchontoglires; Glires; Rodentia; Sciurognathi; Muroidea; Muridae; Murinae; Mus; Mus.
comp95466_c0	44.0445	8.97104	0.203681	2.24351e-07	4.90963			TRUE	NA
comp59944_c0	319.073	65.0618	0.203909	4.02479e-44	4.90415			TRUE	NA
comp98619_c0	20.4879	4.18922	0.204473	0.000421013	4.89062			TRUE	NA
comp94365_c15	21.6703	4.43442	0.204631	0.000287979	4.88685			TRUE	sp|P04919|B3AT_MOUSE`P04919`Q:5-198,H:734-928`55.38%ID`E:1e-67`RecName: Full=Band 3 anion transport protein; AltName: Full=Anion exchange protein 1; Short=AE 1; Short=Anion exchanger 1; AltName: Full=MEB3; AltName: Full=Solute carrier family 4 member 1; AltName: CD_antigen=CD233;`Eukaryota; Metazoa; Chordata; Craniata; Vertebrata; Euteleostomi; Mammalia; Eutheria; Euarchontoglires; Glires; Rodent…
comp94174_c0	24.8933	5.1891	0.208454	0.000113355	4.79722			TRUE	NA
comp99608_c0	154.612	32.2382	0.20851	6.61358e-22	4.79593			TRUE	sp|Q6XIP0|NHP2_DROYA`Q6XIP0`Q:59-181,H:26-148`57.72%ID`E:8e-45`RecName: Full=H/ACA ribonucleoprotein complex subunit 2-like protein; AltName: Full=H/ACA snoRNP protein NHP2;`Eukaryota; Metazoa; Ecdysozoa; Arthropoda; Hexapoda; Insecta; Pterygota; Neoptera; Endopterygota; Diptera; Brachycera; Muscomorpha; Ephydroidea; Drosophilidae; Drosophila; Sophophora.
comp93740_c1	24.8749	5.19818	0.208972	0.000115673	4.78532			TRUE	NA
comp84362_c0	220.256	46.1794	0.209662	2.13365e-30	4.76958			TRUE	NA
comp95978_c12	19.4321	4.07528	0.209719	0.000666857	4.76828			TRUE	NA
comp88845_c0	1269.14	267.133	0.210483	3.36478e-166	4.75097			TRUE	sp|Q5ZL42|BZW2_CHICK`Q5ZL42`Q:35-445,H:3-411`54.99%ID`E:9e-165`RecName: Full=Basic leucine zipper and W2 domain-containing protein 2;`Eukaryota; Metazoa; Chordata; Craniata; Vertebrata; Euteleostomi; Archosauria; Dinosauria; Saurischia; Theropoda; Coelurosauria; Aves; Neognathae; Galliformes; Phasianidae; Phasianinae; Gallus.
comp99067_c0	1483.81	314.868	0.212202	7.81718e-193	4.71249			TRUE	NA
comp83859_c1	134.436	28.5459	0.212338	5.12634e-19	4.70947			TRUE	sp|B2RYD2|ESRP1_RAT`B2RYD2`Q:2-553,H:3-535`52.23%ID`E:0`RecName: Full=Epithelial splicing regulatory protein 1; AltName: Full=RNA-binding motif protein 35A; AltName: Full=RNA-binding protein 35A;`Eukaryota; Metazoa; Chordata; Craniata; Vertebrata; Euteleostomi; Mammalia; Eutheria; Euarchontoglires; Glires; Rodentia; Sciurognathi; Muroidea; Muridae; Murinae; Rattus.
comp90253_c0	146.792	31.215	0.212648	1.34106e-20	4.70262			TRUE	sp|Q15061|WDR43_HUMAN`Q15061`Q:13-551,H:25-579`37.79%ID`E:6e-117`RecName: Full=WD repeat-containing protein 43;`Eukaryota; Metazoa; Chordata; Craniata; Vertebrata; Euteleostomi; Mammalia; Eutheria; Euarchontoglires; Primates; Haplorrhini; Catarrhini; Hominidae; Homo.
comp82840_c0	4428.71	945.787	0.213558	0	4.68256			TRUE	NA
comp60973_c0	56.3895	12.2029	0.216404	1.01139e-08	4.621			TRUE	sp|Q9D1G2|PMVK_MOUSE`Q9D1G2`Q:1-188,H:4-189`51.58%ID`E:3e-66`RecName: Full=Phosphomevalonate kinase; Short=PMKase; EC=2.7.4.2;`Eukaryota; Metazoa; Chordata; Craniata; Vertebrata; Euteleostomi; Mammalia; Eutheria; Euarchontoglires; Glires; Rodentia; Sciurognathi; Muroidea; Muridae; Murinae; Mus; Mus.
comp97349_c2	27.3563	5.93769	0.21705	6.73106e-05	4.60724			TRUE	NA
comp96346_c3	33.1322	7.19137	0.217051	1.15339e-05	4.60722			TRUE	NA
comp92999_c3	73.8495	16.0668	0.217562	6.04434e-11	4.59639			TRUE	NA
comp90921_c0	98.6541	21.4754	0.217683	4.01666e-14	4.59383			TRUE	sp|A5D8M0|TYDP2_XENLA`A5D8M0`Q:20-365,H:26-370`38.64%ID`E:3e-76`RecName: Full=Tyrosyl-DNA phosphodiesterase 2; Short=Tyr-DNA phosphodiesterase 2; EC=3.1.4.-; AltName: Full=5'-tyrosyl-DNA phosphodiesterase; Short=5'-Tyr-DNA phosphodiesterase; AltName: Full=TRAF and TNF receptor-associated protein homolog;`Eukaryota; Metazoa; Chordata; Craniata; Vertebrata; Euteleostomi; Amphibia; Batrachia; Anura;…
comp40171_c0	8330.96	1817.77	0.218195	0	4.58307			TRUE	sp|P90703|RLA2_BRUMA`P90703`Q:28-142,H:2-114`51.3%ID`E:4e-29`RecName: Full=60S acidic ribosomal protein P2;`Eukaryota; Metazoa; Ecdysozoa; Nematoda; Chromadorea; Spirurida; Filarioidea; Onchocercidae; Brugia.
comp84587_c0	451.219	98.6449	0.218618	1.24082e-58	4.57418			TRUE	sp|O00567|NOP56_HUMAN`O00567`Q:47-486,H:1-438`70.45%ID`E:0`RecName: Full=Nucleolar protein 56; AltName: Full=Nucleolar protein 5A;`Eukaryota; Metazoa; Chordata; Craniata; Vertebrata; Euteleostomi; Mammalia; Eutheria; Euarchontoglires; Primates; Haplorrhini; Catarrhini; Hominidae; Homo.
comp98888_c0	25.7475	5.63496	0.218855	0.000116056	4.56924			TRUE	NA
comp93808_c6	161.719	35.4539	0.219232	4.74246e-22	4.56138			TRUE	sp|O14795|UN13B_HUMAN`O14795`Q:4-931,H:642-1588`70.09%ID`E:0`RecName: Full=Protein unc-13 homolog B; AltName: Full=Munc13-2; Short=munc13;`Eukaryota; Metazoa; Chordata; Craniata; Vertebrata; Euteleostomi; Mammalia; Eutheria; Euarchontoglires; Primates; Haplorrhini; Catarrhini; Hominidae; Homo.
comp98464_c0	42.1537	9.24232	0.219253	8.2962e-07	4.56095			TRUE	NA
comp97614_c0	20.0284	4.43378	0.221375	0.000713664	4.51722			TRUE	sp|Q91437|PYR1_SQUAC`Q91437`Q:10-2280,H:2-2241`62.58%ID`E:0`RecName: Full=CAD protein; Includes: RecName: Full=Glutamine-dependent carbamoyl-phosphate synthase; EC=6.3.5.5; Includes: RecName: Full=Aspartate carbamoyltransferase; EC=2.1.3.2; Includes: RecName: Full=Dihydroorotase; EC=3.5.2.3;`Eukaryota; Metazoa; Chordata; Craniata; Vertebrata; Chondrichthyes; Elasmobranchii; Squalimorphii; Squalif…
comp97021_c0	31.4661	6.99281	0.222233	2.28016e-05	4.49978			TRUE	sp|Q92841|DDX17_HUMAN`Q92841`Q:1-98,H:386-483`81.63%ID`E:1e-51`RecName: Full=Probable ATP-dependent RNA helicase DDX17; EC=3.6.4.13; AltName: Full=DEAD box protein 17; AltName: Full=DEAD box protein p72; AltName: Full=RNA-dependent helicase p72;`Eukaryota; Metazoa; Chordata; Craniata; Vertebrata; Euteleostomi; Mammalia; Eutheria; Euarchontoglires; Primates; Haplorrhini; Catarrhini; Hominidae; Hom…
comp92859_c3	742.588	165.349	0.222666	5.54677e-94	4.49104			TRUE	sp|O00410|IPO5_HUMAN`O00410`Q:4-1095,H:7-1096`54.03%ID`E:0`RecName: Full=Importin-5; Short=Imp5; AltName: Full=Importin subunit beta-3; AltName: Full=Karyopherin beta-3; AltName: Full=Ran-binding protein 5; Short=RanBP5;`Eukaryota; Metazoa; Chordata; Craniata; Vertebrata; Euteleostomi; Mammalia; Eutheria; Euarchontoglires; Primates; Haplorrhini; Catarrhini; Hominidae; Homo.
comp97202_c0	19.7553	4.41184	0.223324	0.000809402	4.4778			TRUE	NA
comp99999_c0	109.698	24.533	0.22364	3.04802e-15	4.47147			TRUE	NA
comp95611_c2	20.4493	4.58372	0.224151	0.000666748	4.46128			TRUE	NA
comp95569_c0	61.3622	13.8151	0.225141	3.99354e-09	4.44166			TRUE	sp|Q18673|NEPL1_CAEEL`Q18673`Q:28-723,H:56-754`33.29%ID`E:3e-126`RecName: Full=Neprilysin-1; EC=3.4.24.-;`Eukaryota; Metazoa; Ecdysozoa; Nematoda; Chromadorea; Rhabditida; Rhabditoidea; Rhabditidae; Peloderinae; Caenorhabditis.
comp96230_c1	21.8193	4.94089	0.226446	0.000463882	4.41606			TRUE	sp|P22265|TSH_DROME`P22265`Q:346-756,H:336-765`34.17%ID`E:4e-58`RecName: Full=Protein teashirt;`Eukaryota; Metazoa; Ecdysozoa; Arthropoda; Hexapoda; Insecta; Pterygota; Neoptera; Endopterygota; Diptera; Brachycera; Muscomorpha; Ephydroidea; Drosophilidae; Drosophila; Sophophora.
comp83003_c0	546.094	125.404	0.229638	5.9586e-68	4.35468			TRUE	NA
comp97696_c0	23.0972	5.3165	0.23018	0.000346092	4.34443			TRUE	NA
comp94733_c0	75.4073	17.3978	0.230717	1.05288e-10	4.33431			TRUE	sp|Q868Z9|PPN_DROME`Q868Z9`Q:19-322,H:1722-2052`28.78%ID`E:2e-32`RecName: Full=Papilin; Flags: Precursor;`Eukaryota; Metazoa; Ecdysozoa; Arthropoda; Hexapoda; Insecta; Pterygota; Neoptera; Endopterygota; Diptera; Brachycera; Muscomorpha; Ephydroidea; Drosophilidae; Drosophila; Sophophora.
comp96764_c1	41.649	9.62288	0.231047	1.60688e-06	4.32812			TRUE	NA
comp96348_c7	35.4365	8.26369	0.233197	1.04154e-05	4.28821			TRUE	NA
comp83572_c0	195.905	45.8333	0.233957	4.1047e-25	4.2743			TRUE	NA
comp97173_c1	23.4279	5.48515	0.234129	0.000345586	4.27116			TRUE	NA
comp97516_c1	53.051	12.4382	0.234457	7.37232e-08	4.26518			TRUE	NA
comp86930_c0	33.2391	7.80368	0.234774	2.06658e-05	4.25942			TRUE	NA
comp95902_c4	30.9695	7.27451	0.234893	3.97765e-05	4.25726			TRUE	sp|Q14839|CHD4_HUMAN`Q14839`Q:185-1965,H:149-1899`58.76%ID`E:0`RecName: Full=Chromodomain-helicase-DNA-binding protein 4; Short=CHD-4; EC=3.6.4.12; AltName: Full=ATP-dependent helicase CHD4; AltName: Full=Mi-2 autoantigen 218 kDa protein; AltName: Full=Mi2-beta;`Eukaryota; Metazoa; Chordata; Craniata; Vertebrata; Euteleostomi; Mammalia; Eutheria; Euarchontoglires; Primates; Haplorrhini; Catarrhin…
comp98241_c1	71.4151	16.8185	0.235503	4.58437e-10	4.24623			TRUE	NA
comp89073_c0	47.3712	11.2041	0.236517	4.04083e-07	4.22803			TRUE	sp|Q6IE26|EPHX4_MOUSE`Q6IE26`Q:44-338,H:54-351`31.39%ID`E:3e-46`RecName: Full=Epoxide hydrolase 4; EC=3.3.-.-; AltName: Full=Abhydrolase domain-containing protein 7; AltName: Full=Epoxide hydrolase-related protein;`Eukaryota; Metazoa; Chordata; Craniata; Vertebrata; Euteleostomi; Mammalia; Eutheria; Euarchontoglires; Glires; Rodentia; Sciurognathi; Muroidea; Muridae; Murinae; Mus; Mus.
comp98706_c0	52.9061	12.6077	0.238303	9.40197e-08	4.19633			TRUE	sp|Q05654|RTF21_SCHPO`Q05654`Q:3-486,H:713-1228`27.01%ID`E:2e-43`RecName: Full=Retrotransposable element Tf2 155 kDa protein type 1;`Eukaryota; Fungi; Dikarya; Ascomycota; Taphrinomycotina; Schizosaccharomycetes; Schizosaccharomycetales; Schizosaccharomycetaceae; Schizosaccharomyces.
comp90217_c0	33.0045	7.88146	0.238799	2.52781e-05	4.18762			TRUE	sp|Q6DRL5|MBB1A_DANRE`Q6DRL5`Q:16-364,H:29-380`22.89%ID`E:1e-15`RecName: Full=Myb-binding protein 1A-like protein;`Eukaryota; Metazoa; Chordata; Craniata; Vertebrata; Euteleostomi; Actinopterygii; Neopterygii; Teleostei; Ostariophysi; Cypriniformes; Cyprinidae; Danio.
comp97507_c6	24.1978	5.79449	0.239464	0.000315148	4.176			TRUE	NA
comp95106_c0	51.5255	12.4034	0.240723	1.56104e-07	4.15416			TRUE	NA
comp92378_c0	151.44	36.6507	0.242014	2.91012e-19	4.13199			TRUE	sp|Q9Y2X3|NOP58_HUMAN`Q9Y2X3`Q:41-499,H:1-453`67.54%ID`E:0`RecName: Full=Nucleolar protein 58; AltName: Full=Nucleolar protein 5;`Eukaryota; Metazoa; Chordata; Craniata; Vertebrata; Euteleostomi; Mammalia; Eutheria; Euarchontoglires; Primates; Haplorrhini; Catarrhini; Hominidae; Homo.
comp93558_c1	61.3386	14.9459	0.243662	1.24745e-08	4.10404			TRUE	sp|P30352|SRSF2_CHICK`P30352`Q:1-97,H:1-97`79.38%ID`E:1e-50`RecName: Full=Serine/arginine-rich splicing factor 2; AltName: Full=Protein PR264; AltName: Full=Splicing component, 35 kDa; AltName: Full=Splicing factor SC35; Short=SC-35; AltName: Full=Splicing factor, arginine/serine-rich 2;`Eukaryota; Metazoa; Chordata; Craniata; Vertebrata; Euteleostomi; Archosauria; Dinosauria; Saurischia; Theropo…
comp85173_c0	33.6806	8.2246	0.244194	2.5022e-05	4.0951			TRUE	sp|O35127|C10_MOUSE`O35127`Q:28-143,H:1-117`46.15%ID`E:6e-30`RecName: Full=Protein C10;`Eukaryota; Metazoa; Chordata; Craniata; Vertebrata; Euteleostomi; Mammalia; Eutheria; Euarchontoglires; Glires; Rodentia; Sciurognathi; Muroidea; Muridae; Murinae; Mus; Mus.
comp97972_c3	45.1414	11.0332	0.244414	1.07508e-06	4.09141			TRUE	NA
comp95519_c3	36.8424	9.00756	0.244489	1.0545e-05	4.09016			TRUE	sp|Q5RJF7|CA2D4_MOUSE`Q5RJF7`Q:40-470,H:29-454`37.47%ID`E:3e-89`RecName: Full=Voltage-dependent calcium channel subunit alpha-2/delta-4; AltName: Full=Voltage-gated calcium channel subunit alpha-2/delta-4; Contains: RecName: Full=Voltage-dependent calcium channel subunit alpha-2-4; Contains: RecName: Full=Voltage-dependent calcium channel subunit delta-4; Flags: Precursor;`Eukaryota; Metazoa; Cho…
comp90248_c1	60.8845	14.8901	0.244563	1.48827e-08	4.08892			TRUE	NA
comp97048_c4	114.859	28.1022	0.244667	7.43998e-15	4.08719			TRUE	NA
comp86185_c0	27.891	6.82575	0.244729	0.000127292	4.08615			TRUE	NA
comp84272_c0	212.045	51.9204	0.244856	4.40769e-26	4.08403			TRUE	NA
comp98071_c1	24.2903	5.97146	0.245837	0.000358737	4.06773			TRUE	sp|Q80TP3|UBR5_MOUSE`Q80TP3`Q:1-556,H:1-570`47.45%ID`E:9e-154`RecName: Full=E3 ubiquitin-protein ligase UBR5; EC=6.3.2.-; AltName: Full=E3 ubiquitin-protein ligase, HECT domain-containing 1; AltName: Full=Hyperplastic discs protein homolog;`Eukaryota; Metazoa; Chordata; Craniata; Vertebrata; Euteleostomi; Mammalia; Eutheria; Euarchontoglires; Glires; Rodentia; Sciurognathi; Muroidea; Muridae; Mur…
comp98488_c2	149.18	36.7017	0.246023	9.43786e-19	4.06467			TRUE	sp|Q14974|IMB1_HUMAN`Q14974`Q:1-877,H:1-876`72.21%ID`E:0`RecName: Full=Importin subunit beta-1; AltName: Full=Importin-90; AltName: Full=Karyopherin subunit beta-1; AltName: Full=Nuclear factor p97; AltName: Full=Pore targeting complex 97 kDa subunit; Short=PTAC97;`Eukaryota; Metazoa; Chordata; Craniata; Vertebrata; Euteleostomi; Mammalia; Eutheria; Euarchontoglires; Primates; Haplorrhini; Catarr…
comp96680_c1	62.7875	15.5176	0.247145	1.03828e-08	4.0462			TRUE	sp|Q6DIB4|CT112_MOUSE`Q6DIB4`Q:23-330,H:24-362`39.77%ID`E:2e-49`RecName: Full=Uncharacterized protein C20orf112 homolog;`Eukaryota; Metazoa; Chordata; Craniata; Vertebrata; Euteleostomi; Mammalia; Eutheria; Euarchontoglires; Glires; Rodentia; Sciurognathi; Muroidea; Muridae; Murinae; Mus; Mus.
comp95942_c7	34.5954	8.57826	0.24796	2.20638e-05	4.03291			TRUE	sp|Q69Z28|ATS16_MOUSE`Q69Z28`Q:178-434,H:270-562`30.33%ID`E:8e-24`RecName: Full=A disintegrin and metalloproteinase with thrombospondin motifs 16; Short=ADAM-TS 16; Short=ADAM-TS16; Short=ADAMTS-16; EC=3.4.24.-; Flags: Precursor;`Eukaryota; Metazoa; Chordata; Craniata; Vertebrata; Euteleostomi; Mammalia; Eutheria; Euarchontoglires; Glires; Rodentia; Sciurognathi; Muroidea; Muridae; Murinae; Mus; …
comp98442_c2	23.7234	5.91911	0.249505	0.000458592	4.00793			TRUE	sp|Q9Y6X2|PIAS3_HUMAN`Q9Y6X2`Q:159-302,H:305-454`35.26%ID`E:1e-19`RecName: Full=E3 SUMO-protein ligase PIAS3; EC=6.3.2.-; AltName: Full=Protein inhibitor of activated STAT protein 3;`Eukaryota; Metazoa; Chordata; Craniata; Vertebrata; Euteleostomi; Mammalia; Eutheria; Euarchontoglires; Primates; Haplorrhini; Catarrhini; Hominidae; Homo.
comp98619_c5	26.4949	6.62374	0.25	0.000215937	3.99999			TRUE	NA
comp59871_c0	205.838	51.4808	0.250103	6.30143e-25	3.99836			TRUE	sp|Q4R6X7|UBP16_MACFA`Q4R6X7`Q:24-397,H:13-400`35.98%ID`E:2e-61`RecName: Full=Ubiquitin carboxyl-terminal hydrolase 16; EC=3.4.19.12; AltName: Full=Deubiquitinating enzyme 16; AltName: Full=Ubiquitin thioesterase 16; AltName: Full=Ubiquitin-specific-processing protease 16;`Eukaryota; Metazoa; Chordata; Craniata; Vertebrata; Euteleostomi; Mammalia; Eutheria; Euarchontoglires; Primates; Haplorrhini…
comp96934_c0	24.8487	6.21686	0.250188	0.00034146	3.99699			TRUE	sp|Q9H0W7|THAP2_HUMAN`Q9H0W7`Q:1-99,H:1-106`43.52%ID`E:2e-16`RecName: Full=THAP domain-containing protein 2;`Eukaryota; Metazoa; Chordata; Craniata; Vertebrata; Euteleostomi; Mammalia; Eutheria; Euarchontoglires; Primates; Haplorrhini; Catarrhini; Hominidae; Homo.
comp96807_c1	88.4255	22.1279	0.250244	1.41923e-11	3.9961			TRUE	sp|Q68FG3|SPT2_MOUSE`Q68FG3`Q:54-292,H:1-197`33.88%ID`E:6e-16`RecName: Full=Protein SPT2 homolog; AltName: Full=SPT2 domain-containing protein 1;`Eukaryota; Metazoa; Chordata; Craniata; Vertebrata; Euteleostomi; Mammalia; Eutheria; Euarchontoglires; Glires; Rodentia; Sciurognathi; Muroidea; Muridae; Murinae; Mus; Mus.
comp96709_c0	27.8548	6.97136	0.250275	0.000149738	3.9956			TRUE	sp|P35953|VLDLR_RABIT`P35953`Q:47-895,H:23-861`43.68%ID`E:0`RecName: Full=Very low-density lipoprotein receptor; Short=VLDL receptor; Short=VLDL-R; Flags: Precursor;`Eukaryota; Metazoa; Chordata; Craniata; Vertebrata; Euteleostomi; Mammalia; Eutheria; Euarchontoglires; Glires; Lagomorpha; Leporidae; Oryctolagus.
comp96227_c3	21.4119	5.36313	0.250474	0.000890481	3.99242			TRUE	sp|Q14678|KANK1_HUMAN`Q14678`Q:885-1151,H:1066-1332`50.56%ID`E:5e-76`RecName: Full=KN motif and ankyrin repeat domain-containing protein 1; AltName: Full=Ankyrin repeat domain-containing protein 15; AltName: Full=Kidney ankyrin repeat-containing protein;`Eukaryota; Metazoa; Chordata; Craniata; Vertebrata; Euteleostomi; Mammalia; Eutheria; Euarchontoglires; Primates; Haplorrhini; Catarrhini; Homin…
comp60839_c0	38.4586	9.65792	0.251125	8.65225e-06	3.98208			TRUE	sp|O60678|ANM3_HUMAN`O60678`Q:14-504,H:1-530`39.37%ID`E:2e-118`RecName: Full=Protein arginine N-methyltransferase 3; EC=2.1.1.-; AltName: Full=Heterogeneous nuclear ribonucleoprotein methyltransferase-like protein 3;`Eukaryota; Metazoa; Chordata; Craniata; Vertebrata; Euteleostomi; Mammalia; Eutheria; Euarchontoglires; Primates; Haplorrhini; Catarrhini; Hominidae; Homo.
comp93452_c3	149.106	37.4973	0.251481	2.06297e-18	3.97644			TRUE	sp|Q55FQ0|RU17_DICDI`Q55FQ0`Q:34-93,H:154-213`65%ID`E:4e-17`RecName: Full=U1 small nuclear ribonucleoprotein 70 kDa; Short=U1 snRNP 70 kDa; Short=U1-70K; Short=snRNP70;`Eukaryota; Amoebozoa; Mycetozoa; Dictyosteliida; Dictyostelium.
comp90486_c0	422.98	106.456	0.251681	3.55758e-49	3.97328			TRUE	sp|Q5R7J9|IF4G2_PONAB`Q5R7J9`Q:82-950,H:48-894`40.35%ID`E:0`RecName: Full=Eukaryotic translation initiation factor 4 gamma 2; Short=eIF-4-gamma 2; Short=eIF-4G 2; Short=eIF4G 2;`Eukaryota; Metazoa; Chordata; Craniata; Vertebrata; Euteleostomi; Mammalia; Eutheria; Euarchontoglires; Primates; Haplorrhini; Catarrhini; Hominidae; Pongo.
comp98779_c4	59.5874	15.0893	0.25323	3.46044e-08	3.94898			TRUE	sp|Q99K85|SERC_MOUSE`Q99K85`Q:3-367,H:5-369`56.71%ID`E:1e-154`RecName: Full=Phosphoserine aminotransferase; Short=PSAT; EC=2.6.1.52; AltName: Full=Endometrial progesterone-induced protein; Short=EPIP; AltName: Full=Phosphohydroxythreonine aminotransferase;`Eukaryota; Metazoa; Chordata; Craniata; Vertebrata; Euteleostomi; Mammalia; Eutheria; Euarchontoglires; Glires; Rodentia; Sciurognathi; Muroid…
comp81128_c0	108.697	27.6408	0.254293	1.03366e-13	3.93247			TRUE	sp|Q96GQ7|DDX27_HUMAN`Q96GQ7`Q:52-736,H:82-795`52.15%ID`E:0`RecName: Full=Probable ATP-dependent RNA helicase DDX27; EC=3.6.4.13; AltName: Full=DEAD box protein 27;`Eukaryota; Metazoa; Chordata; Craniata; Vertebrata; Euteleostomi; Mammalia; Eutheria; Euarchontoglires; Primates; Haplorrhini; Catarrhini; Hominidae; Homo.
comp95646_c0	58.5241	15.0056	0.256401	5.44704e-08	3.90014			TRUE	sp|P51523|ZNF84_HUMAN`P51523`Q:124-690,H:206-734`37.69%ID`E:3e-109`RecName: Full=Zinc finger protein 84; AltName: Full=Zinc finger protein HPF2;`Eukaryota; Metazoa; Chordata; Craniata; Vertebrata; Euteleostomi; Mammalia; Eutheria; Euarchontoglires; Primates; Haplorrhini; Catarrhini; Hominidae; Homo.
comp59924_c0	142.951	36.6605	0.256454	1.9718e-17	3.89934			TRUE	sp|Q8CCA0|DCNL4_MOUSE`Q8CCA0`Q:81-315,H:61-289`62.55%ID`E:7e-100`RecName: Full=DCN1-like protein 4; AltName: Full=DCUN1 domain-containing protein 4; AltName: Full=Defective in cullin neddylation protein 1-like protein 4;`Eukaryota; Metazoa; Chordata; Craniata; Vertebrata; Euteleostomi; Mammalia; Eutheria; Euarchontoglires; Glires; Rodentia; Sciurognathi; Muroidea; Muridae; Murinae; Mus; Mus.
comp100040_c0	79.131	20.5332	0.259484	3.24974e-10	3.8538			TRUE	sp|Q8CIL4|CA131_MOUSE`Q8CIL4`Q:121-188,H:149-216`45.59%ID`E:9e-09`RecName: Full=Uncharacterized protein C1orf131 homolog;`Eukaryota; Metazoa; Chordata; Craniata; Vertebrata; Euteleostomi; Mammalia; Eutheria; Euarchontoglires; Glires; Rodentia; Sciurognathi; Muroidea; Muridae; Murinae; Mus; Mus.
comp59442_c0	64.8125	16.8645	0.260205	1.33205e-08	3.84313			TRUE	NA
comp98602_c7	83.7374	21.9757	0.262435	1.25362e-10	3.81046			TRUE	NA
comp88765_c0	38.2374	10.0486	0.262795	1.39917e-05	3.80524			TRUE	sp|P83255|VM1F_MACLB`P83255`Q:264-378,H:81-198`34.71%ID`E:3e-08`RecName: Full=Snake venom metalloproteinase fibrolase; Short=SVMP; EC=3.4.24.72; AltName: Full=Fibrinolytic proteinase; AltName: Full=Non-hemorrhagic fibrinolytic metalloproteinase; AltName: Full=VlF;`Eukaryota; Metazoa; Chordata; Craniata; Vertebrata; Euteleostomi; Lepidosauria; Squamata; Scleroglossa; Serpentes; Colubroidea; Viperi…
comp92347_c0	105.095	27.6368	0.26297	6.03582e-13	3.80272			TRUE	sp|O75534|CSDE1_HUMAN`O75534`Q:14-755,H:10-787`40.15%ID`E:1e-168`RecName: Full=Cold shock domain-containing protein E1; AltName: Full=N-ras upstream gene protein; AltName: Full=Protein UNR;`Eukaryota; Metazoa; Chordata; Craniata; Vertebrata; Euteleostomi; Mammalia; Eutheria; Euarchontoglires; Primates; Haplorrhini; Catarrhini; Hominidae; Homo.
comp98720_c0	26.4257	6.97131	0.263808	0.000312522	3.79064			TRUE	sp|B7PXE3|SPAST_IXOSC`B7PXE3`Q:59-693,H:38-648`70.63%ID`E:0`RecName: Full=Spastin; EC=3.6.4.3;`Eukaryota; Metazoa; Ecdysozoa; Arthropoda; Chelicerata; Arachnida; Acari; Parasitiformes; Ixodida; Ixodoidea; Ixodidae; Ixodinae; Ixodes.
comp95079_c1	28.4333	7.52558	0.264675	0.000188985	3.77822			TRUE	sp|Q08821|HXA1_XENLA`Q08821`Q:71-245,H:32-199`48.59%ID`E:2e-43`RecName: Full=Homeobox protein Hox-A1; AltName: Full=Hox.lab2; Flags: Fragment;`Eukaryota; Metazoa; Chordata; Craniata; Vertebrata; Euteleostomi; Amphibia; Batrachia; Anura; Pipoidea; Pipidae; Xenopodinae; Xenopus; Xenopus.
comp95740_c0	33.746	8.9398	0.264914	4.7945e-05	3.77481			TRUE	sp|Q810D6|GRWD1_MOUSE`Q810D6`Q:84-502,H:31-446`58.53%ID`E:7e-173`RecName: Full=Glutamate-rich WD repeat-containing protein 1; AltName: Full=Protein A301;`Eukaryota; Metazoa; Chordata; Craniata; Vertebrata; Euteleostomi; Mammalia; Eutheria; Euarchontoglires; Glires; Rodentia; Sciurognathi; Muroidea; Muridae; Murinae; Mus; Mus.
comp40607_c0	60.0512	16.0771	0.267723	6.81422e-08	3.7352			TRUE	NA
comp94888_c2	53.5237	14.385	0.268759	3.67982e-07	3.72081			TRUE	sp|Q5ZMJ9|SRRM1_CHICK`Q5ZMJ9`Q:1-69,H:84-153`62.86%ID`E:1e-21`RecName: Full=Serine/arginine repetitive matrix protein 1;`Eukaryota; Metazoa; Chordata; Craniata; Vertebrata; Euteleostomi; Archosauria; Dinosauria; Saurischia; Theropoda; Coelurosauria; Aves; Neognathae; Galliformes; Phasianidae; Phasianinae; Gallus.
comp95205_c7	206.905	55.8121	0.269748	1.85869e-23	3.70717			TRUE	sp|P15170|ERF3A_HUMAN`P15170`Q:135-562,H:70-495`75.7%ID`E:0`RecName: Full=Eukaryotic peptide chain release factor GTP-binding subunit ERF3A; Short=Eukaryotic peptide chain release factor subunit 3a; Short=eRF3a; AltName: Full=G1 to S phase transition protein 1 homolog;`Eukaryota; Metazoa; Chordata; Craniata; Vertebrata; Euteleostomi; Mammalia; Eutheria; Euarchontoglires; Primates; Haplorrhini; Ca…
comp92547_c0	378.224	102.302	0.270479	2.13461e-41	3.69714			TRUE	sp|Q62760|TOM20_RAT`Q62760`Q:7-157,H:1-145`66.89%ID`E:1e-55`RecName: Full=Mitochondrial import receptor subunit TOM20 homolog; AltName: Full=Mitochondrial 20 kDa outer membrane protein; AltName: Full=Outer mitochondrial membrane receptor Tom20;`Eukaryota; Metazoa; Chordata; Craniata; Vertebrata; Euteleostomi; Mammalia; Eutheria; Euarchontoglires; Glires; Rodentia; Sciurognathi; Muroidea; Muridae;…
comp65460_c1	23.5022	6.37364	0.271193	0.000794554	3.68741			TRUE	sp|Q28FE8|ADAT1_XENTR`Q28FE8`Q:8-386,H:9-448`32.74%ID`E:5e-65`RecName: Full=tRNA-specific adenosine deaminase 1; EC=3.5.4.-; AltName: Full=tRNA-specific adenosine-37 deaminase;`Eukaryota; Metazoa; Chordata; Craniata; Vertebrata; Euteleostomi; Amphibia; Batrachia; Anura; Pipoidea; Pipidae; Xenopodinae; Xenopus; Silurana.
comp88975_c1	23.1207	6.29849	0.272418	0.000900111	3.67083			TRUE	sp|Q6PBD4|HES4_XENTR`Q6PBD4`Q:7-260,H:28-281`39.72%ID`E:2e-53`RecName: Full=Transcription factor HES-4; AltName: Full=Hairy and enhancer of split 4; AltName: Full=Protein hairy-2;`Eukaryota; Metazoa; Chordata; Craniata; Vertebrata; Euteleostomi; Amphibia; Batrachia; Anura; Pipoidea; Pipidae; Xenopodinae; Xenopus; Silurana.
comp82430_c0	317.748	87.0202	0.273866	1.19812e-34	3.65143			TRUE	NA
comp98110_c1	51.7836	14.1821	0.273871	7.20645e-07	3.65135			TRUE	NA
comp96764_c0	70.5336	19.3421	0.274225	7.46567e-09	3.64664			TRUE	NA
comp84376_c0	80.9757	22.2903	0.275272	6.3473e-10	3.63277			TRUE	NA
comp87075_c0	4692.88	1293.51	0.275632	0	3.62802			TRUE	sp|P08570|RLA1_DROME`P08570`Q:1-116,H:1-112`62.07%ID`E:2e-32`RecName: Full=60S acidic ribosomal protein P1; AltName: Full=Acidic ribosomal protein RPA2; AltName: Full=RP21C;`Eukaryota; Metazoa; Ecdysozoa; Arthropoda; Hexapoda; Insecta; Pterygota; Neoptera; Endopterygota; Diptera; Brachycera; Muscomorpha; Ephydroidea; Drosophilidae; Drosophila; Sophophora.
comp84478_c0	80.233	22.1596	0.276191	8.09982e-10	3.62068			TRUE	sp|Q58D06|WDR74_BOVIN`Q58D06`Q:6-384,H:1-381`43.85%ID`E:2e-106`RecName: Full=WD repeat-containing protein 74;`Eukaryota; Metazoa; Chordata; Craniata; Vertebrata; Euteleostomi; Mammalia; Eutheria; Laurasiatheria; Cetartiodactyla; Ruminantia; Pecora; Bovidae; Bovinae; Bos.
comp60053_c0	502.519	139.172	0.276949	3.25358e-53	3.61077			TRUE	sp|Q5RFD3|PSME3_PONAB`Q5RFD3`Q:62-304,H:9-254`55.69%ID`E:3e-98`RecName: Full=Proteasome activator complex subunit 3; AltName: Full=Activator of multicatalytic protease subunit 3; AltName: Full=Proteasome activator 28 subunit gamma; Short=PA28g; Short=PA28gamma;`Eukaryota; Metazoa; Chordata; Craniata; Vertebrata; Euteleostomi; Mammalia; Eutheria; Euarchontoglires; Primates; Haplorrhini; Catarrhini…
comp83240_c0	173.312	48.2201	0.278227	2.34511e-19	3.59419			TRUE	sp|P52293|IMA2_MOUSE`P52293`Q:6-516,H:13-529`56.15%ID`E:0`RecName: Full=Importin subunit alpha-2; AltName: Full=Importin alpha P1; AltName: Full=Karyopherin subunit alpha-2; AltName: Full=Pendulin; AltName: Full=Pore targeting complex 58 kDa subunit; Short=PTAC58; AltName: Full=RAG cohort protein 1; AltName: Full=SRP1-alpha;`Eukaryota; Metazoa; Chordata; Craniata; Vertebrata; Euteleostomi; Mammal…
comp88969_c0	237.777	66.2504	0.278624	6.31031e-26	3.58907			TRUE	sp|Q6P316|S2540_XENTR`Q6P316`Q:6-336,H:13-336`58.16%ID`E:9e-134`RecName: Full=Solute carrier family 25 member 40;`Eukaryota; Metazoa; Chordata; Craniata; Vertebrata; Euteleostomi; Amphibia; Batrachia; Anura; Pipoidea; Pipidae; Xenopodinae; Xenopus; Silurana.
comp97129_c0	130.173	36.4469	0.279988	7.76317e-15	3.57158			TRUE	sp|A7YY53|ADPRM_BOVIN`A7YY53`Q:3-328,H:9-335`37.09%ID`E:1e-63`RecName: Full=Manganese-dependent ADP-ribose/CDP-alcohol diphosphatase; EC=3.6.1.13; EC=3.6.1.16; EC=3.6.1.53; AltName: Full=ADPRibase-Mn; AltName: Full=CDP-choline phosphohydrolase;`Eukaryota; Metazoa; Chordata; Craniata; Vertebrata; Euteleostomi; Mammalia; Eutheria; Laurasiatheria; Cetartiodactyla; Ruminantia; Pecora; Bovidae; Bovina…
comp104543_c0	29.0228	8.13068	0.280148	0.000244183	3.56955			TRUE	NA
comp92402_c4	8379.74	2347.67	0.28016	0	3.56938			TRUE	NA
comp98944_c0	37.7234	10.6358	0.281943	3.06452e-05	3.54681			TRUE	NA
comp95168_c1	40.7713	11.5242	0.282654	1.50332e-05	3.5379			TRUE	sp|Q12872|SFSWA_HUMAN`Q12872`Q:12-258,H:455-696`33.7%ID`E:3e-20`RecName: Full=Splicing factor, suppressor of white-apricot homolog; AltName: Full=Splicing factor, arginine/serine-rich 8; AltName: Full=Suppressor of white apricot protein homolog;`Eukaryota; Metazoa; Chordata; Craniata; Vertebrata; Euteleostomi; Mammalia; Eutheria; Euarchontoglires; Primates; Haplorrhini; Catarrhini; Hominidae; Hom…
comp60337_c0	148.916	42.142	0.282991	1.37171e-16	3.53368			TRUE	sp|Q9NZM5|GSCR2_HUMAN`Q9NZM5`Q:28-433,H:59-476`34.89%ID`E:7e-42`RecName: Full=Glioma tumor suppressor candidate region gene 2 protein; AltName: Full=p60;`Eukaryota; Metazoa; Chordata; Craniata; Vertebrata; Euteleostomi; Mammalia; Eutheria; Euarchontoglires; Primates; Haplorrhini; Catarrhini; Hominidae; Homo.
comp93509_c1	25.7836	7.36853	0.285784	0.000620543	3.49915			TRUE	sp|Q03720|SLO_DROME`Q03720`Q:2-685,H:24-683`77.11%ID`E:0`RecName: Full=Calcium-activated potassium channel slowpoke; Short=dSlo; AltName: Full=BK channel; AltName: Full=Maxi K channel; Short=MaxiK;`Eukaryota; Metazoa; Ecdysozoa; Arthropoda; Hexapoda; Insecta; Pterygota; Neoptera; Endopterygota; Diptera; Brachycera; Muscomorpha; Ephydroidea; Drosophilidae; Drosophila; Sophophora.
comp97981_c5	155.324	44.4964	0.286475	4.85602e-17	3.4907			TRUE	sp|Q5ZL33|STRAP_CHICK`Q5ZL33`Q:4-311,H:3-308`66.56%ID`E:2e-138`RecName: Full=Serine-threonine kinase receptor-associated protein;`Eukaryota; Metazoa; Chordata; Craniata; Vertebrata; Euteleostomi; Archosauria; Dinosauria; Saurischia; Theropoda; Coelurosauria; Aves; Neognathae; Galliformes; Phasianidae; Phasianinae; Gallus.
comp95222_c1	74.4301	21.376	0.287195	6.62369e-09	3.48195			TRUE	sp|Q6P1R4|DUS1L_HUMAN`Q6P1R4`Q:1-448,H:1-439`54.42%ID`E:2e-171`RecName: Full=tRNA-dihydrouridine(16/17) synthase [NAD(P)(+)]-like; EC=1.3.1.-; AltName: Full=tRNA-dihydrouridine synthase 1-like;`Eukaryota; Metazoa; Chordata; Craniata; Vertebrata; Euteleostomi; Mammalia; Eutheria; Euarchontoglires; Primates; Haplorrhini; Catarrhini; Hominidae; Homo.
comp96332_c0	115.783	33.2627	0.287284	4.71777e-13	3.48088			TRUE	NA
comp92513_c0	92.225	26.7546	0.290101	1.33985e-10	3.44708			TRUE	sp|Q9U8W8|TL5A_TACTR`Q9U8W8`Q:78-300,H:69-287`42.22%ID`E:2e-54`RecName: Full=Techylectin-5A; Flags: Precursor;`Eukaryota; Metazoa; Ecdysozoa; Arthropoda; Chelicerata; Merostomata; Xiphosura; Limulidae; Tachypleus.
comp59450_c0	65.3795	19.0298	0.291066	6.73536e-08	3.43564			TRUE	sp|Q9Z254|GIPC1_RAT`Q9Z254`Q:59-340,H:55-332`59.57%ID`E:3e-113`RecName: Full=PDZ domain-containing protein GIPC1; AltName: Full=GAIP C-terminus-interacting protein; AltName: Full=GLUT1 C-terminal-binding protein; Short=GLUT1CBP; AltName: Full=RGS-GAIP-interacting protein; AltName: Full=RGS19-interacting protein 1;`Eukaryota; Metazoa; Chordata; Craniata; Vertebrata; Euteleostomi; Mammalia; Eutheri…
comp96482_c1	78.9398	22.9895	0.291228	3.03245e-09	3.43373			TRUE	sp|P63033|RHES_RAT`P63033`Q:27-206,H:15-203`45.5%ID`E:4e-49`RecName: Full=GTP-binding protein Rhes; AltName: Full=Ras homolog enriched in striatum; AltName: Full=SE6C; Flags: Precursor;`Eukaryota; Metazoa; Chordata; Craniata; Vertebrata; Euteleostomi; Mammalia; Eutheria; Euarchontoglires; Glires; Rodentia; Sciurognathi; Muroidea; Muridae; Murinae; Rattus.
comp98586_c1	48.6226	14.1847	0.29173	3.32645e-06	3.42782			TRUE	NA
comp95852_c5	48.6868	14.2784	0.293271	3.49035e-06	3.40981			TRUE	sp|Q17R06|RAB21_BOVIN`Q17R06`Q:179-355,H:13-181`37.02%ID`E:5e-27`RecName: Full=Ras-related protein Rab-21; Flags: Precursor;`Eukaryota; Metazoa; Chordata; Craniata; Vertebrata; Euteleostomi; Mammalia; Eutheria; Laurasiatheria; Cetartiodactyla; Ruminantia; Pecora; Bovidae; Bovinae; Bos.
comp40284_c0	47.1655	13.8469	0.293581	5.01898e-06	3.40621			TRUE	sp|Q9Y6V7|DDX49_HUMAN`Q9Y6V7`Q:22-466,H:3-445`60.49%ID`E:0`RecName: Full=Probable ATP-dependent RNA helicase DDX49; EC=3.6.4.13; AltName: Full=DEAD box protein 49;`Eukaryota; Metazoa; Chordata; Craniata; Vertebrata; Euteleostomi; Mammalia; Eutheria; Euarchontoglires; Primates; Haplorrhini; Catarrhini; Hominidae; Homo.
comp92307_c0	47.8486	14.0642	0.293932	4.34841e-06	3.40214			TRUE	sp|P50542|PEX5_HUMAN`P50542`Q:1-569,H:1-637`46.5%ID`E:3e-170`RecName: Full=Peroxisomal targeting signal 1 receptor; Short=PTS1 receptor; Short=PTS1R; AltName: Full=PTS1-BP; AltName: Full=Peroxin-5; AltName: Full=Peroxisomal C-terminal targeting signal import receptor; AltName: Full=Peroxisome receptor 1;`Eukaryota; Metazoa; Chordata; Craniata; Vertebrata; Euteleostomi; Mammalia; Eutheria; Euarcho…
comp60225_c0	236.579	69.6467	0.294391	1.83588e-24	3.39684			TRUE	sp|Q6DGP2|SYF2_DANRE`Q6DGP2`Q:8-227,H:19-238`64.09%ID`E:1e-96`RecName: Full=Pre-mRNA-splicing factor syf2;`Eukaryota; Metazoa; Chordata; Craniata; Vertebrata; Euteleostomi; Actinopterygii; Neopterygii; Teleostei; Ostariophysi; Cypriniformes; Cyprinidae; Danio.
comp96377_c0	24.7662	7.2944	0.29453	0.00096174	3.39524			TRUE	sp|Q1W1Y5|PELP1_MACMU`Q1W1Y5`Q:50-566,H:99-634`29.89%ID`E:9e-37`RecName: Full=Proline-, glutamic acid- and leucine-rich protein 1; AltName: Full=Modulator of non-genomic activity of estrogen receptor;`Eukaryota; Metazoa; Chordata; Craniata; Vertebrata; Euteleostomi; Mammalia; Eutheria; Euarchontoglires; Primates; Haplorrhini; Catarrhini; Cercopithecidae; Cercopithecinae; Macaca.
comp60031_c0	710.388	209.359	0.29471	5.82466e-70	3.39316			TRUE	sp|Q4PMC9|PNO1_IXOSC`Q4PMC9`Q:23-255,H:1-234`82.2%ID`E:3e-139`RecName: Full=RNA-binding protein pno1;`Eukaryota; Metazoa; Ecdysozoa; Arthropoda; Chelicerata; Arachnida; Acari; Parasitiformes; Ixodida; Ixodoidea; Ixodidae; Ixodinae; Ixodes.
comp97601_c0	30.2493	8.91997	0.294882	0.000265977	3.39118			TRUE	NA
comp97994_c0	274.677	81.079	0.295179	4.60598e-28	3.38777			TRUE	sp|Q5RF84|UB2G2_PONAB`Q5RF84`Q:1-165,H:1-165`84.85%ID`E:1e-103`RecName: Full=Ubiquitin-conjugating enzyme E2 G2; EC=6.3.2.19; AltName: Full=Ubiquitin carrier protein G2; AltName: Full=Ubiquitin-protein ligase G2;`Eukaryota; Metazoa; Chordata; Craniata; Vertebrata; Euteleostomi; Mammalia; Eutheria; Euarchontoglires; Primates; Haplorrhini; Catarrhini; Hominidae; Pongo.
comp40157_c0	5364.61	1590.86	0.296546	0	3.37216			TRUE	sp|Q4R8Z2|RL13A_MACFA`Q4R8Z2`Q:23-219,H:7-203`63.45%ID`E:7e-89`RecName: Full=60S ribosomal protein L13a;`Eukaryota; Metazoa; Chordata; Craniata; Vertebrata; Euteleostomi; Mammalia; Eutheria; Euarchontoglires; Primates; Haplorrhini; Catarrhini; Cercopithecidae; Cercopithecinae; Macaca.
comp90916_c1	89.9688	26.7017	0.296788	3.68244e-10	3.3694			TRUE	NA
comp87137_c0	27.4853	8.16764	0.297164	0.000537395	3.36515			TRUE	NA
comp93197_c0	102.628	30.5519	0.297696	2.35216e-11	3.35913			TRUE	sp|O00541|PESC_HUMAN`O00541`Q:23-466,H:1-451`56.51%ID`E:0`RecName: Full=Pescadillo homolog;`Eukaryota; Metazoa; Chordata; Craniata; Vertebrata; Euteleostomi; Mammalia; Eutheria; Euarchontoglires; Primates; Haplorrhini; Catarrhini; Hominidae; Homo.
comp97021_c1	69.3855	20.6991	0.29832	4.0611e-08	3.3521			TRUE	sp|Q61656|DDX5_MOUSE`Q61656`Q:7-291,H:10-296`70.49%ID`E:1e-143`RecName: Full=Probable ATP-dependent RNA helicase DDX5; EC=3.6.4.13; AltName: Full=DEAD box RNA helicase DEAD1; Short=mDEAD1; AltName: Full=DEAD box protein 5; AltName: Full=RNA helicase p68;`Eukaryota; Metazoa; Chordata; Craniata; Vertebrata; Euteleostomi; Mammalia; Eutheria; Euarchontoglires; Glires; Rodentia; Sciurognathi; Muroidea…
comp99044_c0	4556.46	1361.57	0.298821	0	3.34648			TRUE	sp|P45842|RL34_AEDAL`P45842`Q:1-113,H:1-112`66.37%ID`E:5e-45`RecName: Full=60S ribosomal protein L34; AltName: Full=L31;`Eukaryota; Metazoa; Ecdysozoa; Arthropoda; Hexapoda; Insecta; Pterygota; Neoptera; Endopterygota; Diptera; Nematocera; Culicoidea; Culicidae; Culicinae; Aedini; Aedes; Stegomyia.
comp87359_c1	274.236	82.5456	0.301002	1.81558e-27	3.32223			TRUE	NA
comp98586_c0	82.2986	24.819	0.301572	2.81907e-09	3.31596			TRUE	NA
comp98617_c4	30.4529	9.21129	0.302476	0.000308139	3.30604			TRUE	sp|Q03017|CACT_DROME`Q03017`Q:123-379,H:221-469`32.08%ID`E:2e-29`RecName: Full=NF-kappa-B inhibitor cactus;`Eukaryota; Metazoa; Ecdysozoa; Arthropoda; Hexapoda; Insecta; Pterygota; Neoptera; Endopterygota; Diptera; Brachycera; Muscomorpha; Ephydroidea; Drosophilidae; Drosophila; Sophophora.
comp87118_c0	45.1507	13.6684	0.302728	1.12481e-05	3.30329			TRUE	NA
comp60250_c0	245.065	74.5507	0.304208	1.88691e-24	3.28723			TRUE	sp|O44081|DKC1_DROME`O44081`Q:24-445,H:25-460`67.66%ID`E:0`RecName: Full=H/ACA ribonucleoprotein complex subunit 4; EC=5.4.99.-; AltName: Full=Nucleolar protein AT band 60B; AltName: Full=Protein minifly;`Eukaryota; Metazoa; Ecdysozoa; Arthropoda; Hexapoda; Insecta; Pterygota; Neoptera; Endopterygota; Diptera; Brachycera; Muscomorpha; Ephydroidea; Drosophilidae; Drosophila; Sophophora.
comp96680_c2	58.5459	17.8129	0.304255	6.13276e-07	3.28672			TRUE	sp|Q6DH69|FAH2A_DANRE`Q6DH69`Q:40-528,H:38-525`46.15%ID`E:3e-140`RecName: Full=Fatty-acid amide hydrolase 2-A; EC=3.5.1.99;`Eukaryota; Metazoa; Chordata; Craniata; Vertebrata; Euteleostomi; Actinopterygii; Neopterygii; Teleostei; Ostariophysi; Cypriniformes; Cyprinidae; Danio.
comp87413_c0	81.3249	24.7909	0.304838	4.32058e-09	3.28043			TRUE	sp|P49762|DOA_DROME`P49762`Q:6-323,H:480-803`74.38%ID`E:2e-174`RecName: Full=Serine/threonine-protein kinase Doa; EC=2.7.12.1; AltName: Full=Protein darkener of apricot;`Eukaryota; Metazoa; Ecdysozoa; Arthropoda; Hexapoda; Insecta; Pterygota; Neoptera; Endopterygota; Diptera; Brachycera; Muscomorpha; Ephydroidea; Drosophilidae; Drosophila; Sophophora.
comp60026_c1	3219.6	985.191	0.305998	2e-298	3.268			TRUE	sp|Q5ZJ56|RL7_CHICK`Q5ZJ56`Q:7-160,H:2-155`64.94%ID`E:4e-63`RecName: Full=60S ribosomal protein L7;`Eukaryota; Metazoa; Chordata; Craniata; Vertebrata; Euteleostomi; Archosauria; Dinosauria; Saurischia; Theropoda; Coelurosauria; Aves; Neognathae; Galliformes; Phasianidae; Phasianinae; Gallus.
comp60007_c0	3029.36	928.163	0.306389	2.12798e-280	3.26382			TRUE	sp|P46405|RS12_PIG`P46405`Q:2-131,H:4-132`81.54%ID`E:9e-70`RecName: Full=40S ribosomal protein S12;`Eukaryota; Metazoa; Chordata; Craniata; Vertebrata; Euteleostomi; Mammalia; Eutheria; Laurasiatheria; Cetartiodactyla; Suina; Suidae; Sus.
comp87216_c2	89.1714	27.5426	0.308872	1.04124e-09	3.23758			TRUE	sp|Q5ZKV8|KIF2A_CHICK`Q5ZKV8`Q:2-711,H:3-703`54.7%ID`E:0`RecName: Full=Kinesin-like protein KIF2A;`Eukaryota; Metazoa; Chordata; Craniata; Vertebrata; Euteleostomi; Archosauria; Dinosauria; Saurischia; Theropoda; Coelurosauria; Aves; Neognathae; Galliformes; Phasianidae; Phasianinae; Gallus.
comp102436_c0	39.1158	12.1021	0.309391	5.38781e-05	3.23216			TRUE	sp|P86392|VMPA_TITSE`P86392`Q:198-419,H:8-222`25.64%ID`E:6e-11`RecName: Full=Snake venom metalloproteinase antarease; Short=SVMP; EC=3.4.24.-; Flags: Fragments;`Eukaryota; Metazoa; Ecdysozoa; Arthropoda; Chelicerata; Arachnida; Scorpiones; Buthida; Buthoidea; Buthidae; Tityus.
comp87359_c0	287.007	89.2222	0.310871	1.03316e-27	3.21677			TRUE	sp|P21573|YBOX1_XENLA`P21573`Q:17-192,H:30-199`55.91%ID`E:6e-48`RecName: Full=Nuclease-sensitive element-binding protein 1; AltName: Full=Y-box transcription factor; AltName: Full=Y-box-binding protein 1; Short=YB-1;`Eukaryota; Metazoa; Chordata; Craniata; Vertebrata; Euteleostomi; Amphibia; Batrachia; Anura; Pipoidea; Pipidae; Xenopodinae; Xenopus; Xenopus.
comp92999_c1	45.3054	14.1874	0.31315	1.5885e-05	3.19335			TRUE	sp|Q9NVU7|SDA1_HUMAN`Q9NVU7`Q:1-396,H:188-571`56.25%ID`E:5e-147`RecName: Full=Protein SDA1 homolog; AltName: Full=Nucleolar protein 130; AltName: Full=SDA1 domain-containing protein 1; Short=hSDA;`Eukaryota; Metazoa; Chordata; Craniata; Vertebrata; Euteleostomi; Mammalia; Eutheria; Euarchontoglires; Primates; Haplorrhini; Catarrhini; Hominidae; Homo.
comp60232_c2	72.1857	22.6131	0.313263	5.12463e-08	3.1922			TRUE	NA
comp94217_c6	32.1686	10.0902	0.313665	0.000279703	3.18812			TRUE	sp|Q7ZXY0|INO1A_XENLA`Q7ZXY0`Q:3-526,H:4-528`67.49%ID`E:0`RecName: Full=Inositol-3-phosphate synthase 1-A; Short=IPS 1-A; EC=5.5.1.4; AltName: Full=Myo-inositol 1-phosphate synthase A; Short=MI-1-P synthase A; Short=MIP synthase A;`Eukaryota; Metazoa; Chordata; Craniata; Vertebrata; Euteleostomi; Amphibia; Batrachia; Anura; Pipoidea; Pipidae; Xenopodinae; Xenopus; Xenopus.
comp97455_c3	29.2081	9.17663	0.314181	0.000542388	3.18288			TRUE	sp|P48766|NAC1_CAVPO`P48766`Q:1-204,H:767-970`69.12%ID`E:3e-94`RecName: Full=Sodium/calcium exchanger 1; AltName: Full=Na(+)/Ca(2+)-exchange protein 1; Flags: Precursor;`Eukaryota; Metazoa; Chordata; Craniata; Vertebrata; Euteleostomi; Mammalia; Eutheria; Euarchontoglires; Glires; Rodentia; Hystricognathi; Caviidae; Cavia.
comp99615_c0	140.666	44.2406	0.314509	3.28693e-14	3.17956			TRUE	sp|Q5ZLK1|DCA13_CHICK`Q5ZLK1`Q:1-441,H:1-441`63.04%ID`E:0`RecName: Full=DDB1- and CUL4-associated factor 13; AltName: Full=WD repeat and SOF domain-containing protein 1;`Eukaryota; Metazoa; Chordata; Craniata; Vertebrata; Euteleostomi; Archosauria; Dinosauria; Saurischia; Theropoda; Coelurosauria; Aves; Neognathae; Galliformes; Phasianidae; Phasianinae; Gallus.
comp59609_c0	95.1328	30.0551	0.315928	4.89093e-10	3.16528			TRUE	sp|P35659|DEK_HUMAN`P35659`Q:61-231,H:52-223`41.86%ID`E:1e-32`RecName: Full=Protein DEK;`Eukaryota; Metazoa; Chordata; Craniata; Vertebrata; Euteleostomi; Mammalia; Eutheria; Euarchontoglires; Primates; Haplorrhini; Catarrhini; Hominidae; Homo.
comp96764_c2	132.188	41.7779	0.316048	2.24207e-13	3.16407			TRUE	NA
comp87103_c0	32.9219	10.4446	0.317254	0.000260684	3.15205			TRUE	sp|Q6DFH9|NIP7_XENLA`Q6DFH9`Q:1-180,H:1-180`81.11%ID`E:5e-110`RecName: Full=60S ribosome subunit biogenesis protein NIP7 homolog;`Eukaryota; Metazoa; Chordata; Craniata; Vertebrata; Euteleostomi; Amphibia; Batrachia; Anura; Pipoidea; Pipidae; Xenopodinae; Xenopus; Xenopus.
comp94340_c9	33.991	10.8071	0.317939	0.000210836	3.14525			TRUE	sp|Q80U70|SUZ12_MOUSE`Q80U70`Q:21-646,H:74-684`43.59%ID`E:0`RecName: Full=Polycomb protein Suz12; AltName: Full=Suppressor of zeste 12 protein homolog;`Eukaryota; Metazoa; Chordata; Craniata; Vertebrata; Euteleostomi; Mammalia; Eutheria; Euarchontoglires; Glires; Rodentia; Sciurognathi; Muroidea; Muridae; Murinae; Mus; Mus.
comp98031_c2	33.092	10.5305	0.318217	0.000257723	3.14251			TRUE	NA
comp98389_c0	28.9827	9.24548	0.319	0.000637588	3.13479			TRUE	NA
comp93641_c0	28.6152	9.15216	0.319836	0.000703651	3.1266			TRUE	sp|P97742|CPT1A_MOUSE`P97742`Q:1-768,H:1-765`52.73%ID`E:0`RecName: Full=Carnitine O-palmitoyltransferase 1, liver isoform; Short=CPT1-L; EC=2.3.1.21; AltName: Full=Carnitine O-palmitoyltransferase I, liver isoform; Short=CPT I; Short=CPTI-L; AltName: Full=Carnitine palmitoyltransferase 1A;`Eukaryota; Metazoa; Chordata; Craniata; Vertebrata; Euteleostomi; Mammalia; Eutheria; Euarchontoglires; Glir…
comp95759_c0	117.575	37.6357	0.320099	6.65681e-12	3.12403			TRUE	sp|Q04750|TOP1_MOUSE`Q04750`Q:419-974,H:212-767`70.86%ID`E:0`RecName: Full=DNA topoisomerase 1; EC=5.99.1.2; AltName: Full=DNA topoisomerase I;`Eukaryota; Metazoa; Chordata; Craniata; Vertebrata; Euteleostomi; Mammalia; Eutheria; Euarchontoglires; Glires; Rodentia; Sciurognathi; Muroidea; Muridae; Murinae; Mus; Mus.
comp97104_c2	39.6274	12.6963	0.320391	6.80241e-05	3.12118			TRUE	sp|Q5VTY9|HHAT_HUMAN`Q5VTY9`Q:37-340,H:182-485`30%ID`E:3e-31`RecName: Full=Protein-cysteine N-palmitoyltransferase HHAT; EC=2.3.1.-; AltName: Full=Hedgehog acyltransferase; AltName: Full=Melanoma antigen recognized by T-cells 2; Short=MART-2; AltName: Full=Skinny hedgehog protein 1;`Eukaryota; Metazoa; Chordata; Craniata; Vertebrata; Euteleostomi; Mammalia; Eutheria; Euarchontoglires; Primates; H…
comp85354_c0	28.3369	9.09347	0.320906	0.000765455	3.11618			TRUE	NA
comp97981_c12	176.079	56.5565	0.321199	5.11033e-17	3.11334			TRUE	NA
comp98568_c3	27.7157	8.91959	0.321824	0.000892876	3.10729			TRUE	NA
comp61102_c0	36.3477	11.7063	0.322064	0.000142987	3.10497			TRUE	sp|B7PY76|WDR12_IXOSC`B7PY76`Q:27-450,H:1-425`75.82%ID`E:0`RecName: Full=Ribosome biogenesis protein WDR12 homolog;`Eukaryota; Metazoa; Ecdysozoa; Arthropoda; Chelicerata; Arachnida; Acari; Parasitiformes; Ixodida; Ixodoidea; Ixodidae; Ixodinae; Ixodes.
comp91668_c0	88.4071	28.5322	0.322736	3.14689e-09	3.09851			TRUE	sp|Q9D0C1|RN115_MOUSE`Q9D0C1`Q:23-292,H:19-294`43.15%ID`E:1e-66`RecName: Full=E3 ubiquitin-protein ligase RNF115; EC=6.3.2.-; AltName: Full=RING finger protein 115; AltName: Full=Rabring 7; AltName: Full=Zinc finger protein 364;`Eukaryota; Metazoa; Chordata; Craniata; Vertebrata; Euteleostomi; Mammalia; Eutheria; Euarchontoglires; Glires; Rodentia; Sciurognathi; Muroidea; Muridae; Murinae; Mus; M…
comp92574_c0	338.647	109.52	0.323406	5.15374e-31	3.09209			TRUE	sp|Q99LE6|ABCF2_MOUSE`Q99LE6`Q:45-666,H:1-615`70.51%ID`E:0`RecName: Full=ATP-binding cassette sub-family F member 2;`Eukaryota; Metazoa; Chordata; Craniata; Vertebrata; Euteleostomi; Mammalia; Eutheria; Euarchontoglires; Glires; Rodentia; Sciurognathi; Muroidea; Muridae; Murinae; Mus; Mus.
comp60101_c0	99.0923	32.0544	0.32348	3.77794e-10	3.09138			TRUE	sp|O88801|HOME2_RAT`O88801`Q:8-354,H:1-350`44.57%ID`E:7e-93`RecName: Full=Homer protein homolog 2; Short=Homer-2; AltName: Full=Cupidin; AltName: Full=VASP/Ena-related gene up-regulated during seizure and LTP 2; Short=Vesl-2;`Eukaryota; Metazoa; Chordata; Craniata; Vertebrata; Euteleostomi; Mammalia; Eutheria; Euarchontoglires; Glires; Rodentia; Sciurognathi; Muroidea; Muridae; Murinae; Rattus.
comp84675_c1	364.842	118.245	0.324099	3.33821e-33	3.08548			TRUE	NA
comp93678_c0	47.1194	15.2985	0.324674	1.63904e-05	3.08001			TRUE	sp|P86392|VMPA_TITSE`P86392`Q:161-366,H:3-221`23.81%ID`E:7e-09`RecName: Full=Snake venom metalloproteinase antarease; Short=SVMP; EC=3.4.24.-; Flags: Fragments;`Eukaryota; Metazoa; Ecdysozoa; Arthropoda; Chelicerata; Arachnida; Scorpiones; Buthida; Buthoidea; Buthidae; Tityus.
comp98949_c1	31.6655	10.3324	0.326297	0.000428496	3.06469			TRUE	NA
comp94613_c0	319.602	104.314	0.326387	4.64045e-29	3.06385			TRUE	sp|Q7KZF4|SND1_HUMAN`Q7KZF4`Q:15-895,H:19-910`52.82%ID`E:0`RecName: Full=Staphylococcal nuclease domain-containing protein 1; AltName: Full=100 kDa coactivator; AltName: Full=EBNA2 coactivator p100; AltName: Full=Tudor domain-containing protein 11; AltName: Full=p100 co-activator;`Eukaryota; Metazoa; Chordata; Craniata; Vertebrata; Euteleostomi; Mammalia; Eutheria; Euarchontoglires; Primates; Hap…
comp87149_c0	123.003	40.2777	0.327453	4.30702e-12	3.05387			TRUE	NA
comp60260_c0	152.776	50.3069	0.329286	1.43064e-14	3.03688			TRUE	sp|Q8WVN8|UB2Q2_HUMAN`Q8WVN8`Q:4-369,H:3-375`53.21%ID`E:1e-138`RecName: Full=Ubiquitin-conjugating enzyme E2 Q2; EC=6.3.2.19; AltName: Full=Ubiquitin carrier protein Q2; AltName: Full=Ubiquitin-protein ligase Q2;`Eukaryota; Metazoa; Chordata; Craniata; Vertebrata; Euteleostomi; Mammalia; Eutheria; Euarchontoglires; Primates; Haplorrhini; Catarrhini; Hominidae; Homo.
comp98071_c0	75.3808	24.836	0.329474	6.58589e-08	3.03514			TRUE	sp|P51592|HYD_DROME`P51592`Q:470-2268,H:1129-2885`44.82%ID`E:0`RecName: Full=E3 ubiquitin-protein ligase hyd; EC=6.3.2.-; AltName: Full=Protein hyperplastic discs;`Eukaryota; Metazoa; Ecdysozoa; Arthropoda; Hexapoda; Insecta; Pterygota; Neoptera; Endopterygota; Diptera; Brachycera; Muscomorpha; Ephydroidea; Drosophilidae; Drosophila; Sophophora.
comp99941_c0	59.4349	19.608	0.329907	1.64347e-06	3.03116			TRUE	sp|Q7Z4Q2|HEAT3_HUMAN`Q7Z4Q2`Q:1-634,H:1-671`30.19%ID`E:1e-74`RecName: Full=HEAT repeat-containing protein 3;`Eukaryota; Metazoa; Chordata; Craniata; Vertebrata; Euteleostomi; Mammalia; Eutheria; Euarchontoglires; Primates; Haplorrhini; Catarrhini; Hominidae; Homo.
comp59782_c0	56.4645	18.7278	0.331675	3.21898e-06	3.015			TRUE	NA
comp87040_c0	1460.59	484.501	0.331716	3.95346e-124	3.01463			TRUE	sp|Q5RKI1|IF4A2_RAT`Q5RKI1`Q:25-422,H:9-407`82.96%ID`E:0`RecName: Full=Eukaryotic initiation factor 4A-II; Short=eIF-4A-II; Short=eIF4A-II; EC=3.6.4.13; AltName: Full=ATP-dependent RNA helicase eIF4A-2;`Eukaryota; Metazoa; Chordata; Craniata; Vertebrata; Euteleostomi; Mammalia; Eutheria; Euarchontoglires; Glires; Rodentia; Sciurognathi; Muroidea; Muridae; Murinae; Rattus.
comp94369_c0	139.355	46.389	0.332885	2.9014e-13	3.00404			TRUE	sp|Q60865|CAPR1_MOUSE`Q60865`Q:18-369,H:50-407`33.87%ID`E:2e-46`RecName: Full=Caprin-1; AltName: Full=Cytoplasmic activation- and proliferation-associated protein 1; AltName: Full=GPI-anchored membrane protein 1; AltName: Full=GPI-anchored protein p137; Short=GPI-p137; Short=p137GPI; AltName: Full=Membrane component chromosome 11 surface marker 1; AltName: Full=RNA granule protein 105;`Eukaryota;…
comp97788_c1	39.2055	13.059	0.333091	0.000108947	3.00218			TRUE	NA
