# Supplementary material for: Differential sialotranscriptomes of unfed and fed Rhipicephalus haemaphysaloides, with particular regard to differentially expressed genes of cysteine proteases
Source: Parasit Vectors. 2015 Nov 17;8:597. doi: 10.1186/s13071-015-1213-7 (PMC4650922; doi:10.1186/s13071-015-1213-7)
Supplement: Additional file 1: — Differentially expressed genes database and GO terms database involved in this paper. (ZIP 4091 kb) [file 13071_2015_1213_MOESM1_ESM.zip › molecular_function_GO.xls]

## Sheet: molecular_function
Gene_ID	GO_Accession	Ontology	Synonyms
comp100033_c0	GO:0000774	molecular_function	adenyl-nucleotide exchange factor activity
comp100091_c0	GO:0005509	molecular_function	calcium ion binding
comp100091_c0	GO:0005178	molecular_function	integrin binding
comp100091_c0	GO:0004222	molecular_function	metalloendopeptidase activity
comp100091_c0	GO:0008237	molecular_function	metallopeptidase activity
comp100091_c0	GO:0008270	molecular_function	zinc ion binding
comp100106_c0	GO:0003714	molecular_function	transcription corepressor activity
comp100196_c0	GO:0008565	molecular_function	protein transporter activity
comp100202_c0	GO:0043425	molecular_function	bHLH transcription factor binding
comp100202_c0	GO:0003713	molecular_function	transcription coactivator activity
comp100206_c0	GO:0004177	molecular_function	aminopeptidase activity
comp100206_c0	GO:0046872	molecular_function	metal ion binding
comp100206_c0	GO:0008235	molecular_function	metalloexopeptidase activity
comp100346_c0	GO:0016491	molecular_function	oxidoreductase activity
comp100346_c0	GO:0008270	molecular_function	zinc ion binding
comp100383_c0	GO:0000166	molecular_function	nucleotide binding
comp100383_c0	GO:0016491	molecular_function	oxidoreductase activity
comp100387_c0	GO:0003677	molecular_function	DNA binding
comp100387_c0	GO:0046872	molecular_function	metal ion binding
comp100387_c0	GO:0008270	molecular_function	zinc ion binding
comp100517_c0	GO:0019003	molecular_function	GDP binding
comp100517_c0	GO:0005525	molecular_function	GTP binding
comp100517_c0	GO:0003924	molecular_function	GTPase activity
comp100533_c0	GO:0005524	molecular_function	ATP binding
comp100626_c0	GO:0003735	molecular_function	structural constituent of ribosome
comp100634_c0	GO:0003723	molecular_function	RNA binding
comp100636_c0	GO:0003723	molecular_function	RNA binding
comp100692_c0	GO:0046872	molecular_function	metal ion binding
comp100788_c0	GO:0004581	molecular_function	dolichyl-phosphate beta-glucosyltransferase activity
comp100788_c0	GO:0004576	molecular_function	oligosaccharyl transferase activity
comp100892_c0	GO:0005525	molecular_function	GTP binding
comp100892_c0	GO:0043024	molecular_function	ribosomal small subunit binding
comp100892_c0	GO:0019843	molecular_function	rRNA binding
comp100905_c0	GO:0003824	molecular_function	catalytic activity
comp100925_c0	GO:0003774	molecular_function	motor activity
comp100960_c0	GO:0001104	molecular_function	RNA polymerase II transcription cofactor activity
comp100961_c0	GO:0005525	molecular_function	GTP binding
comp100961_c0	GO:0003924	molecular_function	GTPase activity
comp101012_c0	GO:0051087	molecular_function	chaperone binding
comp101376_c0	GO:0003677	molecular_function	DNA binding
comp101376_c0	GO:0034450	molecular_function	ubiquitin-ubiquitin ligase activity
comp101385_c0	GO:0046872	molecular_function	metal ion binding
comp101385_c0	GO:0004222	molecular_function	metalloendopeptidase activity
comp101408_c0	GO:0016874	molecular_function	ligase activity
comp101408_c0	GO:0046872	molecular_function	metal ion binding
comp101408_c0	GO:0008270	molecular_function	zinc ion binding
comp101436_c0	GO:0003755	molecular_function	peptidyl-prolyl cis-trans isomerase activity
comp101436_c0	GO:0050815	molecular_function	phosphoserine binding
comp101436_c0	GO:0050816	molecular_function	phosphothreonine binding
comp101445_c0	GO:0047021	molecular_function	15-hydroxyprostaglandin dehydrogenase (NADP+) activity
comp101445_c0	GO:0004090	molecular_function	carbonyl reductase (NADPH) activity
comp101445_c0	GO:0000166	molecular_function	nucleotide binding
comp101445_c0	GO:0016655	molecular_function	oxidoreductase activity, acting on NAD(P)H, quinone or similar compound as acceptor
comp101445_c0	GO:0050221	molecular_function	prostaglandin-E2 9-reductase activity
comp101583_c0	GO:0003723	molecular_function	RNA binding
comp101899_c0	GO:0000175	molecular_function	3'-5'-exoribonuclease activity
comp101899_c0	GO:0003723	molecular_function	RNA binding
comp101971_c0	GO:0005524	molecular_function	ATP binding
comp101971_c0	GO:0004842	molecular_function	ubiquitin-protein ligase activity
comp102181_c0	GO:0004527	molecular_function	exonuclease activity
comp102181_c0	GO:0003676	molecular_function	nucleic acid binding
comp102181_c0	GO:0003700	molecular_function	sequence-specific DNA binding transcription factor activity
comp102317_c0	GO:0003735	molecular_function	structural constituent of ribosome
comp102436_c0	GO:0046872	molecular_function	metal ion binding
comp102436_c0	GO:0004222	molecular_function	metalloendopeptidase activity
comp102453_c0	GO:0004022	molecular_function	alcohol dehydrogenase (NAD) activity
comp102453_c0	GO:0046872	molecular_function	metal ion binding
comp102453_c0	GO:0000166	molecular_function	nucleotide binding
comp102453_c0	GO:0051903	molecular_function	S-(hydroxymethyl)glutathione dehydrogenase activity
comp102453_c0	GO:0008270	molecular_function	zinc ion binding
comp102481_c0	GO:0016874	molecular_function	ligase activity
comp102481_c0	GO:0000166	molecular_function	nucleotide binding
comp102581_c0	GO:0003723	molecular_function	RNA binding
comp102581_c0	GO:0003964	molecular_function	RNA-directed DNA polymerase activity
comp102703_c0	GO:0016491	molecular_function	oxidoreductase activity
comp102711_c0	GO:0019905	molecular_function	syntaxin binding
comp102885_c0	GO:0000993	molecular_function	RNA polymerase II core binding
comp103187_c0	GO:0003677	molecular_function	DNA binding
comp103187_c0	GO:0003887	molecular_function	DNA-directed DNA polymerase activity
comp103311_c0	GO:0003677	molecular_function	DNA binding
comp103311_c0	GO:0003723	molecular_function	RNA binding
comp103937_c0	GO:0044212	molecular_function	transcription regulatory region DNA binding
comp104533_c0	GO:0004314	molecular_function	[acyl-carrier-protein] S-malonyltransferase activity
comp104652_c0	GO:0008289	molecular_function	lipid binding
comp104712_c0	GO:0050660	molecular_function	flavin adenine dinucleotide binding
comp104872_c0	GO:0051015	molecular_function	actin filament binding
comp104872_c0	GO:0042803	molecular_function	protein homodimerization activity
comp104872_c0	GO:0019905	molecular_function	syntaxin binding
comp105028_c0	GO:0046872	molecular_function	metal ion binding
comp105028_c0	GO:0004222	molecular_function	metalloendopeptidase activity
comp105132_c0	GO:0016881	molecular_function	acid-amino acid ligase activity
comp105132_c0	GO:0005524	molecular_function	ATP binding
comp105132_c0	GO:0008641	molecular_function	small protein activating enzyme activity
comp105432_c0	GO:0003905	molecular_function	alkylbase DNA N-glycosylase activity
comp105432_c0	GO:0003677	molecular_function	DNA binding
comp105432_c0	GO:0008725	molecular_function	DNA-3-methyladenine glycosylase activity
comp105432_c0	GO:0052822	molecular_function	DNA-3-methylguanine glycosylase activity
comp105432_c0	GO:0052821	molecular_function	DNA-7-methyladenine glycosylase activity
comp105432_c0	GO:0043916	molecular_function	DNA-7-methylguanine glycosylase activity
comp105802_c0	GO:0046872	molecular_function	metal ion binding
comp105802_c0	GO:0008270	molecular_function	zinc ion binding
comp106779_c0	GO:0004531	molecular_function	deoxyribonuclease II activity
comp106812_c0	GO:0005509	molecular_function	calcium ion binding
comp106812_c0	GO:0005528	molecular_function	FK506 binding
comp106812_c0	GO:0003755	molecular_function	peptidyl-prolyl cis-trans isomerase activity
comp106996_c0	GO:0003676	molecular_function	nucleic acid binding
comp107237_c0	GO:0005524	molecular_function	ATP binding
comp107237_c0	GO:0050145	molecular_function	nucleoside phosphate kinase activity
comp107237_c0	GO:0004798	molecular_function	thymidylate kinase activity
comp107858_c0	GO:0005201	molecular_function	extracellular matrix structural constituent
comp107858_c0	GO:0004222	molecular_function	metalloendopeptidase activity
comp107858_c0	GO:0004867	molecular_function	serine-type endopeptidase inhibitor activity
comp107858_c0	GO:0008270	molecular_function	zinc ion binding
comp108470_c0	GO:0005507	molecular_function	copper ion binding
comp108470_c0	GO:0004784	molecular_function	superoxide dismutase activity
comp108470_c0	GO:0008270	molecular_function	zinc ion binding
comp109147_c0	GO:0004185	molecular_function	serine-type carboxypeptidase activity
comp110159_c0	GO:0004090	molecular_function	carbonyl reductase (NADPH) activity
comp110159_c0	GO:0050662	molecular_function	coenzyme binding
comp110159_c0	GO:0000166	molecular_function	nucleotide binding
comp110259_c0	GO:0003677	molecular_function	DNA binding
comp110259_c0	GO:0046872	molecular_function	metal ion binding
comp110259_c0	GO:0008270	molecular_function	zinc ion binding
comp1122877_c0	GO:0005096	molecular_function	GTPase activator activity
comp112945_c0	GO:0043169	molecular_function	cation binding
comp112945_c0	GO:0008061	molecular_function	chitin binding
comp112945_c0	GO:0004568	molecular_function	chitinase activity
comp117034_c0	GO:0030234	molecular_function	enzyme regulator activity
comp117034_c0	GO:0019003	molecular_function	GDP binding
comp117034_c0	GO:0005525	molecular_function	GTP binding
comp117034_c0	GO:0005085	molecular_function	guanyl-nucleotide exchange factor activity
comp117034_c0	GO:0003743	molecular_function	translation initiation factor activity
comp121509_c0	GO:0004842	molecular_function	ubiquitin-protein ligase activity
comp135383_c0	GO:0005524	molecular_function	ATP binding
comp135383_c0	GO:0008545	molecular_function	JUN kinase kinase activity
comp135383_c0	GO:0000287	molecular_function	magnesium ion binding
comp135383_c0	GO:0004708	molecular_function	MAP kinase kinase activity
comp135383_c0	GO:0019903	molecular_function	protein phosphatase binding
comp135383_c0	GO:0004674	molecular_function	protein serine/threonine kinase activity
comp135383_c0	GO:0004713	molecular_function	protein tyrosine kinase activity
comp154142_c0	GO:0004168	molecular_function	dolichol kinase activity
comp178917_c0	GO:0003857	molecular_function	3-hydroxyacyl-CoA dehydrogenase activity
comp178917_c0	GO:0004303	molecular_function	estradiol 17-beta-dehydrogenase activity
comp178917_c0	GO:0000166	molecular_function	nucleotide binding
comp178917_c0	GO:0050327	molecular_function	testosterone 17-beta-dehydrogenase (NAD+) activity
comp178917_c0	GO:0047035	molecular_function	testosterone dehydrogenase (NAD+) activity
comp199675_c0	GO:0015485	molecular_function	cholesterol binding
comp201442_c0	GO:0030548	molecular_function	acetylcholine receptor regulator activity
comp201442_c0	GO:0043236	molecular_function	laminin binding
comp201442_c0	GO:0005200	molecular_function	structural constituent of cytoskeleton
comp222595_c0	GO:0080019	molecular_function	fatty-acyl-CoA reductase (alcohol-forming) activity
comp222595_c0	GO:0050062	molecular_function	long-chain-fatty-acyl-CoA reductase activity
comp222595_c0	GO:0000166	molecular_function	nucleotide binding
comp234976_c0	GO:0003677	molecular_function	DNA binding
comp234976_c0	GO:0003906	molecular_function	DNA-(apurinic or apyrimidinic site) lyase activity
comp234976_c0	GO:0004519	molecular_function	endonuclease activity
comp234976_c0	GO:0046872	molecular_function	metal ion binding
comp234976_c0	GO:0003723	molecular_function	RNA binding
comp235621_c0	GO:0005509	molecular_function	calcium ion binding
comp235621_c0	GO:0045499	molecular_function	chemorepellent activity
comp235621_c0	GO:0005095	molecular_function	GTPase inhibitor activity
comp235621_c0	GO:0008201	molecular_function	heparin binding
comp235621_c0	GO:0043237	molecular_function	laminin-1 binding
comp235621_c0	GO:0042803	molecular_function	protein homodimerization activity
comp266350_c0	GO:0005125	molecular_function	cytokine activity
comp266350_c0	GO:0008083	molecular_function	growth factor activity
comp266350_c0	GO:0016015	molecular_function	morphogen activity
comp266350_c0	GO:0042803	molecular_function	protein homodimerization activity
comp266350_c0	GO:0005121	molecular_function	Toll binding
comp269529_c0	GO:0008336	molecular_function	gamma-butyrobetaine dioxygenase activity
comp269529_c0	GO:0005506	molecular_function	iron ion binding
comp269529_c0	GO:0016702	molecular_function	oxidoreductase activity, acting on single donors with incorporation of molecular oxygen, incorporation of two atoms of oxygen
comp287161_c0	GO:0004867	molecular_function	serine-type endopeptidase inhibitor activity
comp295748_c0	GO:0005509	molecular_function	calcium ion binding
comp310933_c0	GO:0016972	molecular_function	thiol oxidase activity
comp33130_c0	GO:0008408	molecular_function	3'-5' exonuclease activity
comp33130_c0	GO:0008853	molecular_function	exodeoxyribonuclease III activity
comp33141_c0	GO:0005096	molecular_function	GTPase activator activity
comp33141_c0	GO:0005543	molecular_function	phospholipid binding
comp33141_c0	GO:0042803	molecular_function	protein homodimerization activity
comp33141_c0	GO:0005089	molecular_function	Rho guanyl-nucleotide exchange factor activity
comp33141_c0	GO:0004871	molecular_function	signal transducer activity
comp33168_c0	GO:0046872	molecular_function	metal ion binding
comp33168_c0	GO:0004222	molecular_function	metalloendopeptidase activity
comp33258_c0	GO:0003677	molecular_function	DNA binding
comp33258_c0	GO:0046872	molecular_function	metal ion binding
comp33258_c0	GO:0008270	molecular_function	zinc ion binding
comp33558_c0	GO:0034722	molecular_function	gamma-glutamyl-peptidase activity
comp34237_c0	GO:0005254	molecular_function	chloride channel activity
comp34465_c0	GO:0004500	molecular_function	dopamine beta-monooxygenase activity
comp34505_c0	GO:0004180	molecular_function	carboxypeptidase activity
comp34505_c0	GO:0016805	molecular_function	dipeptidase activity
comp34505_c0	GO:0046872	molecular_function	metal ion binding
comp34505_c0	GO:0008237	molecular_function	metallopeptidase activity
comp34505_c0	GO:0050129	molecular_function	N-formylglutamate deformylase activity
comp34616_c0	GO:0043169	molecular_function	cation binding
comp34616_c0	GO:0008061	molecular_function	chitin binding
comp34616_c0	GO:0004568	molecular_function	chitinase activity
comp35163_c0	GO:0046872	molecular_function	metal ion binding
comp35163_c0	GO:0004222	molecular_function	metalloendopeptidase activity
comp35163_c0	GO:0008270	molecular_function	zinc ion binding
comp35791_c0	GO:0005215	molecular_function	transporter activity
comp366431_c0	GO:0004180	molecular_function	carboxypeptidase activity
comp366431_c0	GO:0046872	molecular_function	metal ion binding
comp366431_c0	GO:0070573	molecular_function	metallodipeptidase activity
comp366431_c0	GO:0042803	molecular_function	protein homodimerization activity
comp36746_c0	GO:0004332	molecular_function	fructose-bisphosphate aldolase activity
comp37023_c0	GO:0005525	molecular_function	GTP binding
comp37023_c0	GO:0046872	molecular_function	metal ion binding
comp37023_c0	GO:0004871	molecular_function	signal transducer activity
comp37341_c0	GO:0042043	molecular_function	neurexin family protein binding
comp37341_c0	GO:0004872	molecular_function	receptor activity
comp37886_c1	GO:0046872	molecular_function	metal ion binding
comp37886_c1	GO:0043565	molecular_function	sequence-specific DNA binding
comp37886_c1	GO:0003700	molecular_function	sequence-specific DNA binding transcription factor activity
comp37886_c1	GO:0003714	molecular_function	transcription corepressor activity
comp37886_c1	GO:0008270	molecular_function	zinc ion binding
comp38117_c0	GO:0000166	molecular_function	nucleotide binding
comp38117_c0	GO:0003723	molecular_function	RNA binding
comp38117_c0	GO:0003700	molecular_function	sequence-specific DNA binding transcription factor activity
comp38117_c0	GO:0003697	molecular_function	single-stranded DNA binding
comp38117_c0	GO:0003714	molecular_function	transcription corepressor activity
comp38281_c0	GO:0004559	molecular_function	alpha-mannosidase activity
comp38281_c0	GO:0030246	molecular_function	carbohydrate binding
comp38281_c0	GO:0046872	molecular_function	metal ion binding
comp38281_c0	GO:0008270	molecular_function	zinc ion binding
comp38363_c0	GO:0070330	molecular_function	aromatase activity
comp38363_c0	GO:0009055	molecular_function	electron carrier activity
comp38363_c0	GO:0020037	molecular_function	heme binding
comp38363_c0	GO:0005506	molecular_function	iron ion binding
comp38632_c0	GO:0008289	molecular_function	lipid binding
comp38632_c0	GO:0005215	molecular_function	transporter activity
comp38811_c0	GO:0043531	molecular_function	ADP binding
comp38811_c0	GO:0005524	molecular_function	ATP binding
comp38811_c0	GO:0015485	molecular_function	cholesterol binding
comp38811_c0	GO:0017127	molecular_function	cholesterol transporter activity
comp38811_c0	GO:0034437	molecular_function	glycoprotein transporter activity
comp38811_c0	GO:0005543	molecular_function	phospholipid binding
comp38811_c0	GO:0005548	molecular_function	phospholipid transporter activity
comp38811_c0	GO:0042803	molecular_function	protein homodimerization activity
comp38811_c0	GO:0034041	molecular_function	sterol-transporting ATPase activity
comp38811_c0	GO:0019534	molecular_function	toxin transporter activity
comp38811_c0	GO:0043531	molecular_function	ADP binding
comp38811_c0	GO:0005524	molecular_function	ATP binding
comp38811_c0	GO:0017127	molecular_function	cholesterol transporter activity
comp38811_c0	GO:0034437	molecular_function	glycoprotein transporter activity
comp38811_c0	GO:0005548	molecular_function	phospholipid transporter activity
comp38811_c0	GO:0034041	molecular_function	sterol-transporting ATPase activity
comp38811_c0	GO:0019534	molecular_function	toxin transporter activity
comp39180_c0	GO:0005524	molecular_function	ATP binding
comp39180_c0	GO:0003677	molecular_function	DNA binding
comp39180_c0	GO:0017111	molecular_function	nucleoside-triphosphatase activity
comp395147_c0	GO:0000166	molecular_function	nucleotide binding
comp395147_c0	GO:0003723	molecular_function	RNA binding
comp395147_c0	GO:0003968	molecular_function	RNA-directed RNA polymerase activity
comp39869_c0	GO:0003723	molecular_function	RNA binding
comp39869_c0	GO:0003723	molecular_function	RNA binding
comp399194_c0	GO:0004672	molecular_function	protein kinase activity
comp39976_c0	GO:0004000	molecular_function	adenosine deaminase activity
comp39976_c0	GO:0046872	molecular_function	metal ion binding
comp39976_c0	GO:0008270	molecular_function	zinc ion binding
comp39996_c0	GO:0004315	molecular_function	3-oxoacyl-[acyl-carrier-protein] synthase activity
comp40000_c0	GO:0030272	molecular_function	5-formyltetrahydrofolate cyclo-ligase activity
comp40000_c0	GO:0005524	molecular_function	ATP binding
comp40000_c0	GO:0005542	molecular_function	folic acid binding
comp40001_c0	GO:0001158	molecular_function	enhancer sequence-specific DNA binding
comp40001_c0	GO:0046872	molecular_function	metal ion binding
comp40001_c0	GO:0008134	molecular_function	transcription factor binding
comp40001_c0	GO:0008270	molecular_function	zinc ion binding
comp40007_c0	GO:0008134	molecular_function	transcription factor binding
comp40010_c0	GO:0005525	molecular_function	GTP binding
comp40012_c0	GO:0046872	molecular_function	metal ion binding
comp40012_c0	GO:0004222	molecular_function	metalloendopeptidase activity
comp40012_c0	GO:0046872	molecular_function	metal ion binding
comp40012_c0	GO:0004222	molecular_function	metalloendopeptidase activity
comp40014_c0	GO:0008094	molecular_function	DNA-dependent ATPase activity
comp40014_c0	GO:0008353	molecular_function	RNA polymerase II carboxy-terminal domain kinase activity
comp40033_c0	GO:0008061	molecular_function	chitin binding
comp40058_c0	GO:0003824	molecular_function	catalytic activity
comp40077_c0	GO:0000993	molecular_function	RNA polymerase II core binding
comp40084_c0	GO:0005524	molecular_function	ATP binding
comp40085_c0	GO:0046872	molecular_function	metal ion binding
comp40085_c0	GO:0003676	molecular_function	nucleic acid binding
comp40085_c0	GO:0008270	molecular_function	zinc ion binding
comp40089_c0	GO:0005524	molecular_function	ATP binding
comp40089_c0	GO:0017111	molecular_function	nucleoside-triphosphatase activity
comp40090_c0	GO:0004298	molecular_function	threonine-type endopeptidase activity
comp40095_c0	GO:0003676	molecular_function	nucleic acid binding
comp40095_c0	GO:0003676	molecular_function	nucleic acid binding
comp40095_c0	GO:0003676	molecular_function	nucleic acid binding
comp40099_c0	GO:0046872	molecular_function	metal ion binding
comp40099_c0	GO:0008270	molecular_function	zinc ion binding
comp40100_c0	GO:0004045	molecular_function	aminoacyl-tRNA hydrolase activity
comp40100_c0	GO:0016150	molecular_function	translation release factor activity, codon nonspecific
comp40102_c0	GO:0050661	molecular_function	NADP binding
comp40102_c0	GO:0004616	molecular_function	phosphogluconate dehydrogenase (decarboxylating) activity
comp40104_c0	GO:0003735	molecular_function	structural constituent of ribosome
comp40109_c0	GO:0019843	molecular_function	rRNA binding
comp40109_c0	GO:0003735	molecular_function	structural constituent of ribosome
comp40111_c0	GO:0003682	molecular_function	chromatin binding
comp40111_c0	GO:0008301	molecular_function	DNA binding, bending
comp40111_c0	GO:0070363	molecular_function	mitochondrial light strand promoter sense binding
comp40111_c0	GO:0003700	molecular_function	sequence-specific DNA binding transcription factor activity
comp40114_c0	GO:0004866	molecular_function	endopeptidase inhibitor activity
comp40114_c0	GO:0008242	molecular_function	omega peptidase activity
comp40114_c0	GO:0070628	molecular_function	proteasome binding
comp40114_c0	GO:0004221	molecular_function	ubiquitin thiolesterase activity
comp40114_c0	GO:0004843	molecular_function	ubiquitin-specific protease activity
comp40114_c0	GO:0004866	molecular_function	endopeptidase inhibitor activity
comp40114_c0	GO:0008242	molecular_function	omega peptidase activity
comp40114_c0	GO:0070628	molecular_function	proteasome binding
comp40114_c0	GO:0004221	molecular_function	ubiquitin thiolesterase activity
comp40114_c0	GO:0004843	molecular_function	ubiquitin-specific protease activity
comp40117_c0	GO:0003735	molecular_function	structural constituent of ribosome
comp40119_c0	GO:0003774	molecular_function	motor activity
comp40121_c0	GO:0003755	molecular_function	peptidyl-prolyl cis-trans isomerase activity
comp40127_c0	GO:0005524	molecular_function	ATP binding
comp40131_c0	GO:0030371	molecular_function	translation repressor activity
comp40132_c0	GO:0005509	molecular_function	calcium ion binding
comp40136_c0	GO:0003743	molecular_function	translation initiation factor activity
comp40137_c0	GO:0004364	molecular_function	glutathione transferase activity
comp40138_c0	GO:0005524	molecular_function	ATP binding
comp40138_c0	GO:0004356	molecular_function	glutamate-ammonia ligase activity
comp40144_c0	GO:0004579	molecular_function	dolichyl-diphosphooligosaccharide-protein glycotransferase activity
comp40152_c0	GO:0003723	molecular_function	RNA binding
comp40152_c0	GO:0003735	molecular_function	structural constituent of ribosome
comp40153_c0	GO:0019843	molecular_function	rRNA binding
comp40153_c0	GO:0003735	molecular_function	structural constituent of ribosome
comp40155_c0	GO:0003735	molecular_function	structural constituent of ribosome
comp40155_c0	GO:0000149	molecular_function	SNARE binding
comp40157_c0	GO:0003735	molecular_function	structural constituent of ribosome
comp40158_c0	GO:0003723	molecular_function	RNA binding
comp40158_c0	GO:0003735	molecular_function	structural constituent of ribosome
comp40159_c0	GO:0016667	molecular_function	oxidoreductase activity, acting on a sulfur group of donors
comp40159_c0	GO:0019843	molecular_function	rRNA binding
comp40159_c0	GO:0003735	molecular_function	structural constituent of ribosome
comp40165_c0	GO:0046872	molecular_function	metal ion binding
comp40168_c1	GO:0015078	molecular_function	hydrogen ion transmembrane transporter activity
comp40168_c1	GO:0008289	molecular_function	lipid binding
comp40171_c0	GO:0003735	molecular_function	structural constituent of ribosome
comp40173_c0	GO:0003723	molecular_function	RNA binding
comp40173_c0	GO:0003735	molecular_function	structural constituent of ribosome
comp40177_c0	GO:0003735	molecular_function	structural constituent of ribosome
comp40178_c0	GO:0005524	molecular_function	ATP binding
comp40178_c0	GO:0005509	molecular_function	calcium ion binding
comp40178_c0	GO:0043499	molecular_function	eukaryotic cell surface binding
comp40178_c0	GO:0046933	molecular_function	hydrogen ion transporting ATP synthase activity, rotational mechanism
comp40178_c0	GO:0008553	molecular_function	hydrogen-exporting ATPase activity, phosphorylative mechanism
comp40178_c0	GO:0030228	molecular_function	lipoprotein particle receptor activity
comp40178_c0	GO:0042288	molecular_function	MHC class I protein binding
comp40178_c0	GO:0046961	molecular_function	proton-transporting ATPase activity, rotational mechanism
comp40187_c0	GO:0019843	molecular_function	rRNA binding
comp40187_c0	GO:0003735	molecular_function	structural constituent of ribosome
comp40188_c0	GO:0097177	molecular_function	mitochondrial ribosome binding
comp40188_c0	GO:0042803	molecular_function	protein homodimerization activity
comp40188_c1	GO:0097177	molecular_function	mitochondrial ribosome binding
comp40188_c1	GO:0042803	molecular_function	protein homodimerization activity
comp40190_c0	GO:0051287	molecular_function	NAD binding
comp40190_c0	GO:0004617	molecular_function	phosphoglycerate dehydrogenase activity
comp40193_c0	GO:0047015	molecular_function	3-hydroxy-2-methylbutyryl-CoA dehydrogenase activity
comp40193_c0	GO:0003857	molecular_function	3-hydroxyacyl-CoA dehydrogenase activity
comp40193_c0	GO:0047022	molecular_function	7-beta-hydroxysteroid dehydrogenase (NADP+) activity
comp40193_c0	GO:0018454	molecular_function	acetoacetyl-CoA reductase activity
comp40193_c0	GO:0004303	molecular_function	estradiol 17-beta-dehydrogenase activity
comp40193_c0	GO:0000166	molecular_function	nucleotide binding
comp40193_c0	GO:0050327	molecular_function	testosterone 17-beta-dehydrogenase (NAD+) activity
comp40193_c0	GO:0047035	molecular_function	testosterone dehydrogenase (NAD+) activity
comp40194_c0	GO:0070551	molecular_function	endoribonuclease activity, cleaving siRNA-paired mRNA
comp40194_c0	GO:0046872	molecular_function	metal ion binding
comp40194_c0	GO:0000340	molecular_function	RNA 7-methylguanosine cap binding
comp40194_c0	GO:0035197	molecular_function	siRNA binding
comp40198_c0	GO:0003723	molecular_function	RNA binding
comp40199_c0	GO:0004298	molecular_function	threonine-type endopeptidase activity
comp40203_c0	GO:0003700	molecular_function	sequence-specific DNA binding transcription factor activity
comp40204_c0	GO:0008253	molecular_function	5'-nucleotidase activity
comp40204_c0	GO:0046872	molecular_function	metal ion binding
comp40204_c0	GO:0000166	molecular_function	nucleotide binding
comp40204_c0	GO:0008253	molecular_function	5'-nucleotidase activity
comp40204_c0	GO:0046872	molecular_function	metal ion binding
comp40204_c0	GO:0000166	molecular_function	nucleotide binding
comp40206_c0	GO:0003723	molecular_function	RNA binding
comp40208_c0	GO:0004129	molecular_function	cytochrome-c oxidase activity
comp40208_c0	GO:0004129	molecular_function	cytochrome-c oxidase activity
comp40209_c0	GO:0003680	molecular_function	AT DNA binding
comp40209_c0	GO:0003700	molecular_function	sequence-specific DNA binding transcription factor activity
comp40213_c0	GO:0003878	molecular_function	ATP citrate synthase activity
comp40213_c0	GO:0048037	molecular_function	cofactor binding
comp40213_c0	GO:0019003	molecular_function	GDP binding
comp40213_c0	GO:0005525	molecular_function	GTP binding
comp40213_c0	GO:0046982	molecular_function	protein heterodimerization activity
comp40213_c0	GO:0004775	molecular_function	succinate-CoA ligase (ADP-forming) activity
comp40213_c0	GO:0004776	molecular_function	succinate-CoA ligase (GDP-forming) activity
comp40214_c0	GO:0005509	molecular_function	calcium ion binding
comp40214_c0	GO:0000287	molecular_function	magnesium ion binding
comp40214_c0	GO:0004647	molecular_function	phosphoserine phosphatase activity
comp40215_c0	GO:0003743	molecular_function	translation initiation factor activity
comp40221_c0	GO:0050220	molecular_function	prostaglandin-E synthase activity
comp40221_c0	GO:0003720	molecular_function	telomerase activity
comp40223_c0	GO:0008430	molecular_function	selenium binding
comp40228_c0	GO:0004298	molecular_function	threonine-type endopeptidase activity
comp40230_c0	GO:0003677	molecular_function	DNA binding
comp40234_c0	GO:0005525	molecular_function	GTP binding
comp40234_c0	GO:0003924	molecular_function	GTPase activity
comp40234_c0	GO:0005198	molecular_function	structural molecule activity
comp40235_c0	GO:0019843	molecular_function	rRNA binding
comp40235_c0	GO:0003735	molecular_function	structural constituent of ribosome
comp40235_c0	GO:0000049	molecular_function	tRNA binding
comp40239_c0	GO:0032403	molecular_function	protein complex binding
comp40240_c0	GO:0004122	molecular_function	cystathionine beta-synthase activity
comp40240_c0	GO:0046872	molecular_function	metal ion binding
comp40241_c0	GO:0005524	molecular_function	ATP binding
comp40245_c0	GO:0005524	molecular_function	ATP binding
comp40250_c0	GO:0005524	molecular_function	ATP binding
comp40250_c0	GO:0003677	molecular_function	DNA binding
comp40250_c0	GO:0019899	molecular_function	enzyme binding
comp40250_c0	GO:0017111	molecular_function	nucleoside-triphosphatase activity
comp40251_c0	GO:0004033	molecular_function	aldo-keto reductase (NADP) activity
comp40251_c0	GO:0045550	molecular_function	geranylgeranyl reductase activity
comp40251_c0	GO:0047718	molecular_function	indanol dehydrogenase activity
comp40251_c0	GO:0001758	molecular_function	retinal dehydrogenase activity
comp40251_c0	GO:0004033	molecular_function	aldo-keto reductase (NADP) activity
comp40251_c0	GO:0045550	molecular_function	geranylgeranyl reductase activity
comp40251_c0	GO:0047718	molecular_function	indanol dehydrogenase activity
comp40251_c0	GO:0001758	molecular_function	retinal dehydrogenase activity
comp40260_c0	GO:0005524	molecular_function	ATP binding
comp40260_c0	GO:0004674	molecular_function	protein serine/threonine kinase activity
comp40265_c0	GO:0004029	molecular_function	aldehyde dehydrogenase (NAD) activity
comp40269_c0	GO:0003677	molecular_function	DNA binding
comp40269_c0	GO:0003723	molecular_function	RNA binding
comp40269_c0	GO:0008494	molecular_function	translation activator activity
comp40276_c0	GO:0003677	molecular_function	DNA binding
comp40276_c0	GO:0000166	molecular_function	nucleotide binding
comp40276_c0	GO:0003723	molecular_function	RNA binding
comp40278_c0	GO:0043565	molecular_function	sequence-specific DNA binding
comp40283_c0	GO:0005524	molecular_function	ATP binding
comp40283_c0	GO:0016773	molecular_function	phosphotransferase activity, alcohol group as acceptor
comp40284_c0	GO:0005524	molecular_function	ATP binding
comp40284_c0	GO:0008026	molecular_function	ATP-dependent helicase activity
comp40284_c0	GO:0003723	molecular_function	RNA binding
comp40286_c0	GO:0016651	molecular_function	oxidoreductase activity, acting on NAD(P)H
comp40292_c0	GO:0043027	molecular_function	cysteine-type endopeptidase inhibitor activity involved in apoptotic process
comp40292_c0	GO:0004601	molecular_function	peroxidase activity
comp40292_c0	GO:0051920	molecular_function	peroxiredoxin activity
comp40292_c0	GO:0043027	molecular_function	cysteine-type endopeptidase inhibitor activity involved in apoptotic process
comp40292_c0	GO:0004601	molecular_function	peroxidase activity
comp40292_c0	GO:0051920	molecular_function	peroxiredoxin activity
comp40295_c0	GO:0003677	molecular_function	DNA binding
comp40295_c0	GO:0030337	molecular_function	DNA polymerase processivity factor activity
comp40296_c0	GO:0015174	molecular_function	basic amino acid transmembrane transporter activity
comp40296_c0	GO:0003824	molecular_function	catalytic activity
comp40296_c0	GO:0043169	molecular_function	cation binding
comp40296_c0	GO:0015184	molecular_function	L-cystine transmembrane transporter activity
comp40300_c0	GO:0015095	molecular_function	magnesium ion transmembrane transporter activity
comp40301_c0	GO:0004045	molecular_function	aminoacyl-tRNA hydrolase activity
comp40301_c0	GO:0004725	molecular_function	protein tyrosine phosphatase activity
comp40303_c0	GO:0015078	molecular_function	hydrogen ion transmembrane transporter activity
comp40306_c0	GO:0046872	molecular_function	metal ion binding
comp40307_c0	GO:0008233	molecular_function	peptidase activity
comp40315_c0	GO:0009055	molecular_function	electron carrier activity
comp40317_c0	GO:0004300	molecular_function	enoyl-CoA hydratase activity
comp40320_c0	GO:0005524	molecular_function	ATP binding
comp40320_c0	GO:0004842	molecular_function	ubiquitin-protein ligase activity
comp40321_c0	GO:0003743	molecular_function	translation initiation factor activity
comp40325_c0	GO:0003735	molecular_function	structural constituent of ribosome
comp40326_c0	GO:0003723	molecular_function	RNA binding
comp40326_c0	GO:0003735	molecular_function	structural constituent of ribosome
comp40332_c0	GO:0008565	molecular_function	protein transporter activity
comp40332_c1	GO:0008565	molecular_function	protein transporter activity
comp40332_c1	GO:0043024	molecular_function	ribosomal small subunit binding
comp40332_c1	GO:0019843	molecular_function	rRNA binding
comp40348_c0	GO:0004579	molecular_function	dolichyl-diphosphooligosaccharide-protein glycotransferase activity
comp40356_c0	GO:0015152	molecular_function	glucose-6-phosphate transmembrane transporter activity
comp40356_c0	GO:0015152	molecular_function	glucose-6-phosphate transmembrane transporter activity
comp40356_c0	GO:0015152	molecular_function	glucose-6-phosphate transmembrane transporter activity
comp40358_c0	GO:0016428	molecular_function	tRNA (cytosine-5-)-methyltransferase activity
comp40358_c0	GO:0000049	molecular_function	tRNA binding
comp40359_c0	GO:0004252	molecular_function	serine-type endopeptidase activity
comp40360_c0	GO:0051537	molecular_function	2 iron, 2 sulfur cluster binding
comp40360_c0	GO:0046872	molecular_function	metal ion binding
comp40362_c0	GO:0005525	molecular_function	GTP binding
comp40364_c0	GO:0003677	molecular_function	DNA binding
comp40369_c1	GO:0003677	molecular_function	DNA binding
comp40372_c0	GO:0043022	molecular_function	ribosome binding
comp40372_c0	GO:0003743	molecular_function	translation initiation factor activity
comp40378_c0	GO:0004175	molecular_function	endopeptidase activity
comp40391_c0	GO:0005509	molecular_function	calcium ion binding
comp40405_c0	GO:0016531	molecular_function	copper chaperone activity
comp40405_c0	GO:0005506	molecular_function	iron ion binding
comp40405_c0	GO:0046911	molecular_function	metal chelating activity
comp404632_c0	GO:0005524	molecular_function	ATP binding
comp404632_c0	GO:0004396	molecular_function	hexokinase activity
comp40467_c0	GO:0005509	molecular_function	calcium ion binding
comp40479_c0	GO:0005525	molecular_function	GTP binding
comp40527_c0	GO:0016881	molecular_function	acid-amino acid ligase activity
comp40527_c0	GO:0005524	molecular_function	ATP binding
comp40544_c0	GO:0004177	molecular_function	aminopeptidase activity
comp40544_c0	GO:0030145	molecular_function	manganese ion binding
comp40544_c0	GO:0008235	molecular_function	metalloexopeptidase activity
comp40545_c0	GO:0051082	molecular_function	unfolded protein binding
comp40563_c0	GO:0030234	molecular_function	enzyme regulator activity
comp40574_c0	GO:0003735	molecular_function	structural constituent of ribosome
comp40590_c0	GO:0043169	molecular_function	cation binding
comp40590_c0	GO:0008061	molecular_function	chitin binding
comp40590_c0	GO:0004568	molecular_function	chitinase activity
comp40597_c0	GO:0005525	molecular_function	GTP binding
comp40597_c0	GO:0003924	molecular_function	GTPase activity
comp40602_c0	GO:0003697	molecular_function	single-stranded DNA binding
comp40624_c0	GO:0005524	molecular_function	ATP binding
comp40624_c0	GO:0005525	molecular_function	GTP binding
comp40624_c0	GO:0004776	molecular_function	succinate-CoA ligase (GDP-forming) activity
comp40625_c0	GO:0008521	molecular_function	acetyl-CoA transporter activity
comp40631_c0	GO:0003735	molecular_function	structural constituent of ribosome
comp40661_c0	GO:0008312	molecular_function	7S RNA binding
comp40678_c0	GO:0004525	molecular_function	ribonuclease III activity
comp40678_c0	GO:0003723	molecular_function	RNA binding
comp40679_c0	GO:0003682	molecular_function	chromatin binding
comp40682_c0	GO:0070773	molecular_function	protein-N-terminal glutamine amidohydrolase activity
comp40687_c0	GO:0000036	molecular_function	ACP phosphopantetheine attachment site binding involved in fatty acid biosynthetic process
comp40687_c0	GO:0031177	molecular_function	phosphopantetheine binding
comp40690_c0	GO:0005524	molecular_function	ATP binding
comp40690_c0	GO:0003678	molecular_function	DNA helicase activity
comp40693_c0	GO:0003779	molecular_function	actin binding
comp40702_c0	GO:0046872	molecular_function	metal ion binding
comp40702_c0	GO:0003676	molecular_function	nucleic acid binding
comp40702_c0	GO:0008270	molecular_function	zinc ion binding
comp40711_c0	GO:0003723	molecular_function	RNA binding
comp40758_c1	GO:0005125	molecular_function	cytokine activity
comp40758_c1	GO:0008083	molecular_function	growth factor activity
comp40758_c1	GO:0016015	molecular_function	morphogen activity
comp40758_c1	GO:0042803	molecular_function	protein homodimerization activity
comp40758_c1	GO:0005121	molecular_function	Toll binding
comp40774_c0	GO:0005524	molecular_function	ATP binding
comp40774_c0	GO:0043015	molecular_function	gamma-tubulin binding
comp40774_c0	GO:0046872	molecular_function	metal ion binding
comp40774_c0	GO:0004550	molecular_function	nucleoside diphosphate kinase activity
comp40774_c0	GO:0000977	molecular_function	RNA polymerase II regulatory region sequence-specific DNA binding
comp40774_c0	GO:0003697	molecular_function	single-stranded DNA binding
comp41132_c0	GO:0046872	molecular_function	metal ion binding
comp41132_c0	GO:0008270	molecular_function	zinc ion binding
comp41147_c0	GO:0003677	molecular_function	DNA binding
comp41147_c0	GO:0003887	molecular_function	DNA-directed DNA polymerase activity
comp41250_c0	GO:0003735	molecular_function	structural constituent of ribosome
comp41416_c0	GO:0004197	molecular_function	cysteine-type endopeptidase activity
comp41416_c0	GO:0008233	molecular_function	peptidase activity
comp41457_c0	GO:0005525	molecular_function	GTP binding
comp41457_c0	GO:0051219	molecular_function	phosphoprotein binding
comp41457_c0	GO:0046982	molecular_function	protein heterodimerization activity
comp41457_c0	GO:0042803	molecular_function	protein homodimerization activity
comp41528_c0	GO:0005201	molecular_function	extracellular matrix structural constituent
comp41613_c0	GO:0003723	molecular_function	RNA binding
comp41613_c0	GO:0019843	molecular_function	rRNA binding
comp41613_c0	GO:0016829	molecular_function	lyase activity
comp41663_c0	GO:0000166	molecular_function	nucleotide binding
comp41663_c0	GO:0016491	molecular_function	oxidoreductase activity
comp41718_c1	GO:0004091	molecular_function	carboxylesterase activity
comp41754_c0	GO:0004013	molecular_function	adenosylhomocysteinase activity
comp41762_c0	GO:0005524	molecular_function	ATP binding
comp41762_c0	GO:0004747	molecular_function	ribokinase activity
comp41815_c0	GO:0008061	molecular_function	chitin binding
comp41815_c0	GO:0042302	molecular_function	structural constituent of cuticle
comp41969_c0	GO:0000166	molecular_function	nucleotide binding
comp41969_c0	GO:0003755	molecular_function	peptidyl-prolyl cis-trans isomerase activity
comp41969_c0	GO:0003723	molecular_function	RNA binding
comp42008_c0	GO:0015245	molecular_function	fatty acid transporter activity
comp42008_c0	GO:0004467	molecular_function	long-chain fatty acid-CoA ligase activity
comp42008_c0	GO:0000166	molecular_function	nucleotide binding
comp42008_c0	GO:0042803	molecular_function	protein homodimerization activity
comp42008_c0	GO:0031957	molecular_function	very long-chain fatty acid-CoA ligase activity
comp42075_c0	GO:0000166	molecular_function	nucleotide binding
comp42075_c0	GO:0016491	molecular_function	oxidoreductase activity
comp42347_c0	GO:0003677	molecular_function	DNA binding
comp42347_c0	GO:0003899	molecular_function	DNA-directed RNA polymerase activity
comp42874_c0	GO:0048037	molecular_function	cofactor binding
comp42874_c0	GO:0043027	molecular_function	cysteine-type endopeptidase inhibitor activity involved in apoptotic process
comp42874_c0	GO:0046872	molecular_function	metal ion binding
comp42874_c0	GO:0008017	molecular_function	microtubule binding
comp42874_c0	GO:0042803	molecular_function	protein homodimerization activity
comp42874_c0	GO:0008270	molecular_function	zinc ion binding
comp42916_c0	GO:0000049	molecular_function	tRNA binding
comp43007_c0	GO:0003743	molecular_function	translation initiation factor activity
comp43007_c0	GO:0003743	molecular_function	translation initiation factor activity
comp43229_c0	GO:0008532	molecular_function	N-acetyllactosaminide beta-1,3-N-acetylglucosaminyltransferase activity
comp43408_c0	GO:0004177	molecular_function	aminopeptidase activity
comp43408_c0	GO:0030145	molecular_function	manganese ion binding
comp43408_c0	GO:0008235	molecular_function	metalloexopeptidase activity
comp43588_c0	GO:0004402	molecular_function	histone acetyltransferase activity
comp43588_c0	GO:0051536	molecular_function	iron-sulfur cluster binding
comp43588_c0	GO:0046872	molecular_function	metal ion binding
comp43588_c0	GO:0008607	molecular_function	phosphorylase kinase regulator activity
comp4398_c0	GO:0003677	molecular_function	DNA binding
comp4398_c0	GO:0046872	molecular_function	metal ion binding
comp46147_c0	GO:0030246	molecular_function	carbohydrate binding
comp46147_c0	GO:0004930	molecular_function	G-protein coupled receptor activity
comp47127_c0	GO:0000987	molecular_function	core promoter proximal region sequence-specific DNA binding
comp47127_c0	GO:0003700	molecular_function	sequence-specific DNA binding transcription factor activity
comp47127_c0	GO:0016175	molecular_function	superoxide-generating NADPH oxidase activity
comp47270_c0	GO:0003677	molecular_function	DNA binding
comp47270_c0	GO:0046872	molecular_function	metal ion binding
comp47270_c0	GO:0008270	molecular_function	zinc ion binding
comp47461_c0	GO:0033925	molecular_function	mannosyl-glycoprotein endo-beta-N-acetylglucosaminidase activity
comp47599_c0	GO:0005524	molecular_function	ATP binding
comp47599_c0	GO:0019788	molecular_function	NEDD8 ligase activity
comp476665_c0	GO:0005509	molecular_function	calcium ion binding
comp479995_c0	GO:0020037	molecular_function	heme binding
comp479995_c0	GO:0046872	molecular_function	metal ion binding
comp48288_c1	GO:0016153	molecular_function	urocanate hydratase activity
comp48518_c0	GO:0003677	molecular_function	DNA binding
comp48518_c0	GO:0046872	molecular_function	metal ion binding
comp48518_c0	GO:0008270	molecular_function	zinc ion binding
comp49044_c0	GO:0004721	molecular_function	phosphoprotein phosphatase activity
comp49352_c0	GO:0005524	molecular_function	ATP binding
comp49352_c0	GO:0003677	molecular_function	DNA binding
comp49352_c0	GO:0032542	molecular_function	sulfiredoxin activity
comp49406_c0	GO:0004190	molecular_function	aspartic-type endopeptidase activity
comp49449_c0	GO:0070742	molecular_function	C2H2 zinc finger domain binding
comp49449_c0	GO:0030275	molecular_function	LRR domain binding
comp49449_c0	GO:0046872	molecular_function	metal ion binding
comp49449_c0	GO:0003676	molecular_function	nucleic acid binding
comp49449_c0	GO:0003700	molecular_function	sequence-specific DNA binding transcription factor activity
comp49449_c0	GO:0008270	molecular_function	zinc ion binding
comp49449_c0	GO:0070742	molecular_function	C2H2 zinc finger domain binding
comp49449_c0	GO:0030275	molecular_function	LRR domain binding
comp49449_c0	GO:0046872	molecular_function	metal ion binding
comp49449_c0	GO:0003676	molecular_function	nucleic acid binding
comp49449_c0	GO:0003700	molecular_function	sequence-specific DNA binding transcription factor activity
comp49449_c0	GO:0008270	molecular_function	zinc ion binding
comp49468_c0	GO:0005524	molecular_function	ATP binding
comp49468_c0	GO:0004143	molecular_function	diacylglycerol kinase activity
comp49468_c0	GO:0046872	molecular_function	metal ion binding
comp49468_c0	GO:0005543	molecular_function	phospholipid binding
comp50467_c0	GO:0046872	molecular_function	metal ion binding
comp50467_c0	GO:0004222	molecular_function	metalloendopeptidase activity
comp50467_c0	GO:0008270	molecular_function	zinc ion binding
comp51129_c0	GO:0003677	molecular_function	DNA binding
comp51129_c0	GO:0046872	molecular_function	metal ion binding
comp51219_c0	GO:0008465	molecular_function	glycerate dehydrogenase activity
comp51219_c0	GO:0030267	molecular_function	glyoxylate reductase (NADP) activity
comp51219_c0	GO:0016618	molecular_function	hydroxypyruvate reductase activity
comp51219_c0	GO:0051287	molecular_function	NAD binding
comp51219_c0	GO:0070402	molecular_function	NADPH binding
comp51219_c0	GO:0042803	molecular_function	protein homodimerization activity
comp515926_c0	GO:0046872	molecular_function	metal ion binding
comp515926_c0	GO:0043565	molecular_function	sequence-specific DNA binding
comp515926_c0	GO:0003700	molecular_function	sequence-specific DNA binding transcription factor activity
comp515926_c0	GO:0008270	molecular_function	zinc ion binding
comp51765_c0	GO:0015171	molecular_function	amino acid transmembrane transporter activity
comp51765_c0	GO:0015220	molecular_function	choline transmembrane transporter activity
comp51765_c0	GO:0015293	molecular_function	symporter activity
comp51843_c0	GO:0003700	molecular_function	sequence-specific DNA binding transcription factor activity
comp51843_c0	GO:0000976	molecular_function	transcription regulatory region sequence-specific DNA binding
comp52127_c0	GO:0005524	molecular_function	ATP binding
comp52127_c0	GO:0003684	molecular_function	damaged DNA binding
comp52127_c0	GO:0003690	molecular_function	double-stranded DNA binding
comp52127_c0	GO:0003697	molecular_function	single-stranded DNA binding
comp52127_c0	GO:0043142	molecular_function	single-stranded DNA-dependent ATPase activity
comp52424_c0	GO:0003743	molecular_function	translation initiation factor activity
comp52622_c0	GO:0016404	molecular_function	15-hydroxyprostaglandin dehydrogenase (NAD+) activity
comp52622_c0	GO:0005524	molecular_function	ATP binding
comp52622_c0	GO:0042626	molecular_function	ATPase activity, coupled to transmembrane movement of substances
comp53074_c0	GO:0003677	molecular_function	DNA binding
comp53074_c0	GO:0046872	molecular_function	metal ion binding
comp53074_c0	GO:0008270	molecular_function	zinc ion binding
comp534574_c0	GO:0015293	molecular_function	symporter activity
comp538063_c0	GO:0043565	molecular_function	sequence-specific DNA binding
comp538063_c0	GO:0003700	molecular_function	sequence-specific DNA binding transcription factor activity
comp54053_c0	GO:0046872	molecular_function	metal ion binding
comp54053_c0	GO:0004842	molecular_function	ubiquitin-protein ligase activity
comp54053_c0	GO:0008270	molecular_function	zinc ion binding
comp54193_c0	GO:0005524	molecular_function	ATP binding
comp54193_c0	GO:0015662	molecular_function	ATPase activity, coupled to transmembrane movement of ions, phosphorylative mechanism
comp54193_c0	GO:0046872	molecular_function	metal ion binding
comp54404_c1	GO:0030742	molecular_function	GTP-dependent protein binding
comp54404_c1	GO:0005085	molecular_function	guanyl-nucleotide exchange factor activity
comp54404_c1	GO:0017016	molecular_function	Ras GTPase binding
comp55180_c0	GO:0046872	molecular_function	metal ion binding
comp55180_c0	GO:0043130	molecular_function	ubiquitin binding
comp55180_c0	GO:0004842	molecular_function	ubiquitin-protein ligase activity
comp55180_c0	GO:0008270	molecular_function	zinc ion binding
comp55489_c0	GO:0004857	molecular_function	enzyme inhibitor activity
comp56605_c0	GO:0004557	molecular_function	alpha-galactosidase activity
comp56605_c0	GO:0043169	molecular_function	cation binding
comp56605_c0	GO:0016936	molecular_function	galactoside binding
comp56605_c0	GO:0042803	molecular_function	protein homodimerization activity
comp56605_c0	GO:0052692	molecular_function	raffinose alpha-galactosidase activity
comp56605_c0	GO:0005102	molecular_function	receptor binding
comp56886_c1	GO:0050660	molecular_function	flavin adenine dinucleotide binding
comp56886_c1	GO:0010181	molecular_function	FMN binding
comp56886_c1	GO:0020037	molecular_function	heme binding
comp56886_c1	GO:0005506	molecular_function	iron ion binding
comp56886_c1	GO:0050661	molecular_function	NADP binding
comp56886_c1	GO:0004517	molecular_function	nitric-oxide synthase activity
comp570843_c0	GO:0015111	molecular_function	iodide transmembrane transporter activity
comp570843_c0	GO:0008507	molecular_function	sodium:iodide symporter activity
comp57106_c1	GO:0003677	molecular_function	DNA binding
comp57106_c1	GO:0046872	molecular_function	metal ion binding
comp57106_c1	GO:0008270	molecular_function	zinc ion binding
comp57155_c0	GO:0003858	molecular_function	3-hydroxybutyrate dehydrogenase activity
comp57155_c0	GO:0000166	molecular_function	nucleotide binding
comp57155_c0	GO:0005543	molecular_function	phospholipid binding
comp57160_c0	GO:0005524	molecular_function	ATP binding
comp57160_c0	GO:0035091	molecular_function	phosphatidylinositol binding
comp57160_c0	GO:0004674	molecular_function	protein serine/threonine kinase activity
comp57160_c0	GO:0004871	molecular_function	signal transducer activity
comp57226_c0	GO:0046872	molecular_function	metal ion binding
comp57226_c0	GO:0005245	molecular_function	voltage-gated calcium channel activity
comp57477_c0	GO:0015293	molecular_function	symporter activity
comp57559_c0	GO:0004867	molecular_function	serine-type endopeptidase inhibitor activity
comp57559_c0	GO:0004867	molecular_function	serine-type endopeptidase inhibitor activity
comp57604_c0	GO:0015293	molecular_function	symporter activity
comp57854_c0	GO:0003677	molecular_function	DNA binding
comp57854_c0	GO:0043565	molecular_function	sequence-specific DNA binding
comp57854_c0	GO:0003700	molecular_function	sequence-specific DNA binding transcription factor activity
comp57854_c0	GO:0003714	molecular_function	transcription corepressor activity
comp57861_c0	GO:0005543	molecular_function	phospholipid binding
comp58008_c1	GO:0003677	molecular_function	DNA binding
comp58015_c0	GO:0005509	molecular_function	calcium ion binding
comp58069_c1	GO:0005524	molecular_function	ATP binding
comp58103_c0	GO:0000166	molecular_function	nucleotide binding
comp58103_c0	GO:0004745	molecular_function	retinol dehydrogenase activity
comp58174_c0	GO:0003682	molecular_function	chromatin binding
comp58174_c0	GO:0008301	molecular_function	DNA binding, bending
comp58174_c0	GO:0070363	molecular_function	mitochondrial light strand promoter sense binding
comp58174_c0	GO:0003700	molecular_function	sequence-specific DNA binding transcription factor activity
comp58174_c0	GO:0003682	molecular_function	chromatin binding
comp58174_c0	GO:0008301	molecular_function	DNA binding, bending
comp58174_c0	GO:0070363	molecular_function	mitochondrial light strand promoter sense binding
comp58174_c0	GO:0003700	molecular_function	sequence-specific DNA binding transcription factor activity
comp58178_c0	GO:0003682	molecular_function	chromatin binding
comp58178_c0	GO:0003677	molecular_function	DNA binding
comp58244_c0	GO:0008168	molecular_function	methyltransferase activity
comp58261_c0	GO:0005524	molecular_function	ATP binding
comp58261_c0	GO:0005525	molecular_function	GTP binding
comp58261_c0	GO:0000287	molecular_function	magnesium ion binding
comp58261_c0	GO:0008017	molecular_function	microtubule binding
comp58261_c0	GO:0004550	molecular_function	nucleoside diphosphate kinase activity
comp58398_c0	GO:0004519	molecular_function	endonuclease activity
comp58398_c0	GO:0046872	molecular_function	metal ion binding
comp58399_c0	GO:0017017	molecular_function	MAP kinase tyrosine/serine/threonine phosphatase activity
comp58399_c0	GO:0004725	molecular_function	protein tyrosine phosphatase activity
comp58399_c0	GO:0008138	molecular_function	protein tyrosine/serine/threonine phosphatase activity
comp58399_c0	GO:0017017	molecular_function	MAP kinase tyrosine/serine/threonine phosphatase activity
comp58399_c0	GO:0004725	molecular_function	protein tyrosine phosphatase activity
comp58399_c0	GO:0008138	molecular_function	protein tyrosine/serine/threonine phosphatase activity
comp58457_c0	GO:0015171	molecular_function	amino acid transmembrane transporter activity
comp58457_c0	GO:0015220	molecular_function	choline transmembrane transporter activity
comp58457_c0	GO:0015293	molecular_function	symporter activity
comp58973_c0	GO:0000166	molecular_function	nucleotide binding
comp58973_c0	GO:0003723	molecular_function	RNA binding
comp58980_c0	GO:0005524	molecular_function	ATP binding
comp58980_c0	GO:0003677	molecular_function	DNA binding
comp58980_c0	GO:0004386	molecular_function	helicase activity
comp58980_c0	GO:0046872	molecular_function	metal ion binding
comp58989_c0	GO:0004177	molecular_function	aminopeptidase activity
comp58989_c0	GO:0004180	molecular_function	carboxypeptidase activity
comp58989_c0	GO:0004197	molecular_function	cysteine-type endopeptidase activity
comp59014_c0	GO:0036132	molecular_function	13-prostaglandin reductase activity
comp59014_c0	GO:0047522	molecular_function	15-oxoprostaglandin 13-oxidase activity
comp59014_c0	GO:0000166	molecular_function	nucleotide binding
comp59026_c0	GO:0005524	molecular_function	ATP binding
comp59026_c0	GO:0004674	molecular_function	protein serine/threonine kinase activity
comp59058_c0	GO:0004867	molecular_function	serine-type endopeptidase inhibitor activity
comp59108_c0	GO:0004364	molecular_function	glutathione transferase activity
comp59121_c0	GO:0008565	molecular_function	protein transporter activity
comp59194_c0	GO:0008430	molecular_function	selenium binding
comp59304_c1	GO:0005524	molecular_function	ATP binding
comp59304_c1	GO:0020037	molecular_function	heme binding
comp59304_c1	GO:0042393	molecular_function	histone binding
comp59304_c1	GO:0035401	molecular_function	histone kinase activity (H3-Y41 specific)
comp59304_c1	GO:0004715	molecular_function	non-membrane spanning protein tyrosine kinase activity
comp59319_c1	GO:0004402	molecular_function	histone acetyltransferase activity
comp59319_c1	GO:0003713	molecular_function	transcription coactivator activity
comp59320_c0	GO:0046983	molecular_function	protein dimerization activity
comp59320_c0	GO:0017056	molecular_function	structural constituent of nuclear pore
comp59331_c0	GO:0005524	molecular_function	ATP binding
comp59331_c0	GO:0004693	molecular_function	cyclin-dependent protein kinase activity
comp59341_c0	GO:0005524	molecular_function	ATP binding
comp59341_c0	GO:0016787	molecular_function	hydrolase activity
comp59341_c0	GO:0000287	molecular_function	magnesium ion binding
comp59341_c0	GO:0017111	molecular_function	nucleoside-triphosphatase activity
comp59362_c0	GO:0004861	molecular_function	cyclin-dependent protein kinase inhibitor activity
comp59362_c0	GO:0017069	molecular_function	snRNA binding
comp59381_c0	GO:0003735	molecular_function	structural constituent of ribosome
comp59407_c0	GO:0019901	molecular_function	protein kinase binding
comp59448_c0	GO:0004175	molecular_function	endopeptidase activity
comp59448_c0	GO:0042277	molecular_function	peptide binding
comp59448_c0	GO:0004252	molecular_function	serine-type endopeptidase activity
comp59448_c0	GO:0070008	molecular_function	serine-type exopeptidase activity
comp59448_c0	GO:0042277	molecular_function	peptide binding
comp59448_c0	GO:0004252	molecular_function	serine-type endopeptidase activity
comp59448_c0	GO:0070008	molecular_function	serine-type exopeptidase activity
comp59449_c0	GO:0003729	molecular_function	mRNA binding
comp59449_c0	GO:0000166	molecular_function	nucleotide binding
comp59449_c0	GO:0000049	molecular_function	tRNA binding
comp59465_c0	GO:0005509	molecular_function	calcium ion binding
comp59465_c0	GO:0005509	molecular_function	calcium ion binding
comp59498_c0	GO:0003735	molecular_function	structural constituent of ribosome
comp59504_c0	GO:0005524	molecular_function	ATP binding
comp59504_c0	GO:0016887	molecular_function	ATPase activity
comp59504_c0	GO:0043022	molecular_function	ribosome binding
comp59504_c0	GO:0008494	molecular_function	translation activator activity
comp59504_c1	GO:0005524	molecular_function	ATP binding
comp59504_c1	GO:0016887	molecular_function	ATPase activity
comp59504_c1	GO:0043022	molecular_function	ribosome binding
comp59504_c1	GO:0008494	molecular_function	translation activator activity
comp59508_c0	GO:0008080	molecular_function	N-acetyltransferase activity
comp59508_c0	GO:0004596	molecular_function	peptide alpha-N-acetyltransferase activity
comp59508_c0	GO:0043022	molecular_function	ribosome binding
comp59516_c0	GO:0003735	molecular_function	structural constituent of ribosome
comp59525_c0	GO:0004298	molecular_function	threonine-type endopeptidase activity
comp59544_c0	GO:0005524	molecular_function	ATP binding
comp59544_c0	GO:0004004	molecular_function	ATP-dependent RNA helicase activity
comp59544_c0	GO:0003723	molecular_function	RNA binding
comp59544_c0	GO:0005524	molecular_function	ATP binding
comp59544_c0	GO:0004004	molecular_function	ATP-dependent RNA helicase activity
comp59544_c0	GO:0030621	molecular_function	U4 snRNA binding
comp59544_c0	GO:0017070	molecular_function	U6 snRNA binding
comp59544_c0	GO:0005524	molecular_function	ATP binding
comp59544_c0	GO:0004004	molecular_function	ATP-dependent RNA helicase activity
comp59544_c0	GO:0030621	molecular_function	U4 snRNA binding
comp59544_c0	GO:0017070	molecular_function	U6 snRNA binding
comp59561_c0	GO:0005524	molecular_function	ATP binding
comp59561_c0	GO:0004824	molecular_function	lysine-tRNA ligase activity
comp59561_c0	GO:0046872	molecular_function	metal ion binding
comp59561_c0	GO:0003676	molecular_function	nucleic acid binding
comp59561_c0	GO:0005524	molecular_function	ATP binding
comp59561_c0	GO:0004824	molecular_function	lysine-tRNA ligase activity
comp59561_c0	GO:0046872	molecular_function	metal ion binding
comp59561_c0	GO:0003676	molecular_function	nucleic acid binding
comp59564_c0	GO:0016853	molecular_function	isomerase activity
comp59564_c0	GO:0046872	molecular_function	metal ion binding
comp59564_c0	GO:0016853	molecular_function	isomerase activity
comp59564_c0	GO:0046872	molecular_function	metal ion binding
comp59586_c0	GO:0003677	molecular_function	DNA binding
comp59586_c0	GO:0031593	molecular_function	polyubiquitin binding
comp59586_c0	GO:0070628	molecular_function	proteasome binding
comp59586_c0	GO:0051082	molecular_function	unfolded protein binding
comp59589_c0	GO:0005525	molecular_function	GTP binding
comp59589_c0	GO:0046872	molecular_function	metal ion binding
comp59589_c0	GO:0004613	molecular_function	phosphoenolpyruvate carboxykinase (GTP) activity
comp59605_c0	GO:0004177	molecular_function	aminopeptidase activity
comp59605_c0	GO:0016805	molecular_function	dipeptidase activity
comp59605_c0	GO:0030145	molecular_function	manganese ion binding
comp59605_c0	GO:0008237	molecular_function	metallopeptidase activity
comp59605_c0	GO:0008233	molecular_function	peptidase activity
comp59609_c0	GO:0003677	molecular_function	DNA binding
comp59609_c0	GO:0042393	molecular_function	histone binding
comp59633_c0	GO:0060090	molecular_function	binding, bridging
comp59633_c0	GO:0005509	molecular_function	calcium ion binding
comp59633_c0	GO:0060090	molecular_function	binding, bridging
comp59633_c0	GO:0005509	molecular_function	calcium ion binding
comp59644_c0	GO:0051537	molecular_function	2 iron, 2 sulfur cluster binding
comp59644_c0	GO:0009055	molecular_function	electron carrier activity
comp59644_c0	GO:0046872	molecular_function	metal ion binding
comp59644_c0	GO:0015035	molecular_function	protein disulfide oxidoreductase activity
comp59673_c0	GO:0003735	molecular_function	structural constituent of ribosome
comp59681_c0	GO:0043565	molecular_function	sequence-specific DNA binding
comp59703_c0	GO:0003779	molecular_function	actin binding
comp59710_c0	GO:0004553	molecular_function	hydrolase activity, hydrolyzing O-glycosyl compounds
comp59713_c0	GO:0003899	molecular_function	DNA-directed RNA polymerase activity
comp59713_c0	GO:0004672	molecular_function	protein kinase activity
comp59713_c0	GO:0003723	molecular_function	RNA binding
comp59715_c0	GO:0005070	molecular_function	SH3/SH2 adaptor activity
comp59725_c0	GO:0003857	molecular_function	3-hydroxyacyl-CoA dehydrogenase activity
comp59725_c0	GO:0070403	molecular_function	NAD+ binding
comp59725_c0	GO:0003857	molecular_function	3-hydroxyacyl-CoA dehydrogenase activity
comp59725_c0	GO:0070403	molecular_function	NAD+ binding
comp59735_c0	GO:0004725	molecular_function	protein tyrosine phosphatase activity
comp59765_c0	GO:0031419	molecular_function	cobalamin binding
comp59765_c0	GO:0046872	molecular_function	metal ion binding
comp59765_c0	GO:0004494	molecular_function	methylmalonyl-CoA mutase activity
comp597714_c0	GO:0008146	molecular_function	sulfotransferase activity
comp59774_c0	GO:0046872	molecular_function	metal ion binding
comp59774_c0	GO:0004222	molecular_function	metalloendopeptidase activity
comp59786_c0	GO:0004252	molecular_function	serine-type endopeptidase activity
comp59792_c0	GO:0008312	molecular_function	7S RNA binding
comp59792_c0	GO:0005047	molecular_function	signal recognition particle binding
comp59802_c0	GO:0030234	molecular_function	enzyme regulator activity
comp59858_c0	GO:0008456	molecular_function	alpha-N-acetylgalactosaminidase activity
comp59858_c0	GO:0043169	molecular_function	cation binding
comp59865_c0	GO:0042623	molecular_function	ATPase activity, coupled
comp59865_c0	GO:0003774	molecular_function	motor activity
comp59865_c0	GO:0042803	molecular_function	protein homodimerization activity
comp59871_c0	GO:0004197	molecular_function	cysteine-type endopeptidase activity
comp59871_c0	GO:0042393	molecular_function	histone binding
comp59871_c0	GO:0046872	molecular_function	metal ion binding
comp59871_c0	GO:0003713	molecular_function	transcription coactivator activity
comp59871_c0	GO:0043130	molecular_function	ubiquitin binding
comp59871_c0	GO:0004221	molecular_function	ubiquitin thiolesterase activity
comp59871_c0	GO:0004843	molecular_function	ubiquitin-specific protease activity
comp59871_c0	GO:0008270	molecular_function	zinc ion binding
comp59874_c0	GO:0003677	molecular_function	DNA binding
comp59883_c0	GO:0005509	molecular_function	calcium ion binding
comp59883_c0	GO:0005509	molecular_function	calcium ion binding
comp59887_c0	GO:0051537	molecular_function	2 iron, 2 sulfur cluster binding
comp59887_c0	GO:0051538	molecular_function	3 iron, 4 sulfur cluster binding
comp59887_c0	GO:0051539	molecular_function	4 iron, 4 sulfur cluster binding
comp59887_c0	GO:0009055	molecular_function	electron carrier activity
comp59887_c0	GO:0046872	molecular_function	metal ion binding
comp59887_c0	GO:0008177	molecular_function	succinate dehydrogenase (ubiquinone) activity
comp59887_c0	GO:0048039	molecular_function	ubiquinone binding
comp59913_c0	GO:0003677	molecular_function	DNA binding
comp59913_c0	GO:0003723	molecular_function	RNA binding
comp59913_c0	GO:0003700	molecular_function	sequence-specific DNA binding transcription factor activity
comp59949_c0	GO:0019843	molecular_function	rRNA binding
comp59949_c0	GO:0003735	molecular_function	structural constituent of ribosome
comp59951_c0	GO:0009055	molecular_function	electron carrier activity
comp59951_c0	GO:0008137	molecular_function	NADH dehydrogenase (ubiquinone) activity
comp59963_c1	GO:0003746	molecular_function	translation elongation factor activity
comp59970_c0	GO:0004128	molecular_function	cytochrome-b5 reductase activity, acting on NAD(P)H
comp59973_c0	GO:0003735	molecular_function	structural constituent of ribosome
comp59974_c0	GO:0005509	molecular_function	calcium ion binding
comp59976_c0	GO:0004129	molecular_function	cytochrome-c oxidase activity
comp59976_c0	GO:0046872	molecular_function	metal ion binding
comp59985_c0	GO:0005524	molecular_function	ATP binding
comp59985_c0	GO:0005525	molecular_function	GTP binding
comp59985_c0	GO:0000287	molecular_function	magnesium ion binding
comp59985_c0	GO:0008017	molecular_function	microtubule binding
comp59985_c0	GO:0004550	molecular_function	nucleoside diphosphate kinase activity
comp59988_c0	GO:0003735	molecular_function	structural constituent of ribosome
comp59990_c0	GO:0003723	molecular_function	RNA binding
comp59990_c0	GO:0003735	molecular_function	structural constituent of ribosome
comp59990_c0	GO:0003723	molecular_function	RNA binding
comp59990_c0	GO:0003735	molecular_function	structural constituent of ribosome
comp59991_c0	GO:0019843	molecular_function	rRNA binding
comp59991_c0	GO:0003735	molecular_function	structural constituent of ribosome
comp59994_c0	GO:0003735	molecular_function	structural constituent of ribosome
comp59994_c0	GO:0003735	molecular_function	structural constituent of ribosome
comp60004_c0	GO:0005471	molecular_function	ATP:ADP antiporter activity
comp60007_c0	GO:0003735	molecular_function	structural constituent of ribosome
comp60022_c0	GO:0003735	molecular_function	structural constituent of ribosome
comp60024_c0	GO:0003735	molecular_function	structural constituent of ribosome
comp60026_c0	GO:0003723	molecular_function	RNA binding
comp60026_c1	GO:0003677	molecular_function	DNA binding
comp60026_c1	GO:0003729	molecular_function	mRNA binding
comp60031_c0	GO:0003723	molecular_function	RNA binding
comp60040_c0	GO:0005525	molecular_function	GTP binding
comp60040_c0	GO:0003924	molecular_function	GTPase activity
comp60040_c0	GO:0005198	molecular_function	structural molecule activity
comp60042_c0	GO:0005509	molecular_function	calcium ion binding
comp60053_c0	GO:0061133	molecular_function	endopeptidase activator activity
comp60053_c0	GO:0097371	molecular_function	MDM2/MDM4 family protein binding
comp60053_c0	GO:0002039	molecular_function	p53 binding
comp60053_c0	GO:0061133	molecular_function	endopeptidase activator activity
comp60053_c0	GO:0097371	molecular_function	MDM2/MDM4 family protein binding
comp60053_c0	GO:0002039	molecular_function	p53 binding
comp60055_c0	GO:0003677	molecular_function	DNA binding
comp60059_c0	GO:0004364	molecular_function	glutathione transferase activity
comp60059_c0	GO:0004364	molecular_function	glutathione transferase activity
comp60070_c0	GO:0000166	molecular_function	nucleotide binding
comp60070_c0	GO:0015288	molecular_function	porin activity
comp60070_c0	GO:0008308	molecular_function	voltage-gated anion channel activity
comp60077_c0	GO:0003743	molecular_function	translation initiation factor activity
comp60077_c0	GO:0003743	molecular_function	translation initiation factor activity
comp60094_c0	GO:0046872	molecular_function	metal ion binding
comp60094_c0	GO:0004222	molecular_function	metalloendopeptidase activity
comp60094_c0	GO:0046872	molecular_function	metal ion binding
comp60094_c0	GO:0004222	molecular_function	metalloendopeptidase activity
comp60094_c0	GO:0046872	molecular_function	metal ion binding
comp60094_c0	GO:0004222	molecular_function	metalloendopeptidase activity
comp60094_c0	GO:0046872	molecular_function	metal ion binding
comp60094_c0	GO:0004222	molecular_function	metalloendopeptidase activity
comp60101_c0	GO:0019904	molecular_function	protein domain specific binding
comp60101_c0	GO:0042803	molecular_function	protein homodimerization activity
comp60108_c0	GO:0004364	molecular_function	glutathione transferase activity
comp60108_c0	GO:0042803	molecular_function	protein homodimerization activity
comp60109_c0	GO:0008424	molecular_function	glycoprotein 6-alpha-L-fucosyltransferase activity
comp60115_c0	GO:0008289	molecular_function	lipid binding
comp60120_c0	GO:0005509	molecular_function	calcium ion binding
comp60120_c0	GO:0009055	molecular_function	electron carrier activity
comp60120_c0	GO:0003756	molecular_function	protein disulfide isomerase activity
comp60120_c0	GO:0015035	molecular_function	protein disulfide oxidoreductase activity
comp60199_c0	GO:0000993	molecular_function	RNA polymerase II core binding
comp60199_c0	GO:0000993	molecular_function	RNA polymerase II core binding
comp60199_c0	GO:0000993	molecular_function	RNA polymerase II core binding
comp60210_c0	GO:0005524	molecular_function	ATP binding
comp60221_c0	GO:0009055	molecular_function	electron carrier activity
comp60221_c0	GO:0050660	molecular_function	flavin adenine dinucleotide binding
comp60238_c0	GO:0004449	molecular_function	isocitrate dehydrogenase (NAD+) activity
comp60238_c0	GO:0000287	molecular_function	magnesium ion binding
comp60238_c0	GO:0051287	molecular_function	NAD binding
comp60239_c0	GO:0017091	molecular_function	AU-rich element binding
comp60239_c0	GO:0000166	molecular_function	nucleotide binding
comp60239_c0	GO:0008143	molecular_function	poly(A) RNA binding
comp60239_c0	GO:0017091	molecular_function	AU-rich element binding
comp60239_c0	GO:0000166	molecular_function	nucleotide binding
comp60239_c0	GO:0008143	molecular_function	poly(A) RNA binding
comp60249_c0	GO:0008301	molecular_function	DNA binding, bending
comp60249_c0	GO:0003697	molecular_function	single-stranded DNA binding
comp60249_c0	GO:0008301	molecular_function	DNA binding, bending
comp60249_c0	GO:0003697	molecular_function	single-stranded DNA binding
comp60250_c0	GO:0009982	molecular_function	pseudouridine synthase activity
comp60250_c0	GO:0003723	molecular_function	RNA binding
comp60258_c0	GO:0003735	molecular_function	structural constituent of ribosome
comp60259_c0	GO:0003677	molecular_function	DNA binding
comp60260_c0	GO:0005524	molecular_function	ATP binding
comp60260_c0	GO:0004842	molecular_function	ubiquitin-protein ligase activity
comp60261_c0	GO:0004180	molecular_function	carboxypeptidase activity
comp60261_c0	GO:0046872	molecular_function	metal ion binding
comp60261_c0	GO:0070573	molecular_function	metallodipeptidase activity
comp60261_c0	GO:0042803	molecular_function	protein homodimerization activity
comp60268_c0	GO:0004347	molecular_function	glucose-6-phosphate isomerase activity
comp60276_c0	GO:0016757	molecular_function	transferase activity, transferring glycosyl groups
comp60286_c0	GO:0003995	molecular_function	acyl-CoA dehydrogenase activity
comp60286_c0	GO:0050660	molecular_function	flavin adenine dinucleotide binding
comp60286_c0	GO:0003995	molecular_function	acyl-CoA dehydrogenase activity
comp60286_c0	GO:0050660	molecular_function	flavin adenine dinucleotide binding
comp60286_c0	GO:0003995	molecular_function	acyl-CoA dehydrogenase activity
comp60286_c0	GO:0050660	molecular_function	flavin adenine dinucleotide binding
comp60286_c0	GO:0003995	molecular_function	acyl-CoA dehydrogenase activity
comp60286_c0	GO:0050660	molecular_function	flavin adenine dinucleotide binding
comp60293_c0	GO:0005198	molecular_function	structural molecule activity
comp60299_c0	GO:0008474	molecular_function	palmitoyl-(protein) hydrolase activity
comp60321_c0	GO:0005198	molecular_function	structural molecule activity
comp60322_c0	GO:0046873	molecular_function	metal ion transmembrane transporter activity
comp60329_c0	GO:0051539	molecular_function	4 iron, 4 sulfur cluster binding
comp60329_c0	GO:0010181	molecular_function	FMN binding
comp60329_c0	GO:0046872	molecular_function	metal ion binding
comp60329_c0	GO:0051287	molecular_function	NAD binding
comp60329_c0	GO:0008137	molecular_function	NADH dehydrogenase (ubiquinone) activity
comp60391_c0	GO:0046872	molecular_function	metal ion binding
comp60391_c0	GO:0004222	molecular_function	metalloendopeptidase activity
comp60391_c0	GO:0008270	molecular_function	zinc ion binding
comp60427_c0	GO:0004032	molecular_function	alditol:NADP+ 1-oxidoreductase activity
comp60443_c0	GO:0003677	molecular_function	DNA binding
comp60443_c0	GO:0000166	molecular_function	nucleotide binding
comp60443_c0	GO:0003723	molecular_function	RNA binding
comp60443_c0	GO:0003677	molecular_function	DNA binding
comp60443_c0	GO:0000166	molecular_function	nucleotide binding
comp60443_c0	GO:0003723	molecular_function	RNA binding
comp60455_c0	GO:0000166	molecular_function	nucleotide binding
comp60485_c0	GO:0005525	molecular_function	GTP binding
comp60485_c0	GO:0003924	molecular_function	GTPase activity
comp60490_c0	GO:0046872	molecular_function	metal ion binding
comp60490_c0	GO:0003676	molecular_function	nucleic acid binding
comp60490_c0	GO:0008270	molecular_function	zinc ion binding
comp60513_c0	GO:0031593	molecular_function	polyubiquitin binding
comp60513_c0	GO:0031593	molecular_function	polyubiquitin binding
comp60522_c0	GO:0004872	molecular_function	receptor activity
comp60546_c0	GO:0004842	molecular_function	ubiquitin-protein ligase activity
comp60671_c0	GO:0005215	molecular_function	transporter activity
comp60737_c0	GO:0005524	molecular_function	ATP binding
comp60737_c0	GO:0015226	molecular_function	carnitine transmembrane transporter activity
comp60737_c0	GO:0015293	molecular_function	symporter activity
comp60791_c0	GO:0005243	molecular_function	gap junction channel activity
comp60791_c0	GO:0005216	molecular_function	ion channel activity
comp60804_c0	GO:0005524	molecular_function	ATP binding
comp60804_c0	GO:0004004	molecular_function	ATP-dependent RNA helicase activity
comp60804_c0	GO:0003676	molecular_function	nucleic acid binding
comp60832_c0	GO:0008446	molecular_function	GDP-mannose 4,6-dehydratase activity
comp60832_c0	GO:0070401	molecular_function	NADP+ binding
comp60832_c0	GO:0008446	molecular_function	GDP-mannose 4,6-dehydratase activity
comp60832_c0	GO:0070401	molecular_function	NADP+ binding
comp60839_c0	GO:0046872	molecular_function	metal ion binding
comp60839_c0	GO:0016274	molecular_function	protein-arginine N-methyltransferase activity
comp60839_c0	GO:0035242	molecular_function	protein-arginine omega-N asymmetric methyltransferase activity
comp60839_c0	GO:0008270	molecular_function	zinc ion binding
comp60851_c0	GO:0008234	molecular_function	cysteine-type peptidase activity
comp60851_c0	GO:0008233	molecular_function	peptidase activity
comp60851_c0	GO:0043130	molecular_function	ubiquitin binding
comp60851_c0	GO:0004221	molecular_function	ubiquitin thiolesterase activity
comp60908_c0	GO:0005524	molecular_function	ATP binding
comp60908_c0	GO:0004385	molecular_function	guanylate kinase activity
comp60908_c0	GO:0005524	molecular_function	ATP binding
comp60908_c0	GO:0004385	molecular_function	guanylate kinase activity
comp60917_c0	GO:0004587	molecular_function	ornithine-oxo-acid transaminase activity
comp60917_c0	GO:0030170	molecular_function	pyridoxal phosphate binding
comp60943_c0	GO:0005509	molecular_function	calcium ion binding
comp60956_c0	GO:0003677	molecular_function	DNA binding
comp60956_c0	GO:0003899	molecular_function	DNA-directed RNA polymerase activity
comp60956_c0	GO:0046872	molecular_function	metal ion binding
comp60956_c0	GO:0008270	molecular_function	zinc ion binding
comp60958_c0	GO:0052657	molecular_function	guanine phosphoribosyltransferase activity
comp60958_c0	GO:0004422	molecular_function	hypoxanthine phosphoribosyltransferase activity
comp60958_c0	GO:0000287	molecular_function	magnesium ion binding
comp60958_c0	GO:0000166	molecular_function	nucleotide binding
comp60958_c0	GO:0042803	molecular_function	protein homodimerization activity
comp60973_c0	GO:0005524	molecular_function	ATP binding
comp60973_c0	GO:0004631	molecular_function	phosphomevalonate kinase activity
comp61049_c0	GO:0003677	molecular_function	DNA binding
comp61049_c0	GO:0046872	molecular_function	metal ion binding
comp61049_c0	GO:0008270	molecular_function	zinc ion binding
comp61049_c0	GO:0003677	molecular_function	DNA binding
comp61049_c0	GO:0046872	molecular_function	metal ion binding
comp61049_c0	GO:0008270	molecular_function	zinc ion binding
comp61078_c0	GO:0005525	molecular_function	GTP binding
comp61078_c0	GO:0003924	molecular_function	GTPase activity
comp61078_c0	GO:0005525	molecular_function	GTP binding
comp61078_c0	GO:0003924	molecular_function	GTPase activity
comp61130_c0	GO:0016765	molecular_function	transferase activity, transferring alkyl or aryl (other than methyl) groups
comp61141_c0	GO:0005524	molecular_function	ATP binding
comp61141_c0	GO:0008026	molecular_function	ATP-dependent helicase activity
comp61141_c0	GO:0003677	molecular_function	DNA binding
comp61141_c0	GO:0003725	molecular_function	double-stranded RNA binding
comp61141_c1	GO:0005524	molecular_function	ATP binding
comp61141_c1	GO:0004003	molecular_function	ATP-dependent DNA helicase activity
comp61141_c1	GO:0004004	molecular_function	ATP-dependent RNA helicase activity
comp61141_c1	GO:0003677	molecular_function	DNA binding
comp61141_c1	GO:0003725	molecular_function	double-stranded RNA binding
comp61142_c0	GO:0004252	molecular_function	serine-type endopeptidase activity
comp61142_c0	GO:0004252	molecular_function	serine-type endopeptidase activity
comp61142_c0	GO:0004252	molecular_function	serine-type endopeptidase activity
comp61151_c0	GO:0019003	molecular_function	GDP binding
comp61151_c0	GO:0005525	molecular_function	GTP binding
comp61151_c0	GO:0003924	molecular_function	GTPase activity
comp61151_c0	GO:0046982	molecular_function	protein heterodimerization activity
comp61163_c0	GO:0004129	molecular_function	cytochrome-c oxidase activity
comp61173_c0	GO:0003676	molecular_function	nucleic acid binding
comp61173_c0	GO:0003676	molecular_function	nucleic acid binding
comp61190_c0	GO:0005509	molecular_function	calcium ion binding
comp61204_c0	GO:0005525	molecular_function	GTP binding
comp61204_c0	GO:0003924	molecular_function	GTPase activity
comp61204_c0	GO:0000287	molecular_function	magnesium ion binding
comp61218_c0	GO:0005524	molecular_function	ATP binding
comp61218_c0	GO:0003678	molecular_function	DNA helicase activity
comp61239_c0	GO:0003677	molecular_function	DNA binding
comp61296_c0	GO:0019901	molecular_function	protein kinase binding
comp613975_c0	GO:0008188	molecular_function	neuropeptide receptor activity
comp61476_c0	GO:0046872	molecular_function	metal ion binding
comp61476_c0	GO:0004523	molecular_function	ribonuclease H activity
comp61476_c0	GO:0003723	molecular_function	RNA binding
comp61860_c1	GO:0005509	molecular_function	calcium ion binding
comp61886_c0	GO:0016787	molecular_function	hydrolase activity
comp61909_c0	GO:0003677	molecular_function	DNA binding
comp61909_c0	GO:0046872	molecular_function	metal ion binding
comp61909_c0	GO:0008270	molecular_function	zinc ion binding
comp61925_c0	GO:0004871	molecular_function	signal transducer activity
comp62039_c0	GO:0047485	molecular_function	protein N-terminus binding
comp62039_c0	GO:0003697	molecular_function	single-stranded DNA binding
comp62108_c0	GO:0000166	molecular_function	nucleotide binding
comp62108_c0	GO:0016491	molecular_function	oxidoreductase activity
comp62330_c0	GO:0004866	molecular_function	endopeptidase inhibitor activity
comp62373_c1	GO:0046872	molecular_function	metal ion binding
comp62373_c1	GO:0035529	molecular_function	NADH pyrophosphatase activity
comp62373_c1	GO:0003676	molecular_function	nucleic acid binding
comp62373_c1	GO:0004528	molecular_function	phosphodiesterase I activity
comp62373_c1	GO:0030247	molecular_function	polysaccharide binding
comp62373_c1	GO:0005044	molecular_function	scavenger receptor activity
comp62511_c1	GO:0004721	molecular_function	phosphoprotein phosphatase activity
comp62511_c1	GO:0004725	molecular_function	protein tyrosine phosphatase activity
comp62742_c0	GO:0005528	molecular_function	FK506 binding
comp62742_c0	GO:0003755	molecular_function	peptidyl-prolyl cis-trans isomerase activity
comp62742_c1	GO:0005528	molecular_function	FK506 binding
comp62742_c1	GO:0003755	molecular_function	peptidyl-prolyl cis-trans isomerase activity
comp63019_c0	GO:0003697	molecular_function	single-stranded DNA binding
comp63132_c0	GO:0031005	molecular_function	filamin binding
comp63132_c0	GO:0046982	molecular_function	protein heterodimerization activity
comp63132_c0	GO:0042803	molecular_function	protein homodimerization activity
comp63132_c1	GO:0031005	molecular_function	filamin binding
comp63132_c1	GO:0046982	molecular_function	protein heterodimerization activity
comp63132_c1	GO:0042803	molecular_function	protein homodimerization activity
comp63418_c0	GO:0009922	molecular_function	fatty acid elongase activity
comp63427_c0	GO:0005524	molecular_function	ATP binding
comp63427_c0	GO:0016887	molecular_function	ATPase activity
comp63578_c0	GO:0030170	molecular_function	pyridoxal phosphate binding
comp636323_c0	GO:0008289	molecular_function	lipid binding
comp636323_c0	GO:0005215	molecular_function	transporter activity
comp63667_c0	GO:0003887	molecular_function	DNA-directed DNA polymerase activity
comp63667_c0	GO:0043565	molecular_function	sequence-specific DNA binding
comp63751_c0	GO:0008061	molecular_function	chitin binding
comp63751_c0	GO:0042302	molecular_function	structural constituent of cuticle
comp63828_c0	GO:0003755	molecular_function	peptidyl-prolyl cis-trans isomerase activity
comp63886_c0	GO:0003677	molecular_function	DNA binding
comp63886_c0	GO:0046872	molecular_function	metal ion binding
comp63886_c0	GO:0008270	molecular_function	zinc ion binding
comp64038_c0	GO:0004725	molecular_function	protein tyrosine phosphatase activity
comp64038_c0	GO:0008138	molecular_function	protein tyrosine/serine/threonine phosphatase activity
comp64038_c0	GO:0003723	molecular_function	RNA binding
comp64262_c0	GO:0003677	molecular_function	DNA binding
comp64282_c0	GO:0016798	molecular_function	hydrolase activity, acting on glycosyl bonds
comp64282_c0	GO:0004767	molecular_function	sphingomyelin phosphodiesterase activity
comp64290_c0	GO:0046872	molecular_function	metal ion binding
comp64290_c0	GO:0003723	molecular_function	RNA binding
comp64290_c0	GO:0008270	molecular_function	zinc ion binding
comp64290_c0	GO:0046872	molecular_function	metal ion binding
comp64290_c0	GO:0003723	molecular_function	RNA binding
comp64290_c0	GO:0008270	molecular_function	zinc ion binding
comp64306_c1	GO:0016757	molecular_function	transferase activity, transferring glycosyl groups
comp64322_c0	GO:0003735	molecular_function	structural constituent of ribosome
comp64336_c0	GO:0003990	molecular_function	acetylcholinesterase activity
comp64336_c0	GO:0004091	molecular_function	carboxylesterase activity
comp64360_c0	GO:0016874	molecular_function	ligase activity
comp64360_c0	GO:0046872	molecular_function	metal ion binding
comp64360_c0	GO:0008270	molecular_function	zinc ion binding
comp64436_c0	GO:0003677	molecular_function	DNA binding
comp64514_c0	GO:0046872	molecular_function	metal ion binding
comp64514_c0	GO:0008270	molecular_function	zinc ion binding
comp64669_c0	GO:0046872	molecular_function	metal ion binding
comp64669_c0	GO:0008479	molecular_function	queuine tRNA-ribosyltransferase activity
comp64711_c0	GO:0016018	molecular_function	cyclosporin A binding
comp64711_c0	GO:0000166	molecular_function	nucleotide binding
comp64711_c0	GO:0003755	molecular_function	peptidyl-prolyl cis-trans isomerase activity
comp64711_c0	GO:0003723	molecular_function	RNA binding
comp64860_c1	GO:0016874	molecular_function	ligase activity
comp64860_c1	GO:0000166	molecular_function	nucleotide binding
comp64860_c1	GO:0008022	molecular_function	protein C-terminus binding
comp64860_c1	GO:0019948	molecular_function	SUMO activating enzyme activity
comp64863_c0	GO:0003887	molecular_function	DNA-directed DNA polymerase activity
comp65017_c0	GO:0004994	molecular_function	somatostatin receptor activity
comp65030_c0	GO:0005525	molecular_function	GTP binding
comp65030_c0	GO:0017111	molecular_function	nucleoside-triphosphatase activity
comp65061_c0	GO:0046872	molecular_function	metal ion binding
comp65061_c0	GO:0070491	molecular_function	repressing transcription factor binding
comp65061_c0	GO:0043565	molecular_function	sequence-specific DNA binding
comp65061_c0	GO:0044212	molecular_function	transcription regulatory region DNA binding
comp65061_c0	GO:0000976	molecular_function	transcription regulatory region sequence-specific DNA binding
comp65061_c0	GO:0008270	molecular_function	zinc ion binding
comp65079_c0	GO:0046872	molecular_function	metal ion binding
comp65079_c0	GO:0004222	molecular_function	metalloendopeptidase activity
comp65145_c0	GO:0005524	molecular_function	ATP binding
comp65145_c0	GO:0003677	molecular_function	DNA binding
comp65145_c0	GO:0072354	molecular_function	histone kinase activity (H3-T3 specific)
comp65244_c0	GO:0003677	molecular_function	DNA binding
comp65266_c2	GO:0005509	molecular_function	calcium ion binding
comp65285_c0	GO:0043169	molecular_function	cation binding
comp65285_c0	GO:0008061	molecular_function	chitin binding
comp65285_c0	GO:0004568	molecular_function	chitinase activity
comp65357_c0	GO:0005524	molecular_function	ATP binding
comp65357_c0	GO:0000287	molecular_function	magnesium ion binding
comp65357_c0	GO:0030145	molecular_function	manganese ion binding
comp65357_c0	GO:0004674	molecular_function	protein serine/threonine kinase activity
comp65357_c0	GO:0004712	molecular_function	protein serine/threonine/tyrosine kinase activity
comp65357_c0	GO:0004713	molecular_function	protein tyrosine kinase activity
comp65460_c1	GO:0046872	molecular_function	metal ion binding
comp65460_c1	GO:0003723	molecular_function	RNA binding
comp65460_c1	GO:0008251	molecular_function	tRNA-specific adenosine deaminase activity
comp65460_c1	GO:0046872	molecular_function	metal ion binding
comp65460_c1	GO:0003723	molecular_function	RNA binding
comp65460_c1	GO:0008251	molecular_function	tRNA-specific adenosine deaminase activity
comp65522_c0	GO:0008234	molecular_function	cysteine-type peptidase activity
comp65590_c0	GO:0043499	molecular_function	eukaryotic cell surface binding
comp65590_c0	GO:0008201	molecular_function	heparin binding
comp65590_c0	GO:0060230	molecular_function	lipoprotein lipase activator activity
comp65590_c0	GO:0005543	molecular_function	phospholipid binding
comp65756_c0	GO:0016787	molecular_function	hydrolase activity
comp65982_c0	GO:0043014	molecular_function	alpha-tubulin binding
comp65982_c0	GO:0048487	molecular_function	beta-tubulin binding
comp65982_c0	GO:0043015	molecular_function	gamma-tubulin binding
comp65982_c0	GO:0005096	molecular_function	GTPase activator activity
comp65982_c0	GO:0046872	molecular_function	metal ion binding
comp65982_c0	GO:0008017	molecular_function	microtubule binding
comp66046_c1	GO:0003677	molecular_function	DNA binding
comp66046_c1	GO:0003726	molecular_function	double-stranded RNA adenosine deaminase activity
comp66046_c1	GO:0003725	molecular_function	double-stranded RNA binding
comp66046_c1	GO:0046872	molecular_function	metal ion binding
comp66207_c0	GO:0008061	molecular_function	chitin binding
comp66271_c0	GO:0005524	molecular_function	ATP binding
comp66271_c0	GO:0005007	molecular_function	fibroblast growth factor-activated receptor activity
comp66298_c0	GO:0004867	molecular_function	serine-type endopeptidase inhibitor activity
comp66343_c1	GO:0047685	molecular_function	amine sulfotransferase activity
comp66487_c0	GO:0046872	molecular_function	metal ion binding
comp66487_c0	GO:0004222	molecular_function	metalloendopeptidase activity
comp665906_c0	GO:0005509	molecular_function	calcium ion binding
comp665906_c0	GO:0003682	molecular_function	chromatin binding
comp66651_c0	GO:0001671	molecular_function	ATPase activator activity
comp66651_c0	GO:0003682	molecular_function	chromatin binding
comp66651_c0	GO:0003677	molecular_function	DNA binding
comp66770_c0	GO:0003677	molecular_function	DNA binding
comp66770_c0	GO:0046872	molecular_function	metal ion binding
comp66770_c0	GO:0008270	molecular_function	zinc ion binding
comp66932_c0	GO:0005524	molecular_function	ATP binding
comp66932_c0	GO:0004396	molecular_function	hexokinase activity
comp66968_c0	GO:0046872	molecular_function	metal ion binding
comp66968_c0	GO:0019787	molecular_function	small conjugating protein ligase activity
comp66968_c0	GO:0003713	molecular_function	transcription coactivator activity
comp66968_c0	GO:0008270	molecular_function	zinc ion binding
comp66968_c0	GO:0046872	molecular_function	metal ion binding
comp66968_c0	GO:0019787	molecular_function	small conjugating protein ligase activity
comp66968_c0	GO:0003713	molecular_function	transcription coactivator activity
comp66968_c0	GO:0008270	molecular_function	zinc ion binding
comp67089_c2	GO:0005509	molecular_function	calcium ion binding
comp67222_c0	GO:0003677	molecular_function	DNA binding
comp67222_c0	GO:0046872	molecular_function	metal ion binding
comp67222_c0	GO:0008270	molecular_function	zinc ion binding
comp67442_c0	GO:0008201	molecular_function	heparin binding
comp67442_c0	GO:0008201	molecular_function	heparin binding
comp67662_c0	GO:0005525	molecular_function	GTP binding
comp67729_c0	GO:0003677	molecular_function	DNA binding
comp67729_c0	GO:0046872	molecular_function	metal ion binding
comp67729_c0	GO:0008270	molecular_function	zinc ion binding
comp67914_c0	GO:0005057	molecular_function	receptor signaling protein activity
comp68158_c0	GO:0004017	molecular_function	adenylate kinase activity
comp68158_c0	GO:0005524	molecular_function	ATP binding
comp68207_c0	GO:0003824	molecular_function	catalytic activity
comp68207_c0	GO:0000166	molecular_function	nucleotide binding
comp68207_c0	GO:0004745	molecular_function	retinol dehydrogenase activity
comp68218_c1	GO:0016740	molecular_function	transferase activity
comp68280_c0	GO:0004252	molecular_function	serine-type endopeptidase activity
comp68333_c0	GO:0005524	molecular_function	ATP binding
comp68333_c0	GO:0004842	molecular_function	ubiquitin-protein ligase activity
comp68433_c0	GO:0051393	molecular_function	alpha-actinin binding
comp68433_c0	GO:0045294	molecular_function	alpha-catenin binding
comp68433_c0	GO:0008013	molecular_function	beta-catenin binding
comp68433_c0	GO:0004725	molecular_function	protein tyrosine phosphatase activity
comp68433_c0	GO:0016790	molecular_function	thiolester hydrolase activity
comp68460_c1	GO:0008417	molecular_function	fucosyltransferase activity
comp68672_c0	GO:0005524	molecular_function	ATP binding
comp68672_c0	GO:0046872	molecular_function	metal ion binding
comp68672_c0	GO:0003951	molecular_function	NAD+ kinase activity
comp68724_c0	GO:0004971	molecular_function	alpha-amino-3-hydroxy-5-methyl-4-isoxazole propionate selective glutamate receptor activity
comp68724_c0	GO:0005234	molecular_function	extracellular-glutamate-gated ion channel activity
comp68724_c0	GO:0015277	molecular_function	kainate selective glutamate receptor activity
comp68724_c0	GO:0030165	molecular_function	PDZ domain binding
comp68724_c1	GO:0008144	molecular_function	drug binding
comp68724_c1	GO:0005234	molecular_function	extracellular-glutamate-gated ion channel activity
comp68724_c1	GO:0016595	molecular_function	glutamate binding
comp68724_c1	GO:0015277	molecular_function	kainate selective glutamate receptor activity
comp68724_c1	GO:0042803	molecular_function	protein homodimerization activity
comp68724_c1	GO:0022843	molecular_function	voltage-gated cation channel activity
comp68790_c0	GO:0047638	molecular_function	albendazole monooxygenase activity
comp68790_c0	GO:0034875	molecular_function	caffeine oxidase activity
comp68790_c0	GO:0009055	molecular_function	electron carrier activity
comp68790_c0	GO:0020037	molecular_function	heme binding
comp68790_c0	GO:0005506	molecular_function	iron ion binding
comp68790_c0	GO:0016712	molecular_function	oxidoreductase activity, acting on paired donors, with incorporation or reduction of molecular oxygen, reduced flavin or flavoprotein as one donor, and incorporation of one atom of oxygen
comp68790_c0	GO:0019825	molecular_function	oxygen binding
comp68790_c0	GO:0050591	molecular_function	quinine 3-monooxygenase activity
comp68790_c0	GO:0005496	molecular_function	steroid binding
comp68790_c0	GO:0033780	molecular_function	taurochenodeoxycholate 6alpha-hydroxylase activity
comp68790_c0	GO:0050649	molecular_function	testosterone 6-beta-hydroxylase activity
comp68790_c0	GO:0070576	molecular_function	vitamin D 24-hydroxylase activity
comp68790_c0	GO:0030343	molecular_function	vitamin D3 25-hydroxylase activity
comp68790_c0	GO:0047638	molecular_function	albendazole monooxygenase activity
comp68790_c0	GO:0034875	molecular_function	caffeine oxidase activity
comp68790_c0	GO:0009055	molecular_function	electron carrier activity
comp68790_c0	GO:0020037	molecular_function	heme binding
comp68790_c0	GO:0005506	molecular_function	iron ion binding
comp68790_c0	GO:0016712	molecular_function	oxidoreductase activity, acting on paired donors, with incorporation or reduction of molecular oxygen, reduced flavin or flavoprotein as one donor, and incorporation of one atom of oxygen
comp68790_c0	GO:0019825	molecular_function	oxygen binding
comp68790_c0	GO:0050591	molecular_function	quinine 3-monooxygenase activity
comp68790_c0	GO:0005496	molecular_function	steroid binding
comp68790_c0	GO:0033780	molecular_function	taurochenodeoxycholate 6alpha-hydroxylase activity
comp68790_c0	GO:0050649	molecular_function	testosterone 6-beta-hydroxylase activity
comp68790_c0	GO:0070576	molecular_function	vitamin D 24-hydroxylase activity
comp68790_c0	GO:0030343	molecular_function	vitamin D3 25-hydroxylase activity
comp69122_c0	GO:0047451	molecular_function	3-hydroxyoctanoyl-[acyl-carrier-protein] dehydratase activity
comp69122_c0	GO:0004317	molecular_function	3-hydroxypalmitoyl-[acyl-carrier-protein] dehydratase activity
comp69122_c0	GO:0004316	molecular_function	3-oxoacyl-[acyl-carrier-protein] reductase (NADPH) activity
comp69122_c0	GO:0004315	molecular_function	3-oxoacyl-[acyl-carrier-protein] synthase activity
comp69122_c0	GO:0004313	molecular_function	[acyl-carrier-protein] S-acetyltransferase activity
comp69122_c0	GO:0004314	molecular_function	[acyl-carrier-protein] S-malonyltransferase activity
comp69122_c0	GO:0004319	molecular_function	enoyl-[acyl-carrier-protein] reductase (NADPH, B-specific) activity
comp69122_c0	GO:0016295	molecular_function	myristoyl-[acyl-carrier-protein] hydrolase activity
comp69122_c0	GO:0000166	molecular_function	nucleotide binding
comp69122_c0	GO:0004320	molecular_function	oleoyl-[acyl-carrier-protein] hydrolase activity
comp69122_c0	GO:0016296	molecular_function	palmitoyl-[acyl-carrier-protein] hydrolase activity
comp69122_c0	GO:0008270	molecular_function	zinc ion binding
comp69122_c2	GO:0047451	molecular_function	3-hydroxyoctanoyl-[acyl-carrier-protein] dehydratase activity
comp69122_c2	GO:0004317	molecular_function	3-hydroxypalmitoyl-[acyl-carrier-protein] dehydratase activity
comp69122_c2	GO:0004316	molecular_function	3-oxoacyl-[acyl-carrier-protein] reductase (NADPH) activity
comp69122_c2	GO:0004315	molecular_function	3-oxoacyl-[acyl-carrier-protein] synthase activity
comp69122_c2	GO:0004313	molecular_function	[acyl-carrier-protein] S-acetyltransferase activity
comp69122_c2	GO:0004314	molecular_function	[acyl-carrier-protein] S-malonyltransferase activity
comp69122_c2	GO:0004319	molecular_function	enoyl-[acyl-carrier-protein] reductase (NADPH, B-specific) activity
comp69122_c2	GO:0004312	molecular_function	fatty acid synthase activity
comp69122_c2	GO:0016295	molecular_function	myristoyl-[acyl-carrier-protein] hydrolase activity
comp69122_c2	GO:0000166	molecular_function	nucleotide binding
comp69122_c2	GO:0004320	molecular_function	oleoyl-[acyl-carrier-protein] hydrolase activity
comp69122_c2	GO:0016296	molecular_function	palmitoyl-[acyl-carrier-protein] hydrolase activity
comp69122_c2	GO:0008270	molecular_function	zinc ion binding
comp69132_c1	GO:0003677	molecular_function	DNA binding
comp69132_c1	GO:0003700	molecular_function	sequence-specific DNA binding transcription factor activity
comp69134_c0	GO:0018392	molecular_function	glycoprotein 3-alpha-L-fucosyltransferase activity
comp69315_c0	GO:0005524	molecular_function	ATP binding
comp69315_c0	GO:0004714	molecular_function	transmembrane receptor protein tyrosine kinase activity
comp69355_c0	GO:0046872	molecular_function	metal ion binding
comp69355_c0	GO:0003723	molecular_function	RNA binding
comp69355_c0	GO:0003964	molecular_function	RNA-directed DNA polymerase activity
comp69355_c0	GO:0008270	molecular_function	zinc ion binding
comp69371_c0	GO:0004560	molecular_function	alpha-L-fucosidase activity
comp69371_c0	GO:0043169	molecular_function	cation binding
comp69371_c1	GO:0004560	molecular_function	alpha-L-fucosidase activity
comp69371_c1	GO:0043169	molecular_function	cation binding
comp69371_c1	GO:0004560	molecular_function	alpha-L-fucosidase activity
comp69371_c1	GO:0030246	molecular_function	carbohydrate binding
comp69371_c1	GO:0043169	molecular_function	cation binding
comp69546_c0	GO:0034235	molecular_function	GPI anchor binding
comp69546_c0	GO:0017159	molecular_function	pantetheine hydrolase activity
comp69546_c0	GO:0034235	molecular_function	GPI anchor binding
comp69546_c0	GO:0017159	molecular_function	pantetheine hydrolase activity
comp69552_c0	GO:0005524	molecular_function	ATP binding
comp69552_c0	GO:0034012	molecular_function	FAD-AMP lyase (cyclizing) activity
comp69552_c0	GO:0004371	molecular_function	glycerone kinase activity
comp69552_c0	GO:0046872	molecular_function	metal ion binding
comp69552_c0	GO:0050354	molecular_function	triokinase activity
comp69624_c0	GO:0046872	molecular_function	metal ion binding
comp69624_c0	GO:0008270	molecular_function	zinc ion binding
comp69891_c0	GO:0008061	molecular_function	chitin binding
comp69891_c0	GO:0042302	molecular_function	structural constituent of cuticle
comp70215_c0	GO:0005524	molecular_function	ATP binding
comp70215_c0	GO:0000287	molecular_function	magnesium ion binding
comp70215_c0	GO:0004674	molecular_function	protein serine/threonine kinase activity
comp70215_c0	GO:0005524	molecular_function	ATP binding
comp70215_c0	GO:0000287	molecular_function	magnesium ion binding
comp70215_c0	GO:0004674	molecular_function	protein serine/threonine kinase activity
comp70242_c0	GO:0004397	molecular_function	histidine ammonia-lyase activity
comp70242_c1	GO:0004397	molecular_function	histidine ammonia-lyase activity
comp70242_c3	GO:0004397	molecular_function	histidine ammonia-lyase activity
comp70680_c0	GO:0004020	molecular_function	adenylylsulfate kinase activity
comp70680_c0	GO:0005524	molecular_function	ATP binding
comp70680_c0	GO:0004781	molecular_function	sulfate adenylyltransferase (ATP) activity
comp70873_c0	GO:0047499	molecular_function	calcium-independent phospholipase A2 activity
comp70873_c0	GO:0004622	molecular_function	lysophospholipase activity
comp70873_c0	GO:0008374	molecular_function	O-acyltransferase activity
comp70873_c0	GO:0005543	molecular_function	phospholipid binding
comp70934_c0	GO:0005524	molecular_function	ATP binding
comp70934_c0	GO:0004714	molecular_function	transmembrane receptor protein tyrosine kinase activity
comp70934_c0	GO:0005524	molecular_function	ATP binding
comp70934_c0	GO:0004704	molecular_function	NF-kappaB-inducing kinase activity
comp70934_c0	GO:0004714	molecular_function	transmembrane receptor protein tyrosine kinase activity
comp71175_c0	GO:0016747	molecular_function	transferase activity, transferring acyl groups other than amino-acyl groups
comp71203_c0	GO:0005524	molecular_function	ATP binding
comp71203_c0	GO:0042626	molecular_function	ATPase activity, coupled to transmembrane movement of substances
comp71286_c1	GO:0003700	molecular_function	sequence-specific DNA binding transcription factor activity
comp71286_c1	GO:0000976	molecular_function	transcription regulatory region sequence-specific DNA binding
comp71485_c1	GO:0004035	molecular_function	alkaline phosphatase activity
comp71485_c1	GO:0046872	molecular_function	metal ion binding
comp71485_c1	GO:0016462	molecular_function	pyrophosphatase activity
comp71508_c0	GO:0008061	molecular_function	chitin binding
comp71723_c2	GO:0015101	molecular_function	organic cation transmembrane transporter activity
comp71883_c2	GO:0046872	molecular_function	metal ion binding
comp71883_c2	GO:0005543	molecular_function	phospholipid binding
comp71883_c2	GO:0005089	molecular_function	Rho guanyl-nucleotide exchange factor activity
comp72157_c0	GO:0004888	molecular_function	transmembrane signaling receptor activity
comp72555_c0	GO:0016788	molecular_function	hydrolase activity, acting on ester bonds
comp72555_c0	GO:0004416	molecular_function	hydroxyacylglutathione hydrolase activity
comp72555_c0	GO:0046872	molecular_function	metal ion binding
comp72555_c0	GO:0050313	molecular_function	sulfur dioxygenase activity
comp72629_c0	GO:0000166	molecular_function	nucleotide binding
comp72629_c0	GO:0003723	molecular_function	RNA binding
comp726839_c0	GO:0005524	molecular_function	ATP binding
comp726839_c0	GO:0016887	molecular_function	ATPase activity
comp726839_c0	GO:0003777	molecular_function	microtubule motor activity
comp72816_c1	GO:0004748	molecular_function	ribonucleoside-diphosphate reductase activity, thioredoxin disulfide as acceptor
comp72816_c1	GO:0046914	molecular_function	transition metal ion binding
comp72844_c0	GO:0050211	molecular_function	procollagen galactosyltransferase activity
comp72844_c1	GO:0016757	molecular_function	transferase activity, transferring glycosyl groups
comp72984_c2	GO:0005524	molecular_function	ATP binding
comp72984_c2	GO:0043515	molecular_function	kinetochore binding
comp72984_c2	GO:0003777	molecular_function	microtubule motor activity
comp73252_c0	GO:0046872	molecular_function	metal ion binding
comp73252_c0	GO:0050290	molecular_function	sphingomyelin phosphodiesterase D activity
comp73269_c0	GO:0004553	molecular_function	hydrolase activity, hydrolyzing O-glycosyl compounds
comp73269_c3	GO:0004553	molecular_function	hydrolase activity, hydrolyzing O-glycosyl compounds
comp73277_c1	GO:0046872	molecular_function	metal ion binding
comp73277_c1	GO:0008139	molecular_function	nuclear localization sequence binding
comp73277_c1	GO:0000166	molecular_function	nucleotide binding
comp73277_c1	GO:0004842	molecular_function	ubiquitin-protein ligase activity
comp73277_c1	GO:0008270	molecular_function	zinc ion binding
comp73361_c0	GO:0003677	molecular_function	DNA binding
comp73361_c0	GO:0046872	molecular_function	metal ion binding
comp73361_c0	GO:0008270	molecular_function	zinc ion binding
comp73361_c1	GO:0003677	molecular_function	DNA binding
comp73361_c1	GO:0046872	molecular_function	metal ion binding
comp73361_c1	GO:0008270	molecular_function	zinc ion binding
comp73422_c0	GO:0005201	molecular_function	extracellular matrix structural constituent
comp73422_c0	GO:0004222	molecular_function	metalloendopeptidase activity
comp73422_c0	GO:0004867	molecular_function	serine-type endopeptidase inhibitor activity
comp73422_c0	GO:0008270	molecular_function	zinc ion binding
comp73526_c0	GO:0018833	molecular_function	DDT-dehydrochlorinase activity
comp73526_c0	GO:0004364	molecular_function	glutathione transferase activity
comp73640_c0	GO:0016874	molecular_function	ligase activity
comp73641_c1	GO:0003677	molecular_function	DNA binding
comp73987_c0	GO:0003941	molecular_function	L-serine ammonia-lyase activity
comp73987_c0	GO:0004794	molecular_function	L-threonine ammonia-lyase activity
comp73987_c0	GO:0042803	molecular_function	protein homodimerization activity
comp73987_c0	GO:0030170	molecular_function	pyridoxal phosphate binding
comp74011_c0	GO:0070330	molecular_function	aromatase activity
comp74011_c0	GO:0009055	molecular_function	electron carrier activity
comp74011_c0	GO:0020037	molecular_function	heme binding
comp74011_c0	GO:0005506	molecular_function	iron ion binding
comp74011_c0	GO:0004497	molecular_function	monooxygenase activity
comp74075_c0	GO:0003677	molecular_function	DNA binding
comp74075_c0	GO:0003906	molecular_function	DNA-(apurinic or apyrimidinic site) lyase activity
comp74075_c0	GO:0004519	molecular_function	endonuclease activity
comp74075_c0	GO:0004527	molecular_function	exonuclease activity
comp74075_c0	GO:0046872	molecular_function	metal ion binding
comp74075_c0	GO:0008270	molecular_function	zinc ion binding
comp74100_c0	GO:0004842	molecular_function	ubiquitin-protein ligase activity
comp74234_c2	GO:0003857	molecular_function	3-hydroxyacyl-CoA dehydrogenase activity
comp74234_c2	GO:0004303	molecular_function	estradiol 17-beta-dehydrogenase activity
comp74234_c2	GO:0000166	molecular_function	nucleotide binding
comp74234_c2	GO:0050327	molecular_function	testosterone 17-beta-dehydrogenase (NAD+) activity
comp74234_c2	GO:0047035	molecular_function	testosterone dehydrogenase (NAD+) activity
comp74256_c2	GO:0003677	molecular_function	DNA binding
comp74258_c0	GO:0005198	molecular_function	structural molecule activity
comp74303_c0	GO:0020037	molecular_function	heme binding
comp74303_c0	GO:0046872	molecular_function	metal ion binding
comp74303_c0	GO:0004601	molecular_function	peroxidase activity
comp74303_c1	GO:0020037	molecular_function	heme binding
comp74303_c1	GO:0046872	molecular_function	metal ion binding
comp74303_c1	GO:0004601	molecular_function	peroxidase activity
comp74630_c2	GO:0046872	molecular_function	metal ion binding
comp74630_c2	GO:0004222	molecular_function	metalloendopeptidase activity
comp74642_c0	GO:0042043	molecular_function	neurexin family protein binding
comp74642_c0	GO:0004872	molecular_function	receptor activity
comp74666_c0	GO:0046872	molecular_function	metal ion binding
comp74666_c0	GO:0004842	molecular_function	ubiquitin-protein ligase activity
comp74666_c0	GO:0008270	molecular_function	zinc ion binding
comp74688_c0	GO:0008420	molecular_function	CTD phosphatase activity
comp74688_c0	GO:0046872	molecular_function	metal ion binding
comp74688_c0	GO:0008420	molecular_function	CTD phosphatase activity
comp74688_c0	GO:0046872	molecular_function	metal ion binding
comp74688_c0	GO:0008420	molecular_function	CTD phosphatase activity
comp74688_c0	GO:0046872	molecular_function	metal ion binding
comp74688_c0	GO:0008420	molecular_function	CTD phosphatase activity
comp74688_c0	GO:0046872	molecular_function	metal ion binding
comp74978_c5	GO:0005524	molecular_function	ATP binding
comp74978_c5	GO:0016887	molecular_function	ATPase activity
comp74978_c5	GO:0017127	molecular_function	cholesterol transporter activity
comp74978_c5	GO:0042803	molecular_function	protein homodimerization activity
comp74987_c1	GO:0003677	molecular_function	DNA binding
comp74987_c1	GO:0042393	molecular_function	histone binding
comp74987_c1	GO:0046872	molecular_function	metal ion binding
comp74987_c1	GO:0004842	molecular_function	ubiquitin-protein ligase activity
comp74987_c1	GO:0008270	molecular_function	zinc ion binding
comp75003_c0	GO:0046872	molecular_function	metal ion binding
comp75008_c0	GO:0004342	molecular_function	glucosamine-6-phosphate deaminase activity
comp75008_c0	GO:0016787	molecular_function	hydrolase activity
comp75013_c2	GO:0005215	molecular_function	transporter activity
comp75089_c0	GO:0004531	molecular_function	deoxyribonuclease II activity
comp75089_c0	GO:0004520	molecular_function	endodeoxyribonuclease activity
comp75089_c1	GO:0004531	molecular_function	deoxyribonuclease II activity
comp75093_c0	GO:0004364	molecular_function	glutathione transferase activity
comp75262_c0	GO:0003700	molecular_function	sequence-specific DNA binding transcription factor activity
comp75262_c0	GO:0000976	molecular_function	transcription regulatory region sequence-specific DNA binding
comp75279_c1	GO:0005524	molecular_function	ATP binding
comp75279_c1	GO:0004467	molecular_function	long-chain fatty acid-CoA ligase activity
comp75279_c2	GO:0005524	molecular_function	ATP binding
comp75279_c2	GO:0004467	molecular_function	long-chain fatty acid-CoA ligase activity
comp75301_c0	GO:0003677	molecular_function	DNA binding
comp75301_c0	GO:0046872	molecular_function	metal ion binding
comp75301_c0	GO:0008270	molecular_function	zinc ion binding
comp75330_c3	GO:0005234	molecular_function	extracellular-glutamate-gated ion channel activity
comp75330_c3	GO:0016595	molecular_function	glutamate binding
comp75330_c3	GO:0004972	molecular_function	N-methyl-D-aspartate selective glutamate receptor activity
comp75330_c3	GO:0042165	molecular_function	neurotransmitter binding
comp75330_c3	GO:0022843	molecular_function	voltage-gated cation channel activity
comp75452_c3	GO:0047451	molecular_function	3-hydroxyoctanoyl-[acyl-carrier-protein] dehydratase activity
comp75452_c3	GO:0004317	molecular_function	3-hydroxypalmitoyl-[acyl-carrier-protein] dehydratase activity
comp75452_c3	GO:0004316	molecular_function	3-oxoacyl-[acyl-carrier-protein] reductase (NADPH) activity
comp75452_c3	GO:0004315	molecular_function	3-oxoacyl-[acyl-carrier-protein] synthase activity
comp75452_c3	GO:0004313	molecular_function	[acyl-carrier-protein] S-acetyltransferase activity
comp75452_c3	GO:0004314	molecular_function	[acyl-carrier-protein] S-malonyltransferase activity
comp75452_c3	GO:0004319	molecular_function	enoyl-[acyl-carrier-protein] reductase (NADPH, B-specific) activity
comp75452_c3	GO:0016295	molecular_function	myristoyl-[acyl-carrier-protein] hydrolase activity
comp75452_c3	GO:0000166	molecular_function	nucleotide binding
comp75452_c3	GO:0004320	molecular_function	oleoyl-[acyl-carrier-protein] hydrolase activity
comp75452_c3	GO:0016296	molecular_function	palmitoyl-[acyl-carrier-protein] hydrolase activity
comp75452_c3	GO:0008270	molecular_function	zinc ion binding
comp75452_c3	GO:0047451	molecular_function	3-hydroxyoctanoyl-[acyl-carrier-protein] dehydratase activity
comp75452_c3	GO:0004317	molecular_function	3-hydroxypalmitoyl-[acyl-carrier-protein] dehydratase activity
comp75452_c3	GO:0004316	molecular_function	3-oxoacyl-[acyl-carrier-protein] reductase (NADPH) activity
comp75452_c3	GO:0004315	molecular_function	3-oxoacyl-[acyl-carrier-protein] synthase activity
comp75452_c3	GO:0004313	molecular_function	[acyl-carrier-protein] S-acetyltransferase activity
comp75452_c3	GO:0004314	molecular_function	[acyl-carrier-protein] S-malonyltransferase activity
comp75452_c3	GO:0008144	molecular_function	drug binding
comp75452_c3	GO:0004319	molecular_function	enoyl-[acyl-carrier-protein] reductase (NADPH, B-specific) activity
comp75452_c3	GO:0004312	molecular_function	fatty acid synthase activity
comp75452_c3	GO:0016295	molecular_function	myristoyl-[acyl-carrier-protein] hydrolase activity
comp75452_c3	GO:0070402	molecular_function	NADPH binding
comp75452_c3	GO:0004320	molecular_function	oleoyl-[acyl-carrier-protein] hydrolase activity
comp75452_c3	GO:0016296	molecular_function	palmitoyl-[acyl-carrier-protein] hydrolase activity
comp75452_c3	GO:0042803	molecular_function	protein homodimerization activity
comp75452_c3	GO:0008270	molecular_function	zinc ion binding
comp75494_c0	GO:0005524	molecular_function	ATP binding
comp75494_c0	GO:0016887	molecular_function	ATPase activity
comp75494_c0	GO:0003777	molecular_function	microtubule motor activity
comp75494_c1	GO:0005524	molecular_function	ATP binding
comp75494_c1	GO:0016887	molecular_function	ATPase activity
comp75494_c1	GO:0003777	molecular_function	microtubule motor activity
comp75494_c1	GO:0003774	molecular_function	motor activity
comp75494_c2	GO:0005524	molecular_function	ATP binding
comp75494_c2	GO:0016887	molecular_function	ATPase activity
comp75494_c2	GO:0003777	molecular_function	microtubule motor activity
comp75494_c3	GO:0005524	molecular_function	ATP binding
comp75494_c3	GO:0016887	molecular_function	ATPase activity
comp75494_c3	GO:0003777	molecular_function	microtubule motor activity
comp75593_c0	GO:0046872	molecular_function	metal ion binding
comp75593_c0	GO:0043565	molecular_function	sequence-specific DNA binding
comp75830_c1	GO:0004185	molecular_function	serine-type carboxypeptidase activity
comp75849_c0	GO:0008963	molecular_function	phospho-N-acetylmuramoyl-pentapeptide-transferase activity
comp75849_c0	GO:0016757	molecular_function	transferase activity, transferring glycosyl groups
comp75849_c0	GO:0003975	molecular_function	UDP-N-acetylglucosamine-dolichyl-phosphate N-acetylglucosaminephosphotransferase activity
comp75983_c0	GO:0004145	molecular_function	diamine N-acetyltransferase activity
comp75983_c0	GO:0019809	molecular_function	spermidine binding
comp75991_c0	GO:0005524	molecular_function	ATP binding
comp75991_c0	GO:0005509	molecular_function	calcium ion binding
comp75991_c0	GO:0008289	molecular_function	lipid binding
comp75991_c0	GO:0004715	molecular_function	non-membrane spanning protein tyrosine kinase activity
comp75991_c0	GO:0004674	molecular_function	protein serine/threonine kinase activity
comp76024_c2	GO:0003779	molecular_function	actin binding
comp76024_c2	GO:0003676	molecular_function	nucleic acid binding
comp76024_c2	GO:0008307	molecular_function	structural constituent of muscle
comp76068_c0	GO:0005096	molecular_function	GTPase activator activity
comp76068_c0	GO:0005543	molecular_function	phospholipid binding
comp76068_c0	GO:0042803	molecular_function	protein homodimerization activity
comp76068_c0	GO:0005089	molecular_function	Rho guanyl-nucleotide exchange factor activity
comp76068_c0	GO:0004871	molecular_function	signal transducer activity
comp76329_c0	GO:0051539	molecular_function	4 iron, 4 sulfur cluster binding
comp76329_c0	GO:0005524	molecular_function	ATP binding
comp76329_c0	GO:0004003	molecular_function	ATP-dependent DNA helicase activity
comp76329_c0	GO:0003677	molecular_function	DNA binding
comp76329_c0	GO:0008094	molecular_function	DNA-dependent ATPase activity
comp76329_c0	GO:0004386	molecular_function	helicase activity
comp76329_c0	GO:0046872	molecular_function	metal ion binding
comp76329_c0	GO:0003723	molecular_function	RNA binding
comp76357_c1	GO:0046872	molecular_function	metal ion binding
comp76357_c1	GO:0004842	molecular_function	ubiquitin-protein ligase activity
comp76357_c1	GO:0008270	molecular_function	zinc ion binding
comp76387_c1	GO:0051539	molecular_function	4 iron, 4 sulfur cluster binding
comp76387_c1	GO:0043139	molecular_function	5'-3' DNA helicase activity
comp76387_c1	GO:0017108	molecular_function	5'-flap endonuclease activity
comp76387_c1	GO:0005524	molecular_function	ATP binding
comp76387_c1	GO:0003677	molecular_function	DNA binding
comp76387_c1	GO:0046872	molecular_function	metal ion binding
comp76387_c1	GO:0043142	molecular_function	single-stranded DNA-dependent ATPase activity
comp76387_c1	GO:0016890	molecular_function	site-specific endodeoxyribonuclease activity, specific for altered base
comp76387_c1	GO:0051539	molecular_function	4 iron, 4 sulfur cluster binding
comp76387_c1	GO:0043139	molecular_function	5'-3' DNA helicase activity
comp76387_c1	GO:0017108	molecular_function	5'-flap endonuclease activity
comp76387_c1	GO:0005524	molecular_function	ATP binding
comp76387_c1	GO:0003677	molecular_function	DNA binding
comp76387_c1	GO:0046872	molecular_function	metal ion binding
comp76387_c1	GO:0043142	molecular_function	single-stranded DNA-dependent ATPase activity
comp76387_c1	GO:0016890	molecular_function	site-specific endodeoxyribonuclease activity, specific for altered base
comp76466_c0	GO:0046872	molecular_function	metal ion binding
comp76466_c0	GO:0004222	molecular_function	metalloendopeptidase activity
comp76609_c0	GO:0008324	molecular_function	cation transmembrane transporter activity
comp76743_c0	GO:0003680	molecular_function	AT DNA binding
comp76743_c0	GO:0070577	molecular_function	histone acetyl-lysine binding
comp76743_c0	GO:0042800	molecular_function	histone methyltransferase activity (H3-K4 specific)
comp76743_c0	GO:0046872	molecular_function	metal ion binding
comp76743_c0	GO:0042803	molecular_function	protein homodimerization activity
comp76743_c0	GO:0003700	molecular_function	sequence-specific DNA binding transcription factor activity
comp76743_c0	GO:0044212	molecular_function	transcription regulatory region DNA binding
comp76743_c0	GO:0045322	molecular_function	unmethylated CpG binding
comp76743_c0	GO:0008270	molecular_function	zinc ion binding
comp76818_c1	GO:0046872	molecular_function	metal ion binding
comp76818_c1	GO:0004222	molecular_function	metalloendopeptidase activity
comp76864_c0	GO:0005391	molecular_function	sodium:potassium-exchanging ATPase activity
comp76886_c1	GO:0003993	molecular_function	acid phosphatase activity
comp76901_c0	GO:0005524	molecular_function	ATP binding
comp76901_c0	GO:0035091	molecular_function	phosphatidylinositol binding
comp76901_c0	GO:0004674	molecular_function	protein serine/threonine kinase activity
comp76901_c0	GO:0004871	molecular_function	signal transducer activity
comp77002_c0	GO:0005085	molecular_function	guanyl-nucleotide exchange factor activity
comp77002_c0	GO:0046872	molecular_function	metal ion binding
comp77002_c0	GO:0008270	molecular_function	zinc ion binding
comp77006_c1	GO:0035539	molecular_function	8-oxo-7,8-dihydrodeoxyguanosine triphosphate pyrophosphatase activity
comp77006_c1	GO:0008413	molecular_function	8-oxo-7,8-dihydroguanosine triphosphate pyrophosphatase activity
comp77006_c1	GO:0046872	molecular_function	metal ion binding
comp77111_c0	GO:0003755	molecular_function	peptidyl-prolyl cis-trans isomerase activity
comp77133_c0	GO:0015198	molecular_function	oligopeptide transporter activity
comp77133_c0	GO:0015293	molecular_function	symporter activity
comp77133_c0	GO:0015198	molecular_function	oligopeptide transporter activity
comp77133_c0	GO:0015293	molecular_function	symporter activity
comp77133_c0	GO:0015198	molecular_function	oligopeptide transporter activity
comp77133_c0	GO:0015293	molecular_function	symporter activity
comp77179_c0	GO:0030246	molecular_function	carbohydrate binding
comp77179_c0	GO:0046872	molecular_function	metal ion binding
comp77231_c0	GO:0003840	molecular_function	gamma-glutamyltransferase activity
comp77231_c0	GO:0016787	molecular_function	hydrolase activity
comp77256_c0	GO:0005262	molecular_function	calcium channel activity
comp77257_c2	GO:0003682	molecular_function	chromatin binding
comp77257_c2	GO:0008469	molecular_function	histone-arginine N-methyltransferase activity
comp77257_c2	GO:0035243	molecular_function	protein-arginine omega-N symmetric methyltransferase activity
comp77257_c2	GO:0043021	molecular_function	ribonucleoprotein complex binding
comp77258_c0	GO:0047372	molecular_function	acylglycerol lipase activity
comp77272_c3	GO:0005524	molecular_function	ATP binding
comp77272_c3	GO:0008017	molecular_function	microtubule binding
comp77272_c3	GO:0003777	molecular_function	microtubule motor activity
comp77278_c5	GO:0003677	molecular_function	DNA binding
comp77278_c5	GO:0046872	molecular_function	metal ion binding
comp77278_c5	GO:0008270	molecular_function	zinc ion binding
comp77352_c0	GO:0005524	molecular_function	ATP binding
comp77352_c0	GO:0004828	molecular_function	serine-tRNA ligase activity
comp77372_c1	GO:0031005	molecular_function	filamin binding
comp77372_c1	GO:0046982	molecular_function	protein heterodimerization activity
comp77372_c1	GO:0042803	molecular_function	protein homodimerization activity
comp77372_c3	GO:0031005	molecular_function	filamin binding
comp77372_c3	GO:0046982	molecular_function	protein heterodimerization activity
comp77372_c3	GO:0042803	molecular_function	protein homodimerization activity
comp77372_c6	GO:0031005	molecular_function	filamin binding
comp77372_c6	GO:0046982	molecular_function	protein heterodimerization activity
comp77372_c6	GO:0042803	molecular_function	protein homodimerization activity
comp77393_c0	GO:0046872	molecular_function	metal ion binding
comp77393_c0	GO:0003676	molecular_function	nucleic acid binding
comp77393_c0	GO:0008270	molecular_function	zinc ion binding
comp77456_c0	GO:0008408	molecular_function	3'-5' exonuclease activity
comp77456_c0	GO:0032558	molecular_function	adenyl deoxyribonucleotide binding
comp77456_c0	GO:0003690	molecular_function	double-stranded DNA binding
comp77456_c0	GO:0008853	molecular_function	exodeoxyribonuclease III activity
comp77456_c0	GO:0032405	molecular_function	MutLalpha complex binding
comp77456_c0	GO:0032407	molecular_function	MutSalpha complex binding
comp77456_c0	GO:0003697	molecular_function	single-stranded DNA binding
comp77456_c0	GO:0008408	molecular_function	3'-5' exonuclease activity
comp77456_c0	GO:0032558	molecular_function	adenyl deoxyribonucleotide binding
comp77456_c0	GO:0003690	molecular_function	double-stranded DNA binding
comp77456_c0	GO:0008853	molecular_function	exodeoxyribonuclease III activity
comp77456_c0	GO:0032405	molecular_function	MutLalpha complex binding
comp77456_c0	GO:0032407	molecular_function	MutSalpha complex binding
comp77456_c0	GO:0003697	molecular_function	single-stranded DNA binding
comp77467_c0	GO:0004017	molecular_function	adenylate kinase activity
comp77467_c0	GO:0005524	molecular_function	ATP binding
comp77533_c0	GO:0047685	molecular_function	amine sulfotransferase activity
comp77567_c0	GO:0005524	molecular_function	ATP binding
comp77567_c0	GO:0046872	molecular_function	metal ion binding
comp77567_c0	GO:0004674	molecular_function	protein serine/threonine kinase activity
comp77567_c0	GO:0004712	molecular_function	protein serine/threonine/tyrosine kinase activity
comp77567_c0	GO:0004713	molecular_function	protein tyrosine kinase activity
comp77584_c0	GO:0004091	molecular_function	carboxylesterase activity
comp77625_c2	GO:0017040	molecular_function	ceramidase activity
comp77626_c6	GO:0005524	molecular_function	ATP binding
comp77626_c6	GO:0015562	molecular_function	efflux transmembrane transporter activity
comp77626_c6	GO:0015431	molecular_function	glutathione S-conjugate-exporting ATPase activity
comp77626_c6	GO:0034634	molecular_function	glutathione transmembrane transporter activity
comp77626_c6	GO:0034040	molecular_function	lipid-transporting ATPase activity
comp77626_c6	GO:0005324	molecular_function	long-chain fatty acid transporter activity
comp77626_c6	GO:0046624	molecular_function	sphingolipid transporter activity
comp77626_c6	GO:0008559	molecular_function	xenobiotic-transporting ATPase activity
comp77710_c3	GO:0004180	molecular_function	carboxypeptidase activity
comp77710_c3	GO:0046872	molecular_function	metal ion binding
comp77710_c3	GO:0008237	molecular_function	metallopeptidase activity
comp77710_c3	GO:0008241	molecular_function	peptidyl-dipeptidase activity
comp77715_c0	GO:0015101	molecular_function	organic cation transmembrane transporter activity
comp77716_c0	GO:0008565	molecular_function	protein transporter activity
comp77776_c0	GO:0005524	molecular_function	ATP binding
comp77776_c0	GO:0005525	molecular_function	GTP binding
comp77776_c0	GO:0003924	molecular_function	GTPase activity
comp77777_c2	GO:0005154	molecular_function	epidermal growth factor receptor binding
comp77777_c2	GO:0048019	molecular_function	receptor antagonist activity
comp77786_c0	GO:0046872	molecular_function	metal ion binding
comp77790_c0	GO:0005524	molecular_function	ATP binding
comp77790_c0	GO:0003774	molecular_function	motor activity
comp77790_c0	GO:0004674	molecular_function	protein serine/threonine kinase activity
comp77790_c1	GO:0005524	molecular_function	ATP binding
comp77790_c1	GO:0003774	molecular_function	motor activity
comp778287_c0	GO:0017137	molecular_function	Rab GTPase binding
comp77834_c0	GO:0003682	molecular_function	chromatin binding
comp77834_c0	GO:0008327	molecular_function	methyl-CpG binding
comp77834_c0	GO:0035064	molecular_function	methylated histone residue binding
comp77884_c0	GO:0004826	molecular_function	phenylalanine-tRNA ligase activity
comp77884_c0	GO:0003723	molecular_function	RNA binding
comp77884_c0	GO:0004826	molecular_function	phenylalanine-tRNA ligase activity
comp77884_c0	GO:0003723	molecular_function	RNA binding
comp77901_c0	GO:0008060	molecular_function	ARF GTPase activator activity
comp77901_c0	GO:0046872	molecular_function	metal ion binding
comp77901_c0	GO:0008270	molecular_function	zinc ion binding
comp77916_c0	GO:0005524	molecular_function	ATP binding
comp77916_c0	GO:0047499	molecular_function	calcium-independent phospholipase A2 activity
comp77916_c0	GO:0004622	molecular_function	lysophospholipase activity
comp77981_c0	GO:0005509	molecular_function	calcium ion binding
comp77981_c0	GO:0031419	molecular_function	cobalamin binding
comp77981_c0	GO:0004872	molecular_function	receptor activity
comp77981_c0	GO:0005509	molecular_function	calcium ion binding
comp77981_c0	GO:0031419	molecular_function	cobalamin binding
comp77981_c0	GO:0042803	molecular_function	protein homodimerization activity
comp77981_c0	GO:0004872	molecular_function	receptor activity
comp77981_c0	GO:0005215	molecular_function	transporter activity
comp78036_c1	GO:0016740	molecular_function	transferase activity
comp78048_c0	GO:0070330	molecular_function	aromatase activity
comp78048_c0	GO:0009055	molecular_function	electron carrier activity
comp78048_c0	GO:0020037	molecular_function	heme binding
comp78048_c0	GO:0005506	molecular_function	iron ion binding
comp78048_c0	GO:0004497	molecular_function	monooxygenase activity
comp78048_c0	GO:0009055	molecular_function	electron carrier activity
comp78048_c0	GO:0020037	molecular_function	heme binding
comp78048_c0	GO:0005506	molecular_function	iron ion binding
comp78048_c0	GO:0004497	molecular_function	monooxygenase activity
comp78048_c0	GO:0016705	molecular_function	oxidoreductase activity, acting on paired donors, with incorporation or reduction of molecular oxygen
comp78080_c0	GO:0051539	molecular_function	4 iron, 4 sulfur cluster binding
comp78080_c0	GO:0005524	molecular_function	ATP binding
comp78080_c0	GO:0004003	molecular_function	ATP-dependent DNA helicase activity
comp78080_c0	GO:0003677	molecular_function	DNA binding
comp78080_c0	GO:0046872	molecular_function	metal ion binding
comp78080_c1	GO:0005509	molecular_function	calcium ion binding
comp78080_c1	GO:0005267	molecular_function	potassium channel activity
comp78080_c1	GO:0005244	molecular_function	voltage-gated ion channel activity
comp78080_c1	GO:0005509	molecular_function	calcium ion binding
comp78080_c1	GO:0005267	molecular_function	potassium channel activity
comp78080_c1	GO:0005244	molecular_function	voltage-gated ion channel activity
comp78131_c0	GO:0003677	molecular_function	DNA binding
comp78131_c0	GO:0000166	molecular_function	nucleotide binding
comp78131_c0	GO:0003723	molecular_function	RNA binding
comp78131_c0	GO:0003713	molecular_function	transcription coactivator activity
comp78143_c0	GO:0005332	molecular_function	gamma-aminobutyric acid:sodium symporter activity
comp78143_c0	GO:0005328	molecular_function	neurotransmitter:sodium symporter activity
comp78143_c1	GO:0005332	molecular_function	gamma-aminobutyric acid:sodium symporter activity
comp78143_c1	GO:0005328	molecular_function	neurotransmitter:sodium symporter activity
comp78153_c0	GO:0008146	molecular_function	sulfotransferase activity
comp78162_c1	GO:0015101	molecular_function	organic cation transmembrane transporter activity
comp78202_c0	GO:0004252	molecular_function	serine-type endopeptidase activity
comp78271_c0	GO:0003723	molecular_function	RNA binding
comp78271_c0	GO:0003964	molecular_function	RNA-directed DNA polymerase activity
comp78275_c0	GO:0008017	molecular_function	microtubule binding
comp78326_c1	GO:0004842	molecular_function	ubiquitin-protein ligase activity
comp78326_c1	GO:0004842	molecular_function	ubiquitin-protein ligase activity
comp78374_c1	GO:0046872	molecular_function	metal ion binding
comp78394_c0	GO:0005524	molecular_function	ATP binding
comp78394_c0	GO:0004674	molecular_function	protein serine/threonine kinase activity
comp78394_c0	GO:0005524	molecular_function	ATP binding
comp78394_c0	GO:0004674	molecular_function	protein serine/threonine kinase activity
comp78398_c0	GO:0003677	molecular_function	DNA binding
comp78398_c0	GO:0046872	molecular_function	metal ion binding
comp78419_c0	GO:0046872	molecular_function	metal ion binding
comp78419_c0	GO:0004222	molecular_function	metalloendopeptidase activity
comp78437_c0	GO:0015266	molecular_function	protein channel activity
comp78445_c1	GO:0005524	molecular_function	ATP binding
comp78445_c1	GO:0016874	molecular_function	ligase activity
comp78445_c1	GO:0046872	molecular_function	metal ion binding
comp78445_c1	GO:0019948	molecular_function	SUMO activating enzyme activity
comp78446_c0	GO:0003676	molecular_function	nucleic acid binding
comp78464_c0	GO:0004132	molecular_function	dCMP deaminase activity
comp78464_c0	GO:0046872	molecular_function	metal ion binding
comp78464_c0	GO:0008270	molecular_function	zinc ion binding
comp78503_c5	GO:0005524	molecular_function	ATP binding
comp78503_c5	GO:0004714	molecular_function	transmembrane receptor protein tyrosine kinase activity
comp78503_c7	GO:0005524	molecular_function	ATP binding
comp78503_c7	GO:0004704	molecular_function	NF-kappaB-inducing kinase activity
comp78503_c7	GO:0004714	molecular_function	transmembrane receptor protein tyrosine kinase activity
comp78529_c0	GO:0008812	molecular_function	choline dehydrogenase activity
comp78529_c0	GO:0050660	molecular_function	flavin adenine dinucleotide binding
comp78529_c0	GO:0004344	molecular_function	glucose dehydrogenase activity
comp78551_c1	GO:0003779	molecular_function	actin binding
comp78551_c1	GO:0008017	molecular_function	microtubule binding
comp78551_c1	GO:0017022	molecular_function	myosin binding
comp78551_c1	GO:0005543	molecular_function	phospholipid binding
comp78584_c0	GO:0008094	molecular_function	DNA-dependent ATPase activity
comp78584_c0	GO:0046872	molecular_function	metal ion binding
comp78584_c0	GO:0008353	molecular_function	RNA polymerase II carboxy-terminal domain kinase activity
comp78588_c1	GO:0008276	molecular_function	protein methyltransferase activity
comp78670_c0	GO:0004092	molecular_function	carnitine O-acetyltransferase activity
comp78747_c0	GO:0004303	molecular_function	estradiol 17-beta-dehydrogenase activity
comp78747_c0	GO:0000166	molecular_function	nucleotide binding
comp78747_c0	GO:0047035	molecular_function	testosterone dehydrogenase (NAD+) activity
comp78751_c3	GO:0005509	molecular_function	calcium ion binding
comp78751_c3	GO:0004252	molecular_function	serine-type endopeptidase activity
comp78754_c0	GO:0050840	molecular_function	extracellular matrix binding
comp78754_c0	GO:0050840	molecular_function	extracellular matrix binding
comp78768_c0	GO:0046872	molecular_function	metal ion binding
comp78768_c0	GO:0004784	molecular_function	superoxide dismutase activity
comp78812_c0	GO:0003896	molecular_function	DNA primase activity
comp78812_c0	GO:0046872	molecular_function	metal ion binding
comp78863_c2	GO:0046872	molecular_function	metal ion binding
comp78863_c2	GO:0003976	molecular_function	UDP-N-acetylglucosamine-lysosomal-enzyme N-acetylglucosaminephosphotransferase activity
comp78868_c0	GO:0015485	molecular_function	cholesterol binding
comp78868_c0	GO:0004930	molecular_function	G-protein coupled receptor activity
comp78868_c0	GO:0016595	molecular_function	glutamate binding
comp78868_c0	GO:0008066	molecular_function	glutamate receptor activity
comp78880_c1	GO:0005524	molecular_function	ATP binding
comp78880_c1	GO:0004672	molecular_function	protein kinase activity
comp78880_c1	GO:0004674	molecular_function	protein serine/threonine kinase activity
comp78883_c0	GO:0046872	molecular_function	metal ion binding
comp78937_c1	GO:0015293	molecular_function	symporter activity
comp79010_c0	GO:0000166	molecular_function	nucleotide binding
comp79010_c0	GO:0003723	molecular_function	RNA binding
comp79010_c0	GO:0000166	molecular_function	nucleotide binding
comp79010_c0	GO:0003723	molecular_function	RNA binding
comp79035_c0	GO:0008409	molecular_function	5'-3' exonuclease activity
comp79035_c0	GO:0017108	molecular_function	5'-flap endonuclease activity
comp79035_c0	GO:0046872	molecular_function	metal ion binding
comp79035_c0	GO:0004528	molecular_function	phosphodiesterase I activity
comp79035_c0	GO:0043130	molecular_function	ubiquitin binding
comp79035_c1	GO:0008409	molecular_function	5'-3' exonuclease activity
comp79035_c1	GO:0017108	molecular_function	5'-flap endonuclease activity
comp79035_c1	GO:0046872	molecular_function	metal ion binding
comp79035_c1	GO:0004528	molecular_function	phosphodiesterase I activity
comp79035_c1	GO:0043130	molecular_function	ubiquitin binding
comp79085_c0	GO:0003677	molecular_function	DNA binding
comp79085_c0	GO:0046872	molecular_function	metal ion binding
comp79085_c0	GO:0008270	molecular_function	zinc ion binding
comp79111_c1	GO:0003993	molecular_function	acid phosphatase activity
comp79145_c0	GO:0004872	molecular_function	receptor activity
comp79207_c0	GO:0005509	molecular_function	calcium ion binding
comp79207_c0	GO:0004872	molecular_function	receptor activity
comp79210_c0	GO:0005525	molecular_function	GTP binding
comp79210_c0	GO:0003924	molecular_function	GTPase activity
comp79264_c0	GO:0003725	molecular_function	double-stranded RNA binding
comp79264_c0	GO:0046872	molecular_function	metal ion binding
comp79264_c0	GO:0004525	molecular_function	ribonuclease III activity
comp79264_c0	GO:0019843	molecular_function	rRNA binding
comp79272_c2	GO:0000166	molecular_function	nucleotide binding
comp79272_c2	GO:0003723	molecular_function	RNA binding
comp79278_c3	GO:0005044	molecular_function	scavenger receptor activity
comp79287_c1	GO:0005516	molecular_function	calmodulin binding
comp79287_c1	GO:0004930	molecular_function	G-protein coupled receptor activity
comp79287_c1	GO:0030165	molecular_function	PDZ domain binding
comp79287_c1	GO:0001639	molecular_function	PLC activating G-protein coupled glutamate receptor activity
comp79290_c0	GO:0016788	molecular_function	hydrolase activity, acting on ester bonds
comp79290_c0	GO:0003723	molecular_function	RNA binding
comp79303_c0	GO:0005509	molecular_function	calcium ion binding
comp79303_c0	GO:0008201	molecular_function	heparin binding
comp79303_c4	GO:0004963	molecular_function	follicle-stimulating hormone receptor activity
comp79303_c4	GO:0043395	molecular_function	heparan sulfate proteoglycan binding
comp79303_c4	GO:0008201	molecular_function	heparin binding
comp79303_c4	GO:0005509	molecular_function	calcium ion binding
comp79303_c4	GO:0008201	molecular_function	heparin binding
comp79333_c0	GO:0003677	molecular_function	DNA binding
comp79333_c0	GO:0046872	molecular_function	metal ion binding
comp79333_c0	GO:0004803	molecular_function	transposase activity
comp79350_c0	GO:0030548	molecular_function	acetylcholine receptor regulator activity
comp79356_c0	GO:0004526	molecular_function	ribonuclease P activity
comp79374_c3	GO:0003723	molecular_function	RNA binding
comp79374_c3	GO:0003964	molecular_function	RNA-directed DNA polymerase activity
comp79398_c0	GO:0004559	molecular_function	alpha-mannosidase activity
comp79398_c0	GO:0030246	molecular_function	carbohydrate binding
comp79398_c0	GO:0046872	molecular_function	metal ion binding
comp79398_c0	GO:0008270	molecular_function	zinc ion binding
comp79406_c0	GO:0005543	molecular_function	phospholipid binding
comp79406_c2	GO:0005525	molecular_function	GTP binding
comp79406_c2	GO:0017049	molecular_function	GTP-Rho binding
comp79406_c2	GO:0005095	molecular_function	GTPase inhibitor activity
comp79406_c2	GO:0005543	molecular_function	phospholipid binding
comp79435_c0	GO:0003993	molecular_function	acid phosphatase activity
comp79435_c0	GO:0046872	molecular_function	metal ion binding
comp79509_c0	GO:0047390	molecular_function	glycerophosphocholine cholinephosphodiesterase activity
comp79587_c0	GO:0008289	molecular_function	lipid binding
comp79587_c0	GO:0005319	molecular_function	lipid transporter activity
comp79587_c0	GO:0008289	molecular_function	lipid binding
comp79587_c0	GO:0005319	molecular_function	lipid transporter activity
comp79605_c1	GO:0046872	molecular_function	metal ion binding
comp79605_c1	GO:0004725	molecular_function	protein tyrosine phosphatase activity
comp79605_c1	GO:0008138	molecular_function	protein tyrosine/serine/threonine phosphatase activity
comp79605_c1	GO:0008270	molecular_function	zinc ion binding
comp79668_c1	GO:0004364	molecular_function	glutathione transferase activity
comp79681_c0	GO:0005509	molecular_function	calcium ion binding
comp79682_c0	GO:0005524	molecular_function	ATP binding
comp79682_c0	GO:0046872	molecular_function	metal ion binding
comp79682_c0	GO:0004687	molecular_function	myosin light chain kinase activity
comp79682_c0	GO:0005524	molecular_function	ATP binding
comp79682_c0	GO:0046872	molecular_function	metal ion binding
comp79682_c0	GO:0004687	molecular_function	myosin light chain kinase activity
comp79682_c0	GO:0005524	molecular_function	ATP binding
comp79682_c0	GO:0046872	molecular_function	metal ion binding
comp79682_c0	GO:0004687	molecular_function	myosin light chain kinase activity
comp79682_c0	GO:0005524	molecular_function	ATP binding
comp79682_c0	GO:0046872	molecular_function	metal ion binding
comp79682_c0	GO:0004687	molecular_function	myosin light chain kinase activity
comp79743_c0	GO:0004930	molecular_function	G-protein coupled receptor activity
comp79743_c0	GO:0009881	molecular_function	photoreceptor activity
comp79796_c2	GO:0004879	molecular_function	ligand-activated sequence-specific DNA binding RNA polymerase II transcription factor activity
comp79796_c2	GO:0046872	molecular_function	metal ion binding
comp79796_c2	GO:0043565	molecular_function	sequence-specific DNA binding
comp79796_c2	GO:0003707	molecular_function	steroid hormone receptor activity
comp79796_c2	GO:0008270	molecular_function	zinc ion binding
comp79808_c0	GO:0008466	molecular_function	glycogenin glucosyltransferase activity
comp79808_c0	GO:0046872	molecular_function	metal ion binding
comp79808_c0	GO:0008466	molecular_function	glycogenin glucosyltransferase activity
comp79808_c0	GO:0046872	molecular_function	metal ion binding
comp79837_c1	GO:0004054	molecular_function	arginine kinase activity
comp79837_c1	GO:0005524	molecular_function	ATP binding
comp79865_c0	GO:0005215	molecular_function	transporter activity
comp79886_c0	GO:0050662	molecular_function	coenzyme binding
comp79886_c0	GO:0000166	molecular_function	nucleotide binding
comp79886_c0	GO:0003978	molecular_function	UDP-glucose 4-epimerase activity
comp79952_c1	GO:0003796	molecular_function	lysozyme activity
comp80013_c1	GO:0005509	molecular_function	calcium ion binding
comp80080_c0	GO:0003688	molecular_function	DNA replication origin binding
comp80147_c0	GO:0005524	molecular_function	ATP binding
comp80147_c0	GO:0046872	molecular_function	metal ion binding
comp80147_c0	GO:0005524	molecular_function	ATP binding
comp80147_c0	GO:0050750	molecular_function	low-density lipoprotein particle receptor binding
comp80147_c0	GO:0046872	molecular_function	metal ion binding
comp80152_c0	GO:0005524	molecular_function	ATP binding
comp80152_c0	GO:0008026	molecular_function	ATP-dependent helicase activity
comp80152_c0	GO:0003723	molecular_function	RNA binding
comp80157_c0	GO:0003990	molecular_function	acetylcholinesterase activity
comp80157_c0	GO:0001540	molecular_function	beta-amyloid binding
comp80157_c0	GO:0004091	molecular_function	carboxylesterase activity
comp80157_c0	GO:0033265	molecular_function	choline binding
comp80157_c0	GO:0019899	molecular_function	enzyme binding
comp80168_c0	GO:0004155	molecular_function	6,7-dihydropteridine reductase activity
comp80168_c0	GO:0070404	molecular_function	NADH binding
comp80168_c0	GO:0070402	molecular_function	NADPH binding
comp80168_c0	GO:0042803	molecular_function	protein homodimerization activity
comp80197_c0	GO:0048027	molecular_function	mRNA 5'-UTR binding
comp80197_c0	GO:0003723	molecular_function	RNA binding
comp80197_c0	GO:0003735	molecular_function	structural constituent of ribosome
comp80197_c0	GO:0045182	molecular_function	translation regulator activity
comp80202_c0	GO:0000166	molecular_function	nucleotide binding
comp80202_c0	GO:0016491	molecular_function	oxidoreductase activity
comp80202_c0	GO:0008270	molecular_function	zinc ion binding
comp80202_c0	GO:0000166	molecular_function	nucleotide binding
comp80202_c0	GO:0016491	molecular_function	oxidoreductase activity
comp80202_c0	GO:0008270	molecular_function	zinc ion binding
comp80205_c0	GO:0003690	molecular_function	double-stranded DNA binding
comp80205_c0	GO:0046982	molecular_function	protein heterodimerization activity
comp80205_c0	GO:0042803	molecular_function	protein homodimerization activity
comp80205_c0	GO:0043565	molecular_function	sequence-specific DNA binding
comp80205_c0	GO:0008134	molecular_function	transcription factor binding
comp80205_c0	GO:0003690	molecular_function	double-stranded DNA binding
comp80205_c0	GO:0046982	molecular_function	protein heterodimerization activity
comp80205_c0	GO:0042803	molecular_function	protein homodimerization activity
comp80205_c0	GO:0043565	molecular_function	sequence-specific DNA binding
comp80205_c0	GO:0008134	molecular_function	transcription factor binding
comp80205_c0	GO:0003690	molecular_function	double-stranded DNA binding
comp80205_c0	GO:0046982	molecular_function	protein heterodimerization activity
comp80205_c0	GO:0042803	molecular_function	protein homodimerization activity
comp80205_c0	GO:0043565	molecular_function	sequence-specific DNA binding
[truncated: 45,027 more rows]
