# Supplementary material for: Differential sialotranscriptomes of unfed and fed Rhipicephalus haemaphysaloides, with particular regard to differentially expressed genes of cysteine proteases
Source: Parasit Vectors. 2015 Nov 17;8:597. doi: 10.1186/s13071-015-1213-7 (PMC4650922; doi:10.1186/s13071-015-1213-7)
Supplement: Additional file 1: — Differentially expressed genes database and GO terms database involved in this paper. (ZIP 4091 kb) [file 13071_2015_1213_MOESM1_ESM.zip › RPKM-mt3.xls]

## Sheet: list
gene_id	read_count_unfed	read_count_fed	RPKM_unfed	RPKM_fed	Fold_Change	Annotation
comp40181_c0	2251909	132652	12147.5	905.599	0.0745501
comp60059_c0	5310	664735	67.2651	10656.9	158.431	sp|P08010|GSTM2_RAT`P08010`Q:7-220,H:5-218`39.72%ID`E:8e-51`RecName: Full=Glutathione S-transferase Mu 2; EC=2.5.1.18; AltName: Full=GST 4-4; AltName: Full=GSTM2-2; AltName: Full=Glutathione S-transferase Yb-2; Short=GST Yb2;`Eukaryota; Metazoa; Chordata; Craniata; Vertebrata; Euteleostomi; Mammalia; Eutheria; Euarchontoglires; Glires; Rodentia; Sciurognathi; Muroidea; Muridae; Murinae; Rattus.
comp88865_c0	34795	512796	584.433	10900.5	18.6515
comp40171_c0	352906	60844	8330.96	1817.77	0.218195	sp|P90703|RLA2_BRUMA`P90703`Q:28-142,H:2-114`51.3%ID`E:4e-29`RecName: Full=60S acidic ribosomal protein P2;`Eukaryota; Metazoa; Ecdysozoa; Nematoda; Chromadorea; Spirurida; Filarioidea; Onchocercidae; Brugia.
comp87069_c0	7236189	2062493	12353	4455.94	0.360718
comp60000_c0	22150	198345	434.049	4918.93	11.3327
comp92402_c4	4563439	1010215	8379.74	2347.67	0.28016
comp93445_c3	369263	28082	3490.92	335.983	0.0962448
comp40211_c2	350846	887350	2678.96	8574.92	3.20084
comp99039_c1	381179	113572	8377.81	3159.06	0.377075	sp|Q90YQ0|RS24_ICTPU`Q90YQ0`Q:3-132,H:2-131`74.62%ID`E:5e-67`RecName: Full=40S ribosomal protein S24;`Eukaryota; Metazoa; Chordata; Craniata; Vertebrata; Euteleostomi; Actinopterygii; Neopterygii; Teleostei; Ostariophysi; Siluriformes; Ictaluridae; Ictalurus.
comp82840_c0	445056	75101	4428.71	945.787	0.213558	.
comp83974_c0	0	347601	0	6252.87	NA
comp40157_c0	306100	71725	5364.61	1590.86	0.296546	sp|Q4R8Z2|RL13A_MACFA`Q4R8Z2`Q:23-219,H:7-203`63.45%ID`E:7e-89`RecName: Full=60S ribosomal protein L13a;`Eukaryota; Metazoa; Chordata; Craniata; Vertebrata; Euteleostomi; Mammalia; Eutheria; Euarchontoglires; Primates; Haplorrhini; Catarrhini; Cercopithecidae; Cercopithecinae; Macaca.
comp87075_c0	242583	52833	4692.88	1293.51	0.275632	sp|P08570|RLA1_DROME`P08570`Q:1-116,H:1-112`62.07%ID`E:2e-32`RecName: Full=60S acidic ribosomal protein P1; AltName: Full=Acidic ribosomal protein RPA2; AltName: Full=RP21C;`Eukaryota; Metazoa; Ecdysozoa; Arthropoda; Hexapoda; Insecta; Pterygota; Neoptera; Endopterygota; Diptera; Brachycera; Muscomorpha; Ephydroidea; Drosophilidae; Drosophila; Sophophora.
comp84208_c0	2298	104660	36.3308	2094.07	57.6389
comp82720_c0	125398	897	1949.42	17.6479	0.00905289
comp99044_c0	214085	50549	4556.46	1361.57	0.298821	sp|P45842|RL34_AEDAL`P45842`Q:1-113,H:1-112`66.37%ID`E:5e-45`RecName: Full=60S ribosomal protein L34; AltName: Full=L31;`Eukaryota; Metazoa; Ecdysozoa; Arthropoda; Hexapoda; Insecta; Pterygota; Neoptera; Endopterygota; Diptera; Nematocera; Culicoidea; Culicidae; Culicinae; Aedini; Aedes; Stegomyia.
comp97964_c6	1664	103316	23.4047	1839.09	78.5777
comp90616_c0	1110952	521127	14466.6	8588.14	0.593654
comp99059_c0	0	165782	0	3995.02	NA
comp84042_c0	633453	210074	6355.65	2667.49	0.419704	.
comp95362_c2	335093	100266	5236.21	1982.85	0.378681	sp|O61231|RL10_DROME`O61231`Q:25-240,H:1-216`80.56%ID`E:4e-129`RecName: Full=60S ribosomal protein L10; AltName: Full=QM protein homolog; AltName: Full=dQM;`Eukaryota; Metazoa; Ecdysozoa; Arthropoda; Hexapoda; Insecta; Pterygota; Neoptera; Endopterygota; Diptera; Brachycera; Muscomorpha; Ephydroidea; Drosophilidae; Drosophila; Sophophora.
comp87086_c0	0	128554	0	3487.19	NA
comp82860_c0	0	129884	0	3461.99	NA
comp40237_c0	0	119767	0	3337.43	NA
comp95362_c4	0	178586	0	3309.64	NA
comp90742_c0	3	554332	0.0424425	9925.09	233848
comp99049_c0	169910	45659	4066.51	1382.97	0.340089	sp|Q69CJ9|RL35_OPHHA`Q69CJ9`Q:30-151,H:1-122`78.69%ID`E:7e-59`RecName: Full=60S ribosomal protein L35;`Eukaryota; Metazoa; Chordata; Craniata; Vertebrata; Euteleostomi; Lepidosauria; Squamata; Scleroglossa; Serpentes; Colubroidea; Elapidae; Elapinae; Ophiophagus.
comp40173_c0	202430	55793	4058.74	1415.73	0.348811	sp|P23403|RS20_XENLA`P23403`Q:4-120,H:3-119`82.05%ID`E:5e-64`RecName: Full=40S ribosomal protein S20; AltName: Full=S22;`Eukaryota; Metazoa; Chordata; Craniata; Vertebrata; Euteleostomi; Amphibia; Batrachia; Anura; Pipoidea; Pipidae; Xenopodinae; Xenopus; Xenopus.
comp95460_c1	42050	219155	336.129	2217.06	6.59585	sp|O44104|G3P2_DROPS`O44104`Q:4-334,H:3-332`77.34%ID`E:0`RecName: Full=Glyceraldehyde-3-phosphate dehydrogenase 2; EC=1.2.1.12; AltName: Full=Glyceraldehyde-3-phosphate dehydrogenase II; Short=GAPDH II;`Eukaryota; Metazoa; Ecdysozoa; Arthropoda; Hexapoda; Insecta; Pterygota; Neoptera; Endopterygota; Diptera; Brachycera; Muscomorpha; Ephydroidea; Drosophilidae; Drosophila; Sophophora.
comp84184_c0	21470	127152	273.692	2051.34	7.49508
comp90617_c0	286524	105824	6320.36	2954.27	0.467421	sp|Q962R9|RS10_SPOFR`Q962R9`Q:8-162,H:1-158`72.33%ID`E:4e-77`RecName: Full=40S ribosomal protein S10;`Eukaryota; Metazoa; Ecdysozoa; Arthropoda; Hexapoda; Insecta; Pterygota; Neoptera; Endopterygota; Lepidoptera; Glossata; Ditrysia; Noctuoidea; Noctuidae; Amphipyrinae; Spodoptera.
comp97815_c0	341	89171	4.75212	1572.69	330.944
comp95867_c4	332714	116423	5635.31	2495.58	0.442846	sp|Q8WQI5|RS8_SPOFR`Q8WQI5`Q:22-229,H:1-208`77.4%ID`E:1e-115`RecName: Full=40S ribosomal protein S8;`Eukaryota; Metazoa; Ecdysozoa; Arthropoda; Hexapoda; Insecta; Pterygota; Neoptera; Endopterygota; Lepidoptera; Glossata; Ditrysia; Noctuoidea; Noctuidae; Amphipyrinae; Spodoptera.
comp84022_c1	0	140894	0	2837.57	NA
comp60026_c1	143829	34776	3219.6	985.191	0.305998	sp|Q5ZJ56|RL7_CHICK`Q5ZJ56`Q:7-160,H:2-155`64.94%ID`E:4e-63`RecName: Full=60S ribosomal protein L7;`Eukaryota; Metazoa; Chordata; Craniata; Vertebrata; Euteleostomi; Archosauria; Dinosauria; Saurischia; Theropoda; Coelurosauria; Aves; Neognathae; Galliformes; Phasianidae; Phasianinae; Gallus.
comp96522_c4	0	103163	0	2661.8	NA
comp99041_c0	217857	70349	4486.91	1833.66	0.408669	sp|P48166|RL44_CAEEL`P48166`Q:1-105,H:1-105`83.81%ID`E:5e-58`RecName: Full=60S ribosomal protein L44; AltName: Full=L41;`Eukaryota; Metazoa; Ecdysozoa; Nematoda; Chromadorea; Rhabditida; Rhabditoidea; Rhabditidae; Peloderinae; Caenorhabditis.
comp84697_c1	47223	207042	393.587	2183.89	5.54868
comp60007_c0	150089	36336	3029.36	928.163	0.306389	sp|P46405|RS12_PIG`P46405`Q:2-131,H:4-132`81.54%ID`E:9e-70`RecName: Full=40S ribosomal protein S12;`Eukaryota; Metazoa; Chordata; Craniata; Vertebrata; Euteleostomi; Mammalia; Eutheria; Laurasiatheria; Cetartiodactyla; Suina; Suidae; Sus.
comp87006_c2	324353	89108	3504.01	1218.29	0.347683	sp|P15125|RL5A_XENLA`P15125`Q:1-297,H:1-296`72.39%ID`E:3e-162`RecName: Full=60S ribosomal protein L5-A;`Eukaryota; Metazoa; Chordata; Craniata; Vertebrata; Euteleostomi; Amphibia; Batrachia; Anura; Pipoidea; Pipidae; Xenopodinae; Xenopus; Xenopus.
comp97837_c2	30238	152599	304.65	1945.74	6.38681
comp59923_c0	0	86520	0	2424.19	NA
comp97430_c2	2317	41803	53.345	1218.04	22.8332
comp59988_c0	250960	88215	4489.2	1997.06	0.44486	sp|P62083|RS7_RAT`P62083`Q:17-204,H:1-191`73.3%ID`E:5e-98`RecName: Full=40S ribosomal protein S7; AltName: Full=S8;`Eukaryota; Metazoa; Chordata; Craniata; Vertebrata; Euteleostomi; Mammalia; Eutheria; Euarchontoglires; Glires; Rodentia; Sciurognathi; Muroidea; Muridae; Murinae; Rattus.
comp99048_c0	250854	86810	4358.54	1908.87	0.437959	sp|P32969|RL9_HUMAN`P32969`Q:1-185,H:1-187`74.33%ID`E:2e-95`RecName: Full=60S ribosomal protein L9;`Eukaryota; Metazoa; Chordata; Craniata; Vertebrata; Euteleostomi; Mammalia; Eutheria; Euarchontoglires; Primates; Haplorrhini; Catarrhini; Hominidae; Homo.
comp99042_c0	212164	78151	4758.07	2218.09	0.466174	sp|Q962T1|RL32_SPOFR`Q962T1`Q:1-134,H:1-134`81.34%ID`E:7e-77`RecName: Full=60S ribosomal protein L32;`Eukaryota; Metazoa; Ecdysozoa; Arthropoda; Hexapoda; Insecta; Pterygota; Neoptera; Endopterygota; Lepidoptera; Glossata; Ditrysia; Noctuoidea; Noctuidae; Amphipyrinae; Spodoptera.
comp92860_c0	13276	267796	41.2563	1053.2	25.5283	sp|P13284|GILT_HUMAN`P13284`Q:311-446,H:102-234`29.5%ID`E:5e-08`RecName: Full=Gamma-interferon-inducible lysosomal thiol reductase; EC=1.8.-.-; AltName: Full=Gamma-interferon-inducible protein IP-30; AltName: Full=Legumaturain; Flags: Precursor;`Eukaryota; Metazoa; Chordata; Craniata; Vertebrata; Euteleostomi; Mammalia; Eutheria; Euarchontoglires; Primates; Haplorrhini; Catarrhini; Hominidae; Hom…
comp99050_c0	324400	113231	4188.24	1850.12	0.441743	sp|Q4PLZ3|TCTP_IXOSC`Q4PLZ3`Q:1-172,H:1-172`73.26%ID`E:6e-81`RecName: Full=Translationally-controlled tumor protein homolog; Short=TCTP;`Eukaryota; Metazoa; Ecdysozoa; Arthropoda; Chelicerata; Arachnida; Acari; Parasitiformes; Ixodida; Ixodoidea; Ixodidae; Ixodinae; Ixodes.
comp91373_c0	24965	161352	174.255	1425.32	8.17952	sp|P84185|ACT5C_ANOGA`P84185`Q:1-376,H:1-376`99.47%ID`E:0`RecName: Full=Actin-5C; AltName: Full=Actin-1D, cytoplasmic; Flags: Precursor;`Eukaryota; Metazoa; Ecdysozoa; Arthropoda; Hexapoda; Insecta; Pterygota; Neoptera; Endopterygota; Diptera; Nematocera; Culicoidea; Culicidae; Anophelinae; Anopheles.
comp83978_c0	284317	85176	3217.9	1220.03	0.37914	sp|A6NA00|RSSA_ORNPR`A6NA00`Q:1-313,H:1-298`75.08%ID`E:4e-167`RecName: Full=40S ribosomal protein SA;`Eukaryota; Metazoa; Ecdysozoa; Arthropoda; Chelicerata; Arachnida; Acari; Parasitiformes; Ixodida; Ixodoidea; Argasidae; Ornithodorinae; Ornithodoros.
comp99051_c0	166912	54126	3603.11	1478.7	0.410396	sp|P62264|RS14_MOUSE`P62264`Q:27-166,H:1-140`84.29%ID`E:4e-83`RecName: Full=40S ribosomal protein S14;`Eukaryota; Metazoa; Chordata; Craniata; Vertebrata; Euteleostomi; Mammalia; Eutheria; Euarchontoglires; Glires; Rodentia; Sciurognathi; Muroidea; Muridae; Murinae; Mus; Mus.
comp40326_c0	173936	56782	3600.7	1487.62	0.413149	sp|P34737|RS15_PODAS`P34737`Q:30-178,H:1-152`73.68%ID`E:2e-78`RecName: Full=40S ribosomal protein S15; AltName: Full=S12;`Eukaryota; Fungi; Dikarya; Ascomycota; Pezizomycotina; Sordariomycetes; Sordariomycetidae; Sordariales; Lasiosphaeriaceae; Podospora.
comp89007_c0	708	72011	7.68974	989.834	128.721	.
comp97697_c0	141888	41673	2988.35	1110.77	0.371701	sp|Q9IA76|RL31_PAROL`Q9IA76`Q:50-171,H:6-124`73.77%ID`E:7e-62`RecName: Full=60S ribosomal protein L31;`Eukaryota; Metazoa; Chordata; Craniata; Vertebrata; Euteleostomi; Actinopterygii; Neopterygii; Teleostei; Euteleostei; Neoteleostei; Acanthomorpha; Acanthopterygii; Percomorpha; Pleuronectiformes; Pleuronectoidei; Paralichthyidae; Paralichthys.
comp59968_c0	488	100954	3.97966	1041.92	261.812
comp99062_c0	180941	55580	3005.82	1168.5	0.388747	sp|Q4PM54|RL17_IXOSC`Q4PM54`Q:32-216,H:1-185`97.84%ID`E:2e-126`RecName: Full=60S ribosomal protein L17;`Eukaryota; Metazoa; Ecdysozoa; Arthropoda; Chelicerata; Arachnida; Acari; Parasitiformes; Ixodida; Ixodoidea; Ixodidae; Ixodinae; Ixodes.
comp96820_c3	166707	53338	3194.4	1293.47	0.404919	sp|P47772|RS13_ICTPU`P47772`Q:1-151,H:1-151`88.08%ID`E:5e-94`RecName: Full=40S ribosomal protein S13;`Eukaryota; Metazoa; Chordata; Craniata; Vertebrata; Euteleostomi; Actinopterygii; Neopterygii; Teleostei; Ostariophysi; Siluriformes; Ictaluridae; Ictalurus.
comp99162_c0	262	57860	3.46007	967.047	279.487
comp92092_c0	290	123095	1.97191	1059.29	537.19	sp|P86392|VMPA_TITSE`P86392`Q:187-404,H:5-220`29.39%ID`E:2e-15`RecName: Full=Snake venom metalloproteinase antarease; Short=SVMP; EC=3.4.24.-; Flags: Fragments;`Eukaryota; Metazoa; Ecdysozoa; Arthropoda; Chelicerata; Arachnida; Scorpiones; Buthida; Buthoidea; Buthidae; Tityus.
comp92859_c2	137	69286	1.70339	1090.25	640.044	.
comp99046_c0	386918	151930	4403.83	2188.47	0.496947	sp|Q4PM31|RS3A_IXOSC`Q4PM31`Q:21-270,H:21-270`94%ID`E:1e-177`RecName: Full=40S ribosomal protein S3a;`Eukaryota; Metazoa; Ecdysozoa; Arthropoda; Chelicerata; Arachnida; Acari; Parasitiformes; Ixodida; Ixodoidea; Ixodidae; Ixodinae; Ixodes.
comp99067_c0	103779	17401	1483.81	314.868	0.212202
comp99069_c0	23659	71186	535.545	2039.29	3.80788
comp97491_c5	314360	106839	3281.88	1411.6	0.430118	sp|O94085|YL339_YEAST`O94085`Q:192-322,H:1-131`55.73%ID`E:6e-23`RecName: Full=Putative uncharacterized protein YLR339C;`Eukaryota; Fungi; Dikarya; Ascomycota; Saccharomycotina; Saccharomycetes; Saccharomycetales; Saccharomycetaceae; Saccharomyces.
comp99052_c0	144611	40157	2399.01	843.095	0.351435	sp|A5PK63|RS17_BOVIN`A5PK63`Q:1-120,H:1-120`81.67%ID`E:2e-66`RecName: Full=40S ribosomal protein S17;`Eukaryota; Metazoa; Chordata; Craniata; Vertebrata; Euteleostomi; Mammalia; Eutheria; Laurasiatheria; Cetartiodactyla; Ruminantia; Pecora; Bovidae; Bovinae; Bos.
comp88881_c0	14797	75759	203.169	1316.45	6.47956
comp60022_c0	132146	43963	3019.47	1271.3	0.421035	sp|Q9VJY6|RL24_DROME`Q9VJY6`Q:11-164,H:1-155`72.26%ID`E:4e-69`RecName: Full=60S ribosomal protein L24;`Eukaryota; Metazoa; Ecdysozoa; Arthropoda; Hexapoda; Insecta; Pterygota; Neoptera; Endopterygota; Diptera; Brachycera; Muscomorpha; Ephydroidea; Drosophilidae; Drosophila; Sophophora.
comp99058_c0	156428	55344	3346.97	1498.62	0.447756	sp|O46160|RL14_LUMRU`O46160`Q:1-140,H:1-140`47.14%ID`E:3e-40`RecName: Full=60S ribosomal protein L14;`Eukaryota; Metazoa; Lophotrochozoa; Annelida; Clitellata; Oligochaeta; Haplotaxida; Lumbricina; Lumbricidae; Lumbricinae; Lumbricus.
comp99053_c0	149896	54110	3470.89	1585.67	0.456849	sp|Q9W6Y0|RS30_ORYLA`Q9W6Y0`Q:75-132,H:1-58`74.14%ID`E:1e-20`RecName: Full=40S ribosomal protein S30;`Eukaryota; Metazoa; Chordata; Craniata; Vertebrata; Euteleostomi; Actinopterygii; Neopterygii; Teleostei; Euteleostei; Neoteleostei; Acanthomorpha; Acanthopterygii; Percomorpha; Atherinomorpha; Beloniformes; Adrianichthyidae; Oryziinae; Oryzias.
comp88850_c0	157371	57477	3542.38	1637.38	0.462226	sp|P04646|RL35A_RAT`P04646`Q:36-144,H:4-110`71.56%ID`E:2e-49`RecName: Full=60S ribosomal protein L35a;`Eukaryota; Metazoa; Chordata; Craniata; Vertebrata; Euteleostomi; Mammalia; Eutheria; Euarchontoglires; Glires; Rodentia; Sciurognathi; Muroidea; Muridae; Murinae; Rattus.
comp40178_c0	40354	168553	260.222	1375.56	5.2861	sp|P06576|ATPB_HUMAN`P06576`Q:1-523,H:1-526`83.74%ID`E:0`RecName: Full=ATP synthase subunit beta, mitochondrial; EC=3.6.3.14; Flags: Precursor;`Eukaryota; Metazoa; Chordata; Craniata; Vertebrata; Euteleostomi; Mammalia; Eutheria; Euarchontoglires; Primates; Haplorrhini; Catarrhini; Hominidae; Homo.
comp40152_c0	176187	60918	2992.52	1309.47	0.437579	sp|P30050|RL12_HUMAN`P30050`Q:1-163,H:1-163`82.82%ID`E:1e-94`RecName: Full=60S ribosomal protein L12;`Eukaryota; Metazoa; Chordata; Craniata; Vertebrata; Euteleostomi; Mammalia; Eutheria; Euarchontoglires; Primates; Haplorrhini; Catarrhini; Hominidae; Homo.
comp40154_c0	31455	80914	657.907	2141.82	3.25551
comp88845_c0	239990	39914	1269.14	267.133	0.210483	sp|Q5ZL42|BZW2_CHICK`Q5ZL42`Q:35-445,H:3-411`54.99%ID`E:9e-165`RecName: Full=Basic leucine zipper and W2 domain-containing protein 2;`Eukaryota; Metazoa; Chordata; Craniata; Vertebrata; Euteleostomi; Archosauria; Dinosauria; Saurischia; Theropoda; Coelurosauria; Aves; Neognathae; Galliformes; Phasianidae; Phasianinae; Gallus.
comp82934_c1	289984	99906	2931.37	1278.12	0.436016	sp|Q02878|RL6_HUMAN`Q02878`Q:4-284,H:8-288`44.98%ID`E:5e-64`RecName: Full=60S ribosomal protein L6; AltName: Full=Neoplasm-related protein C140; AltName: Full=Tax-responsive enhancer element-binding protein 107; Short=TaxREB107;`Eukaryota; Metazoa; Chordata; Craniata; Vertebrata; Euteleostomi; Mammalia; Eutheria; Euarchontoglires; Primates; Haplorrhini; Catarrhini; Hominidae; Homo.
comp88800_c0	64158	504	691.869	6.87843	0.0099418
comp60209_c1	164	33682	3.01836	784.531	259.92
comp40158_c0	176121	70606	3755.05	1905.16	0.507359	sp|P46778|RL21_HUMAN`P46778`Q:1-161,H:1-160`64.6%ID`E:5e-71`RecName: Full=60S ribosomal protein L21;`Eukaryota; Metazoa; Chordata; Craniata; Vertebrata; Euteleostomi; Mammalia; Eutheria; Euarchontoglires; Primates; Haplorrhini; Catarrhini; Hominidae; Homo.
comp90709_c0	6	975875	0.0209944	4321.46	205839	sp|Q7Z5P9|MUC19_HUMAN`Q7Z5P9`Q:162-757,H:4717-5291`27.3%ID`E:2e-19`RecName: Full=Mucin-19; Short=MUC-19; Flags: Precursor;`Eukaryota; Metazoa; Chordata; Craniata; Vertebrata; Euteleostomi; Mammalia; Eutheria; Euarchontoglires; Primates; Haplorrhini; Catarrhini; Hominidae; Homo.
comp92859_c0	131	52401	1.64398	832.244	506.237
comp40149_c0	0	52676	0	1137.08	NA
comp90532_c0	80	32087	1.61201	818.263	507.603
comp94872_c0	989	86961	6.0429	672.449	111.279	.
comp40177_c0	172250	68138	3529.59	1767.01	0.500628	sp|Q98TR7|RS16_HETFO`Q98TR7`Q:5-148,H:3-146`88.89%ID`E:7e-89`RecName: Full=40S ribosomal protein S16;`Eukaryota; Metazoa; Chordata; Craniata; Vertebrata; Euteleostomi; Actinopterygii; Neopterygii; Teleostei; Ostariophysi; Siluriformes; Heteropneustidae; Heteropneustes.
comp40166_c0	0	60363	0	1074.5	NA
comp96128_c1	1480	79966	9.1073	622.757	68.38	sp|P86392|VMPA_TITSE`P86392`Q:176-384,H:5-213`24.65%ID`E:1e-10`RecName: Full=Snake venom metalloproteinase antarease; Short=SVMP; EC=3.4.24.-; Flags: Fragments;`Eukaryota; Metazoa; Ecdysozoa; Arthropoda; Chelicerata; Arachnida; Scorpiones; Buthida; Buthoidea; Buthidae; Tityus.
comp96823_c1	473661	192031	3453.43	1771.9	0.513084	.
comp91357_c0	848	47884	8.39011	599.58	71.4628	.
comp99054_c0	160424	56296	2526.37	1121.99	0.444113	sp|P46782|RS5_HUMAN`P46782`Q:23-232,H:1-204`84.29%ID`E:1e-127`RecName: Full=40S ribosomal protein S5; Contains: RecName: Full=40S ribosomal protein S5, N-terminally processed;`Eukaryota; Metazoa; Chordata; Craniata; Vertebrata; Euteleostomi; Mammalia; Eutheria; Euarchontoglires; Primates; Haplorrhini; Catarrhini; Hominidae; Homo.
comp99130_c0	0	54501	0	975.818	NA
comp82775_c0	0	39861	0	968.182	NA
comp99080_c0	60936	161344	503.72	1687.93	3.35092	.
comp88777_c0	383	34008	5.31297	597.042	112.374
comp90664_c0	4410	55913	41.1767	660.71	16.0457	sp|Q26636|CATL_SARPE`Q26636`Q:82-401,H:17-339`64.11%ID`E:3e-154`RecName: Full=Cathepsin L; EC=3.4.22.15; Contains: RecName: Full=Cathepsin L heavy chain; Contains: RecName: Full=Cathepsin L light chain; Flags: Precursor;`Eukaryota; Metazoa; Ecdysozoa; Arthropoda; Hexapoda; Insecta; Pterygota; Neoptera; Endopterygota; Diptera; Brachycera; Muscomorpha; Oestroidea; Sarcophagidae; Sarcophaga; Boettch…
comp99061_c0	142364	50987	2546.62	1154.27	0.453257	sp|P61255|RL26_MOUSE`P61255`Q:3-142,H:2-140`80%ID`E:7e-75`RecName: Full=60S ribosomal protein L26; AltName: Full=Silica-induced gene 20 protein; Short=SIG-20;`Eukaryota; Metazoa; Chordata; Craniata; Vertebrata; Euteleostomi; Mammalia; Eutheria; Euarchontoglires; Glires; Rodentia; Sciurognathi; Muroidea; Muridae; Murinae; Mus; Mus.
comp90610_c0	143644	58126	3269.86	1674.55	0.512116	sp|P62246|RS15A_RAT`P62246`Q:1-130,H:1-130`90.77%ID`E:4e-83`RecName: Full=40S ribosomal protein S15a;`Eukaryota; Metazoa; Chordata; Craniata; Vertebrata; Euteleostomi; Mammalia; Eutheria; Euarchontoglires; Glires; Rodentia; Sciurognathi; Muroidea; Muridae; Murinae; Rattus.
comp40183_c0	29867	455	548.026	10.5659	0.0192799
comp60885_c0	7	85794	0.105569	1637.49	15511.2
comp99132_c0	44034	3555	689.861	70.4853	0.102173
comp95127_c0	24	68945	0.299019	1087.11	3635.61
comp82826_c0	20025	58000	398.861	1462.05	3.66556
comp90901_c0	282	44566	3.03294	606.602	200.004
comp84213_c0	46533	159399	270.666	1173.39	4.33521	sp|Q27527|ENO_CAEEL`Q27527`Q:1-433,H:1-433`73.21%ID`E:0`RecName: Full=Enolase; EC=4.2.1.11; AltName: Full=2-phospho-D-glycerate hydro-lyase; AltName: Full=2-phosphoglycerate dehydratase;`Eukaryota; Metazoa; Ecdysozoa; Nematoda; Chromadorea; Rhabditida; Rhabditoidea; Rhabditidae; Peloderinae; Caenorhabditis.
comp87040_c0	297419	77956	1460.59	484.501	0.331716	sp|Q5RKI1|IF4A2_RAT`Q5RKI1`Q:25-422,H:9-407`82.96%ID`E:0`RecName: Full=Eukaryotic initiation factor 4A-II; Short=eIF-4A-II; Short=eIF4A-II; EC=3.6.4.13; AltName: Full=ATP-dependent RNA helicase eIF4A-2;`Eukaryota; Metazoa; Chordata; Craniata; Vertebrata; Euteleostomi; Mammalia; Eutheria; Euarchontoglires; Glires; Rodentia; Sciurognathi; Muroidea; Muridae; Murinae; Rattus.
comp83866_c0	0	60695	0	843.365	NA
comp95213_c5	173830	79669	4111.57	2384.83	0.580029	sp|P48159|RL23_DROME`P48159`Q:17-156,H:1-140`93.57%ID`E:2e-90`RecName: Full=60S ribosomal protein L23; AltName: Full=L17A;`Eukaryota; Metazoa; Ecdysozoa; Arthropoda; Hexapoda; Insecta; Pterygota; Neoptera; Endopterygota; Diptera; Brachycera; Muscomorpha; Ephydroidea; Drosophilidae; Drosophila; Sophophora.
comp83110_c0	100985	15076	869.811	164.338	0.188936	sp|Q6P8G1|ILF2_XENTR`Q6P8G1`Q:14-373,H:18-373`58.17%ID`E:1e-148`RecName: Full=Interleukin enhancer-binding factor 2 homolog;`Eukaryota; Metazoa; Chordata; Craniata; Vertebrata; Euteleostomi; Amphibia; Batrachia; Anura; Pipoidea; Pipidae; Xenopodinae; Xenopus; Silurana.
comp91969_c0	509465	284730	8303.83	5873.31	0.707301
comp99183_c0	836	30064	11.5309	524.796	45.512
comp82752_c0	131021	38507	1664.95	619.277	0.371949	sp|P29693|EF1D_XENLA`P29693`Q:26-297,H:3-265`48.77%ID`E:4e-69`RecName: Full=Elongation factor 1-delta; Short=EF-1-delta; AltName: Full=P36;`Eukaryota; Metazoa; Chordata; Craniata; Vertebrata; Euteleostomi; Amphibia; Batrachia; Anura; Pipoidea; Pipidae; Xenopodinae; Xenopus; Xenopus.
comp40219_c0	9140	35893	201.25	1000.2	4.96991	.
comp88845_c1	169149	65641	2646.56	1299.79	0.491124	sp|P62752|RL23A_RAT`P62752`Q:92-217,H:31-156`80.16%ID`E:3e-65`RecName: Full=60S ribosomal protein L23a;`Eukaryota; Metazoa; Chordata; Craniata; Vertebrata; Euteleostomi; Mammalia; Eutheria; Euarchontoglires; Glires; Rodentia; Sciurognathi; Muroidea; Muridae; Murinae; Rattus.
comp40187_c0	199401	85825	3349.23	1824.39	0.544718	sp|P46222|RL11_DROME`P46222`Q:1-186,H:1-183`83.33%ID`E:6e-110`RecName: Full=60S ribosomal protein L11;`Eukaryota; Metazoa; Ecdysozoa; Arthropoda; Hexapoda; Insecta; Pterygota; Neoptera; Endopterygota; Diptera; Brachycera; Muscomorpha; Ephydroidea; Drosophilidae; Drosophila; Sophophora.
comp59974_c0	66763	162684	527.408	1626.45	3.08386	sp|P52193|CALR_BOVIN`P52193`Q:44-390,H:16-362`74.93%ID`E:0`RecName: Full=Calreticulin; AltName: Full=CRP55; AltName: Full=Calregulin; AltName: Full=HACBP; Flags: Precursor;`Eukaryota; Metazoa; Chordata; Craniata; Vertebrata; Euteleostomi; Mammalia; Eutheria; Laurasiatheria; Cetartiodactyla; Ruminantia; Pecora; Bovidae; Bovinae; Bos.
comp99129_c0	6	48738	0.125278	1287.89	10280.2
comp90396_c1	130612	52404	2814.49	1429.11	0.507769	sp|P61354|RL27_RAT`P61354`Q:1-136,H:1-136`74.26%ID`E:9e-70`RecName: Full=60S ribosomal protein L27;`Eukaryota; Metazoa; Chordata; Craniata; Vertebrata; Euteleostomi; Mammalia; Eutheria; Euarchontoglires; Glires; Rodentia; Sciurognathi; Muroidea; Muridae; Murinae; Rattus.
comp40246_c0	0	39254	0	792.648	NA
comp40137_c0	117	37419	1.47902	598.639	404.754	sp|P30116|GSTMU_MESAU`P30116`Q:36-252,H:2-218`40.09%ID`E:7e-50`RecName: Full=Glutathione S-transferase; EC=2.5.1.18; AltName: Full=GST class-mu;`Eukaryota; Metazoa; Chordata; Craniata; Vertebrata; Euteleostomi; Mammalia; Eutheria; Euarchontoglires; Glires; Rodentia; Sciurognathi; Muroidea; Cricetidae; Cricetinae; Mesocricetus.
comp40168_c1	45068	93113	781.927	2044.53	2.61473	sp|Q9U505|AT5G_MANSE`Q9U505`Q:37-183,H:4-131`63.95%ID`E:1e-50`RecName: Full=ATP synthase lipid-binding protein, mitochondrial; AltName: Full=ATPase protein 9; AltName: Full=ATPase subunit c; Flags: Precursor;`Eukaryota; Metazoa; Ecdysozoa; Arthropoda; Hexapoda; Insecta; Pterygota; Neoptera; Endopterygota; Lepidoptera; Glossata; Ditrysia; Bombycoidea; Sphingidae; Sphinginae; Sphingini; Manduca.
comp59973_c0	121732	45908	2336.3	1115.06	0.477275	sp|O57561|RL18A_SALSA`O57561`Q:11-186,H:1-176`69.32%ID`E:5e-87`RecName: Full=60S ribosomal protein L18a;`Eukaryota; Metazoa; Chordata; Craniata; Vertebrata; Euteleostomi; Actinopterygii; Neopterygii; Teleostei; Euteleostei; Protacanthopterygii; Salmoniformes; Salmonidae; Salmoninae; Salmo.
comp59910_c0	133	19756	2.73922	514.944	187.989
comp59963_c1	218801	71998	1807.46	752.705	0.416444	sp|P12261|EF1G_ARTSA`P12261`Q:20-447,H:1-430`62.82%ID`E:0`RecName: Full=Elongation factor 1-gamma; Short=EF-1-gamma; AltName: Full=eEF-1B gamma;`Eukaryota; Metazoa; Ecdysozoa; Arthropoda; Crustacea; Branchiopoda; Anostraca; Artemiidae; Artemia.
comp99128_c0	7600	37357	126.6	787.546	6.22076
comp93440_c2	132833	19577	765.291	142.742	0.18652	sp|Q9BZE4|NOG1_HUMAN`Q9BZE4`Q:32-660,H:1-634`67.19%ID`E:0`RecName: Full=Nucleolar GTP-binding protein 1; AltName: Full=Chronic renal failure gene protein; AltName: Full=GTP-binding protein NGB;`Eukaryota; Metazoa; Chordata; Craniata; Vertebrata; Euteleostomi; Mammalia; Eutheria; Euarchontoglires; Primates; Haplorrhini; Catarrhini; Hominidae; Homo.
comp40324_c0	4341	40781	48.4969	576.59	11.8892	.
comp83187_c0	0	32143	0	709.848	NA
comp99178_c0	604	22304	9.87124	461.321	46.7338	.
comp87081_c0	174729	79963	3544.41	2052.83	0.579174	sp|P41115|RS11_XENLA`P41115`Q:1-155,H:1-157`80.89%ID`E:2e-86`RecName: Full=40S ribosomal protein S11;`Eukaryota; Metazoa; Chordata; Craniata; Vertebrata; Euteleostomi; Amphibia; Batrachia; Anura; Pipoidea; Pipidae; Xenopodinae; Xenopus; Xenopus.
comp91604_c0	48209	2260	478.152	28.3682	0.0593288
comp84212_c0	6	82657	0.0764054	1332.1	17434.7
comp40151_c0	17	44398	0.25448	841.111	3305.21
comp84346_c0	267311	137285	4987.99	3242.03	0.649967	sp|P79781|RS27A_CHICK`P79781`Q:1-156,H:1-156`92.95%ID`E:3e-92`RecName: Full=Ubiquitin-40S ribosomal protein S27a; AltName: Full=Ubiquitin carboxyl extension protein 80; Contains: RecName: Full=Ubiquitin; Contains: RecName: Full=40S ribosomal protein S27a; Flags: Precursor;`Eukaryota; Metazoa; Chordata; Craniata; Vertebrata; Euteleostomi; Archosauria; Dinosauria; Saurischia; Theropoda; Coelurosaur…
comp99056_c0	130953	56404	2925.97	1594.96	0.545104	sp|P17074|RS19_RAT`P17074`Q:24-161,H:1-138`73.19%ID`E:2e-69`RecName: Full=40S ribosomal protein S19;`Eukaryota; Metazoa; Chordata; Craniata; Vertebrata; Euteleostomi; Mammalia; Eutheria; Euarchontoglires; Glires; Rodentia; Sciurognathi; Muroidea; Muridae; Murinae; Rattus.
comp40138_c0	3811	59032	24.6935	484.079	19.6035	sp|P20478|GLNA2_DROME`P20478`Q:53-406,H:16-369`66.67%ID`E:0`RecName: Full=Glutamine synthetase 2 cytoplasmic; EC=6.3.1.2; AltName: Full=Glutamate--ammonia ligase 2;`Eukaryota; Metazoa; Ecdysozoa; Arthropoda; Hexapoda; Insecta; Pterygota; Neoptera; Endopterygota; Diptera; Brachycera; Muscomorpha; Ephydroidea; Drosophilidae; Drosophila; Sophophora.
comp90404_c1	215953	28173	666.984	110.122	0.165105	sp|Q61656|DDX5_MOUSE`Q61656`Q:6-404,H:11-407`69.67%ID`E:0`RecName: Full=Probable ATP-dependent RNA helicase DDX5; EC=3.6.4.13; AltName: Full=DEAD box RNA helicase DEAD1; Short=mDEAD1; AltName: Full=DEAD box protein 5; AltName: Full=RNA helicase p68;`Eukaryota; Metazoa; Chordata; Craniata; Vertebrata; Euteleostomi; Mammalia; Eutheria; Euarchontoglires; Glires; Rodentia; Sciurognathi; Muroidea; Mur…
comp82745_c0	115993	36615	1550.45	619.397	0.399496	sp|Q7T3P1|RL15_ANGJA`Q7T3P1`Q:1-204,H:1-204`79.41%ID`E:8e-118`RecName: Full=60S ribosomal protein L15;`Eukaryota; Metazoa; Chordata; Craniata; Vertebrata; Euteleostomi; Actinopterygii; Neopterygii; Teleostei; Anguilliformes; Anguillidae; Anguilla.
comp97356_c3	155051	73498	3718.23	2230.6	0.59991	sp|P18101|RL40_DROME`P18101`Q:25-147,H:2-128`58.59%ID`E:1e-46`RecName: Full=Ubiquitin-60S ribosomal protein L40; AltName: Full=CEP52; Contains: RecName: Full=Ubiquitin; Contains: RecName: Full=60S ribosomal protein L40; Flags: Precursor;`Eukaryota; Metazoa; Ecdysozoa; Arthropoda; Hexapoda; Insecta; Pterygota; Neoptera; Endopterygota; Diptera; Brachycera; Muscomorpha; Ephydroidea; Drosophilidae; D…
comp98193_c2	13	33519	0.245989	802.693	3263.12
comp99063_c0	147307	58210	2275.41	1137.94	0.500103	sp|Q90Z10|RL13_DANRE`Q90Z10`Q:29-232,H:1-204`67.65%ID`E:4e-90`RecName: Full=60S ribosomal protein L13;`Eukaryota; Metazoa; Chordata; Craniata; Vertebrata; Euteleostomi; Actinopterygii; Neopterygii; Teleostei; Ostariophysi; Cypriniformes; Cyprinidae; Danio.
comp88866_c1	703031	386071	6133.92	4263.01	0.694989	sp|P27393|CO4A2_ASCSU`P27393`Q:1-337,H:1160-1504`34.38%ID`E:1e-10`RecName: Full=Collagen alpha-2(IV) chain; Flags: Precursor;`Eukaryota; Metazoa; Ecdysozoa; Nematoda; Chromadorea; Ascaridida; Ascaridoidea; Ascarididae; Ascaris.
comp87155_c0	169054	67599	2287.47	1157.59	0.506058	sp|Q9V3G1|RL8_DROME`Q9V3G1`Q:17-272,H:1-256`82.03%ID`E:1e-155`RecName: Full=60S ribosomal protein L8;`Eukaryota; Metazoa; Ecdysozoa; Arthropoda; Hexapoda; Insecta; Pterygota; Neoptera; Endopterygota; Diptera; Brachycera; Muscomorpha; Ephydroidea; Drosophilidae; Drosophila; Sophophora.
comp40164_c0	0	28053	0	614.214	NA
comp93057_c2	154674	71639	3297.78	1933.03	0.586162	sp|P18445|RL27A_RAT`P18445`Q:1-148,H:1-148`73.65%ID`E:3e-77`RecName: Full=60S ribosomal protein L27a;`Eukaryota; Metazoa; Chordata; Craniata; Vertebrata; Euteleostomi; Mammalia; Eutheria; Euarchontoglires; Glires; Rodentia; Sciurognathi; Muroidea; Muridae; Murinae; Rattus.
comp60026_c0	103802	29565	1253.31	451.768	0.36046	sp|O01802|RL7_CAEEL`O01802`Q:1-99,H:146-244`63.64%ID`E:7e-45`RecName: Full=60S ribosomal protein L7;`Eukaryota; Metazoa; Ecdysozoa; Nematoda; Chromadorea; Rhabditida; Rhabditoidea; Rhabditidae; Peloderinae; Caenorhabditis.
comp99221_c0	0	31024	0	595.099	NA
comp92859_c3	220687	38828	742.588	165.349	0.222666	sp|O00410|IPO5_HUMAN`O00410`Q:4-1095,H:7-1096`54.03%ID`E:0`RecName: Full=Importin-5; Short=Imp5; AltName: Full=Importin subunit beta-3; AltName: Full=Karyopherin beta-3; AltName: Full=Ran-binding protein 5; Short=RanBP5;`Eukaryota; Metazoa; Chordata; Craniata; Vertebrata; Euteleostomi; Mammalia; Eutheria; Euarchontoglires; Primates; Haplorrhini; Catarrhini; Hominidae; Homo.
comp92091_c0	62551	9745	676.951	133.472	0.197166	sp|Q2KIH4|RRS1_BOVIN`Q2KIH4`Q:21-338,H:6-326`46.93%ID`E:2e-86`RecName: Full=Ribosome biogenesis regulatory protein homolog;`Eukaryota; Metazoa; Chordata; Craniata; Vertebrata; Euteleostomi; Mammalia; Eutheria; Laurasiatheria; Cetartiodactyla; Ruminantia; Pecora; Bovidae; Bovinae; Bos.
comp84346_c1	7222	71721	38.0593	478.338	12.5682	sp|Q5RBP4|EHD1_PONAB`Q5RBP4`Q:43-575,H:1-531`70.54%ID`E:0`RecName: Full=EH domain-containing protein 1;`Eukaryota; Metazoa; Chordata; Craniata; Vertebrata; Euteleostomi; Mammalia; Eutheria; Euarchontoglires; Primates; Haplorrhini; Catarrhini; Hominidae; Pongo.
comp99125_c0	8	27675	0.180413	789.863	4378.07
comp93586_c4	170527	67540	2085.98	1045.6	0.501248	sp|Q90YS3|RS2_ICTPU`Q90YS3`Q:31-270,H:32-270`84.17%ID`E:4e-142`RecName: Full=40S ribosomal protein S2;`Eukaryota; Metazoa; Chordata; Craniata; Vertebrata; Euteleostomi; Actinopterygii; Neopterygii; Teleostei; Ostariophysi; Siluriformes; Ictaluridae; Ictalurus.
comp90483_c0	616	39305	4.79737	387.397	80.7518	sp|Q9XYN1|INX2_SCHAM`Q9XYN1`Q:1-356,H:1-356`53.22%ID`E:3e-141`RecName: Full=Innexin inx2; Short=Innexin-2; AltName: Full=G-Inx2;`Eukaryota; Metazoa; Ecdysozoa; Arthropoda; Hexapoda; Insecta; Pterygota; Neoptera; Orthopteroidea; Orthoptera; Caelifera; Acridomorpha; Acridoidea; Acrididae; Cyrtacanthacridinae; Schistocerca.
comp40176_c0	58824	7573	574.958	93.6774	0.162929	sp|Q3SX11|NSA2_BOVIN`Q3SX11`Q:1-260,H:1-260`79.62%ID`E:2e-152`RecName: Full=Ribosome biogenesis protein NSA2 homolog; AltName: Full=TGF-beta-inducible nuclear protein 1;`Eukaryota; Metazoa; Chordata; Craniata; Vertebrata; Euteleostomi; Mammalia; Eutheria; Laurasiatheria; Cetartiodactyla; Ruminantia; Pecora; Bovidae; Bovinae; Bos.
comp93275_c0	15162	126534	46.391	489.97	10.5618	sp|P09470|ACE_MOUSE`P09470`Q:142-716,H:647-1226`43.05%ID`E:4e-158`RecName: Full=Angiotensin-converting enzyme; Short=ACE; EC=3.2.1.-; EC=3.4.15.1; AltName: Full=Dipeptidyl carboxypeptidase I; AltName: Full=Kininase II; AltName: CD_antigen=CD143; Contains: RecName: Full=Angiotensin-converting enzyme, soluble form; Flags: Precursor;`Eukaryota; Metazoa; Chordata; Craniata; Vertebrata; Euteleostomi; …
comp87148_c0	384000	135068	1587.15	706.518	0.44515	sp|P29341|PABP1_MOUSE`P29341`Q:1-677,H:1-621`62.52%ID`E:0`RecName: Full=Polyadenylate-binding protein 1; Short=PABP-1; Short=Poly(A)-binding protein 1;`Eukaryota; Metazoa; Chordata; Craniata; Vertebrata; Euteleostomi; Mammalia; Eutheria; Euarchontoglires; Glires; Rodentia; Sciurognathi; Muroidea; Muridae; Murinae; Mus; Mus.
comp84162_c0	98561	35463	1648.62	750.715	0.455361	sp|Q4PM04|RL18_IXOSC`Q4PM04`Q:28-215,H:1-188`88.83%ID`E:8e-111`RecName: Full=60S ribosomal protein L18;`Eukaryota; Metazoa; Ecdysozoa; Arthropoda; Chelicerata; Arachnida; Acari; Parasitiformes; Ixodida; Ixodoidea; Ixodidae; Ixodinae; Ixodes.
comp40169_c0	4682	25461	84.2499	579.827	6.88223	.
comp40170_c0	0	30489	0	531.005	NA
comp60037_c0	8222	27083	197.56	823.578	4.16874
comp79754_c0	0	31733	0	511.948	NA
comp97361_c0	12296	69707	75.1679	539.3	7.1746	sp|P14618|KPYM_HUMAN`P14618`Q:11-528,H:16-530`62.62%ID`E:0`RecName: Full=Pyruvate kinase isozymes M1/M2; EC=2.7.1.40; AltName: Full=Cytosolic thyroid hormone-binding protein; Short=CTHBP; AltName: Full=Opa-interacting protein 3; Short=OIP-3; AltName: Full=Pyruvate kinase 2/3; AltName: Full=Pyruvate kinase muscle isozyme; AltName: Full=Thyroid hormone-binding protein 1; Short=THBP1; AltName: Full=…
comp95956_c3	13344	101880	47.5852	459.79	9.66247	.
comp99243_c0	0	22254	0	482.422	NA
comp93609_c0	219	151718	0.53622	470.134	876.755	sp|P18948|VIT6_CAEEL`P18948`Q:11-729,H:29-751`21.52%ID`E:5e-35`RecName: Full=Vitellogenin-6; Flags: Precursor;`Eukaryota; Metazoa; Ecdysozoa; Nematoda; Chromadorea; Rhabditida; Rhabditoidea; Rhabditidae; Peloderinae; Caenorhabditis.
comp88906_c0	74232	23670	1224.75	494.243	0.403545	sp|P12262|EF1B_ARTSA`P12262`Q:18-229,H:1-207`60.85%ID`E:1e-87`RecName: Full=Elongation factor 1-beta; Short=EF-1-beta;`Eukaryota; Metazoa; Ecdysozoa; Arthropoda; Crustacea; Branchiopoda; Anostraca; Artemiidae; Artemia.
comp92377_c0	28398	165606	69.3081	511.514	7.38029	sp|Q96I24|FUBP3_HUMAN`Q96I24`Q:1-316,H:275-552`36.23%ID`E:3e-37`RecName: Full=Far upstream element-binding protein 3; Short=FUSE-binding protein 3;`Eukaryota; Metazoa; Chordata; Craniata; Vertebrata; Euteleostomi; Mammalia; Eutheria; Euarchontoglires; Primates; Haplorrhini; Catarrhini; Hominidae; Homo.
comp99077_c0	28386	87832	207.085	810.929	3.91592
comp97964_c1	5	26682	0.111925	755.891	6753.57
comp97295_c0	5811	46643	42.9363	436.16	10.1583	sp|Q9W0Y2|YS11_DROME`Q9W0Y2`Q:1-150,H:7-137`38.67%ID`E:5e-29`RecName: Full=Putative gamma-glutamylcyclotransferase CG2811; EC=2.3.2.-;`Eukaryota; Metazoa; Ecdysozoa; Arthropoda; Hexapoda; Insecta; Pterygota; Neoptera; Endopterygota; Diptera; Brachycera; Muscomorpha; Ephydroidea; Drosophilidae; Drosophila; Sophophora.
comp59990_c0	216893	82964	1671.95	809.379	0.484094	sp|Q963B6|RL10A_SPOFR`Q963B6`Q:31-247,H:1-217`82.95%ID`E:2e-117`RecName: Full=60S ribosomal protein L10a;`Eukaryota; Metazoa; Ecdysozoa; Arthropoda; Hexapoda; Insecta; Pterygota; Neoptera; Endopterygota; Lepidoptera; Glossata; Ditrysia; Noctuoidea; Noctuidae; Amphipyrinae; Spodoptera.
comp60127_c0	0	22121	0	452.045	NA
comp95214_c0	3527	131124	6.92042	325.608	47.0502
comp40138_c1	1443	26499	14.3828	334.265	23.2407
comp40135_c0	0	21631	0	433.932	NA
comp60024_c0	189895	86367	2393	1377.41	0.575598	sp|P47838|RS6_CHICK`P47838`Q:1-243,H:1-247`80.65%ID`E:2e-141`RecName: Full=40S ribosomal protein S6;`Eukaryota; Metazoa; Chordata; Craniata; Vertebrata; Euteleostomi; Archosauria; Dinosauria; Saurischia; Theropoda; Coelurosauria; Aves; Neognathae; Galliformes; Phasianidae; Phasianinae; Gallus.
comp95253_c8	148	81405	0.592893	412.716	696.105	sp|P43006|EAA2_MOUSE`P43006`Q:22-510,H:12-512`37.18%ID`E:2e-115`RecName: Full=Excitatory amino acid transporter 2; AltName: Full=GLT-1; AltName: Full=Sodium-dependent glutamate/aspartate transporter 2; AltName: Full=Solute carrier family 1 member 2;`Eukaryota; Metazoa; Chordata; Craniata; Vertebrata; Euteleostomi; Mammalia; Eutheria; Euarchontoglires; Glires; Rodentia; Sciurognathi; Muroidea; Mur…
comp99250_c0	0	19915	0	422.163	NA
comp60020_c0	120761	191012	1096.29	2194.54	2.00179
comp87006_c0	315481	116968	1410.84	661.998	0.469223	sp|P13060|EF2_DROME`P13060`Q:1-844,H:1-844`82.82%ID`E:0`RecName: Full=Elongation factor 2; Short=EF-2;`Eukaryota; Metazoa; Ecdysozoa; Arthropoda; Hexapoda; Insecta; Pterygota; Neoptera; Endopterygota; Diptera; Brachycera; Muscomorpha; Ephydroidea; Drosophilidae; Drosophila; Sophophora.
comp40209_c0	335135	129703	1536.17	752.412	0.489796	sp|Q9W0K7|BAB1_DROME`Q9W0K7`Q:4-118,H:100-214`69.57%ID`E:2e-53`RecName: Full=Protein bric-a-brac 1;`Eukaryota; Metazoa; Ecdysozoa; Arthropoda; Hexapoda; Insecta; Pterygota; Neoptera; Endopterygota; Diptera; Brachycera; Muscomorpha; Ephydroidea; Drosophilidae; Drosophila; Sophophora.
comp60031_c0	56255	13100	710.388	209.359	0.29471	sp|Q4PMC9|PNO1_IXOSC`Q4PMC9`Q:23-255,H:1-234`82.2%ID`E:3e-139`RecName: Full=RNA-binding protein pno1;`Eukaryota; Metazoa; Ecdysozoa; Arthropoda; Chelicerata; Arachnida; Acari; Parasitiformes; Ixodida; Ixodoidea; Ixodidae; Ixodinae; Ixodes.
comp88902_c0	155161	59636	1488.94	724.248	0.48642	sp|P49165|RL4_URECA`P49165`Q:6-362,H:3-359`66.39%ID`E:8e-180`RecName: Full=60S ribosomal protein L4; AltName: Full=L1;`Eukaryota; Metazoa; Lophotrochozoa; Annelida; Polychaeta; Echiura; Xenopneusta; Urechidae; Urechis.
comp82799_c0	18703	66482	137.856	620.162	4.49861	sp|Q24439|ATPO_DROME`Q24439`Q:15-224,H:1-208`54.76%ID`E:9e-73`RecName: Full=ATP synthase subunit O, mitochondrial; AltName: Full=Oligomycin sensitivity conferral protein; Short=OSCP; Flags: Precursor;`Eukaryota; Metazoa; Ecdysozoa; Arthropoda; Hexapoda; Insecta; Pterygota; Neoptera; Endopterygota; Diptera; Brachycera; Muscomorpha; Ephydroidea; Drosophilidae; Drosophila; Sophophora.
comp60040_c0	39864	95080	314.914	950.573	3.01852	sp|Q8WQ47|TBA_LEPDS`Q8WQ47`Q:1-451,H:1-450`97.12%ID`E:0`RecName: Full=Tubulin alpha chain; AltName: Allergen=Lep d ?;`Eukaryota; Metazoa; Ecdysozoa; Arthropoda; Chelicerata; Arachnida; Acari; Acariformes; Sarcoptiformes; Astigmata; Glycyphagoidea; Glycyphagidae; Lepidoglyphus.
comp83003_c0	28454	5163	546.094	125.404	0.229638	.
comp84717_c0	3351	29523	32.5433	362.854	11.1499	sp|P52555|ERP29_RAT`P52555`Q:17-238,H:30-250`43.56%ID`E:4e-53`RecName: Full=Endoplasmic reticulum resident protein 29; Short=ERp29; AltName: Full=Endoplasmic reticulum resident protein 31; Short=ERp31; Flags: Precursor;`Eukaryota; Metazoa; Chordata; Craniata; Vertebrata; Euteleostomi; Mammalia; Eutheria; Euarchontoglires; Glires; Rodentia; Sciurognathi; Muroidea; Muridae; Murinae; Rattus.
comp99131_c0	6	32733	0.0942432	650.683	6904.3	.
comp82797_c0	15517	37702	298.752	918.654	3.07498	sp|Q9W141|ATPK_DROME`Q9W141`Q:1-107,H:1-107`62.62%ID`E:5e-46`RecName: Full=Putative ATP synthase subunit f, mitochondrial;`Eukaryota; Metazoa; Ecdysozoa; Arthropoda; Hexapoda; Insecta; Pterygota; Neoptera; Endopterygota; Diptera; Brachycera; Muscomorpha; Ephydroidea; Drosophilidae; Drosophila; Sophophora.
comp93380_c1	0	18781	0	380.243	NA	.
comp92308_c0	0	18363	0	373.755	NA
comp90498_c0	1	108953	0.0114248	1575.33	137887
comp93952_c0	86292	347	290.283	1.47729	0.00508914	.
comp59918_c0	2438	18179	39.1057	369.03	9.43673	.
comp86879_c0	8265	27809	142.987	608.871	4.25822
comp82897_c0	180470	58439	1005.31	411.985	0.40981	sp|P62925|IF5A_SPOFR`P62925`Q:6-152,H:8-153`65.31%ID`E:8e-68`RecName: Full=Eukaryotic translation initiation factor 5A; Short=eIF-5A;`Eukaryota; Metazoa; Ecdysozoa; Arthropoda; Hexapoda; Insecta; Pterygota; Neoptera; Endopterygota; Lepidoptera; Glossata; Ditrysia; Noctuoidea; Noctuidae; Amphipyrinae; Spodoptera.
comp90824_c0	28	23062	0.372214	387.987	1042.38
comp40180_c0	2	32890	0.0398363	829.084	20812.3
comp99220_c0	1628	13224	33.5869	345.273	10.28
comp95934_c8	12131	41	281.436	1.20379	0.00427733
comp82905_c0	122358	47133	1345.85	656.109	0.487504	sp|P36241|RL19_DROME`P36241`Q:1-197,H:1-197`79.7%ID`E:5e-102`RecName: Full=60S ribosomal protein L19;`Eukaryota; Metazoa; Ecdysozoa; Arthropoda; Hexapoda; Insecta; Pterygota; Neoptera; Endopterygota; Diptera; Brachycera; Muscomorpha; Ephydroidea; Drosophilidae; Drosophila; Sophophora.
comp86938_c0	6571	26802	96.6907	499.121	5.16203
comp84701_c0	7593	62597	32.4579	338.645	10.4334	sp|P13634|CAH1_MOUSE`P13634`Q:151-402,H:13-258`45.67%ID`E:2e-65`RecName: Full=Carbonic anhydrase 1; EC=4.2.1.1; AltName: Full=Carbonate dehydratase I; AltName: Full=Carbonic anhydrase I; Short=CA-I;`Eukaryota; Metazoa; Chordata; Craniata; Vertebrata; Euteleostomi; Mammalia; Eutheria; Euarchontoglires; Glires; Rodentia; Sciurognathi; Muroidea; Muridae; Murinae; Mus; Mus.
comp98225_c0	16185	108213	43.3734	367.008	8.46159	sp|Q6GPJ4|RMTL1_XENLA`Q6GPJ4`Q:79-411,H:88-407`38.94%ID`E:3e-77`RecName: Full=RNA methyltransferase-like protein 1; EC=2.1.1.-;`Eukaryota; Metazoa; Chordata; Craniata; Vertebrata; Euteleostomi; Amphibia; Batrachia; Anura; Pipoidea; Pipidae; Xenopodinae; Xenopus; Xenopus.
comp40339_c0	2836	18610	44.4304	368.982	8.30473	.
comp82209_c0	0	17392	0	339.561	NA
comp95557_c1	57510	283	262.024	1.63181	0.00622771	.
comp83125_c0	2	37091	0.0353584	829.882	23470.6
comp94160_c0	24697	58105	290.376	864.599	2.97752	sp|P02259|H5_CHICK`P02259`Q:50-171,H:20-134`47.2%ID`E:2e-26`RecName: Full=Histone H5;`Eukaryota; Metazoa; Chordata; Craniata; Vertebrata; Euteleostomi; Archosauria; Dinosauria; Saurischia; Theropoda; Coelurosauria; Aves; Neognathae; Galliformes; Phasianidae; Phasianinae; Gallus.
comp99271_c0	2483	14589	51.3136	381.563	7.43591
comp99285_c0	0	20709	0	330.274	NA
comp59919_c0	0	12710	0	325.749	NA
comp82748_c0	153293	68074	1769.7	994.59	0.56201	sp|Q07880|YL044_YEAST`Q07880`Q:172-264,H:28-116`39.78%ID`E:7e-10`RecName: Full=Putative uncharacterized protein YLL044W; Flags: Precursor;`Eukaryota; Fungi; Dikarya; Ascomycota; Saccharomycotina; Saccharomycetes; Saccharomycetales; Saccharomycetaceae; Saccharomyces.
comp84587_c0	66098	11418	451.219	98.6449	0.218618	sp|O00567|NOP56_HUMAN`O00567`Q:47-486,H:1-438`70.45%ID`E:0`RecName: Full=Nucleolar protein 56; AltName: Full=Nucleolar protein 5A;`Eukaryota; Metazoa; Chordata; Craniata; Vertebrata; Euteleostomi; Mammalia; Eutheria; Euarchontoglires; Primates; Haplorrhini; Catarrhini; Hominidae; Homo.
comp99081_c0	59800	110749	528.994	1239.87	2.34382	sp|Q5NVR2|MDHM_PONAB`Q5NVR2`Q:18-339,H:14-335`74.22%ID`E:3e-180`RecName: Full=Malate dehydrogenase, mitochondrial; EC=1.1.1.37; Flags: Precursor;`Eukaryota; Metazoa; Chordata; Craniata; Vertebrata; Euteleostomi; Mammalia; Eutheria; Euarchontoglires; Primates; Haplorrhini; Catarrhini; Hominidae; Pongo.
comp99304_c0	0	13494	0	318.665	NA
comp40621_c0	3657	19796	54.5409	373.645	6.85074
comp84159_c0	4	90475	0.028295	809.959	28625.5	.
comp93266_c0	23548	90143	96.6358	468.167	4.84466	sp|Q99KI0|ACON_MOUSE`Q99KI0`Q:20-782,H:17-779`76.54%ID`E:0`RecName: Full=Aconitate hydratase, mitochondrial; Short=Aconitase; EC=4.2.1.3; AltName: Full=Citrate hydro-lyase; Flags: Precursor;`Eukaryota; Metazoa; Chordata; Craniata; Vertebrata; Euteleostomi; Mammalia; Eutheria; Euarchontoglires; Glires; Rodentia; Sciurognathi; Muroidea; Muridae; Murinae; Mus; Mus.
comp83768_c0	259	9350	5.13348	234.536	45.6875
comp99104_c0	9815	27344	177.671	626.432	3.52579
comp40153_c0	125996	62392	2267.23	1420.86	0.626697	sp|P55935|RS9_DROME`P55935`Q:2-181,H:4-183`89.44%ID`E:2e-113`RecName: Full=40S ribosomal protein S9;`Eukaryota; Metazoa; Ecdysozoa; Arthropoda; Hexapoda; Insecta; Pterygota; Neoptera; Endopterygota; Diptera; Brachycera; Muscomorpha; Ephydroidea; Drosophilidae; Drosophila; Sophophora.
comp87105_c1	13126	59861	69.3539	400.283	5.77161	sp|P00040|CYC_SCHGR`P00040`Q:4-109,H:3-108`84.91%ID`E:8e-64`RecName: Full=Cytochrome c;`Eukaryota; Metazoa; Ecdysozoa; Arthropoda; Hexapoda; Insecta; Pterygota; Neoptera; Orthopteroidea; Orthoptera; Caelifera; Acridomorpha; Acridoidea; Acrididae; Cyrtacanthacridinae; Schistocerca.
comp84158_c0	141811	48498	927.304	401.348	0.432812	sp|Q3SZZ2|XBP1_BOVIN`Q3SZZ2`Q:52-130,H:59-137`63.29%ID`E:7e-22`RecName: Full=X-box-binding protein 1; Short=XBP-1;`Eukaryota; Metazoa; Chordata; Craniata; Vertebrata; Euteleostomi; Mammalia; Eutheria; Laurasiatheria; Cetartiodactyla; Ruminantia; Pecora; Bovidae; Bovinae; Bos.
comp99279_c0	2154	12659	46.0061	342.18	7.4377	sp|Q8HXG5|NDUBB_BOVIN`Q8HXG5`Q:72-154,H:73-154`34.94%ID`E:8e-09`RecName: Full=NADH dehydrogenase [ubiquinone] 1 beta subcomplex subunit 11, mitochondrial; AltName: Full=Complex I-ESSS; Short=CI-ESSS; AltName: Full=NADH-ubiquinone oxidoreductase ESSS subunit; Flags: Precursor;`Eukaryota; Metazoa; Chordata; Craniata; Vertebrata; Euteleostomi; Mammalia; Eutheria; Laurasiatheria; Cetartiodactyla; Rum…
comp99276_c0	2960	18571	41.6818	330.96	7.94015	sp|Q1HPL8|NDUBA_BOMMO`Q1HPL8`Q:4-153,H:5-152`49.67%ID`E:5e-47`RecName: Full=NADH dehydrogenase [ubiquinone] 1 beta subcomplex subunit 10;`Eukaryota; Metazoa; Ecdysozoa; Arthropoda; Hexapoda; Insecta; Pterygota; Neoptera; Endopterygota; Lepidoptera; Glossata; Ditrysia; Bombycoidea; Bombycidae; Bombycinae; Bombyx.
comp84246_c0	0	16744	0	289.971	NA
comp86645_c0	42	8608	0.970669	251.773	259.381
comp60104_c0	190	11686	2.90157	225.856	77.839
comp60053_c0	49421	10815	502.519	139.172	0.276949	sp|Q5RFD3|PSME3_PONAB`Q5RFD3`Q:62-304,H:9-254`55.69%ID`E:3e-98`RecName: Full=Proteasome activator complex subunit 3; AltName: Full=Activator of multicatalytic protease subunit 3; AltName: Full=Proteasome activator 28 subunit gamma; Short=PA28g; Short=PA28gamma;`Eukaryota; Metazoa; Chordata; Craniata; Vertebrata; Euteleostomi; Mammalia; Eutheria; Euarchontoglires; Primates; Haplorrhini; Catarrhini…
comp87333_c0	129	9117	2.51971	225.371	89.4432
comp97685_c7	244	61915	0.800136	256.954	321.138
comp90530_c0	6	31989	0.0739934	499.261	6747.37
comp99355_c0	0	15336	0	279.815	NA
comp99288_c0	0	11709	0	277.366	NA
comp87093_c0	2	44092	0.0266746	744.239	27900.7
comp90651_c0	26267	67677	199.937	651.942	3.26074	sp|P22695|QCR2_HUMAN`P22695`Q:48-485,H:12-453`35.96%ID`E:6e-86`RecName: Full=Cytochrome b-c1 complex subunit 2, mitochondrial; AltName: Full=Complex III subunit 2; AltName: Full=Core protein II; AltName: Full=Ubiquinol-cytochrome-c reductase complex core protein 2; Flags: Precursor;`Eukaryota; Metazoa; Chordata; Craniata; Vertebrata; Euteleostomi; Mammalia; Eutheria; Euarchontoglires; Primates; H…
comp40289_c0	178	12741	2.42477	219.654	90.5876
comp60008_c0	71244	28950	1236.08	635.67	0.514263
comp99047_c0	143758	72790	2299.8	1473.72	0.640803
comp84675_c0	27759	7459	610.106	207.476	0.340065	sp|Q17Q97|CS060_BOVIN`Q17Q97`Q:37-178,H:37-175`35.86%ID`E:1e-18`RecName: Full=Uncharacterized protein C19orf60 homolog;`Eukaryota; Metazoa; Chordata; Craniata; Vertebrata; Euteleostomi; Mammalia; Eutheria; Laurasiatheria; Cetartiodactyla; Ruminantia; Pecora; Bovidae; Bovinae; Bos.
comp90610_c1	10893	40342	93.8911	440.068	4.687
comp82472_c0	921	11908	14.8516	243.017	16.3631	.
comp60290_c1	11450	80	209.46	1.85212	0.00884239
comp95362_c11	179372	68135	1053.46	506.431	0.48073
comp99117_c0	109154	14584	325.667	55.0676	0.169092	sp|Q5R5H1|METK2_PONAB`Q5R5H1`Q:34-410,H:17-393`75.33%ID`E:0`RecName: Full=S-adenosylmethionine synthase isoform type-2; Short=AdoMet synthase 2; EC=2.5.1.6; AltName: Full=Methionine adenosyltransferase 2; Short=MAT 2;`Eukaryota; Metazoa; Chordata; Craniata; Vertebrata; Euteleostomi; Mammalia; Eutheria; Euarchontoglires; Primates; Haplorrhini; Catarrhini; Hominidae; Pongo.
comp92577_c0	37078	121883	116.117	483.067	4.16018	sp|Q16P20|CISY2_AEDAE`Q16P20`Q:1-465,H:1-464`73.55%ID`E:0`RecName: Full=Probable citrate synthase 2, mitochondrial; EC=2.3.3.1; Flags: Precursor;`Eukaryota; Metazoa; Ecdysozoa; Arthropoda; Hexapoda; Insecta; Pterygota; Neoptera; Endopterygota; Diptera; Nematocera; Culicoidea; Culicidae; Culicinae; Aedini; Aedes; Stegomyia.
comp40350_c0	31378	74166	236.757	708.22	2.99133
comp40132_c0	4474	18351	76.3116	396.132	5.19097	sp|P54357|MLC2_DROME`P54357`Q:18-164,H:1-147`78.91%ID`E:5e-84`RecName: Full=Myosin-2 essential light chain; AltName: Full=Myosin II essential light chain; AltName: Full=Non-muscle myosin essential light chain;`Eukaryota; Metazoa; Ecdysozoa; Arthropoda; Hexapoda; Insecta; Pterygota; Neoptera; Endopterygota; Diptera; Brachycera; Muscomorpha; Ephydroidea; Drosophilidae; Drosophila; Sophophora.
comp97131_c0	11018	67809	39.2097	305.396	7.78879	.
comp90486_c0	120884	24040	422.98	106.456	0.251681	sp|Q5R7J9|IF4G2_PONAB`Q5R7J9`Q:82-950,H:48-894`40.35%ID`E:0`RecName: Full=Eukaryotic translation initiation factor 4 gamma 2; Short=eIF-4-gamma 2; Short=eIF-4G 2; Short=eIF4G 2;`Eukaryota; Metazoa; Chordata; Craniata; Vertebrata; Euteleostomi; Mammalia; Eutheria; Euarchontoglires; Primates; Haplorrhini; Catarrhini; Hominidae; Pongo.
comp97101_c2	8472	65332	27.9864	273.131	9.75945	sp|Q99PV3|MKLN1_RAT`Q99PV3`Q:10-732,H:13-735`64.02%ID`E:0`RecName: Full=Muskelin;`Eukaryota; Metazoa; Chordata; Craniata; Vertebrata; Euteleostomi; Mammalia; Eutheria; Euarchontoglires; Glires; Rodentia; Sciurognathi; Muroidea; Muridae; Murinae; Rattus.
comp84210_c0	151	9375	2.60863	204.971	78.5741
comp99315_c0	26211	3714	324.231	58.143	0.179326	sp|Q1RML7|MAK16_BOVIN`Q1RML7`Q:1-277,H:1-293`60.88%ID`E:4e-109`RecName: Full=Protein MAK16 homolog;`Eukaryota; Metazoa; Chordata; Craniata; Vertebrata; Euteleostomi; Mammalia; Eutheria; Laurasiatheria; Cetartiodactyla; Ruminantia; Pecora; Bovidae; Bovinae; Bos.
comp90909_c0	301	10753	4.49468	203.211	45.2114
comp83839_c0	23402	70761	130.782	500.465	3.82672	sp|P54385|DHE3_DROME`P54385`Q:25-554,H:20-562`72.74%ID`E:0`RecName: Full=Glutamate dehydrogenase, mitochondrial; Short=GDH; EC=1.4.1.3; Flags: Precursor;`Eukaryota; Metazoa; Ecdysozoa; Arthropoda; Hexapoda; Insecta; Pterygota; Neoptera; Endopterygota; Diptera; Brachycera; Muscomorpha; Ephydroidea; Drosophilidae; Drosophila; Sophophora.
comp40139_c0	17897	2254	299.361	47.7149	0.159389
comp99267_c0	3860	18462	56.5243	342.146	6.05308
comp59465_c0	1096	17912	10.4758	216.673	20.6832	sp|P36609|NCS2_CAEEL`P36609`Q:1-186,H:1-185`54.3%ID`E:3e-75`RecName: Full=Neuronal calcium sensor 2; Short=NCS-2;`Eukaryota; Metazoa; Ecdysozoa; Nematoda; Chromadorea; Rhabditida; Rhabditoidea; Rhabditidae; Peloderinae; Caenorhabditis.
comp98763_c1	0	42652	0	248.366	NA	sp|P42892|ECE1_HUMAN`P42892`Q:62-686,H:122-769`20.8%ID`E:9e-12`RecName: Full=Endothelin-converting enzyme 1; Short=ECE-1; EC=3.4.24.71;`Eukaryota; Metazoa; Chordata; Craniata; Vertebrata; Euteleostomi; Mammalia; Eutheria; Euarchontoglires; Primates; Haplorrhini; Catarrhini; Hominidae; Homo.
comp40311_c0	14112	312	191.377	5.35478	0.0279802
comp59976_c0	25531	55757	269.797	745.681	2.76386	sp|B0VYY2|COX5A_NYCCO`B0VYY2`Q:3-143,H:12-149`58.74%ID`E:5e-49`RecName: Full=Cytochrome c oxidase subunit 5A, mitochondrial; AltName: Full=Cytochrome c oxidase polypeptide Va; Flags: Precursor;`Eukaryota; Metazoa; Chordata; Craniata; Vertebrata; Euteleostomi; Mammalia; Eutheria; Euarchontoglires; Primates; Strepsirrhini; Chiromyiformes; Lorisidae; Nycticebus.
comp83855_c0	10037	27626	156.235	544.223	3.48337	.
comp97697_c1	6583	35996	44.6871	309.241	6.92015	sp|Q3T0P6|PGK1_BOVIN`Q3T0P6`Q:81-490,H:6-415`72.09%ID`E:0`RecName: Full=Phosphoglycerate kinase 1; EC=2.7.2.3;`Eukaryota; Metazoa; Chordata; Craniata; Vertebrata; Euteleostomi; Mammalia; Eutheria; Laurasiatheria; Cetartiodactyla; Ruminantia; Pecora; Bovidae; Bovinae; Bos.
comp60324_c0	0	8272	0	244.276	NA
comp87464_c0	16041	101850	35.3458	284.022	8.03553	sp|P20742|PZP_HUMAN`P20742`Q:108-1500,H:113-1473`31.98%ID`E:0`RecName: Full=Pregnancy zone protein; AltName: Full=C3 and PZP-like alpha-2-macroglobulin domain-containing protein 6; Flags: Precursor;`Eukaryota; Metazoa; Chordata; Craniata; Vertebrata; Euteleostomi; Mammalia; Eutheria; Euarchontoglires; Primates; Haplorrhini; Catarrhini; Hominidae; Homo.
comp96828_c0	28615	4112	314.746	57.2406	0.181863	.
comp92539_c0	3755	61056	10.196	209.813	20.578	sp|Q64459|CP3AB_MOUSE`Q64459`Q:9-497,H:15-498`32.32%ID`E:1e-87`RecName: Full=Cytochrome P450 3A11; EC=1.14.14.1; AltName: Full=CYPIIIA11; AltName: Full=Cytochrome P-450IIIAM1; AltName: Full=Cytochrome P-450UT;`Eukaryota; Metazoa; Chordata; Craniata; Vertebrata; Euteleostomi; Mammalia; Eutheria; Euarchontoglires; Glires; Rodentia; Sciurognathi; Muroidea; Muridae; Murinae; Mus; Mus.
comp90953_c0	0	12751	0	235.453	NA
comp93646_c14	91014	223872	194.084	604.18	3.11298	sp|Q9UGV2|NDRG3_HUMAN`Q9UGV2`Q:4-328,H:2-323`41.27%ID`E:1e-86`RecName: Full=Protein NDRG3; AltName: Full=N-myc downstream-regulated gene 3 protein;`Eukaryota; Metazoa; Chordata; Craniata; Vertebrata; Euteleostomi; Mammalia; Eutheria; Euarchontoglires; Primates; Haplorrhini; Catarrhini; Hominidae; Homo.
comp99378_c0	0	11629	0	234.513	NA
comp91371_c0	288212	129814	1400.61	798.384	0.570026	.
comp97708_c2	9661	402	192.747	10.1502	0.052661
comp99379_c0	162	10841	2.23701	189.456	84.6914
comp40159_c0	278225	110038	1012.74	506.907	0.500532	sp|Q4PMB3|RS4_IXOSC`Q4PMB3`Q:25-286,H:1-262`97.71%ID`E:0`RecName: Full=40S ribosomal protein S4;`Eukaryota; Metazoa; Ecdysozoa; Arthropoda; Chelicerata; Arachnida; Acari; Parasitiformes; Ixodida; Ixodoidea; Ixodidae; Ixodinae; Ixodes.
comp88660_c0	11066	75	183.327	1.57247	0.0085774	.
comp93118_c2	2344	11075	52.8611	316.088	5.97959
comp88679_c0	0	11879	0	225.324	NA
comp40218_c0	22	14124	0.308006	250.253	812.494
comp59944_c0	18812	3031	319.073	65.0618	0.203909
comp59994_c0	221937	78414	787.724	352.227	0.447146	sp|P62856|RS26_RAT`P62856`Q:1-101,H:1-101`85.15%ID`E:2e-58`RecName: Full=40S ribosomal protein S26;`Eukaryota; Metazoa; Chordata; Craniata; Vertebrata; Euteleostomi; Mammalia; Eutheria; Euarchontoglires; Glires; Rodentia; Sciurognathi; Muroidea; Muridae; Murinae; Rattus.
comp97610_c1	69	58042	0.244759	260.566	1064.58	.
comp90480_c0	82	23128	0.593924	212.002	356.952	sp|P86392|VMPA_TITSE`P86392`Q:266-409,H:85-227`27.59%ID`E:6e-10`RecName: Full=Snake venom metalloproteinase antarease; Short=SVMP; EC=3.4.24.-; Flags: Fragments;`Eukaryota; Metazoa; Ecdysozoa; Arthropoda; Chelicerata; Arachnida; Scorpiones; Buthida; Buthoidea; Buthidae; Tityus.
comp60351_c0	0	11889	0	218.483	NA
comp90492_c0	19166	67369	86.1563	383.266	4.4485	sp|Q9GPH3|ATFC_BOMMO`Q9GPH3`Q:352-424,H:164-236`52.05%ID`E:3e-14`RecName: Full=Activating transcription factor of chaperone;`Eukaryota; Metazoa; Ecdysozoa; Arthropoda; Hexapoda; Insecta; Pterygota; Neoptera; Endopterygota; Lepidoptera; Glossata; Ditrysia; Bombycoidea; Bombycidae; Bombycinae; Bombyx.
comp60062_c0	86852	23416	509.346	173.792	0.341207
comp60005_c0	92661	113456	2007.42	3110.67	1.54959
comp97381_c4	28373	93345	96.7899	402.996	4.16362
comp90496_c0	6	22137	0.0773818	361.32	4669.31
comp99743_c0	0	9262	0	213.462	NA
comp40234_c0	2458	21372	20.2359	222.675	11.0039	sp|O17449|TBB1_MANSE`O17449`Q:22-454,H:1-434`97.24%ID`E:0`RecName: Full=Tubulin beta-1 chain; AltName: Full=Beta-1-tubulin;`Eukaryota; Metazoa; Ecdysozoa; Arthropoda; Hexapoda; Insecta; Pterygota; Neoptera; Endopterygota; Lepidoptera; Glossata; Ditrysia; Bombycoidea; Sphingidae; Sphinginae; Sphingini; Manduca.
comp94802_c1	2617	23542	19.2777	219.472	11.3848	.
comp93857_c0	0	12563	0	209.515	NA
comp90608_c0	65459	9380	278.149	50.4425	0.18135	sp|P41777|NOLC1_RAT`P41777`Q:789-866,H:625-702`62.82%ID`E:3e-26`RecName: Full=Nucleolar and coiled-body phosphoprotein 1; AltName: Full=140 kDa nucleolar phosphoprotein; Short=Nopp140; AltName: Full=Nucleolar 130 kDa protein; AltName: Full=Nucleolar phosphoprotein p130;`Eukaryota; Metazoa; Chordata; Craniata; Vertebrata; Euteleostomi; Mammalia; Eutheria; Euarchontoglires; Glires; Rodentia; Sciuro…
comp99356_c0	868	9143	15.5498	207.291	13.3307
comp93629_c0	13	18096	0.157907	278.18	1761.67
comp40208_c0	25869	49842	330.464	805.797	2.43838	sp|Q9I8U0|COX41_THUOB`Q9I8U0`Q:32-179,H:8-168`42.86%ID`E:4e-37`RecName: Full=Cytochrome c oxidase subunit 4 isoform 1, mitochondrial; EC=1.9.3.1; AltName: Full=Cytochrome c oxidase subunit IV isoform 1; Short=COX IV-1; Flags: Precursor;`Eukaryota; Metazoa; Chordata; Craniata; Vertebrata; Euteleostomi; Actinopterygii; Neopterygii; Teleostei; Euteleostei; Neoteleostei; Acanthomorpha; Acanthopterygi…
comp92547_c0	77236	16507	378.224	102.302	0.270479	sp|Q62760|TOM20_RAT`Q62760`Q:7-157,H:1-145`66.89%ID`E:1e-55`RecName: Full=Mitochondrial import receptor subunit TOM20 homolog; AltName: Full=Mitochondrial 20 kDa outer membrane protein; AltName: Full=Outer mitochondrial membrane receptor Tom20;`Eukaryota; Metazoa; Chordata; Craniata; Vertebrata; Euteleostomi; Mammalia; Eutheria; Euarchontoglires; Glires; Rodentia; Sciurognathi; Muroidea; Muridae;…
comp60268_c0	4424	38453	19.8062	217.872	11.0002	sp|P06745|G6PI_MOUSE`P06745`Q:10-556,H:4-550`69.53%ID`E:0`RecName: Full=Glucose-6-phosphate isomerase; Short=GPI; EC=5.3.1.9; AltName: Full=Autocrine motility factor; Short=AMF; AltName: Full=Neuroleukin; Short=NLK; AltName: Full=Phosphoglucose isomerase; Short=PGI; AltName: Full=Phosphohexose isomerase; Short=PHI;`Eukaryota; Metazoa; Chordata; Craniata; Vertebrata; Euteleostomi; Mammalia; Euther…
comp59862_c0	16985	16	225.293	0.268589	0.00119217
comp59874_c0	6360	19185	110.03	420.051	3.8176	sp|Q27442|H2B_ANOGA`Q27442`Q:15-138,H:1-124`86.29%ID`E:2e-65`RecName: Full=Histone H2B;`Eukaryota; Metazoa; Ecdysozoa; Arthropoda; Hexapoda; Insecta; Pterygota; Neoptera; Endopterygota; Diptera; Nematocera; Culicoidea; Culicidae; Anophelinae; Anopheles.
comp40233_c0	5024	16786	89.211	377.226	4.22847
comp59600_c0	0	8594	0	198.965	NA
comp80888_c0	2	22515	0.0325107	463.184	14247.1
comp97933_c7	25823	3648	263.901	47.1818	0.178786
comp60947_c0	29704	68	187.453	0.543091	0.0028972
comp99311_c0	0	9802	0	198.453	NA
comp90940_c0	22	10972	0.340698	215.039	631.173
comp84190_c0	13062	291	159.139	4.48688	0.0281948
comp60276_c0	2619	12461	46.2343	278.399	6.02147	sp|Q8I7Z2|DAD1_ARAVE`Q8I7Z2`Q:3-114,H:2-113`70.54%ID`E:2e-56`RecName: Full=Dolichyl-diphosphooligosaccharide--protein glycosyltransferase subunit DAD1; Short=Oligosaccharyl transferase subunit DAD1; EC=2.4.99.18; AltName: Full=Defender against apoptotic cell death 1; AltName: Full=Defender against cell death 1; Short=AvDAD1; Short=DAD-1;`Eukaryota; Metazoa; Ecdysozoa; Arthropoda; Chelicerata; Ara…
comp40220_c0	45	16230	0.43772	199.796	456.448
comp97964_c4	23263	78108	85.2666	362.321	4.24928
comp93732_c0	14526	68	164.559	0.974921	0.00592445
comp90874_c4	1077	17246	8.60907	174.467	20.2655	sp|Q05910|ADAM8_MOUSE`Q05910`Q:182-464,H:194-449`25.52%ID`E:6e-09`RecName: Full=Disintegrin and metalloproteinase domain-containing protein 8; Short=ADAM 8; EC=3.4.24.-; AltName: Full=Cell surface antigen MS2; AltName: Full=Macrophage cysteine-rich glycoprotein; AltName: CD_antigen=CD156a; Flags: Precursor;`Eukaryota; Metazoa; Chordata; Craniata; Vertebrata; Euteleostomi; Mammalia; Eutheria; Euar…
comp94417_c0	22881	57024	158.159	498.841	3.15404	sp|Q3SZ71|MPPB_BOVIN`Q3SZ71`Q:37-476,H:50-485`74.38%ID`E:0`RecName: Full=Mitochondrial-processing peptidase subunit beta; EC=3.4.24.64; AltName: Full=Beta-MPP; Flags: Precursor;`Eukaryota; Metazoa; Chordata; Craniata; Vertebrata; Euteleostomi; Mammalia; Eutheria; Laurasiatheria; Cetartiodactyla; Ruminantia; Pecora; Bovidae; Bovinae; Bos.
comp90662_c0	235	16039	1.87478	161.936	86.3763	sp|P86392|VMPA_TITSE`P86392`Q:193-407,H:7-227`27.43%ID`E:3e-13`RecName: Full=Snake venom metalloproteinase antarease; Short=SVMP; EC=3.4.24.-; Flags: Fragments;`Eukaryota; Metazoa; Ecdysozoa; Arthropoda; Chelicerata; Arachnida; Scorpiones; Buthida; Buthoidea; Buthidae; Tityus.
comp88954_c0	15332	524	159.514	6.89948	0.0432531
comp80267_c0	185	7548	3.0902	159.563	51.6351	.
comp82418_c0	4226	15058	74.6034	336.42	4.50944
comp87388_c0	0	7859	0	187.616	NA
comp94286_c0	10323	64399	29.1544	230.177	7.89511	sp|P49415|SDC_DROME`P49415`Q:168-239,H:327-399`82.19%ID`E:4e-33`RecName: Full=Syndecan; Flags: Precursor;`Eukaryota; Metazoa; Ecdysozoa; Arthropoda; Hexapoda; Insecta; Pterygota; Neoptera; Endopterygota; Diptera; Brachycera; Muscomorpha; Ephydroidea; Drosophilidae; Drosophila; Sophophora.
comp99544_c0	9636	0	178.432	0	0
comp94119_c1	12381	29	175.776	0.521059	0.00296434
comp90777_c0	43	14489	0.443184	188.99	426.437
comp40160_c0	189667	101884	2078.66	1413.13	0.679829	sp|O42249|GBLP_ORENI`O42249`Q:1-316,H:1-316`76.34%ID`E:0`RecName: Full=Guanine nucleotide-binding protein subunit beta-2-like 1; AltName: Full=Receptor of activated protein kinase C; Short=RACK;`Eukaryota; Metazoa; Chordata; Craniata; Vertebrata; Euteleostomi; Actinopterygii; Neopterygii; Teleostei; Euteleostei; Neoteleostei; Acanthomorpha; Acanthopterygii; Percomorpha; Perciformes; Labroidei; Ci…
comp90788_c0	14764	250	147.157	3.15357	0.0214299
comp90261_c0	12107	110	149.154	1.71505	0.0114985
comp60070_c0	42118	84406	261.167	662.383	2.53624	sp|P81004|VDAC2_XENLA`P81004`Q:110-389,H:3-282`62.14%ID`E:4e-127`RecName: Full=Voltage-dependent anion-selective channel protein 2; Short=VDAC-2; AltName: Full=Outer mitochondrial membrane protein porin;`Eukaryota; Metazoa; Chordata; Craniata; Vertebrata; Euteleostomi; Amphibia; Batrachia; Anura; Pipoidea; Pipidae; Xenopodinae; Xenopus; Xenopus.
comp80870_c0	707	18173	4.76458	154.995	32.5306	sp|P86392|VMPA_TITSE`P86392`Q:180-391,H:5-213`28.64%ID`E:4e-18`RecName: Full=Snake venom metalloproteinase antarease; Short=SVMP; EC=3.4.24.-; Flags: Fragments;`Eukaryota; Metazoa; Ecdysozoa; Arthropoda; Chelicerata; Arachnida; Scorpiones; Buthida; Buthoidea; Buthidae; Tityus.
comp60238_c0	2751	24918	16.5336	189.529	11.4633	sp|Q93353|IDH3B_CAEEL`Q93353`Q:39-378,H:35-377`64.43%ID`E:1e-161`RecName: Full=Probable isocitrate dehydrogenase [NAD] subunit beta, mitochondrial; EC=1.1.1.41; AltName: Full=Isocitric dehydrogenase subunit beta; AltName: Full=NAD(+)-specific ICDH subunit beta; Flags: Precursor;`Eukaryota; Metazoa; Ecdysozoa; Nematoda; Chromadorea; Rhabditida; Rhabditoidea; Rhabditidae; Peloderinae; Caenorhabditi…
comp99172_c0	9261	27114	104.328	386.566	3.70528	sp|Q9D3D9|ATPD_MOUSE`Q9D3D9`Q:26-166,H:17-168`52.63%ID`E:1e-46`RecName: Full=ATP synthase subunit delta, mitochondrial; AltName: Full=F-ATPase delta subunit; Flags: Precursor;`Eukaryota; Metazoa; Chordata; Craniata; Vertebrata; Euteleostomi; Mammalia; Eutheria; Euarchontoglires; Glires; Rodentia; Sciurognathi; Muroidea; Muridae; Murinae; Mus; Mus.
comp97696_c1	71071	21507	502.445	192.425	0.382977
comp92988_c0	12580	626	159.526	10.0464	0.0629766
comp60259_c0	3414	15599	45.4334	262.72	5.78254	sp|P02269|H2A_ASTRU`P02269`Q:1-122,H:1-122`90.98%ID`E:2e-75`RecName: Full=Histone H2A;`Eukaryota; Metazoa; Echinodermata; Eleutherozoa; Asterozoa; Asteroidea; Forcipulatacea; Forcipulatida; Asteriidae; Asterias.
comp91440_c0	249218	128463	1710.94	1116.14	0.652355	.
comp95706_c0	1647	37550	5.36316	154.747	28.8537	sp|P23978|SC6A1_RAT`P23978`Q:136-679,H:42-582`48.07%ID`E:0`RecName: Full=Sodium- and chloride-dependent GABA transporter 1; Short=GAT-1; AltName: Full=Solute carrier family 6 member 1;`Eukaryota; Metazoa; Chordata; Craniata; Vertebrata; Euteleostomi; Mammalia; Eutheria; Euarchontoglires; Glires; Rodentia; Sciurognathi; Muroidea; Muridae; Murinae; Rattus.
comp59951_c0	2777	16694	29.1929	222.099	7.60799	sp|O75489|NDUS3_HUMAN`O75489`Q:77-302,H:38-261`67.26%ID`E:5e-110`RecName: Full=NADH dehydrogenase [ubiquinone] iron-sulfur protein 3, mitochondrial; EC=1.6.5.3; EC=1.6.99.3; AltName: Full=Complex I-30kD; Short=CI-30kD; AltName: Full=NADH-ubiquinone oxidoreductase 30 kDa subunit; Flags: Precursor;`Eukaryota; Metazoa; Chordata; Craniata; Vertebrata; Euteleostomi; Mammalia; Eutheria; Euarchontoglire…
comp90712_c0	160263	79244	1471.44	920.789	0.625775	sp|O16797|RL3_DROME`O16797`Q:17-416,H:1-400`77.75%ID`E:0`RecName: Full=60S ribosomal protein L3;`Eukaryota; Metazoa; Ecdysozoa; Arthropoda; Hexapoda; Insecta; Pterygota; Neoptera; Endopterygota; Diptera; Brachycera; Muscomorpha; Ephydroidea; Drosophilidae; Drosophila; Sophophora.
comp82627_c0	6428	35288	33.4672	232.517	6.94762	sp|Q9YHT1|DHSA_CHICK`Q9YHT1`Q:8-661,H:1-665`76.87%ID`E:0`RecName: Full=Succinate dehydrogenase [ubiquinone] flavoprotein subunit, mitochondrial; EC=1.3.5.1; AltName: Full=Flavoprotein subunit of complex II; Short=Fp; Flags: Precursor;`Eukaryota; Metazoa; Chordata; Craniata; Vertebrata; Euteleostomi; Archosauria; Dinosauria; Saurischia; Theropoda; Coelurosauria; Aves; Neognathae; Galliformes; Phas…
comp40307_c0	6892	19483	110.402	394.977	3.57763	sp|Q5M8Y1|SPCS2_XENTR`Q5M8Y1`Q:20-203,H:18-201`63.59%ID`E:3e-80`RecName: Full=Probable signal peptidase complex subunit 2; EC=3.4.-.-; AltName: Full=Microsomal signal peptidase 25 kDa subunit; Short=SPase 25 kDa subunit;`Eukaryota; Metazoa; Chordata; Craniata; Vertebrata; Euteleostomi; Amphibia; Batrachia; Anura; Pipoidea; Pipidae; Xenopodinae; Xenopus; Silurana.
comp83763_c0	0	8850	0	171.911	NA
comp80962_c1	91	13990	0.813909	158.357	194.564	sp|P34387|TG198_CAEEL`P34387`Q:29-375,H:9-343`30.79%ID`E:2e-37`RecName: Full=Cell-death-related nuclease 7; EC=3.1.-.-; Flags: Precursor;`Eukaryota; Metazoa; Ecdysozoa; Nematoda; Chromadorea; Rhabditida; Rhabditoidea; Rhabditidae; Peloderinae; Caenorhabditis.
comp91647_c0	32	21968	0.232192	201.731	868.812	sp|Q75WF2|DNA2_ACAPL`Q75WF2`Q:4-361,H:8-357`31.79%ID`E:2e-43`RecName: Full=Plancitoxin-1; EC=3.1.22.1; AltName: Full=Plancitoxin I; Short=Plan-I; Contains: RecName: Full=Plancitoxin-1 subunit alpha; Contains: RecName: Full=Plancitoxin-1 subunit beta; Flags: Precursor;`Eukaryota; Metazoa; Echinodermata; Eleutherozoa; Asterozoa; Asteroidea; Valvatacea; Valvatida; Acanthasteridae; Acanthaster.
comp93345_c1	0	28066	0	170.019	NA	sp|Q61391|NEP_MOUSE`Q61391`Q:281-475,H:269-468`22.44%ID`E:3e-07`RecName: Full=Neprilysin; EC=3.4.24.11; AltName: Full=Atriopeptidase; AltName: Full=Enkephalinase; AltName: Full=Neutral endopeptidase 24.11; Short=NEP; Short=Neutral endopeptidase; AltName: Full=Skin fibroblast elastase; Short=SFE; AltName: CD_antigen=CD10;`Eukaryota; Metazoa; Chordata; Craniata; Vertebrata; Euteleostomi; Mammalia; …
comp83872_c0	62075	20804	567.782	240.823	0.424146	sp|Q9VZ23|RAN_DROME`Q9VZ23`Q:4-217,H:2-215`89.25%ID`E:4e-146`RecName: Full=GTP-binding nuclear protein Ran; AltName: Full=Ras-related nuclear protein;`Eukaryota; Metazoa; Ecdysozoa; Arthropoda; Hexapoda; Insecta; Pterygota; Neoptera; Endopterygota; Diptera; Brachycera; Muscomorpha; Ephydroidea; Drosophilidae; Drosophila; Sophophora.
comp87792_c0	30645	8259	411.44	140.333	0.341077	sp|P97471|SMAD4_MOUSE`P97471`Q:14-269,H:300-551`82.81%ID`E:8e-138`RecName: Full=Mothers against decapentaplegic homolog 4; Short=MAD homolog 4; Short=Mothers against DPP homolog 4; AltName: Full=Deletion target in pancreatic carcinoma 4 homolog; AltName: Full=SMAD family member 4; Short=SMAD 4; Short=Smad4;`Eukaryota; Metazoa; Chordata; Craniata; Vertebrata; Euteleostomi; Mammalia; Eutheria; Euar…
comp96911_c0	7499	498	163.63	13.7523	0.0840449
comp99192_c0	6914	17018	145.618	453.606	3.11504
comp82430_c0	21174	4582	317.748	87.0202	0.273866
comp99515_c0	0	7787	0	164.843	NA
comp60004_c0	498053	296266	3063.25	2306.08	0.75282	sp|Q26365|ADT_DROME`Q26365`Q:2-295,H:17-309`85.03%ID`E:0`RecName: Full=ADP,ATP carrier protein; AltName: Full=ADP/ATP translocase; AltName: Full=Adenine nucleotide translocator; Short=ANT; AltName: Full=Stress-sensitive protein B;`Eukaryota; Metazoa; Ecdysozoa; Arthropoda; Hexapoda; Insecta; Pterygota; Neoptera; Endopterygota; Diptera; Brachycera; Muscomorpha; Ephydroidea; Drosophilidae; Drosophi…
comp96991_c0	1973	15747	18.408	185.935	10.1008	.
comp84734_c0	6401	29669	41.5868	243.947	5.86598	sp|Q8CIZ7|DLDH_CRIGR`Q8CIZ7`Q:62-545,H:26-509`76.7%ID`E:0`RecName: Full=Dihydrolipoyl dehydrogenase, mitochondrial; EC=1.8.1.4; AltName: Full=Dihydrolipoamide dehydrogenase; Flags: Precursor;`Eukaryota; Metazoa; Chordata; Craniata; Vertebrata; Euteleostomi; Mammalia; Eutheria; Euarchontoglires; Glires; Rodentia; Sciurognathi; Muroidea; Cricetidae; Cricetinae; Cricetulus.
comp40502_c0	9	10695	0.145129	218.263	1503.92
comp97587_c4	8125	32369	53.8565	271.537	5.04186	sp|Q6NU46|THILA_XENLA`Q6NU46`Q:9-399,H:31-420`68.8%ID`E:0`RecName: Full=Acetyl-CoA acetyltransferase A, mitochondrial; EC=2.3.1.9; AltName: Full=Acetoacetyl-CoA thiolase A; Flags: Precursor;`Eukaryota; Metazoa; Chordata; Craniata; Vertebrata; Euteleostomi; Amphibia; Batrachia; Anura; Pipoidea; Pipidae; Xenopodinae; Xenopus; Xenopus.
comp99290_c0	3469	14808	47.2028	255.003	5.40228	sp|P40423|SQH_DROME`P40423`Q:1-174,H:1-174`85.71%ID`E:1e-104`RecName: Full=Myosin regulatory light chain sqh; AltName: Full=Myosin regulatory light chain, nonmuscle; Short=MRLC-C; AltName: Full=Protein spaghetti-squash;`Eukaryota; Metazoa; Ecdysozoa; Arthropoda; Hexapoda; Insecta; Pterygota; Neoptera; Endopterygota; Diptera; Brachycera; Muscomorpha; Ephydroidea; Drosophilidae; Drosophila; Sophoph…
comp59946_c0	6294	18694	93.4092	351.116	3.7589
comp99358_c0	41788	3899	177.007	20.9015	0.118083	sp|P30531|SC6A1_HUMAN`P30531`Q:57-598,H:35-574`48.43%ID`E:0`RecName: Full=Sodium- and chloride-dependent GABA transporter 1; Short=GAT-1; AltName: Full=Solute carrier family 6 member 1;`Eukaryota; Metazoa; Chordata; Craniata; Vertebrata; Euteleostomi; Mammalia; Eutheria; Euarchontoglires; Primates; Haplorrhini; Catarrhini; Hominidae; Homo.
comp60127_c1	0	7482	0	157.95	NA
comp84675_c1	40189	10292	364.842	118.245	0.324099
comp97127_c2	706	23561	3.25089	137.302	42.2352	.
comp59985_c0	35888	55685	524.261	1029.49	1.9637	sp|P08879|NDKA_DROME`P08879`Q:2-152,H:3-153`70.86%ID`E:1e-78`RecName: Full=Nucleoside diphosphate kinase; Short=NDK; Short=NDP kinase; EC=2.7.4.6; AltName: Full=Abnormal wing disks protein; AltName: Full=Killer of prune protein;`Eukaryota; Metazoa; Ecdysozoa; Arthropoda; Hexapoda; Insecta; Pterygota; Neoptera; Endopterygota; Diptera; Brachycera; Muscomorpha; Ephydroidea; Drosophilidae; Drosophila…
comp95961_c1	195951	353842	314.432	718.577	2.28532	sp|P25169|AT1B1_ARTSF`P25169`Q:59-344,H:23-315`46.28%ID`E:7e-90`RecName: Full=Sodium/potassium-transporting ATPase subunit beta; AltName: Full=Sodium/potassium-dependent ATPase beta subunit;`Eukaryota; Metazoa; Ecdysozoa; Arthropoda; Crustacea; Branchiopoda; Anostraca; Artemiidae; Artemia.
comp83650_c0	0	8372	0	155.154	NA
comp88819_c0	172	11380	1.60105	134.061	83.7335	sp|P68373|TBA1C_MOUSE`P68373`Q:1-298,H:152-449`96.98%ID`E:0`RecName: Full=Tubulin alpha-1C chain; AltName: Full=Alpha-tubulin 6; AltName: Full=Alpha-tubulin isotype M-alpha-6; AltName: Full=Tubulin alpha-6 chain;`Eukaryota; Metazoa; Chordata; Craniata; Vertebrata; Euteleostomi; Mammalia; Eutheria; Euarchontoglires; Glires; Rodentia; Sciurognathi; Muroidea; Muridae; Murinae; Mus; Mus.
comp99085_c0	20375	34805	363.933	786.774	2.16187	sp|O01369|QCR7_FASHE`O01369`Q:19-107,H:32-120`51.69%ID`E:6e-25`RecName: Full=Cytochrome b-c1 complex subunit 7; AltName: Full=Complex III subunit 7; AltName: Full=Complex III subunit VII; AltName: Full=Ubiquinol-cytochrome c reductase complex 14 kDa protein;`Eukaryota; Metazoa; Platyhelminthes; Trematoda; Digenea; Echinostomida; Echinostomata; Echinostomatoidea; Fasciolidae; Fasciola.
comp90257_c0	6997	9	164.216	0.26732	0.00162786
comp59846_c0	4888	15356	78.6121	312.551	3.97587
comp95205_c2	11138	56312	33.4949	214.317	6.39851	sp|Q96D21|RHES_HUMAN`Q96D21`Q:71-270,H:7-205`37.86%ID`E:1e-35`RecName: Full=GTP-binding protein Rhes; AltName: Full=Ras homolog enriched in striatum; AltName: Full=Tumor endothelial marker 2; Flags: Precursor;`Eukaryota; Metazoa; Chordata; Craniata; Vertebrata; Euteleostomi; Mammalia; Eutheria; Euarchontoglires; Primates; Haplorrhini; Catarrhini; Hominidae; Homo.
comp83459_c0	10235	964	168.408	20.0742	0.119199
comp60304_c0	15	11289	0.19243	183.283	952.466
comp93943_c0	4	87766	0.0158823	441.027	27768.4	.
comp94350_c0	252	14123	1.82087	129.149	70.927	sp|P86392|VMPA_TITSE`P86392`Q:147-363,H:5-220`27.56%ID`E:6e-16`RecName: Full=Snake venom metalloproteinase antarease; Short=SVMP; EC=3.4.24.-; Flags: Fragments;`Eukaryota; Metazoa; Ecdysozoa; Arthropoda; Chelicerata; Arachnida; Scorpiones; Buthida; Buthoidea; Buthidae; Tityus.
comp97708_c0	53930	1810	127.909	5.43295	0.042475	sp|Q9Y345|SC6A5_HUMAN`Q9Y345`Q:101-704,H:180-760`39.22%ID`E:1e-147`RecName: Full=Sodium- and chloride-dependent glycine transporter 2; Short=GlyT-2; Short=GlyT2; AltName: Full=Solute carrier family 6 member 5;`Eukaryota; Metazoa; Chordata; Craniata; Vertebrata; Euteleostomi; Mammalia; Eutheria; Euarchontoglires; Primates; Haplorrhini; Catarrhini; Hominidae; Homo.
comp97361_c1	7344	36824	33.3725	211.774	6.34576	sp|P35505|FAAA_MOUSE`P35505`Q:1-415,H:1-415`66.99%ID`E:0`RecName: Full=Fumarylacetoacetase; Short=FAA; EC=3.7.1.2; AltName: Full=Beta-diketonase; AltName: Full=Fumarylacetoacetate hydrolase;`Eukaryota; Metazoa; Chordata; Craniata; Vertebrata; Euteleostomi; Mammalia; Eutheria; Euarchontoglires; Glires; Rodentia; Sciurognathi; Muroidea; Muridae; Murinae; Mus; Mus.
comp59957_c0	1924	16392	15.2388	164.31	10.7823	.
comp89439_c0	31	27818	0.164081	186.341	1135.66	sp|Q8WWT9|S13A3_HUMAN`Q8WWT9`Q:27-591,H:16-591`32.13%ID`E:2e-95`RecName: Full=Solute carrier family 13 member 3; AltName: Full=Na(+)/dicarboxylate cotransporter 3; Short=NaDC-3; Short=hNaDC3; AltName: Full=Sodium-dependent high-affinity dicarboxylate transporter 2;`Eukaryota; Metazoa; Chordata; Craniata; Vertebrata; Euteleostomi; Mammalia; Eutheria; Euarchontoglires; Primates; Haplorrhini; Catarr…
comp92574_c0	59227	15135	338.647	109.52	0.323406	sp|Q99LE6|ABCF2_MOUSE`Q99LE6`Q:45-666,H:1-615`70.51%ID`E:0`RecName: Full=ATP-binding cassette sub-family F member 2;`Eukaryota; Metazoa; Chordata; Craniata; Vertebrata; Euteleostomi; Mammalia; Eutheria; Euarchontoglires; Glires; Rodentia; Sciurognathi; Muroidea; Muridae; Murinae; Mus; Mus.
comp60105_c0	0	7484	0	144.098	NA
comp99155_c0	46277	15836	511.338	221.449	0.433077	sp|Q1HQK0|KAD2_AEDAE`Q1HQK0`Q:15-240,H:5-231`65.64%ID`E:6e-108`RecName: Full=Adenylate kinase 2, mitochondrial; Short=AK 2; EC=2.7.4.3; AltName: Full=ATP-AMP transphosphorylase 2;`Eukaryota; Metazoa; Ecdysozoa; Arthropoda; Hexapoda; Insecta; Pterygota; Neoptera; Endopterygota; Diptera; Nematocera; Culicoidea; Culicidae; Culicinae; Aedini; Aedes; Stegomyia.
comp86611_c0	16056	5	214.379	0.0844892	0.00039411
comp87479_c0	127	13885	0.944719	130.716	138.365	sp|O46503|ST1C2_RABIT`O46503`Q:21-327,H:4-290`33.33%ID`E:1e-47`RecName: Full=Sulfotransferase 1C2; Short=ST1C2; Short=rabSULT1C2; EC=2.8.2.-; AltName: Full=Sulfotransferase 1C1;`Eukaryota; Metazoa; Chordata; Craniata; Vertebrata; Euteleostomi; Mammalia; Eutheria; Euarchontoglires; Glires; Lagomorpha; Leporidae; Oryctolagus.
comp97381_c2	76669	34715	944.538	541.255	0.573037	sp|P67985|RL22_PIG`P67985`Q:32-137,H:12-118`71.96%ID`E:1e-40`RecName: Full=60S ribosomal protein L22; AltName: Full=Heparin-binding protein HBp15;`Eukaryota; Metazoa; Chordata; Craniata; Vertebrata; Euteleostomi; Mammalia; Eutheria; Laurasiatheria; Cetartiodactyla; Suina; Suidae; Sus.
comp90848_c0	3322	22444	20.5256	175.502	8.55039
comp84362_c0	31992	5300	220.256	46.1794	0.209662	.
comp91405_c0	57086	15350	350.749	119.36	0.340302	sp|A7SA47|EIF3H_NEMVE`A7SA47`Q:6-335,H:1-328`57.4%ID`E:9e-133`RecName: Full=Eukaryotic translation initiation factor 3 subunit H; Short=eIF3h;`Eukaryota; Metazoa; Cnidaria; Anthozoa; Hexacorallia; Actiniaria; Edwardsiidae; Nematostella.
comp90499_c0	28314	78659	94.9833	333.949	3.51587	sp|Q5R546|ATPA_PONAB`Q5R546`Q:29-554,H:27-552`84.22%ID`E:0`RecName: Full=ATP synthase subunit alpha, mitochondrial; Flags: Precursor;`Eukaryota; Metazoa; Chordata; Craniata; Vertebrata; Euteleostomi; Mammalia; Eutheria; Euarchontoglires; Primates; Haplorrhini; Catarrhini; Hominidae; Pongo.
comp99336_c0	1942	7958	44.7112	231.876	5.18609
comp95360_c1	8192	30996	51.4293	246.27	4.78852	sp|Q5REB0|AATM_PONAB`Q5REB0`Q:28-426,H:32-430`73.43%ID`E:0`RecName: Full=Aspartate aminotransferase, mitochondrial; Short=mAspAT; EC=2.6.1.1; EC=2.6.1.7; AltName: Full=Fatty acid-binding protein; Short=FABP-1; AltName: Full=Glutamate oxaloacetate transaminase 2; AltName: Full=Kynurenine aminotransferase 4; AltName: Full=Kynurenine aminotransferase IV; AltName: Full=Kynurenine--oxoglutarate transa…
comp98257_c1	4882	42698	14.0266	155.256	11.0687	sp|Q8TB22|SPT20_HUMAN`Q8TB22`Q:66-826,H:45-784`48.82%ID`E:0`RecName: Full=Spermatogenesis-associated protein 20; AltName: Full=Sperm-specific protein 411; Short=Ssp411; Flags: Precursor;`Eukaryota; Metazoa; Chordata; Craniata; Vertebrata; Euteleostomi; Mammalia; Eutheria; Euarchontoglires; Primates; Haplorrhini; Catarrhini; Hominidae; Homo.
comp59865_c0	7186	22665	71.4485	285.198	3.99166	sp|Q24117|DYL1_DROME`Q24117`Q:77-165,H:1-89`97.75%ID`E:8e-59`RecName: Full=Dynein light chain 1, cytoplasmic; AltName: Full=8 kDa dynein light chain; AltName: Full=Cut up protein;`Eukaryota; Metazoa; Ecdysozoa; Arthropoda; Hexapoda; Insecta; Pterygota; Neoptera; Endopterygota; Diptera; Brachycera; Muscomorpha; Ephydroidea; Drosophilidae; Drosophila; Sophophora.
comp40432_c0	1501	7561	30.8093	196.411	6.37505
comp99201_c0	37162	11809	428.203	172.206	0.40216	sp|A5A6I3|EIF3F_PANTR`A5A6I3`Q:7-269,H:96-358`57.41%ID`E:2e-108`RecName: Full=Eukaryotic translation initiation factor 3 subunit F; Short=eIF3f; AltName: Full=Deubiquitinating enzyme eIF3f; EC=3.4.19.12; AltName: Full=Eukaryotic translation initiation factor 3 subunit 5; AltName: Full=eIF-3-epsilon; AltName: Full=eIF3 p47;`Eukaryota; Metazoa; Chordata; Craniata; Vertebrata; Euteleostomi; Mammalia…
comp94613_c0	107306	27674	319.602	104.314	0.326387	sp|Q7KZF4|SND1_HUMAN`Q7KZF4`Q:15-895,H:19-910`52.82%ID`E:0`RecName: Full=Staphylococcal nuclease domain-containing protein 1; AltName: Full=100 kDa coactivator; AltName: Full=EBNA2 coactivator p100; AltName: Full=Tudor domain-containing protein 11; AltName: Full=p100 co-activator;`Eukaryota; Metazoa; Chordata; Craniata; Vertebrata; Euteleostomi; Mammalia; Eutheria; Euarchontoglires; Primates; Hap…
comp99855_c0	54	6048	0.862736	122.287	141.744
comp99853_c0	0	5898	0	131.007	NA
comp84597_c0	6438	25158	45.9162	227.079	4.9455	sp|Q8BFR5|EFTU_MOUSE`Q8BFR5`Q:37-449,H:35-448`66.51%ID`E:0`RecName: Full=Elongation factor Tu, mitochondrial; Flags: Precursor;`Eukaryota; Metazoa; Chordata; Craniata; Vertebrata; Euteleostomi; Mammalia; Eutheria; Euarchontoglires; Glires; Rodentia; Sciurognathi; Muroidea; Muridae; Murinae; Mus; Mus.
comp87204_c0	8750	26704	73.2306	282.843	3.86237	sp|Q5XIH7|PHB2_RAT`Q5XIH7`Q:1-290,H:1-287`71.13%ID`E:1e-152`RecName: Full=Prohibitin-2; AltName: Full=B-cell receptor-associated protein BAP37; Short=BAP-37;`Eukaryota; Metazoa; Chordata; Craniata; Vertebrata; Euteleostomi; Mammalia; Eutheria; Euarchontoglires; Glires; Rodentia; Sciurognathi; Muroidea; Muridae; Murinae; Rattus.
comp88917_c0	3550	12861	52.4285	240.38	4.58492
comp94250_c0	125305	41710	446.71	188.184	0.421267
comp87083_c0	8642	150	109.474	2.40476	0.0219666	.
comp97074_c3	60539	9	237.033	0.0445965	0.000188145
comp40333_c0	20877	1869	144.307	16.3498	0.113299	sp|Q96D46|NMD3_HUMAN`Q96D46`Q:16-503,H:15-498`59.1%ID`E:0`RecName: Full=60S ribosomal export protein NMD3; Short=hNMD3;`Eukaryota; Metazoa; Chordata; Craniata; Vertebrata; Euteleostomi; Mammalia; Eutheria; Euarchontoglires; Primates; Haplorrhini; Catarrhini; Hominidae; Homo.
comp97994_c0	24700	5761	274.677	81.079	0.295179	sp|Q5RF84|UB2G2_PONAB`Q5RF84`Q:1-165,H:1-165`84.85%ID`E:1e-103`RecName: Full=Ubiquitin-conjugating enzyme E2 G2; EC=6.3.2.19; AltName: Full=Ubiquitin carrier protein G2; AltName: Full=Ubiquitin-protein ligase G2;`Eukaryota; Metazoa; Chordata; Craniata; Vertebrata; Euteleostomi; Mammalia; Eutheria; Euarchontoglires; Primates; Haplorrhini; Catarrhini; Hominidae; Pongo.
comp100012_c0	0	4508	0	127.24	NA
comp99209_c0	27015	7620	343.293	122.546	0.356973	sp|O60573|IF4E2_HUMAN`O60573`Q:12-182,H:52-222`74.27%ID`E:3e-98`RecName: Full=Eukaryotic translation initiation factor 4E type 2; Short=eIF-4E type 2; Short=eIF4E type 2; AltName: Full=Eukaryotic translation initiation factor 4E homologous protein; AltName: Full=Eukaryotic translation initiation factor 4E-like 3; AltName: Full=eIF4E-like protein 4E-LP; AltName: Full=mRNA cap-binding protein 4EHP;…
comp40213_c0	3772	16107	38.4187	207.621	5.40416	sp|P13086|SUCA_RAT`P13086`Q:29-352,H:21-345`74.77%ID`E:7e-159`RecName: Full=Succinyl-CoA ligase [ADP/GDP-forming] subunit alpha, mitochondrial; EC=6.2.1.4; EC=6.2.1.5; AltName: Full=Succinyl-CoA synthetase subunit alpha; Short=SCS-alpha; Flags: Precursor;`Eukaryota; Metazoa; Chordata; Craniata; Vertebrata; Euteleostomi; Mammalia; Eutheria; Euarchontoglires; Glires; Rodentia; Sciurognathi; Muroide…
comp60094_c0	52	21902	0.266497	142.056	533.047	sp|Q9JLI3|MMEL1_MOUSE`Q9JLI3`Q:68-645,H:151-764`19.39%ID`E:2e-07`RecName: Full=Membrane metallo-endopeptidase-like 1; EC=3.4.24.11; AltName: Full=NEP2(m); AltName: Full=Neprilysin II; Short=NEPII; AltName: Full=Neprilysin-2; Short=NEP2; Short=NL2; AltName: Full=Neprilysin-like 1; Short=NL-1; AltName: Full=Neprilysin-like peptidase; Short=NEPLP; AltName: Full=Soluble secreted endopeptidase; Contai…
comp87359_c0	50717	12458	287.007	89.2222	0.310871	sp|P21573|YBOX1_XENLA`P21573`Q:17-192,H:30-199`55.91%ID`E:6e-48`RecName: Full=Nuclease-sensitive element-binding protein 1; AltName: Full=Y-box transcription factor; AltName: Full=Y-box-binding protein 1; Short=YB-1;`Eukaryota; Metazoa; Chordata; Craniata; Vertebrata; Euteleostomi; Amphibia; Batrachia; Anura; Pipoidea; Pipidae; Xenopodinae; Xenopus; Xenopus.
comp60120_c0	5091	23661	32.952	193.82	5.88187	sp|Q63081|PDIA6_RAT`Q63081`Q:1-428,H:1-437`55.88%ID`E:9e-172`RecName: Full=Protein disulfide-isomerase A6; EC=5.3.4.1; AltName: Full=Calcium-binding protein 1; Short=CaBP1; AltName: Full=Protein disulfide isomerase P5; AltName: Full=Thioredoxin domain-containing protein 7; Flags: Precursor;`Eukaryota; Metazoa; Chordata; Craniata; Vertebrata; Euteleostomi; Mammalia; Eutheria; Euarchontoglires; Gli…
comp87359_c1	12500	2973	274.236	82.5456	0.301002
comp99362_c0	5929	246	112.366	5.90028	0.0525096
comp93744_c2	7662	213	106.776	3.75663	0.0351822
comp90370_c0	0	7318	0	121.515	NA
comp97964_c16	31856	92374	77.1106	282.981	3.66981	sp|P13607|ATNA_DROME`P13607`Q:3-1034,H:9-1041`81.03%ID`E:0`RecName: Full=Sodium/potassium-transporting ATPase subunit alpha; Short=Na(+)/K(+) ATPase alpha subunit; EC=3.6.3.9; AltName: Full=Sodium pump subunit alpha;`Eukaryota; Metazoa; Ecdysozoa; Arthropoda; Hexapoda; Insecta; Pterygota; Neoptera; Endopterygota; Diptera; Brachycera; Muscomorpha; Ephydroidea; Drosophilidae; Drosophila; Sophophora.
comp84652_c0	1553	8114	26.4518	174.906	6.61224	sp|O43181|NDUS4_HUMAN`O43181`Q:67-190,H:52-175`71.77%ID`E:5e-62`RecName: Full=NADH dehydrogenase [ubiquinone] iron-sulfur protein 4, mitochondrial; AltName: Full=Complex I-18 kDa; Short=CI-18 kDa; AltName: Full=Complex I-AQDQ; Short=CI-AQDQ; AltName: Full=NADH-ubiquinone oxidoreductase 18 kDa subunit; Flags: Precursor;`Eukaryota; Metazoa; Chordata; Craniata; Vertebrata; Euteleostomi; Mammalia; Eu…
comp60329_c0	6141	23124	45.8785	218.634	4.76551	sp|Q91YT0|NDUV1_MOUSE`Q91YT0`Q:29-488,H:8-459`82.61%ID`E:0`RecName: Full=NADH dehydrogenase [ubiquinone] flavoprotein 1, mitochondrial; EC=1.6.5.3; EC=1.6.99.3; AltName: Full=Complex I-51kD; Short=CI-51kD; AltName: Full=NADH-ubiquinone oxidoreductase 51 kDa subunit; Flags: Precursor;`Eukaryota; Metazoa; Chordata; Craniata; Vertebrata; Euteleostomi; Mammalia; Eutheria; Euarchontoglires; Glires; Ro…
comp98281_c8	3152	30396	10.8196	132.046	12.2044
comp96896_c0	14464	45612	63.3729	252.918	3.99095	sp|Q4R4T0|RPN1_MACFA`Q4R4T0`Q:28-599,H:31-607`48.96%ID`E:0`RecName: Full=Dolichyl-diphosphooligosaccharide--protein glycosyltransferase subunit 1; EC=2.4.99.18; AltName: Full=Dolichyl-diphosphooligosaccharide--protein glycosyltransferase 67 kDa subunit; AltName: Full=Ribophorin I; Short=RPN-I; AltName: Full=Ribophorin-1; Flags: Precursor;`Eukaryota; Metazoa; Chordata; Craniata; Vertebrata; Eutele…
comp82232_c0	5320	12798	113.627	345.937	3.0445
comp84272_c0	57904	11203	212.045	51.9204	0.244856
comp98281_c4	534	25008	1.77369	105.124	59.2684	sp|Q9Z0Z5|S13A3_RAT`Q9Z0Z5`Q:30-588,H:30-593`33.68%ID`E:1e-97`RecName: Full=Solute carrier family 13 member 3; AltName: Full=Na(+)/dicarboxylate cotransporter 3; Short=NaDC-3; Short=rNaDC3; AltName: Full=Sodium-dependent high-affinity dicarboxylate transporter 2;`Eukaryota; Metazoa; Chordata; Craniata; Vertebrata; Euteleostomi; Mammalia; Eutheria; Euarchontoglires; Glires; Rodentia; Sciurognathi;…
comp88969_c0	26958	5935	237.777	66.2504	0.278624	sp|Q6P316|S2540_XENTR`Q6P316`Q:6-336,H:13-336`58.16%ID`E:9e-134`RecName: Full=Solute carrier family 25 member 40;`Eukaryota; Metazoa; Chordata; Craniata; Vertebrata; Euteleostomi; Amphibia; Batrachia; Anura; Pipoidea; Pipidae; Xenopodinae; Xenopus; Silurana.
comp83927_c0	1845	26491	6.36021	115.574	18.1713	sp|Q3T0D6|LEG4_BOVIN`Q3T0D6`Q:22-298,H:14-332`32.72%ID`E:2e-48`RecName: Full=Galectin-4; Short=Gal-4;`Eukaryota; Metazoa; Chordata; Craniata; Vertebrata; Euteleostomi; Mammalia; Eutheria; Laurasiatheria; Cetartiodactyla; Ruminantia; Pecora; Bovidae; Bovinae; Bos.
comp91608_c0	43114	4961	146.54	21.3399	0.145625	sp|O14775|GBB5_HUMAN`O14775`Q:54-433,H:25-395`66.49%ID`E:0`RecName: Full=Guanine nucleotide-binding protein subunit beta-5; AltName: Full=Gbeta5; AltName: Full=Transducin beta chain 5;`Eukaryota; Metazoa; Chordata; Craniata; Vertebrata; Euteleostomi; Mammalia; Eutheria; Euarchontoglires; Primates; Haplorrhini; Catarrhini; Hominidae; Homo.
comp88866_c2	27586	68060	104.398	325.972	3.1224	sp|O02649|CH60_DROME`O02649`Q:1-550,H:1-549`80.4%ID`E:0`RecName: Full=60 kDa heat shock protein, mitochondrial; AltName: Full=60 kDa chaperonin; AltName: Full=CPN60; AltName: Full=Heat shock protein 60; Short=HSP-60; AltName: Full=Hsp60; AltName: Full=Mitochondrial matrix protein P1; Flags: Precursor;`Eukaryota; Metazoa; Ecdysozoa; Arthropoda; Hexapoda; Insecta; Pterygota; Neoptera; Endopterygota…
comp99956_c0	0	5875	0	113.546	NA
comp89281_c0	3667	16681	31.3397	180.422	5.757	.
comp93676_c0	26870	74947	78.7137	277.857	3.52998	sp|O01666|ATPG_DROME`O01666`Q:5-293,H:3-296`62.96%ID`E:7e-129`RecName: Full=ATP synthase subunit gamma, mitochondrial; AltName: Full=F-ATPase gamma subunit; Flags: Precursor;`Eukaryota; Metazoa; Ecdysozoa; Arthropoda; Hexapoda; Insecta; Pterygota; Neoptera; Endopterygota; Diptera; Brachycera; Muscomorpha; Ephydroidea; Drosophilidae; Drosophila; Sophophora.
comp90744_c0	0	6096	0	112.974	NA
comp90481_c0	8	8996	0.11047	157.213	1423.13
comp83379_c0	4686	20560	33.0703	183.63	5.55272	sp|O97580|SUCB1_PIG`O97580`Q:62-438,H:49-425`68.17%ID`E:0`RecName: Full=Succinyl-CoA ligase [ADP-forming] subunit beta, mitochondrial; EC=6.2.1.5; AltName: Full=ATP-specific succinyl-CoA synthetase subunit beta; AltName: Full=Succinyl-CoA synthetase beta-A chain; Short=SCS-betaA; Flags: Precursor; Fragment;`Eukaryota; Metazoa; Chordata; Craniata; Vertebrata; Euteleostomi; Mammalia; Eutheria; Laur…
comp90419_c0	2881	12388	34.2055	186.14	5.44181	sp|Q5ZJF4|PRDX6_CHICK`Q5ZJF4`Q:53-271,H:1-220`64.09%ID`E:4e-95`RecName: Full=Peroxiredoxin-6; EC=1.11.1.15;`Eukaryota; Metazoa; Chordata; Craniata; Vertebrata; Euteleostomi; Archosauria; Dinosauria; Saurischia; Theropoda; Coelurosauria; Aves; Neognathae; Galliformes; Phasianidae; Phasianinae; Gallus.
comp83572_c0	17018	3146	195.905	45.8333	0.233957	.
comp99350_c0	5421	13668	97.1149	309.882	3.19088	sp|Q9N2W7|NDUAC_CAEEL`Q9N2W7`Q:1-136,H:3-139`46.72%ID`E:8e-41`RecName: Full=Probable NADH dehydrogenase [ubiquinone] 1 alpha subcomplex subunit 12; AltName: Full=NADH-ubiquinone oxidoreductase 17.0 kDa subunit;`Eukaryota; Metazoa; Ecdysozoa; Nematoda; Chromadorea; Rhabditida; Rhabditoidea; Rhabditidae; Peloderinae; Caenorhabditis.
comp60042_c0	13597	29263	142.689	388.643	2.72371	sp|P62154|CALM_LOCMI`P62154`Q:1-149,H:1-149`100%ID`E:8e-103`RecName: Full=Calmodulin; Short=CaM;`Eukaryota; Metazoa; Ecdysozoa; Arthropoda; Hexapoda; Insecta; Pterygota; Neoptera; Orthopteroidea; Orthoptera; Caelifera; Acridomorpha; Acridoidea; Acrididae; Oedipodinae; Locusta.
comp91557_c0	14438	82	101.01	0.726031	0.00718773
comp59871_c0	51705	10218	205.838	51.4808	0.250103	sp|Q4R6X7|UBP16_MACFA`Q4R6X7`Q:24-397,H:13-400`35.98%ID`E:2e-61`RecName: Full=Ubiquitin carboxyl-terminal hydrolase 16; EC=3.4.19.12; AltName: Full=Deubiquitinating enzyme 16; AltName: Full=Ubiquitin thioesterase 16; AltName: Full=Ubiquitin-specific-processing protease 16;`Eukaryota; Metazoa; Chordata; Craniata; Vertebrata; Euteleostomi; Mammalia; Eutheria; Euarchontoglires; Primates; Haplorrhini…
comp40231_c0	1384	7234	24.2907	160.682	6.61497
comp87456_c0	2074	14227	16.0285	139.15	8.6814	sp|Q9VXK0|NIPSN_DROME`Q9VXK0`Q:51-307,H:14-271`53.26%ID`E:5e-92`RecName: Full=Protein NipSnap;`Eukaryota; Metazoa; Ecdysozoa; Arthropoda; Hexapoda; Insecta; Pterygota; Neoptera; Endopterygota; Diptera; Brachycera; Muscomorpha; Ephydroidea; Drosophilidae; Drosophila; Sophophora.
comp92699_c2	2406	21400	11.1594	125.616	11.2565	sp|Q2KIA4|SCD5_BOVIN`Q2KIA4`Q:18-307,H:46-334`61.03%ID`E:1e-133`RecName: Full=Stearoyl-CoA desaturase 5; EC=1.14.19.1; AltName: Full=Acyl-CoA-desaturase 4; AltName: Full=Stearoyl-CoA 9-desaturase;`Eukaryota; Metazoa; Chordata; Craniata; Vertebrata; Euteleostomi; Mammalia; Eutheria; Laurasiatheria; Cetartiodactyla; Ruminantia; Pecora; Bovidae; Bovinae; Bos.
comp93298_c1	14709	196	94.6491	1.59615	0.0168639	.
comp40283_c0	7967	24086	64.4075	246.429	3.82609	sp|P91929|NDUAA_DROME`P91929`Q:4-398,H:8-400`42.32%ID`E:2e-101`RecName: Full=NADH dehydrogenase [ubiquinone] 1 alpha subcomplex subunit 10, mitochondrial; AltName: Full=Complex I-42kD; Short=CI-42kD; AltName: Full=NADH-ubiquinone oxidoreductase 42 kDa subunit; Flags: Precursor;`Eukaryota; Metazoa; Ecdysozoa; Arthropoda; Hexapoda; Insecta; Pterygota; Neoptera; Endopterygota; Diptera; Brachycera; M…
comp92796_c0	74796	27663	467.147	218.655	0.468065	.
comp78713_c0	1	8369	0.0239807	253.992	10591.5
comp60225_c0	17660	4108	236.579	69.6467	0.294391	sp|Q6DGP2|SYF2_DANRE`Q6DGP2`Q:8-227,H:19-238`64.09%ID`E:1e-96`RecName: Full=Pre-mRNA-splicing factor syf2;`Eukaryota; Metazoa; Chordata; Craniata; Vertebrata; Euteleostomi; Actinopterygii; Neopterygii; Teleostei; Ostariophysi; Cypriniformes; Cyprinidae; Danio.
comp60250_c0	31447	7559	245.065	74.5507	0.304208	sp|O44081|DKC1_DROME`O44081`Q:24-445,H:25-460`67.66%ID`E:0`RecName: Full=H/ACA ribonucleoprotein complex subunit 4; EC=5.4.99.-; AltName: Full=Nucleolar protein AT band 60B; AltName: Full=Protein minifly;`Eukaryota; Metazoa; Ecdysozoa; Arthropoda; Hexapoda; Insecta; Pterygota; Neoptera; Endopterygota; Diptera; Brachycera; Muscomorpha; Ephydroidea; Drosophilidae; Drosophila; Sophophora.
comp99240_c0	7433	16514	128.41	361.054	2.81173	sp|P62958|HINT1_BOVIN`P62958`Q:1-126,H:1-126`61.11%ID`E:5e-54`RecName: Full=Histidine triad nucleotide-binding protein 1; EC=3.-.-.-; AltName: Full=17 kDa inhibitor of protein kinase C; AltName: Full=Adenosine 5'-monophosphoramidase; AltName: Full=Protein kinase C inhibitor 1; AltName: Full=Protein kinase C-interacting protein 1; Short=PKCI-1;`Eukaryota; Metazoa; Chordata; Craniata; Vertebrata; E…
comp100410_c0	0	5288	0	107.488	NA
comp96184_c2	3347	12221	44.0098	203.369	4.621
comp99236_c0	7024	16067	118.637	343.442	2.89491
comp93579_c0	7280	146	93.4916	2.3729	0.0253809
comp60240_c0	4688	23887	24.7376	159.521	6.44851
comp84094_c0	125466	60990	909.291	559.397	0.615202	sp|Q7ZY81|NPL1B_XENLA`Q7ZY81`Q:33-347,H:32-344`59.37%ID`E:3e-121`RecName: Full=Nucleosome assembly protein 1-like 1-B; Short=xNAP1L-B; AltName: Full=Nucleosome assembly protein 1; Short=NAP1; Short=xNAP-1;`Eukaryota; Metazoa; Chordata; Craniata; Vertebrata; Euteleostomi; Amphibia; Batrachia; Anura; Pipoidea; Pipidae; Xenopodinae; Xenopus; Xenopus.
comp97914_c4	1475	27303	4.39641	102.992	23.4263	sp|Q9Y2S2|CRYL1_HUMAN`Q9Y2S2`Q:4-310,H:7-315`54.69%ID`E:2e-123`RecName: Full=Lambda-crystallin homolog; EC=1.1.1.45; AltName: Full=L-gulonate 3-dehydrogenase; Short=Gul3DH;`Eukaryota; Metazoa; Chordata; Craniata; Vertebrata; Euteleostomi; Mammalia; Eutheria; Euarchontoglires; Primates; Haplorrhini; Catarrhini; Hominidae; Homo.
comp98929_c2	20	6539	0.28033	115.994	413.777
comp95246_c3	237	10893	1.65521	96.2801	58.168
comp96609_c1	12419	59867	26.5111	161.738	6.10079
comp59887_c0	12186	26288	134.16	366.272	2.73012	sp|P21914|DHSB_DROME`P21914`Q:26-314,H:12-294`67.01%ID`E:7e-145`RecName: Full=Succinate dehydrogenase [ubiquinone] iron-sulfur subunit, mitochondrial; EC=1.3.5.1; AltName: Full=Iron-sulfur subunit of complex II; Short=Ip; Flags: Precursor;`Eukaryota; Metazoa; Ecdysozoa; Arthropoda; Hexapoda; Insecta; Pterygota; Neoptera; Endopterygota; Diptera; Brachycera; Muscomorpha; Ephydroidea; Drosophilidae;…
comp97403_c3	25862	3981	160.366	31.2412	0.194812	sp|Q6GL69|MK67I_XENTR`Q6GL69`Q:46-186,H:41-181`46.15%ID`E:1e-35`RecName: Full=MKI67 FHA domain-interacting nucleolar phosphoprotein-like;`Eukaryota; Metazoa; Chordata; Craniata; Vertebrata; Euteleostomi; Amphibia; Batrachia; Anura; Pipoidea; Pipidae; Xenopodinae; Xenopus; Silurana.
comp97391_c1	8	13341	0.07563	159.616	2110.49
comp84371_c0	4337	18367	32.6427	174.953	5.35962	sp|Q641Y2|NDUS2_RAT`Q641Y2`Q:27-486,H:15-463`71.15%ID`E:0`RecName: Full=NADH dehydrogenase [ubiquinone] iron-sulfur protein 2, mitochondrial; EC=1.6.5.3; EC=1.6.99.3; AltName: Full=Complex I-49kD; Short=CI-49kD; AltName: Full=NADH-ubiquinone oxidoreductase 49 kDa subunit; Flags: Precursor;`Eukaryota; Metazoa; Chordata; Craniata; Vertebrata; Euteleostomi; Mammalia; Eutheria; Euarchontoglires; Glir…
comp95205_c7	83324	17760	206.905	55.8121	0.269748	sp|P15170|ERF3A_HUMAN`P15170`Q:135-562,H:70-495`75.7%ID`E:0`RecName: Full=Eukaryotic peptide chain release factor GTP-binding subunit ERF3A; Short=Eukaryotic peptide chain release factor subunit 3a; Short=eRF3a; AltName: Full=G1 to S phase transition protein 1 homolog;`Eukaryota; Metazoa; Chordata; Craniata; Vertebrata; Euteleostomi; Mammalia; Eutheria; Euarchontoglires; Primates; Haplorrhini; Ca…
comp94296_c0	2034	13261	16.2482	134.065	8.25107	sp|P30043|BLVRB_HUMAN`P30043`Q:37-237,H:3-202`52.22%ID`E:4e-67`RecName: Full=Flavin reductase (NADPH); Short=FR; EC=1.5.1.30; AltName: Full=Biliverdin reductase B; Short=BVR-B; EC=1.3.1.24; AltName: Full=Biliverdin-IX beta-reductase; AltName: Full=Green heme-binding protein; Short=GHBP; AltName: Full=NADPH-dependent diaphorase; AltName: Full=NADPH-flavin reductase; Short=FLR;`Eukaryota; Metazoa; …
comp40112_c0	0	4386	0	99.7349	NA
comp99781_c0	4485	11	102.48	0.318094	0.00310395
comp99088_c0	58586	17653	303.461	115.721	0.381338
comp97815_c6	28215	44153	342.719	678.74	1.98046	sp|Q94516|AT5F1_DROME`Q94516`Q:60-263,H:34-237`56.37%ID`E:2e-79`RecName: Full=ATP synthase subunit b, mitochondrial; Short=ATPase subunit b; AltName: Full=FO-ATP synthase subunit b; Flags: Precursor;`Eukaryota; Metazoa; Ecdysozoa; Arthropoda; Hexapoda; Insecta; Pterygota; Neoptera; Endopterygota; Diptera; Brachycera; Muscomorpha; Ephydroidea; Drosophilidae; Drosophila; Sophophora.
comp88846_c0	88926	50021	1491.57	1061.83	0.711883
comp89317_c1	3	7555	0.0529603	168.791	3187.12
comp87201_c0	7717	386	96.6441	6.11785	0.063303
comp40238_c0	2	6797	0.0421226	181.171	4301.03
comp60338_c0	1322	6823	22.2977	145.643	6.53174
comp87277_c0	42	4968	0.631055	94.468	149.699
comp91533_c0	824	7712	9.36102	110.879	11.8447	.
comp84671_c0	2460	12073	23.9672	148.861	6.21105	sp|Q5R8Z6|MCFD2_PONAB`Q5R8Z6`Q:1-148,H:3-144`33.55%ID`E:5e-13`RecName: Full=Multiple coagulation factor deficiency protein 2 homolog; Flags: Precursor;`Eukaryota; Metazoa; Chordata; Craniata; Vertebrata; Euteleostomi; Mammalia; Eutheria; Euarchontoglires; Primates; Haplorrhini; Catarrhini; Hominidae; Pongo.
comp84421_c0	2655	11683	28.7334	160.016	5.56897	sp|P0CB97|NDUS8_PONAB`P0CB97`Q:20-206,H:24-210`80.21%ID`E:2e-107`RecName: Full=NADH dehydrogenase [ubiquinone] iron-sulfur protein 8, mitochondrial; EC=1.6.5.3; EC=1.6.99.3; AltName: Full=Complex I-23kD; Short=CI-23kD; AltName: Full=NADH-ubiquinone oxidoreductase 23 kDa subunit; Flags: Precursor;`Eukaryota; Metazoa; Chordata; Craniata; Vertebrata; Euteleostomi; Mammalia; Eutheria; Euarchontoglire…
comp60933_c0	552	5022	9.6882	111.549	11.5139
comp99526_c0	1614	6825	30.6844	164.211	5.35161	sp|P81748|MIFH_TRITR`P81748`Q:1-114,H:1-114`52.63%ID`E:2e-38`RecName: Full=Macrophage migration inhibitory factor homolog; Short=MIF; EC=5.3.2.1; AltName: Full=L-dopachrome isomerase; AltName: Full=L-dopachrome tautomerase; EC=5.3.3.12; AltName: Full=Phenylpyruvate tautomerase;`Eukaryota; Metazoa; Ecdysozoa; Nematoda; Enoplea; Trichocephalida; Trichuridae; Trichuris.
comp87241_c0	0	5478	0	95.7328	NA
comp84960_c1	0	8350	0	95.575	NA
comp88695_c0	988	6367	15.5793	127.061	8.15573
comp100303_c0	0	4696	0	95.2017	NA
comp93808_c6	129546	22441	161.719	35.4539	0.219232	sp|O14795|UN13B_HUMAN`O14795`Q:4-931,H:642-1588`70.09%ID`E:0`RecName: Full=Protein unc-13 homolog B; AltName: Full=Munc13-2; Short=munc13;`Eukaryota; Metazoa; Chordata; Craniata; Vertebrata; Euteleostomi; Mammalia; Eutheria; Euarchontoglires; Primates; Haplorrhini; Catarrhini; Hominidae; Homo.
comp82618_c0	2222	7648	44.1855	192.473	4.35601
comp96467_c1	4753	19357	32.3553	166.763	5.15413	sp|O43657|TSN6_HUMAN`O43657`Q:2-242,H:5-245`33.88%ID`E:6e-51`RecName: Full=Tetraspanin-6; Short=Tspan-6; AltName: Full=A15 homolog; AltName: Full=Putative NF-kappa-B-activating protein 321; AltName: Full=T245 protein; AltName: Full=Tetraspanin TM4-D; AltName: Full=Transmembrane 4 superfamily member 6;`Eukaryota; Metazoa; Chordata; Craniata; Vertebrata; Euteleostomi; Mammalia; Eutheria; Euarchonto…
comp99608_c0	15180	2501	154.612	32.2382	0.20851	sp|Q6XIP0|NHP2_DROYA`Q6XIP0`Q:59-181,H:26-148`57.72%ID`E:8e-45`RecName: Full=H/ACA ribonucleoprotein complex subunit 2-like protein; AltName: Full=H/ACA snoRNP protein NHP2;`Eukaryota; Metazoa; Ecdysozoa; Arthropoda; Hexapoda; Insecta; Pterygota; Neoptera; Endopterygota; Diptera; Brachycera; Muscomorpha; Ephydroidea; Drosophilidae; Drosophila; Sophophora.
comp99382_c0	3270	9410	62.659	228.197	3.64189	sp|Q9VZD5|RT06_DROME`Q9VZD5`Q:1-138,H:1-138`40.58%ID`E:1e-32`RecName: Full=Probable 28S ribosomal protein S6, mitochondrial; Short=MRP-S6; Short=S6mt;`Eukaryota; Metazoa; Ecdysozoa; Arthropoda; Hexapoda; Insecta; Pterygota; Neoptera; Endopterygota; Diptera; Brachycera; Muscomorpha; Ephydroidea; Drosophilidae; Drosophila; Sophophora.
comp84209_c1	890	7941	9.70128	109.547	11.292	sp|Q24400|MLP2_DROME`Q24400`Q:1-89,H:1-90`67.78%ID`E:4e-33`RecName: Full=Muscle LIM protein Mlp84B;`Eukaryota; Metazoa; Ecdysozoa; Arthropoda; Hexapoda; Insecta; Pterygota; Neoptera; Endopterygota; Diptera; Brachycera; Muscomorpha; Ephydroidea; Drosophilidae; Drosophila; Sophophora.
comp98404_c1	14	6325	0.193322	110.535	571.765
comp40260_c0	29025	4605	148.5	29.8174	0.20079	sp|Q9BVS4|RIOK2_HUMAN`Q9BVS4`Q:1-537,H:1-551`49.12%ID`E:0`RecName: Full=Serine/threonine-protein kinase RIO2; EC=2.7.11.1; AltName: Full=RIO kinase 2;`Eukaryota; Metazoa; Chordata; Craniata; Vertebrata; Euteleostomi; Mammalia; Eutheria; Euarchontoglires; Primates; Haplorrhini; Catarrhini; Hominidae; Homo.
comp99136_c0	23754	38690	280.651	578.513	2.06133	sp|Q69BJ9|UCRI_AOTAZ`Q69BJ9`Q:1-273,H:1-274`57.6%ID`E:2e-110`RecName: Full=Cytochrome b-c1 complex subunit Rieske, mitochondrial; EC=1.10.2.2; AltName: Full=Complex III subunit 5; AltName: Full=Cytochrome b-c1 complex subunit 5; AltName: Full=Rieske iron-sulfur protein; Short=RISP; AltName: Full=Ubiquinol-cytochrome c reductase iron-sulfur subunit; Contains: RecName: Full=Cytochrome b-c1 complex …
comp96323_c0	5682	38338	14.1848	121.126	8.53913	sp|A7YWE4|AL4A1_BOVIN`A7YWE4`Q:88-624,H:27-562`57.81%ID`E:0`RecName: Full=Delta-1-pyrroline-5-carboxylate dehydrogenase, mitochondrial; Short=P5C dehydrogenase; EC=1.5.1.12; AltName: Full=Aldehyde dehydrogenase family 4 member A1; Flags: Precursor;`Eukaryota; Metazoa; Chordata; Craniata; Vertebrata; Euteleostomi; Mammalia; Eutheria; Laurasiatheria; Cetartiodactyla; Ruminantia; Pecora; Bovidae; Bo…
comp40204_c0	4077	21083	21.1812	138.621	6.54451	sp|Q5RA22|5NTC_PONAB`Q5RA22`Q:22-550,H:12-548`58.55%ID`E:0`RecName: Full=Cytosolic purine 5'-nucleotidase; EC=3.1.3.5; AltName: Full=Cytosolic 5'-nucleotidase II;`Eukaryota; Metazoa; Chordata; Craniata; Vertebrata; Euteleostomi; Mammalia; Eutheria; Euarchontoglires; Primates; Haplorrhini; Catarrhini; Hominidae; Pongo.
comp94632_c0	326	8730	2.57867	87.3931	33.8908	sp|P86392|VMPA_TITSE`P86392`Q:184-383,H:7-220`25%ID`E:4e-09`RecName: Full=Snake venom metalloproteinase antarease; Short=SVMP; EC=3.4.24.-; Flags: Fragments;`Eukaryota; Metazoa; Ecdysozoa; Arthropoda; Chelicerata; Arachnida; Scorpiones; Buthida; Buthoidea; Buthidae; Tityus.
comp94742_c0	98	25090	0.306114	99.1844	324.011
comp98199_c1	172885	58258	339.277	144.69	0.426465
comp79667_c0	4345	11550	72.6782	244.502	3.36417	sp|P83941|ELOC_RAT`P83941`Q:9-117,H:4-112`93.58%ID`E:5e-71`RecName: Full=Transcription elongation factor B polypeptide 1; AltName: Full=Elongin 15 kDa subunit; AltName: Full=Elongin-C; Short=EloC; AltName: Full=RNA polymerase II transcription factor SIII subunit C; AltName: Full=SIII p15; AltName: Full=Stromal membrane-associated protein SMAP1B homolog;`Eukaryota; Metazoa; Chordata; Craniata; Ver…
comp92968_c0	3	12107	0.034967	178.591	5107.41	.
comp100667_c0	0	3783	0	91.1628	NA
comp96048_c0	71591	10785	140.607	26.8074	0.190654	.
comp87392_c0	72623	26183	375.206	171.199	0.456279	sp|P55884|EIF3B_HUMAN`P55884`Q:25-712,H:145-810`60.03%ID`E:0`RecName: Full=Eukaryotic translation initiation factor 3 subunit B; Short=eIF3b; AltName: Full=Eukaryotic translation initiation factor 3 subunit 9; AltName: Full=Prt1 homolog; Short=hPrt1; AltName: Full=eIF-3-eta; AltName: Full=eIF3 p110; AltName: Full=eIF3 p116;`Eukaryota; Metazoa; Chordata; Craniata; Vertebrata; Euteleostomi; Mammali…
comp92220_c0	9399	133	78.7711	1.41066	0.0179083
comp99882_c0	9	8348	0.103605	121.62	1173.88
comp93430_c0	5590	20937	35.369	167.653	4.7401	sp|P00727|AMPL_BOVIN`P00727`Q:32-521,H:28-516`54.67%ID`E:0`RecName: Full=Cytosol aminopeptidase; EC=3.4.11.1; AltName: Full=Leucine aminopeptidase 3; Short=LAP-3; AltName: Full=Leucyl aminopeptidase; AltName: Full=Peptidase S; AltName: Full=Proline aminopeptidase; EC=3.4.11.5; AltName: Full=Prolyl aminopeptidase;`Eukaryota; Metazoa; Chordata; Craniata; Vertebrata; Euteleostomi; Mammalia; Eutheria…
comp80722_c0	966	6660	13.1888	115.077	8.72534
comp40224_c0	2377	8113	41.9622	181.257	4.31954
comp40306_c0	14647	2083	131.294	23.6305	0.179981	sp|Q5RBB3|NOB1_PONAB`Q5RBB3`Q:36-401,H:2-405`44.25%ID`E:7e-109`RecName: Full=RNA-binding protein NOB1;`Eukaryota; Metazoa; Chordata; Craniata; Vertebrata; Euteleostomi; Mammalia; Eutheria; Euarchontoglires; Primates; Haplorrhini; Catarrhini; Hominidae; Pongo.
comp88819_c1	367	5284	4.99939	91.096	18.2214	sp|P06604|TBA2_DROME`P06604`Q:1-158,H:1-158`91.77%ID`E:9e-93`RecName: Full=Tubulin alpha-2 chain;`Eukaryota; Metazoa; Ecdysozoa; Arthropoda; Hexapoda; Insecta; Pterygota; Neoptera; Endopterygota; Diptera; Brachycera; Muscomorpha; Ephydroidea; Drosophilidae; Drosophila; Sophophora.
comp99636_c0	2375	8313	39.8916	176.71	4.42975
comp90253_c0	24776	4163	146.792	31.215	0.212648	sp|Q15061|WDR43_HUMAN`Q15061`Q:13-551,H:25-579`37.79%ID`E:6e-117`RecName: Full=WD repeat-containing protein 43;`Eukaryota; Metazoa; Chordata; Craniata; Vertebrata; Euteleostomi; Mammalia; Eutheria; Euarchontoglires; Primates; Haplorrhini; Catarrhini; Hominidae; Homo.
comp59883_c0	70299	18552	226.963	75.8022	0.333985	sp|Q6IQP3|CALUA_DANRE`Q6IQP3`Q:76-335,H:54-305`34.72%ID`E:2e-42`RecName: Full=Calumenin-A; Flags: Precursor;`Eukaryota; Metazoa; Chordata; Craniata; Vertebrata; Euteleostomi; Actinopterygii; Neopterygii; Teleostei; Ostariophysi; Cypriniformes; Cyprinidae; Danio.
comp59860_c0	3331	13855	29.0002	152.657	5.26401
comp40296_c0	58739	16123	237.749	82.5891	0.34738	sp|Q07837|SLC31_HUMAN`Q07837`Q:52-597,H:53-649`25.97%ID`E:2e-50`RecName: Full=Neutral and basic amino acid transport protein rBAT; Short=NBAT; AltName: Full=B(0,+)-type amino acid transport protein; AltName: Full=D2h;`Eukaryota; Metazoa; Chordata; Craniata; Vertebrata; Euteleostomi; Mammalia; Eutheria; Euarchontoglires; Primates; Haplorrhini; Catarrhini; Hominidae; Homo.
comp89439_c1	5	5424	0.0895729	122.973	1372.89
comp85482_c0	10	8301	0.110193	115.763	1050.55	.
comp87304_c0	13355	1866	126.353	22.3429	0.176829	sp|Q9U8W8|TL5A_TACTR`Q9U8W8`Q:62-283,H:69-285`41.7%ID`E:6e-54`RecName: Full=Techylectin-5A; Flags: Precursor;`Eukaryota; Metazoa; Ecdysozoa; Arthropoda; Chelicerata; Merostomata; Xiphosura; Limulidae; Tachypleus.
comp40585_c0	0	4836	0	85.0955	NA
comp96748_c6	48134	137088	58.4376	210.632	3.6044	sp|Q7Z429|LFG1_HUMAN`Q7Z429`Q:4-346,H:40-368`42.49%ID`E:6e-75`RecName: Full=Protein lifeguard 1; AltName: Full=Glutamate [NMDA] receptor-associated protein 1; AltName: Full=NMDA receptor glutamate-binding subunit; AltName: Full=Putative MAPK-activating protein PM02; AltName: Full=Transmembrane BAX inhibitor motif-containing protein 3;`Eukaryota; Metazoa; Chordata; Craniata; Vertebrata; Euteleosto…
comp40300_c0	6439	22806	37.7983	169.429	4.48245	sp|Q8BTV1|TUSC3_MOUSE`Q8BTV1`Q:24-330,H:39-347`66.67%ID`E:1e-143`RecName: Full=Tumor suppressor candidate 3; AltName: Full=Magnesium uptake/transporter TUSC3; AltName: Full=Protein N33; Flags: Precursor;`Eukaryota; Metazoa; Chordata; Craniata; Vertebrata; Euteleostomi; Mammalia; Eutheria; Euarchontoglires; Glires; Rodentia; Sciurognathi; Muroidea; Muridae; Murinae; Mus; Mus.
comp40687_c0	11216	28290	76.3511	243.722	3.19213	sp|Q94519|ACPM_DROME`Q94519`Q:26-157,H:21-152`59.09%ID`E:2e-46`RecName: Full=Acyl carrier protein, mitochondrial; Short=ACP; AltName: Full=NADH-ubiquinone oxidoreductase 9.6 kDa subunit; AltName: Full=NADH-ubiquinone oxidoreductase acyl-carrier subunit; Flags: Precursor;`Eukaryota; Metazoa; Ecdysozoa; Arthropoda; Hexapoda; Insecta; Pterygota; Neoptera; Endopterygota; Diptera; Brachycera; Muscomor…
comp93208_c0	4	9473	0.0484895	145.332	2997.18
comp40094_c0	4740	58	75.4305	1.1681	0.0154858
comp59712_c0	0	3975	0	84.1467	NA
comp84582_c0	49	7693	0.427831	85.0076	198.694
comp60159_c0	1438	5580	31.3211	153.815	4.91089
comp90292_c1	3265	18546	16.6344	119.58	7.18873	sp|O13035|SAP_CHICK`O13035`Q:2-162,H:325-481`35.4%ID`E:1e-25`RecName: Full=Proactivator polypeptide; Contains: RecName: Full=Saposin-A; Contains: RecName: Full=Saposin-B; Contains: RecName: Full=Saposin-C; Contains: RecName: Full=Saposin-D; Flags: Precursor;`Eukaryota; Metazoa; Chordata; Craniata; Vertebrata; Euteleostomi; Archosauria; Dinosauria; Saurischia; Theropoda; Coelurosauria; Aves; Neogn…
comp59501_c0	1127	5862	19.0087	125.129	6.58275
comp84308_c0	3171	8888	58.8982	208.927	3.54726	sp|B0FWK4|SPCS1_PIG`B0FWK4`Q:11-101,H:5-94`47.25%ID`E:4e-25`RecName: Full=Signal peptidase complex subunit 1; EC=3.4.-.-; AltName: Full=Microsomal signal peptidase 12 kDa subunit; Short=SPase 12 kDa subunit;`Eukaryota; Metazoa; Chordata; Craniata; Vertebrata; Euteleostomi; Mammalia; Eutheria; Laurasiatheria; Cetartiodactyla; Suina; Suidae; Sus.
comp89916_c0	6647	384	85.0918	6.22126	0.0731123
comp101244_c0	0	4254	0	82.1136	NA
comp94672_c0	9752	46737	21.4453	130.072	6.0653	.
comp96990_c0	800	5022	14.0612	111.711	7.9446
comp100566_c0	0	4881	0	81.2246	NA
comp83240_c0	26719	5874	173.312	48.2201	0.278227	sp|P52293|IMA2_MOUSE`P52293`Q:6-516,H:13-529`56.15%ID`E:0`RecName: Full=Importin subunit alpha-2; AltName: Full=Importin alpha P1; AltName: Full=Karyopherin subunit alpha-2; AltName: Full=Pendulin; AltName: Full=Pore targeting complex 58 kDa subunit; Short=PTAC58; AltName: Full=RAG cohort protein 1; AltName: Full=SRP1-alpha;`Eukaryota; Metazoa; Chordata; Craniata; Vertebrata; Euteleostomi; Mammal…
comp83513_c0	3756	12520	40.8313	172.249	4.21856	sp|Q9BN19|HSP6_HETGL`Q9BN19`Q:2-127,H:106-231`47.62%ID`E:2e-36`RecName: Full=Putative esophageal gland cell secretory protein 6; Flags: Precursor;`Eukaryota; Metazoa; Ecdysozoa; Nematoda; Chromadorea; Tylenchida; Tylenchina; Tylenchoidea; Heteroderidae; Heteroderinae; Heterodera.
comp94649_c0	5130	29696	15.8282	115.957	7.32598	sp|Q04499|PROD_DROME`Q04499`Q:30-626,H:52-681`52.91%ID`E:0`RecName: Full=Proline dehydrogenase 1, mitochondrial; EC=1.5.99.8; AltName: Full=Proline oxidase; AltName: Full=Protein sluggish-A; Flags: Precursor;`Eukaryota; Metazoa; Ecdysozoa; Arthropoda; Hexapoda; Insecta; Pterygota; Neoptera; Endopterygota; Diptera; Brachycera; Muscomorpha; Ephydroidea; Drosophilidae; Drosophila; Sophophora.
comp88904_c0	96208	123434	671.916	1091	1.62371	sp|Q5RDG4|PDIA3_PONAB`Q5RDG4`Q:17-470,H:25-486`51.61%ID`E:3e-160`RecName: Full=Protein disulfide-isomerase A3; EC=5.3.4.1; Flags: Precursor;`Eukaryota; Metazoa; Chordata; Craniata; Vertebrata; Euteleostomi; Mammalia; Eutheria; Euarchontoglires; Primates; Haplorrhini; Catarrhini; Hominidae; Pongo.
comp92378_c0	21984	4204	151.44	36.6507	0.242014	sp|Q9Y2X3|NOP58_HUMAN`Q9Y2X3`Q:41-499,H:1-453`67.54%ID`E:0`RecName: Full=Nucleolar protein 58; AltName: Full=Nucleolar protein 5;`Eukaryota; Metazoa; Chordata; Craniata; Vertebrata; Euteleostomi; Mammalia; Eutheria; Euarchontoglires; Primates; Haplorrhini; Catarrhini; Hominidae; Homo.
comp87380_c0	4	10520	0.0425668	141.681	3328.44
comp91167_c0	0	8207	0	79.7611	NA
comp98436_c0	3307	11650	36.1449	161.148	4.45838
comp93993_c17	16983	50100	51.2761	191.436	3.73343	sp|Q8VC57|KCTD5_MOUSE`Q8VC57`Q:22-221,H:29-225`71.64%ID`E:2e-98`RecName: Full=BTB/POZ domain-containing protein KCTD5;`Eukaryota; Metazoa; Chordata; Craniata; Vertebrata; Euteleostomi; Mammalia; Eutheria; Euarchontoglires; Glires; Rodentia; Sciurognathi; Muroidea; Muridae; Murinae; Mus; Mus.
comp83859_c1	34402	5772	134.436	28.5459	0.212338	sp|B2RYD2|ESRP1_RAT`B2RYD2`Q:2-553,H:3-535`52.23%ID`E:0`RecName: Full=Epithelial splicing regulatory protein 1; AltName: Full=RNA-binding motif protein 35A; AltName: Full=RNA-binding protein 35A;`Eukaryota; Metazoa; Chordata; Craniata; Vertebrata; Euteleostomi; Mammalia; Eutheria; Euarchontoglires; Glires; Rodentia; Sciurognathi; Muroidea; Muridae; Murinae; Rattus.
comp40179_c1	78495	30680	392.97	194.383	0.494651	sp|P43307|SSRA_HUMAN`P43307`Q:56-284,H:66-286`50%ID`E:1e-71`RecName: Full=Translocon-associated protein subunit alpha; Short=TRAP-alpha; AltName: Full=Signal sequence receptor subunit alpha; Short=SSR-alpha; Flags: Precursor;`Eukaryota; Metazoa; Chordata; Craniata; Vertebrata; Euteleostomi; Mammalia; Eutheria; Euarchontoglires; Primates; Haplorrhini; Catarrhini; Hominidae; Homo.
comp98488_c2	55150	10721	149.18	36.7017	0.246023	sp|Q14974|IMB1_HUMAN`Q14974`Q:1-877,H:1-876`72.21%ID`E:0`RecName: Full=Importin subunit beta-1; AltName: Full=Importin-90; AltName: Full=Karyopherin subunit beta-1; AltName: Full=Nuclear factor p97; AltName: Full=Pore targeting complex 97 kDa subunit; Short=PTAC97;`Eukaryota; Metazoa; Chordata; Craniata; Vertebrata; Euteleostomi; Mammalia; Eutheria; Euarchontoglires; Primates; Haplorrhini; Catarr…
comp94463_c0	8221	35319	24.7904	134.789	5.43712	sp|Q2RLT9|GPMI_MOOTA`Q2RLT9`Q:4-509,H:9-510`48.54%ID`E:5e-153`RecName: Full=2,3-bisphosphoglycerate-independent phosphoglycerate mutase; Short=BPG-independent PGAM; Short=Phosphoglyceromutase; Short=iPGM; EC=5.4.2.1;`Bacteria; Firmicutes; Clostridia; Thermoanaerobacterales; Thermoanaerobacteraceae; Moorella group; Moorella.
comp40175_c0	25596	50044	134.771	333.474	2.47437
comp97708_c3	4155	201	77.4124	4.73937	0.0612224
comp90379_c0	6195	25374	26.7081	138.444	5.18362	sp|Q09006|STM1A_XENLA`Q09006`Q:25-148,H:12-136`41.6%ID`E:1e-11`RecName: Full=Stathmin-1-A; AltName: Full=Stathmin clone XO35;`Eukaryota; Metazoa; Chordata; Craniata; Vertebrata; Euteleostomi; Amphibia; Batrachia; Anura; Pipoidea; Pipidae; Xenopodinae; Xenopus; Xenopus.
comp83048_c0	13840	24963	169.986	388.024	2.28268	sp|Q9V3P0|PRDX1_DROME`Q9V3P0`Q:3-192,H:1-190`80.53%ID`E:4e-111`RecName: Full=Peroxiredoxin 1; EC=1.11.1.15; AltName: Full=Cytosolic thioredoxin peroxidase; Short=DPx-4783; Short=DmTPx-1; AltName: Full=Thioredoxin peroxidase;`Eukaryota; Metazoa; Ecdysozoa; Arthropoda; Hexapoda; Insecta; Pterygota; Neoptera; Endopterygota; Diptera; Brachycera; Muscomorpha; Ephydroidea; Drosophilidae; Drosophila; So…
comp99374_c0	6325	16505	64.8032	214.011	3.30248
comp92797_c0	5724	18290	42.1137	170.303	4.04389	sp|Q90XG0|TPISB_DANRE`Q90XG0`Q:1-247,H:1-247`64.78%ID`E:1e-120`RecName: Full=Triosephosphate isomerase B; Short=TIM-B; EC=5.3.1.1; AltName: Full=Triose-phosphate isomerase B;`Eukaryota; Metazoa; Chordata; Craniata; Vertebrata; Euteleostomi; Actinopterygii; Neopterygii; Teleostei; Ostariophysi; Cypriniformes; Cyprinidae; Danio.
comp93452_c3	70082	13926	149.106	37.4973	0.251481	sp|Q55FQ0|RU17_DICDI`Q55FQ0`Q:34-93,H:154-213`65%ID`E:4e-17`RecName: Full=U1 small nuclear ribonucleoprotein 70 kDa; Short=U1 snRNP 70 kDa; Short=U1-70K; Short=snRNP70;`Eukaryota; Amoebozoa; Mycetozoa; Dictyosteliida; Dictyostelium.
comp81687_c0	3465	101	70.2881	2.5929	0.0368895	.
comp84606_c0	10370	19457	146.538	347.963	2.37456	sp|Q3SZ27|APOOL_BOVIN`Q3SZ27`Q:59-234,H:33-197`27.93%ID`E:2e-08`RecName: Full=Apolipoprotein O-like; AltName: Full=Protein FAM121A; Flags: Precursor;`Eukaryota; Metazoa; Chordata; Craniata; Vertebrata; Euteleostomi; Mammalia; Eutheria; Laurasiatheria; Cetartiodactyla; Ruminantia; Pecora; Bovidae; Bovinae; Bos.
comp64872_c0	0	3449	0	74.3467	NA
comp84250_c0	5458	17529	40.5508	164.819	4.06452	sp|Q21018|CRI3_CAEEL`Q21018`Q:3-262,H:4-236`36.16%ID`E:5e-33`RecName: Full=Conserved regulator of innate immunity protein 3; Flags: Precursor;`Eukaryota; Metazoa; Ecdysozoa; Nematoda; Chromadorea; Rhabditida; Rhabditoidea; Rhabditidae; Peloderinae; Caenorhabditis.
comp87269_c0	27513	90292	38.8604	161.4	4.15333	sp|P13395|SPTCA_DROME`P13395`Q:5-2417,H:6-2415`75.29%ID`E:0`RecName: Full=Spectrin alpha chain;`Eukaryota; Metazoa; Ecdysozoa; Arthropoda; Hexapoda; Insecta; Pterygota; Neoptera; Endopterygota; Diptera; Brachycera; Muscomorpha; Ephydroidea; Drosophilidae; Drosophila; Sophophora.
comp95867_c7	20458	73247	32.8976	149.065	4.53119	sp|P55011|S12A2_HUMAN`P55011`Q:73-1091,H:201-1212`49.11%ID`E:0`RecName: Full=Solute carrier family 12 member 2; AltName: Full=Basolateral Na-K-Cl symporter; AltName: Full=Bumetanide-sensitive sodium-(potassium)-chloride cotransporter 1;`Eukaryota; Metazoa; Chordata; Craniata; Vertebrata; Euteleostomi; Mammalia; Eutheria; Euarchontoglires; Primates; Haplorrhini; Catarrhini; Hominidae; Homo.
comp91637_c0	3838	16521	23.6415	128.793	5.44774	sp|Q19749|ODP2_CAEEL`Q19749`Q:62-494,H:67-507`61.21%ID`E:8e-178`RecName: Full=Dihydrolipoyllysine-residue acetyltransferase component of pyruvate dehydrogenase complex, mitochondrial; EC=2.3.1.12; AltName: Full=Dihydrolipoamide acetyltransferase component of pyruvate dehydrogenase complex; AltName: Full=Pyruvate dehydrogenase complex component E2; Short=PDC-E2; Short=PDCE2; Flags: Precursor;`Euka…
comp100110_c0	0	3086	0	74.1333	NA
comp90285_c0	9960	33284	37.3894	158.128	4.22923	sp|Q06335|APLP2_MOUSE`Q06335`Q:83-662,H:32-703`28.35%ID`E:3e-74`RecName: Full=Amyloid-like protein 2; Short=APLP-2; AltName: Full=CDEI box-binding protein; Short=CDEBP; Flags: Precursor;`Eukaryota; Metazoa; Chordata; Craniata; Vertebrata; Euteleostomi; Mammalia; Eutheria; Euarchontoglires; Glires; Rodentia; Sciurognathi; Muroidea; Muridae; Murinae; Mus; Mus.
comp40102_c0	1481	10868	10.2195	94.9097	9.28709	sp|P52209|6PGD_HUMAN`P52209`Q:6-485,H:2-483`75.93%ID`E:0`RecName: Full=6-phosphogluconate dehydrogenase, decarboxylating; EC=1.1.1.44;`Eukaryota; Metazoa; Chordata; Craniata; Vertebrata; Euteleostomi; Mammalia; Eutheria; Euarchontoglires; Primates; Haplorrhini; Catarrhini; Hominidae; Homo.
comp93458_c4	1	18215	0.00973493	224.413	23052.3	.
comp100863_c0	0	4043	0	73.2439	NA
comp60193_c0	8039	1	150.47	0.0236883	0.000157428
comp59372_c0	0	3926	0	72.5829	NA
comp87084_c0	171596	85431	696.638	438.935	0.630077	sp|P02350|RS31_XENLA`P02350`Q:1-216,H:1-216`89.35%ID`E:9e-139`RecName: Full=40S ribosomal protein S3-A; AltName: Full=S1A;`Eukaryota; Metazoa; Chordata; Craniata; Vertebrata; Euteleostomi; Amphibia; Batrachia; Anura; Pipoidea; Pipidae; Xenopodinae; Xenopus; Xenopus.
comp84200_c0	32	3106	0.579265	71.1563	122.839
comp99474_c0	1294	4841	29.5116	139.727	4.73463
comp81683_c0	0	2712	0	71.5405	NA
comp59924_c0	35082	7109	142.951	36.6605	0.256454	sp|Q8CCA0|DCNL4_MOUSE`Q8CCA0`Q:81-315,H:61-289`62.55%ID`E:7e-100`RecName: Full=DCN1-like protein 4; AltName: Full=DCUN1 domain-containing protein 4; AltName: Full=Defective in cullin neddylation protein 1-like protein 4;`Eukaryota; Metazoa; Chordata; Craniata; Vertebrata; Euteleostomi; Mammalia; Eutheria; Euarchontoglires; Glires; Rodentia; Sciurognathi; Muroidea; Muridae; Murinae; Mus; Mus.
comp92901_c0	20122	2527	101.281	16.0971	0.158935
comp87140_c0	371	7125	2.9481	71.6536	24.305	sp|Q60HG7|CGL_MACFA`Q60HG7`Q:19-399,H:17-397`62.99%ID`E:0`RecName: Full=Cystathionine gamma-lyase; EC=4.4.1.1; AltName: Full=Cysteine-protein sulfhydrase; AltName: Full=Gamma-cystathionase;`Eukaryota; Metazoa; Chordata; Craniata; Vertebrata; Euteleostomi; Mammalia; Eutheria; Euarchontoglires; Primates; Haplorrhini; Catarrhini; Cercopithecidae; Cercopithecinae; Macaca.
comp99180_c0	50576	21797	448.709	244.739	0.545428	.
comp92638_c0	446	3703	8.28401	87.0451	10.5076	.
comp90833_c0	7057	20136	49.0879	177.261	3.61109	sp|P10639|THIO_MOUSE`P10639`Q:2-106,H:1-104`52.38%ID`E:1e-33`RecName: Full=Thioredoxin; Short=Trx; AltName: Full=ATL-derived factor; Short=ADF;`Eukaryota; Metazoa; Chordata; Craniata; Vertebrata; Euteleostomi; Mammalia; Eutheria; Euarchontoglires; Glires; Rodentia; Sciurognathi; Muroidea; Muridae; Murinae; Mus; Mus.
comp90572_c0	0	3553	0	69.9929	NA
comp83684_c0	5000	16932	34.581	148.204	4.28572	sp|O46629|ECHB_BOVIN`O46629`Q:18-469,H:21-474`67.69%ID`E:0`RecName: Full=Trifunctional enzyme subunit beta, mitochondrial; AltName: Full=TP-beta; Includes: RecName: Full=3-ketoacyl-CoA thiolase; EC=2.3.1.16; AltName: Full=Acetyl-CoA acyltransferase; AltName: Full=Beta-ketothiolase; Flags: Precursor;`Eukaryota; Metazoa; Chordata; Craniata; Vertebrata; Euteleostomi; Mammalia; Eutheria; Laurasiather…
comp94274_c1	2017	12298	12.7954	98.734	7.71638
comp97981_c5	32616	7383	155.324	44.4964	0.286475	sp|Q5ZL33|STRAP_CHICK`Q5ZL33`Q:4-311,H:3-308`66.56%ID`E:2e-138`RecName: Full=Serine-threonine kinase receptor-associated protein;`Eukaryota; Metazoa; Chordata; Craniata; Vertebrata; Euteleostomi; Archosauria; Dinosauria; Saurischia; Theropoda; Coelurosauria; Aves; Neognathae; Galliformes; Phasianidae; Phasianinae; Gallus.
comp97981_c12	24354	6181	176.079	56.5565	0.321199
comp84586_c0	0	4922	0	69.4624	NA	.
comp59991_c0	132178	83472	2062.77	1648.61	0.799221	sp|Q8ISP0|RS18_BRABE`Q8ISP0`Q:1-152,H:1-152`89.47%ID`E:2e-100`RecName: Full=40S ribosomal protein S18;`Eukaryota; Metazoa; Chordata; Cephalochordata; Branchiostomidae; Branchiostoma.
comp95412_c6	4478	15295	33.704	145.691	4.32265	sp|P24368|PPIB_RAT`P24368`Q:28-251,H:1-215`63.84%ID`E:1e-91`RecName: Full=Peptidyl-prolyl cis-trans isomerase B; Short=PPIase B; EC=5.2.1.8; AltName: Full=CYP-S1; AltName: Full=Cyclophilin B; AltName: Full=Rotamase B; AltName: Full=S-cyclophilin; Short=SCYLP; Flags: Precursor;`Eukaryota; Metazoa; Chordata; Craniata; Vertebrata; Euteleostomi; Mammalia; Eutheria; Euarchontoglires; Glires; Rodentia;…
comp98706_c1	63	5166	0.650423	67.4986	103.777
comp40470_c0	2	7318	0.0290762	134.644	4630.71
comp90786_c0	14605	1860	98.5349	15.8813	0.161175
comp99523_c0	3242	7956	66.32	205.974	3.10575	.
comp94183_c0	6349	23101	29.2795	134.826	4.6048	sp|P52899|ODPA_CAEEL`P52899`Q:29-379,H:25-375`65.24%ID`E:1e-174`RecName: Full=Probable pyruvate dehydrogenase E1 component subunit alpha, mitochondrial; Short=PDHE1-A; EC=1.2.4.1; Flags: Precursor;`Eukaryota; Metazoa; Ecdysozoa; Nematoda; Chromadorea; Rhabditida; Rhabditoidea; Rhabditidae; Peloderinae; Caenorhabditis.
comp60337_c0	17240	3855	148.916	42.142	0.282991	sp|Q9NZM5|GSCR2_HUMAN`Q9NZM5`Q:28-433,H:59-476`34.89%ID`E:7e-42`RecName: Full=Glioma tumor suppressor candidate region gene 2 protein; AltName: Full=p60;`Eukaryota; Metazoa; Chordata; Craniata; Vertebrata; Euteleostomi; Mammalia; Eutheria; Euarchontoglires; Primates; Haplorrhini; Catarrhini; Hominidae; Homo.
comp94044_c1	49176	19795	362.909	184.878	0.509433	sp|Q8T8R1|Y3800_DROME`Q8T8R1`Q:4-117,H:55-161`35.04%ID`E:3e-15`RecName: Full=CCHC-type zinc finger protein CG3800;`Eukaryota; Metazoa; Ecdysozoa; Arthropoda; Hexapoda; Insecta; Pterygota; Neoptera; Endopterygota; Diptera; Brachycera; Muscomorpha; Ephydroidea; Drosophilidae; Drosophila; Sophophora.
comp95926_c1	2788	23961	7.53142	81.9171	10.8767	.
comp83887_c0	3499	8	72.4338	0.209591	0.00289355
comp92271_c0	3897	122	63.0089	2.49641	0.03962
comp100934_c0	0	3489	0	66.3444	NA
comp94039_c0	2624	26190	6.09344	76.9696	12.6316
comp87129_c0	0	2751	0	65.1665	NA
comp40367_c0	7155	14455	105.156	268.862	2.55678
comp91090_c0	3920	75	59.7886	1.4477	0.0242137
comp99667_c0	5023	18022	29.008	131.717	4.54072	sp|P31401|VATB_MANSE`P31401`Q:1-494,H:1-494`91.09%ID`E:0`RecName: Full=V-type proton ATPase subunit B; Short=V-ATPase subunit B; AltName: Full=Vacuolar proton pump subunit B;`Eukaryota; Metazoa; Ecdysozoa; Arthropoda; Hexapoda; Insecta; Pterygota; Neoptera; Endopterygota; Lepidoptera; Glossata; Ditrysia; Bombycoidea; Sphingidae; Sphinginae; Sphingini; Manduca.
comp95749_c3	815	7698	6.47204	77.3653	11.9538	sp|Q501L1|P20D2_XENTR`Q501L1`Q:1-229,H:178-407`39.13%ID`E:5e-48`RecName: Full=Peptidase M20 domain-containing protein 2; AltName: Full=Aminoacylase-1-like protein 2;`Eukaryota; Metazoa; Chordata; Craniata; Vertebrata; Euteleostomi; Amphibia; Batrachia; Anura; Pipoidea; Pipidae; Xenopodinae; Xenopus; Silurana.
comp88796_c0	51921	18247	267.11	118.802	0.444768	sp|Q3MHX3|RBM4_BOVIN`Q3MHX3`Q:2-166,H:78-226`39.39%ID`E:3e-30`RecName: Full=RNA-binding protein 4; AltName: Full=RNA-binding motif protein 4; AltName: Full=RNA-binding motif protein 4a;`Eukaryota; Metazoa; Chordata; Craniata; Vertebrata; Euteleostomi; Mammalia; Eutheria; Laurasiatheria; Cetartiodactyla; Ruminantia; Pecora; Bovidae; Bovinae; Bos.
comp40317_c0	7537	16814	80.5604	227.447	2.8233	sp|Q58DM8|ECHM_BOVIN`Q58DM8`Q:4-288,H:1-289`61.25%ID`E:4e-124`RecName: Full=Enoyl-CoA hydratase, mitochondrial; EC=4.2.1.17; AltName: Full=Enoyl-CoA hydratase 1; AltName: Full=Short-chain enoyl-CoA hydratase; Short=SCEH; Flags: Precursor;`Eukaryota; Metazoa; Chordata; Craniata; Vertebrata; Euteleostomi; Mammalia; Eutheria; Laurasiatheria; Cetartiodactyla; Ruminantia; Pecora; Bovidae; Bovinae; Bos.
comp59395_c0	1471	5462	27.0732	127.223	4.6992
comp92333_c0	17650	521	60.8096	2.2717	0.0373575	sp|Q60HE9|MA2B1_MACFA`Q60HE9`Q:33-1038,H:52-1004`44.77%ID`E:0`RecName: Full=Lysosomal alpha-mannosidase; Short=Laman; EC=3.2.1.24; AltName: Full=Lysosomal acid alpha-mannosidase; AltName: Full=Mannosidase alpha class 2B member 1; AltName: Full=Mannosidase alpha-B; Flags: Precursor;`Eukaryota; Metazoa; Chordata; Craniata; Vertebrata; Euteleostomi; Mammalia; Eutheria; Euarchontoglires; Primates; Ha…
comp88681_c0	13043	36051	48.467	169.54	3.49804	.
comp82295_c0	15968	37059	72.2633	212.249	2.93717	sp|P49419|AL7A1_HUMAN`P49419`Q:41-551,H:29-539`68.69%ID`E:0`RecName: Full=Alpha-aminoadipic semialdehyde dehydrogenase; Short=Alpha-AASA dehydrogenase; EC=1.2.1.31; AltName: Full=Aldehyde dehydrogenase family 7 member A1; EC=1.2.1.3; AltName: Full=Antiquitin-1; AltName: Full=Betaine aldehyde dehydrogenase; EC=1.2.1.8; AltName: Full=Delta1-piperideine-6-carboxylate dehydrogenase; Short=P6c dehydro…
comp92419_c0	43636	14212	231.367	95.3668	0.412188	sp|Q5M7M7|STAU2_XENTR`Q5M7M7`Q:35-651,H:3-599`42.41%ID`E:1e-128`RecName: Full=Double-stranded RNA-binding protein Staufen homolog 2;`Eukaryota; Metazoa; Chordata; Craniata; Vertebrata; Euteleostomi; Amphibia; Batrachia; Anura; Pipoidea; Pipidae; Xenopodinae; Xenopus; Silurana.
comp100492_c0	319	3998	4.44553	70.5117	15.8612
comp40155_c0	207813	107752	719.048	471.841	0.656202	sp|Q07327|ROP_DROME`Q07327`Q:1-587,H:1-594`67.89%ID`E:0`RecName: Full=Protein ROP;`Eukaryota; Metazoa; Ecdysozoa; Arthropoda; Hexapoda; Insecta; Pterygota; Neoptera; Endopterygota; Diptera; Brachycera; Muscomorpha; Ephydroidea; Drosophilidae; Drosophila; Sophophora.
comp95430_c0	3988	9431	68.5045	205.025	2.99287	sp|Q25532|VATG_MANSE`Q25532`Q:71-185,H:1-115`61.74%ID`E:2e-45`RecName: Full=V-type proton ATPase subunit G; Short=V-ATPase subunit G; AltName: Full=V-ATPase 13 kDa subunit; AltName: Full=Vacuolar proton pump subunit G;`Eukaryota; Metazoa; Ecdysozoa; Arthropoda; Hexapoda; Insecta; Pterygota; Neoptera; Endopterygota; Lepidoptera; Glossata; Ditrysia; Bombycoidea; Sphingidae; Sphinginae; Sphingini; M…
comp93289_c0	8	4832	0.107647	82.2854	764.403
comp93057_c3	14608	36672	59.1661	187.976	3.17709	sp|Q6QRN8|LAP4A_BOVIN`Q6QRN8`Q:2-245,H:8-221`32.79%ID`E:1e-32`RecName: Full=Lysosomal-associated transmembrane protein 4A;`Eukaryota; Metazoa; Chordata; Craniata; Vertebrata; Euteleostomi; Mammalia; Eutheria; Laurasiatheria; Cetartiodactyla; Ruminantia; Pecora; Bovidae; Bovinae; Bos.
comp83620_c0	4219	13630	34.3368	140.388	4.08857	sp|Q6BZF9|APT_DEBHA`Q6BZF9`Q:5-174,H:10-177`50%ID`E:2e-52`RecName: Full=Adenine phosphoribosyltransferase; Short=APRT; EC=2.4.2.7;`Eukaryota; Fungi; Dikarya; Ascomycota; Saccharomycotina; Saccharomycetes; Saccharomycetales; Debaryomycetaceae; Debaryomyces.
comp85737_c1	0	3870	0	62.4346	NA
comp92330_c3	548	5831	5.33903	71.8969	13.4663	sp|Q9BPS0|VIT2_PERAM`Q9BPS0`Q:1-375,H:727-1097`21.86%ID`E:1e-10`RecName: Full=Vitellogenin-2; Short=Vg-2; Flags: Precursor;`Eukaryota; Metazoa; Ecdysozoa; Arthropoda; Hexapoda; Insecta; Pterygota; Neoptera; Orthopteroidea; Dictyoptera; Blattodea; Blattoidea; Blattidae; Blattinae; Periplaneta.
comp91518_c1	4364	384	75.6068	8.41962	0.111361
comp92330_c5	507	5581	5.10382	71.1025	13.9312	.
comp90305_c0	34280	10302	197.78	75.2224	0.380335	sp|O60506|HNRPQ_HUMAN`O60506`Q:4-425,H:8-427`62.5%ID`E:0`RecName: Full=Heterogeneous nuclear ribonucleoprotein Q; Short=hnRNP Q; AltName: Full=Glycine- and tyrosine-rich RNA-binding protein; Short=GRY-RBP; AltName: Full=NS1-associated protein 1; AltName: Full=Synaptotagmin-binding, cytoplasmic RNA-interacting protein;`Eukaryota; Metazoa; Chordata; Craniata; Vertebrata; Euteleostomi; Mammalia; Eut…
comp96554_c3	31422	8565	172.732	59.587	0.344968	.
comp96091_c1	5014	13202	51.987	173.235	3.33227	sp|Q5R5U4|RER1_PONAB`Q5R5U4`Q:76-267,H:1-196`64.97%ID`E:6e-87`RecName: Full=Protein RER1;`Eukaryota; Metazoa; Chordata; Craniata; Vertebrata; Euteleostomi; Mammalia; Eutheria; Euarchontoglires; Primates; Haplorrhini; Catarrhini; Hominidae; Pongo.
comp97941_c0	26	4528	0.297044	65.4695	220.403
comp40781_c0	0	3516	0	61.5856	NA
comp86456_c0	0	4013	0	61.3206	NA
comp60791_c0	589	10070	2.94263	63.67	21.6371	sp|Q9XYN1|INX2_SCHAM`Q9XYN1`Q:13-358,H:12-356`48.28%ID`E:4e-116`RecName: Full=Innexin inx2; Short=Innexin-2; AltName: Full=G-Inx2;`Eukaryota; Metazoa; Ecdysozoa; Arthropoda; Hexapoda; Insecta; Pterygota; Neoptera; Orthopteroidea; Orthoptera; Caelifera; Acridomorpha; Acridoidea; Acrididae; Cyrtacanthacridinae; Schistocerca.
comp96622_c9	3935	257	67.2127	5.55553	0.0826558
comp40351_c0	25145	11387	447.155	256.272	0.573116	sp|Q08013|SSRG_RAT`Q08013`Q:3-181,H:5-185`71.82%ID`E:7e-94`RecName: Full=Translocon-associated protein subunit gamma; Short=TRAP-gamma; AltName: Full=Signal sequence receptor subunit gamma; Short=SSR-gamma;`Eukaryota; Metazoa; Chordata; Craniata; Vertebrata; Euteleostomi; Mammalia; Eutheria; Euarchontoglires; Glires; Rodentia; Sciurognathi; Muroidea; Muridae; Murinae; Rattus.
comp40214_c0	4056	14632	27.1377	123.898	4.56553	sp|Q5M819|SERB_RAT`Q5M819`Q:115-336,H:2-223`53.6%ID`E:3e-88`RecName: Full=Phosphoserine phosphatase; Short=PSP; Short=PSPase; EC=3.1.3.3; AltName: Full=O-phosphoserine phosphohydrolase;`Eukaryota; Metazoa; Chordata; Craniata; Vertebrata; Euteleostomi; Mammalia; Eutheria; Euarchontoglires; Glires; Rodentia; Sciurognathi; Muroidea; Muridae; Murinae; Rattus.
comp96829_c2	2219	12888	12.1761	89.4997	7.35044	sp|Q9VZU2|HHAT_DROME`Q9VZU2`Q:69-466,H:56-439`25%ID`E:5e-27`RecName: Full=Protein-cysteine N-palmitoyltransferase Rasp; EC=2.3.1.-; AltName: Full=Protein central missing; AltName: Full=Protein sightless; AltName: Full=Protein skinny hedgehog;`Eukaryota; Metazoa; Ecdysozoa; Arthropoda; Hexapoda; Insecta; Pterygota; Neoptera; Endopterygota; Diptera; Brachycera; Muscomorpha; Ephydroidea; Drosophilid…
comp95903_c1	32125	59101	129.422	301.331	2.32829	sp|Q2F637|1433Z_BOMMO`Q2F637`Q:1-242,H:3-244`93.39%ID`E:2e-166`RecName: Full=14-3-3 protein zeta;`Eukaryota; Metazoa; Ecdysozoa; Arthropoda; Hexapoda; Insecta; Pterygota; Neoptera; Endopterygota; Lepidoptera; Glossata; Ditrysia; Bombycoidea; Bombycidae; Bombycinae; Bombyx.
comp99999_c0	5127	906	109.698	24.533	0.22364
comp97823_c9	397	3861	5.86313	72.1646	12.3082
comp40774_c0	0	2515	0	60.6065	NA	sp|Q05982|NDKA_RAT`Q05982`Q:25-175,H:2-152`71.52%ID`E:7e-83`RecName: Full=Nucleoside diphosphate kinase A; Short=NDK A; Short=NDP kinase A; EC=2.7.4.6; AltName: Full=Metastasis inhibition factor NM23; AltName: Full=Tumor metastatic process-associated protein;`Eukaryota; Metazoa; Chordata; Craniata; Vertebrata; Euteleostomi; Mammalia; Eutheria; Euarchontoglires; Glires; Rodentia; Sciurognathi; Mur…
comp87399_c0	866	4833	12.8523	90.7747	7.06292
comp92640_c1	6533	20	63.1415	0.244634	0.00387438
comp91950_c2	1535	7320	16.3638	98.7577	6.03515	sp|P19404|NDUV2_HUMAN`P19404`Q:27-256,H:18-249`65.09%ID`E:2e-109`RecName: Full=NADH dehydrogenase [ubiquinone] flavoprotein 2, mitochondrial; EC=1.6.5.3; EC=1.6.99.3; AltName: Full=NADH-ubiquinone oxidoreductase 24 kDa subunit; Flags: Precursor;`Eukaryota; Metazoa; Chordata; Craniata; Vertebrata; Euteleostomi; Mammalia; Eutheria; Euarchontoglires; Primates; Haplorrhini; Catarrhini; Hominidae; Hom…
comp40150_c0	15289	21366	340.356	601.953	1.7686
comp81707_c0	0	2573	0	59.569	NA
comp86848_c0	0	3853	0	59.4686	NA
comp95577_c3	1831	11662	10.3375	83.3267	8.06065	sp|Q91955|MTPN_CHICK`Q91955`Q:4-117,H:5-118`53.91%ID`E:7e-37`RecName: Full=Myotrophin; AltName: Full=Granule cell differentiation protein; AltName: Full=Protein V-1;`Eukaryota; Metazoa; Chordata; Craniata; Vertebrata; Euteleostomi; Archosauria; Dinosauria; Saurischia; Theropoda; Coelurosauria; Aves; Neognathae; Galliformes; Phasianidae; Phasianinae; Gallus.
comp59568_c0	417	2741	9.82485	81.7305	8.31875	.
comp94909_c0	38	6953	0.273272	63.2803	231.565	sp|Q02527|MGAT3_RAT`Q02527`Q:93-428,H:167-503`40.06%ID`E:1e-75`RecName: Full=Beta-1,4-mannosyl-glycoprotein 4-beta-N-acetylglucosaminyltransferase; EC=2.4.1.144; AltName: Full=N-glycosyl-oligosaccharide-glycoprotein N-acetylglucosaminyltransferase III; Short=GNT-III; Short=GlcNAc-T III; Short=N-acetylglucosaminyltransferase III;`Eukaryota; Metazoa; Chordata; Craniata; Vertebrata; Euteleostomi; Ma…
comp97048_c4	36648	7085	114.859	28.1022	0.244667	.
comp98436_c1	12121	38257	33.9552	135.633	3.99446	sp|P24507|SY63_DIPOM`P24507`Q:151-467,H:238-503`31.03%ID`E:1e-36`RecName: Full=Synaptotagmin-C; AltName: Full=Synaptic vesicle protein O-p65-C;`Eukaryota; Metazoa; Chordata; Craniata; Vertebrata; Chondrichthyes; Elasmobranchii; Batoidea; Torpediniformes; Narcinidae; Discopyge.
comp97129_c0	54476	12052	130.173	36.4469	0.279988	sp|A7YY53|ADPRM_BOVIN`A7YY53`Q:3-328,H:9-335`37.09%ID`E:1e-63`RecName: Full=Manganese-dependent ADP-ribose/CDP-alcohol diphosphatase; EC=3.6.1.13; EC=3.6.1.16; EC=3.6.1.53; AltName: Full=ADPRibase-Mn; AltName: Full=CDP-choline phosphohydrolase;`Eukaryota; Metazoa; Chordata; Craniata; Vertebrata; Euteleostomi; Mammalia; Eutheria; Laurasiatheria; Cetartiodactyla; Ruminantia; Pecora; Bovidae; Bovina…
comp94084_c3	0	6777	0	58.8479	NA	.
comp92330_c0	485	6462	3.8189	64.3945	16.8621	sp|Q94637|VIT6_OSCBR`Q94637`Q:16-467,H:26-482`23.08%ID`E:2e-18`RecName: Full=Vitellogenin-6; Flags: Precursor;`Eukaryota; Metazoa; Ecdysozoa; Nematoda; Chromadorea; Rhabditida; Rhabditoidea; Rhabditidae; Rhabditinae; Oscheius.
comp40467_c0	4451	12558	42.7121	152.51	3.57066	sp|P34714|SPRC_CAEEL`P34714`Q:42-277,H:25-264`47.08%ID`E:7e-73`RecName: Full=SPARC; AltName: Full=Basement-membrane protein 40; Short=BM-40; AltName: Full=Osteonectin; Short=ON; AltName: Full=Secreted protein acidic and rich in cysteine; Flags: Precursor;`Eukaryota; Metazoa; Ecdysozoa; Nematoda; Chromadorea; Rhabditida; Rhabditoidea; Rhabditidae; Peloderinae; Caenorhabditis.
comp84703_c0	235	5124	2.14786	59.2695	27.5947
comp99665_c0	2338	6911	38.5746	144.306	3.74095	sp|P23935|NDUA5_BOVIN`P23935`Q:1-115,H:1-115`63.48%ID`E:4e-49`RecName: Full=NADH dehydrogenase [ubiquinone] 1 alpha subcomplex subunit 5; AltName: Full=Complex I subunit B13; AltName: Full=Complex I-13kD-B; Short=CI-13kD-B; AltName: Full=NADH-ubiquinone oxidoreductase 13 kDa-B subunit;`Eukaryota; Metazoa; Chordata; Craniata; Vertebrata; Euteleostomi; Mammalia; Eutheria; Laurasiatheria; Cetartioda…
comp98604_c3	19489	5903	189.419	72.6094	0.383326
comp98531_c2	27967	54576	103.956	256.737	2.46968	sp|P54399|PDI_DROME`P54399`Q:9-472,H:4-474`54.35%ID`E:0`RecName: Full=Protein disulfide-isomerase; Short=PDI; Short=dPDI; EC=5.3.4.1; Flags: Precursor;`Eukaryota; Metazoa; Ecdysozoa; Arthropoda; Hexapoda; Insecta; Pterygota; Neoptera; Endopterygota; Diptera; Brachycera; Muscomorpha; Ephydroidea; Drosophilidae; Drosophila; Sophophora.
comp90059_c0	0	2676	0	57.8466	NA
comp97224_c0	3577	25260	8.68278	77.5994	8.93716	sp|P91622|PDK_DROME`P91622`Q:13-388,H:20-396`65.44%ID`E:8e-174`RecName: Full=[Pyruvate dehydrogenase [lipoamide]] kinase, mitochondrial; Short=DmPDK; Short=Pyruvate dehydrogenase kinase; EC=2.7.11.2; Flags: Precursor;`Eukaryota; Metazoa; Ecdysozoa; Arthropoda; Hexapoda; Insecta; Pterygota; Neoptera; Endopterygota; Diptera; Brachycera; Muscomorpha; Ephydroidea; Drosophilidae; Drosophila; Sophophor…
comp100292_c0	397	3343	6.77151	72.1633	10.6569
comp60260_c0	28145	7323	152.776	50.3069	0.329286	sp|Q8WVN8|UB2Q2_HUMAN`Q8WVN8`Q:4-369,H:3-375`53.21%ID`E:1e-138`RecName: Full=Ubiquitin-conjugating enzyme E2 Q2; EC=6.3.2.19; AltName: Full=Ubiquitin carrier protein Q2; AltName: Full=Ubiquitin-protein ligase Q2;`Eukaryota; Metazoa; Chordata; Craniata; Vertebrata; Euteleostomi; Mammalia; Eutheria; Euarchontoglires; Primates; Haplorrhini; Catarrhini; Hominidae; Homo.
comp96194_c1	11641	50402	18.5202	101.482	5.47952	sp|Q5R889|SAHH3_PONAB`Q5R889`Q:49-503,H:56-508`83.74%ID`E:0`RecName: Full=Putative adenosylhomocysteinase 3; Short=AdoHcyase 3; EC=3.3.1.1; AltName: Full=S-adenosyl-L-homocysteine hydrolase 3; AltName: Full=S-adenosylhomocysteine hydrolase-like protein 2;`Eukaryota; Metazoa; Chordata; Craniata; Vertebrata; Euteleostomi; Mammalia; Eutheria; Euarchontoglires; Primates; Haplorrhini; Catarrhini; Homi…
comp95532_c0	629	11342	2.60868	59.5313	22.8204
comp98544_c0	58891	24974	354.818	190.428	0.536691	sp|P61222|ABCE1_MOUSE`P61222`Q:5-601,H:3-599`83.42%ID`E:0`RecName: Full=ATP-binding cassette sub-family E member 1; AltName: Full=RNase L inhibitor; AltName: Full=Ribonuclease 4 inhibitor; Short=RNS4I;`Eukaryota; Metazoa; Chordata; Craniata; Vertebrata; Euteleostomi; Mammalia; Eutheria; Euarchontoglires; Glires; Rodentia; Sciurognathi; Muroidea; Muridae; Murinae; Mus; Mus.
comp100106_c0	1043	4503	18.575	101.492	5.4639	sp|Q99471|PFD5_HUMAN`Q99471`Q:9-158,H:5-154`51.33%ID`E:2e-49`RecName: Full=Prefoldin subunit 5; AltName: Full=C-Myc-binding protein Mm-1; AltName: Full=Myc modulator 1;`Eukaryota; Metazoa; Chordata; Craniata; Vertebrata; Euteleostomi; Mammalia; Eutheria; Euarchontoglires; Primates; Haplorrhini; Catarrhini; Hominidae; Homo.
comp100091_c0	4	13409	0.0260435	110.49	4242.5	sp|Q05910|ADAM8_MOUSE`Q05910`Q:180-402,H:194-391`26.99%ID`E:5e-08`RecName: Full=Disintegrin and metalloproteinase domain-containing protein 8; Short=ADAM 8; EC=3.4.24.-; AltName: Full=Cell surface antigen MS2; AltName: Full=Macrophage cysteine-rich glycoprotein; AltName: CD_antigen=CD156a; Flags: Precursor;`Eukaryota; Metazoa; Chordata; Craniata; Vertebrata; Euteleostomi; Mammalia; Eutheria; Euar…
comp98363_c7	40	2900	0.608555	55.8371	91.7536
comp87218_c1	3259	18324	11.9021	84.6923	7.11576	sp|Q25479|NKCL_MANSE`Q25479`Q:4-646,H:472-1060`41.99%ID`E:1e-159`RecName: Full=Bumetanide-sensitive sodium-(potassium)-chloride cotransporter; AltName: Full=Na-K-CL symporter;`Eukaryota; Metazoa; Ecdysozoa; Arthropoda; Hexapoda; Insecta; Pterygota; Neoptera; Endopterygota; Lepidoptera; Glossata; Ditrysia; Bombycoidea; Sphingidae; Sphinginae; Sphingini; Manduca.
comp97861_c0	1046	6503	10.1991	80.2473	7.86805	sp|Q0MQB1|NDUA8_PANTR`Q0MQB1`Q:9-169,H:7-166`47.24%ID`E:2e-44`RecName: Full=NADH dehydrogenase [ubiquinone] 1 alpha subcomplex subunit 8; AltName: Full=Complex I-19kD; Short=CI-19kD; AltName: Full=NADH-ubiquinone oxidoreductase 19 kDa subunit;`Eukaryota; Metazoa; Chordata; Craniata; Vertebrata; Euteleostomi; Mammalia; Eutheria; Euarchontoglires; Primates; Haplorrhini; Catarrhini; Hominidae; Pan.
comp92465_c0	82356	23774	171.16	62.531	0.365336	sp|Q5RC80|RBM39_PONAB`Q5RC80`Q:2-361,H:153-519`68.28%ID`E:1e-176`RecName: Full=RNA-binding protein 39; AltName: Full=RNA-binding motif protein 39;`Eukaryota; Metazoa; Chordata; Craniata; Vertebrata; Euteleostomi; Mammalia; Eutheria; Euarchontoglires; Primates; Haplorrhini; Catarrhini; Hominidae; Pongo.
comp81601_c0	0	2371	0	56.0783	NA
comp97433_c1	8169	8	71.9481	0.0891714	0.00123939
comp97032_c6	3941	11451	38.3345	140.965	3.67724	sp|Q9QZB9|DCTN5_MOUSE`Q9QZB9`Q:1-178,H:1-178`76.97%ID`E:1e-99`RecName: Full=Dynactin subunit 5; AltName: Full=Dynactin subunit p25;`Eukaryota; Metazoa; Chordata; Craniata; Vertebrata; Euteleostomi; Mammalia; Eutheria; Euarchontoglires; Glires; Rodentia; Sciurognathi; Muroidea; Muridae; Murinae; Mus; Mus.
comp99615_c0	17307	4301	140.666	44.2406	0.314509	sp|Q5ZLK1|DCA13_CHICK`Q5ZLK1`Q:1-441,H:1-441`63.04%ID`E:0`RecName: Full=DDB1- and CUL4-associated factor 13; AltName: Full=WD repeat and SOF domain-containing protein 1;`Eukaryota; Metazoa; Chordata; Craniata; Vertebrata; Euteleostomi; Archosauria; Dinosauria; Saurischia; Theropoda; Coelurosauria; Aves; Neognathae; Galliformes; Phasianidae; Phasianinae; Gallus.
comp95860_c10	13473	1232	69.1069	7.99748	0.115726
comp40315_c0	5743	13762	58.6913	177.992	3.03269	sp|P38117|ETFB_HUMAN`P38117`Q:3-254,H:4-255`70.63%ID`E:3e-127`RecName: Full=Electron transfer flavoprotein subunit beta; Short=Beta-ETF;`Eukaryota; Metazoa; Chordata; Craniata; Vertebrata; Euteleostomi; Mammalia; Eutheria; Euarchontoglires; Primates; Haplorrhini; Catarrhini; Hominidae; Homo.
comp90921_c0	40528	6971	98.6541	21.4754	0.217683	sp|A5D8M0|TYDP2_XENLA`A5D8M0`Q:20-365,H:26-370`38.64%ID`E:3e-76`RecName: Full=Tyrosyl-DNA phosphodiesterase 2; Short=Tyr-DNA phosphodiesterase 2; EC=3.1.4.-; AltName: Full=5'-tyrosyl-DNA phosphodiesterase; Short=5'-Tyr-DNA phosphodiesterase; AltName: Full=TRAF and TNF receptor-associated protein homolog;`Eukaryota; Metazoa; Chordata; Craniata; Vertebrata; Euteleostomi; Amphibia; Batrachia; Anura;…
comp93264_c0	9769	35377	24.6469	112.958	4.58307	sp|Q15836|VAMP3_HUMAN`Q15836`Q:29-99,H:11-81`83.1%ID`E:6e-37`RecName: Full=Vesicle-associated membrane protein 3; Short=VAMP-3; AltName: Full=Cellubrevin; Short=CEB; AltName: Full=Synaptobrevin-3;`Eukaryota; Metazoa; Chordata; Craniata; Vertebrata; Euteleostomi; Mammalia; Eutheria; Euarchontoglires; Primates; Haplorrhini; Catarrhini; Hominidae; Homo.
comp102248_c0	91	3373	1.15275	54.075	46.9094	.
comp60975_c0	0	3253	0	55.0901	NA
comp100135_c0	929	3790	19.703	101.728	5.16308	sp|Q9UHA4|LTOR3_HUMAN`Q9UHA4`Q:16-139,H:1-124`56.45%ID`E:5e-45`RecName: Full=Ragulator complex protein LAMTOR3; AltName: Full=Late endosomal/lysosomal adaptor and MAPK and MTOR activator 3; AltName: Full=MEK-binding partner 1; Short=Mp1; AltName: Full=Mitogen-activated protein kinase kinase 1-interacting protein 1; AltName: Full=Mitogen-activated protein kinase scaffold protein 1;`Eukaryota; Meta…
comp62604_c0	449	3739	6.55121	69.0424	10.5389
comp92515_c0	0	4238	0	54.7203	NA	.
comp43386_c0	25	1771	0.6031	54.0696	89.6528
comp83995_c0	10607	603	58.3614	4.1989	0.0719465	sp|Q5RC84|HEXA_PONAB`Q5RC84`Q:51-555,H:24-523`51.26%ID`E:2e-177`RecName: Full=Beta-hexosaminidase subunit alpha; EC=3.2.1.52; AltName: Full=Beta-N-acetylhexosaminidase subunit alpha; Short=Hexosaminidase subunit A; AltName: Full=N-acetyl-beta-glucosaminidase subunit alpha; Flags: Precursor;`Eukaryota; Metazoa; Chordata; Craniata; Vertebrata; Euteleostomi; Mammalia; Eutheria; Euarchontoglires; Pri…
comp89440_c0	1616	8691	12.3705	84.198	6.80634	sp|Q9HBI1|PARVB_HUMAN`Q9HBI1`Q:43-389,H:16-362`68.1%ID`E:7e-162`RecName: Full=Beta-parvin; AltName: Full=Affixin;`Eukaryota; Metazoa; Chordata; Craniata; Vertebrata; Euteleostomi; Mammalia; Eutheria; Euarchontoglires; Primates; Haplorrhini; Catarrhini; Hominidae; Homo.
comp97609_c0	11267	38017	27.7161	118.355	4.27026	sp|Q9D939|ST1C2_MOUSE`Q9D939`Q:76-347,H:35-290`29.9%ID`E:6e-42`RecName: Full=Sulfotransferase 1C2; Short=ST1C2; EC=2.8.2.-;`Eukaryota; Metazoa; Chordata; Craniata; Vertebrata; Euteleostomi; Mammalia; Eutheria; Euarchontoglires; Glires; Rodentia; Sciurognathi; Muroidea; Muridae; Murinae; Mus; Mus.
comp40660_c0	75	3121	0.997002	52.5066	52.6645
comp93655_c0	2973	16414	11.6857	81.6509	6.98722	sp|Q9Z2V9|CCNI_MOUSE`Q9Z2V9`Q:14-325,H:14-377`33.88%ID`E:1e-53`RecName: Full=Cyclin-I;`Eukaryota; Metazoa; Chordata; Craniata; Vertebrata; Euteleostomi; Mammalia; Eutheria; Euarchontoglires; Glires; Rodentia; Sciurognathi; Muroidea; Muridae; Murinae; Mus; Mus.
comp81128_c0	20599	4139	108.697	27.6408	0.254293	sp|Q96GQ7|DDX27_HUMAN`Q96GQ7`Q:52-736,H:82-795`52.15%ID`E:0`RecName: Full=Probable ATP-dependent RNA helicase DDX27; EC=3.6.4.13; AltName: Full=DEAD box protein 27;`Eukaryota; Metazoa; Chordata; Craniata; Vertebrata; Euteleostomi; Mammalia; Eutheria; Euarchontoglires; Primates; Haplorrhini; Catarrhini; Hominidae; Homo.
comp93290_c0	6989	51	51.172	0.472577	0.00923507
comp95646_c4	2898	7457	47.8793	155.919	3.2565
comp84825_c0	19079	32373	147.354	316.428	2.1474	sp|Q04467|IDHP_BOVIN`Q04467`Q:55-494,H:5-451`70.54%ID`E:0`RecName: Full=Isocitrate dehydrogenase [NADP], mitochondrial; Short=IDH; EC=1.1.1.42; AltName: Full=ICD-M; AltName: Full=IDP; AltName: Full=NADP(+)-specific ICDH; AltName: Full=Oxalosuccinate decarboxylase; Flags: Precursor;`Eukaryota; Metazoa; Chordata; Craniata; Vertebrata; Euteleostomi; Mammalia; Eutheria; Laurasiatheria; Cetartiodactyl…
comp81758_c0	2950	19548	8.808	73.8657	8.38621	sp|P58005|SESN3_HUMAN`P58005`Q:44-427,H:78-492`50.12%ID`E:6e-143`RecName: Full=Sestrin-3;`Eukaryota; Metazoa; Chordata; Craniata; Vertebrata; Euteleostomi; Mammalia; Eutheria; Euarchontoglires; Primates; Haplorrhini; Catarrhini; Hominidae; Homo.
comp96340_c1	65	8294	0.341208	55.1004	161.486	sp|Q9Z2V5|HDAC6_MOUSE`Q9Z2V5`Q:9-281,H:542-815`51.64%ID`E:5e-87`RecName: Full=Histone deacetylase 6; Short=HD6; EC=3.5.1.98; AltName: Full=Histone deacetylase mHDA2;`Eukaryota; Metazoa; Chordata; Craniata; Vertebrata; Euteleostomi; Mammalia; Eutheria; Euarchontoglires; Glires; Rodentia; Sciurognathi; Muroidea; Muridae; Murinae; Mus; Mus.
comp86950_c0	711	5275	7.48079	70.2402	9.3894	sp|Q1W376|PMM_SOYBN`Q1W376`Q:2-241,H:3-239`65%ID`E:9e-103`RecName: Full=Phosphomannomutase; EC=5.4.2.8; AltName: Full=GmPMM;`Eukaryota; Viridiplantae; Streptophyta; Embryophyta; Tracheophyta; Spermatophyta; Magnoliophyta; eudicotyledons; core eudicotyledons; rosids; fabids; Fabales; Fabaceae; Papilionoideae; Phaseoleae; Glycine.
comp80202_c0	744	10412	3.26805	57.881	17.7111	sp|Q9HCJ6|VAT1L_HUMAN`Q9HCJ6`Q:3-378,H:11-386`58.78%ID`E:4e-162`RecName: Full=Synaptic vesicle membrane protein VAT-1 homolog-like; EC=1.-.-.-;`Eukaryota; Metazoa; Chordata; Craniata; Vertebrata; Euteleostomi; Mammalia; Eutheria; Euarchontoglires; Primates; Haplorrhini; Catarrhini; Hominidae; Homo.
comp88673_c0	3191	13473	17.9488	95.9088	5.34346	sp|B4JT39|ARMET_DROGR`B4JT39`Q:12-180,H:6-173`57.99%ID`E:3e-62`RecName: Full=Mesencephalic astrocyte-derived neurotrophic factor homolog; AltName: Full=MANF/CDNF-like protein; Flags: Precursor;`Eukaryota; Metazoa; Ecdysozoa; Arthropoda; Hexapoda; Insecta; Pterygota; Neoptera; Endopterygota; Diptera; Brachycera; Muscomorpha; Ephydroidea; Drosophilidae; Drosophila; Hawaiian Drosophila.
comp96560_c0	404	6092	2.98508	56.9665	19.0837	.
comp96335_c0	253	6176	1.71647	53.0283	30.8938	sp|P86392|VMPA_TITSE`P86392`Q:185-403,H:5-224`26.72%ID`E:1e-14`RecName: Full=Snake venom metalloproteinase antarease; Short=SVMP; EC=3.4.24.-; Flags: Fragments;`Eukaryota; Metazoa; Ecdysozoa; Arthropoda; Chelicerata; Arachnida; Scorpiones; Buthida; Buthoidea; Buthidae; Tityus.
comp94065_c1	43	3179	0.559335	52.3334	93.5637
comp90487_c0	92951	33613	231.617	106.001	0.457655	sp|Q3UZV7|K132L_MOUSE`Q3UZV7`Q:122-1080,H:57-1006`39.9%ID`E:0`RecName: Full=UPF0577 protein KIAA1324-like homolog; AltName: Full=Estrogen-induced gene 121-like protein; Short=EIG121L; Flags: Precursor;`Eukaryota; Metazoa; Chordata; Craniata; Vertebrata; Euteleostomi; Mammalia; Eutheria; Euarchontoglires; Glires; Rodentia; Sciurognathi; Muroidea; Muridae; Murinae; Mus; Mus.
comp87298_c0	2	3345	0.0407067	86.1623	2116.66
comp96817_c12	2513	19188	7.08075	68.4229	9.66323	sp|Q9Y3C5|RNF11_HUMAN`Q9Y3C5`Q:1-145,H:1-154`66.88%ID`E:3e-68`RecName: Full=RING finger protein 11;`Eukaryota; Metazoa; Chordata; Craniata; Vertebrata; Euteleostomi; Mammalia; Eutheria; Euarchontoglires; Primates; Haplorrhini; Catarrhini; Hominidae; Homo.
comp86361_c0	0	2375	0	52.2989	NA
comp99431_c0	2460	6601	42.7421	145.149	3.39594
comp92146_c0	0	2919	0	52.2025	NA
comp96782_c4	1	3491	0.0233338	103.091	4418.09
comp85473_c0	0	13771	0	52.1648	NA	sp|O95672|ECEL1_HUMAN`O95672`Q:244-774,H:277-774`21.18%ID`E:3e-20`RecName: Full=Endothelin-converting enzyme-like 1; EC=3.4.24.-; AltName: Full=Xce protein;`Eukaryota; Metazoa; Chordata; Craniata; Vertebrata; Euteleostomi; Mammalia; Eutheria; Euarchontoglires; Primates; Haplorrhini; Catarrhini; Hominidae; Homo.
comp91316_c0	1	7648	0.0131633	127.408	9679.06
comp96764_c2	38706	9666	132.188	41.7779	0.316048
comp96254_c5	8561	20041	58.2449	172.559	2.96265	sp|Q3SZF2|ARF4_BOVIN`Q3SZF2`Q:1-179,H:1-179`89.39%ID`E:1e-117`RecName: Full=ADP-ribosylation factor 4;`Eukaryota; Metazoa; Chordata; Craniata; Vertebrata; Euteleostomi; Mammalia; Eutheria; Laurasiatheria; Cetartiodactyla; Ruminantia; Pecora; Bovidae; Bovinae; Bos.
comp80375_c0	990	4099	18.1929	95.3303	5.23996	sp|P34696|HSP11_CAEEL`P34696`Q:86-177,H:49-141`39.78%ID`E:1e-15`RecName: Full=Heat shock protein Hsp-16.1/Hsp-16.11;`Eukaryota; Metazoa; Ecdysozoa; Nematoda; Chromadorea; Rhabditida; Rhabditoidea; Rhabditidae; Peloderinae; Caenorhabditis.
comp82371_c0	38363	61189	177.798	358.899	2.01858	sp|Q9U639|HSP7D_MANSE`Q9U639`Q:1-612,H:1-612`90.36%ID`E:0`RecName: Full=Heat shock 70 kDa protein cognate 4; Short=Hsc 70-4;`Eukaryota; Metazoa; Ecdysozoa; Arthropoda; Hexapoda; Insecta; Pterygota; Neoptera; Endopterygota; Lepidoptera; Glossata; Ditrysia; Bombycoidea; Sphingidae; Sphinginae; Sphingini; Manduca.
comp40360_c0	8326	13545	165.839	341.439	2.05886	sp|B0K020|CISD1_RAT`B0K020`Q:18-99,H:24-107`60.47%ID`E:1e-32`RecName: Full=CDGSH iron-sulfur domain-containing protein 1; AltName: Full=MitoNEET;`Eukaryota; Metazoa; Chordata; Craniata; Vertebrata; Euteleostomi; Mammalia; Eutheria; Euarchontoglires; Glires; Rodentia; Sciurognathi; Muroidea; Muridae; Murinae; Rattus.
comp90705_c0	45	2784	0.650312	50.9171	78.2964
comp91973_c0	835	15037	2.36595	53.9219	22.7908	sp|Q99MS3|MP17L_MOUSE`Q99MS3`Q:4-180,H:1-169`35.96%ID`E:9e-30`RecName: Full=Mpv17-like protein; Short=M-LP;`Eukaryota; Metazoa; Chordata; Craniata; Vertebrata; Euteleostomi; Mammalia; Eutheria; Euarchontoglires; Glires; Rodentia; Sciurognathi; Muroidea; Muridae; Murinae; Mus; Mus.
comp40131_c0	13680	28589	77.1627	204.082	2.64483	sp|Q60876|4EBP1_MOUSE`Q60876`Q:91-204,H:12-117`56.52%ID`E:8e-33`RecName: Full=Eukaryotic translation initiation factor 4E-binding protein 1; Short=4E-BP1; Short=eIF4E-binding protein 1; AltName: Full=Phosphorylated heat- and acid-stable protein regulated by insulin 1; Short=PHAS-I;`Eukaryota; Metazoa; Chordata; Craniata; Vertebrata; Euteleostomi; Mammalia; Eutheria; Euarchontoglires; Glires; Rode…
comp94369_c0	30540	8033	139.355	46.389	0.332885	sp|Q60865|CAPR1_MOUSE`Q60865`Q:18-369,H:50-407`33.87%ID`E:2e-46`RecName: Full=Caprin-1; AltName: Full=Cytoplasmic activation- and proliferation-associated protein 1; AltName: Full=GPI-anchored membrane protein 1; AltName: Full=GPI-anchored protein p137; Short=GPI-p137; Short=p137GPI; AltName: Full=Membrane component chromosome 11 surface marker 1; AltName: Full=RNA granule protein 105;`Eukaryota;…
comp80679_c0	1694	6115	22.9729	104.95	4.56844	sp|Q9C005|DPY30_HUMAN`Q9C005`Q:27-103,H:22-96`62.34%ID`E:5e-26`RecName: Full=Protein dpy-30 homolog; AltName: Full=Dpy-30-like protein; Short=Dpy-30L;`Eukaryota; Metazoa; Chordata; Craniata; Vertebrata; Euteleostomi; Mammalia; Eutheria; Euarchontoglires; Primates; Haplorrhini; Catarrhini; Hominidae; Homo.
comp95333_c5	16413	2076	74.1939	11.8766	0.160075	sp|P17812|PYRG1_HUMAN`P17812`Q:1-574,H:1-574`70.96%ID`E:0`RecName: Full=CTP synthase 1; EC=6.3.4.2; AltName: Full=CTP synthetase 1; AltName: Full=UTP--ammonia ligase 1;`Eukaryota; Metazoa; Chordata; Craniata; Vertebrata; Euteleostomi; Mammalia; Eutheria; Euarchontoglires; Primates; Haplorrhini; Catarrhini; Hominidae; Homo.
comp93217_c6	183	3713	2.03319	52.208	25.6779
comp96332_c0	16674	3785	115.783	33.2627	0.287284
comp96890_c0	1585	14591	5.2951	61.6901	11.6504	sp|A2BGU9|SERHL_DANRE`A2BGU9`Q:36-333,H:15-309`31.89%ID`E:6e-42`RecName: Full=Serine hydrolase-like protein; EC=3.1.-.-;`Eukaryota; Metazoa; Chordata; Craniata; Vertebrata; Euteleostomi; Actinopterygii; Neopterygii; Teleostei; Ostariophysi; Cypriniformes; Cyprinidae; Danio.
comp100294_c0	973	5060	12.073	79.4582	6.58147	sp|Q28FY5|TM147_XENTR`Q28FY5`Q:1-224,H:1-223`57.14%ID`E:2e-89`RecName: Full=Transmembrane protein 147;`Eukaryota; Metazoa; Chordata; Craniata; Vertebrata; Euteleostomi; Amphibia; Batrachia; Anura; Pipoidea; Pipidae; Xenopodinae; Xenopus; Silurana.
comp94276_c0	0	3002	0	50.1741	NA
comp87487_c0	3106	80	47.7341	1.55597	0.0325967
comp96364_c0	6899	25615	21.3734	100.431	4.69887	sp|Q58EB4|HIBCH_DANRE`Q58EB4`Q:7-391,H:1-382`54.81%ID`E:5e-141`RecName: Full=3-hydroxyisobutyryl-CoA hydrolase, mitochondrial; EC=3.1.2.4; AltName: Full=3-hydroxyisobutyryl-coenzyme A hydrolase; Short=HIB-CoA hydrolase; Short=HIBYL-CoA-H; Flags: Precursor;`Eukaryota; Metazoa; Chordata; Craniata; Vertebrata; Euteleostomi; Actinopterygii; Neopterygii; Teleostei; Ostariophysi; Cypriniformes; Cyprini…
comp92347_c0	63021	13095	105.095	27.6368	0.26297	sp|O75534|CSDE1_HUMAN`O75534`Q:14-755,H:10-787`40.15%ID`E:1e-168`RecName: Full=Cold shock domain-containing protein E1; AltName: Full=N-ras upstream gene protein; AltName: Full=Protein UNR;`Eukaryota; Metazoa; Chordata; Craniata; Vertebrata; Euteleostomi; Mammalia; Eutheria; Euarchontoglires; Primates; Haplorrhini; Catarrhini; Hominidae; Homo.
comp99985_c0	3124	10678	24.8898	107.667	4.32578	sp|Q5RAV6|RAB6A_PONAB`Q5RAV6`Q:58-265,H:1-208`86.6%ID`E:2e-130`RecName: Full=Ras-related protein Rab-6A;`Eukaryota; Metazoa; Chordata; Craniata; Vertebrata; Euteleostomi; Mammalia; Eutheria; Euarchontoglires; Primates; Haplorrhini; Catarrhini; Hominidae; Pongo.
comp96467_c2	12805	29727	57.0746	167.687	2.93803	sp|Q9H8M1|CQ10B_HUMAN`Q9H8M1`Q:52-215,H:62-224`56.71%ID`E:8e-61`RecName: Full=Coenzyme Q-binding protein COQ10 homolog B, mitochondrial; Flags: Precursor;`Eukaryota; Metazoa; Chordata; Craniata; Vertebrata; Euteleostomi; Mammalia; Eutheria; Euarchontoglires; Primates; Haplorrhini; Catarrhini; Hominidae; Homo.
comp91377_c0	29571	39277	362.095	608.668	1.68096
comp41815_c0	8	2686	0.138799	58.9778	424.914	sp|P84251|CU109_IXORI`P84251`Q:34-135,H:1-100`74.51%ID`E:2e-46`RecName: Full=Cuticle protein 10.9; AltName: Full=Ir-ACP10.9;`Eukaryota; Metazoa; Ecdysozoa; Arthropoda; Chelicerata; Arachnida; Acari; Parasitiformes; Ixodida; Ixodoidea; Ixodidae; Ixodinae; Ixodes.
comp84647_c0	496	2872	10.0783	73.8544	7.32804	sp|Q5R833|ACO13_PONAB`Q5R833`Q:15-144,H:6-140`45.19%ID`E:2e-27`RecName: Full=Acyl-coenzyme A thioesterase 13; Short=Acyl-CoA thioesterase 13; EC=3.1.2.-; AltName: Full=Thioesterase superfamily member 2;`Eukaryota; Metazoa; Chordata; Craniata; Vertebrata; Euteleostomi; Mammalia; Eutheria; Euarchontoglires; Primates; Haplorrhini; Catarrhini; Hominidae; Pongo.
comp59516_c0	2465	8061	26.8935	111.302	4.13864	sp|Q498T4|RM02_RAT`Q498T4`Q:70-294,H:70-294`50.88%ID`E:6e-65`RecName: Full=39S ribosomal protein L2, mitochondrial; Short=L2mt; Short=MRP-L2; Flags: Precursor;`Eukaryota; Metazoa; Chordata; Craniata; Vertebrata; Euteleostomi; Mammalia; Eutheria; Euarchontoglires; Glires; Rodentia; Sciurognathi; Muroidea; Muridae; Murinae; Rattus.
comp89779_c0	1716	10955	8.68779	70.1923	8.07942	sp|Q9W4P5|VA0D1_DROME`Q9W4P5`Q:25-371,H:4-350`83%ID`E:0`RecName: Full=V-type proton ATPase subunit d 1; Short=V-ATPase subunit d 1; AltName: Full=V-ATPase 39 kDa subunit; AltName: Full=Vacuolar H+ ATPase subunit AC39-1; AltName: Full=Vacuolar proton pump subunit d 1;`Eukaryota; Metazoa; Ecdysozoa; Arthropoda; Hexapoda; Insecta; Pterygota; Neoptera; Endopterygota; Diptera; Brachycera; Muscomorpha;…
comp96486_c5	19353	2276	69.5046	10.3448	0.148836	sp|Q9BYM8|HOIL1_HUMAN`Q9BYM8`Q:399-521,H:296-418`28.46%ID`E:2e-07`RecName: Full=RanBP-type and C3HC4-type zinc finger-containing protein 1; EC=6.3.2.-; AltName: Full=HBV-associated factor 4; AltName: Full=Heme-oxidized IRP2 ubiquitin ligase 1; Short=HOIL-1; AltName: Full=Hepatitis B virus X-associated protein 4; AltName: Full=RING finger protein 54; AltName: Full=Ubiquitin-conjugating enzyme 7-in…
comp82294_c0	8567	14667	133.182	288.564	2.16669	sp|B4JYU5|TMEDA_DROGR`B4JYU5`Q:30-230,H:4-206`58.13%ID`E:3e-86`RecName: Full=Transmembrane emp24 domain-containing protein bai; Flags: Precursor;`Eukaryota; Metazoa; Ecdysozoa; Arthropoda; Hexapoda; Insecta; Pterygota; Neoptera; Endopterygota; Diptera; Brachycera; Muscomorpha; Ephydroidea; Drosophilidae; Drosophila; Hawaiian Drosophila.
comp98363_c1	340	26505	0.497101	49.0432	98.6584	.
comp98856_c2	428	3343	6.44675	63.7263	9.88503
comp40292_c0	4154	13826	25.7451	108.445	4.21226	sp|Q5REY3|PRDX3_PONAB`Q5REY3`Q:4-233,H:24-255`67.24%ID`E:1e-111`RecName: Full=Thioredoxin-dependent peroxide reductase, mitochondrial; EC=1.11.1.15; AltName: Full=Peroxiredoxin-3; Flags: Precursor;`Eukaryota; Metazoa; Chordata; Craniata; Vertebrata; Euteleostomi; Mammalia; Eutheria; Euarchontoglires; Primates; Haplorrhini; Catarrhini; Hominidae; Pongo.
comp94250_c8	39668	64903	154.02	318.924	2.07066	sp|Q90593|GRP78_CHICK`Q90593`Q:24-659,H:16-652`85.24%ID`E:0`RecName: Full=78 kDa glucose-regulated protein; Short=GRP-78; AltName: Full=Heat shock 70 kDa protein 5; AltName: Full=Immunoglobulin heavy chain-binding protein; Short=BiP; Flags: Precursor;`Eukaryota; Metazoa; Chordata; Craniata; Vertebrata; Euteleostomi; Archosauria; Dinosauria; Saurischia; Theropoda; Coelurosauria; Aves; Neognathae; …
comp80877_c0	2041	9547	13.9723	82.7137	5.91983	sp|P61023|CHP1_RAT`P61023`Q:1-189,H:1-195`66.84%ID`E:4e-88`RecName: Full=Calcineurin B homologous protein 1; AltName: Full=Calcineurin B-like protein; AltName: Full=Calcium-binding protein CHP; AltName: Full=Calcium-binding protein p22; AltName: Full=EF-hand calcium-binding domain-containing protein p22;`Eukaryota; Metazoa; Chordata; Craniata; Vertebrata; Euteleostomi; Mammalia; Eutheria; Euarcho…
comp87042_c0	3349	12396	21.0141	98.4379	4.68437	sp|Q5U2U6|CDIP1_RAT`Q5U2U6`Q:65-158,H:114-207`42.55%ID`E:1e-19`RecName: Full=Cell death-inducing p53-target protein 1; AltName: Full=LITAF-like protein;`Eukaryota; Metazoa; Chordata; Craniata; Vertebrata; Euteleostomi; Mammalia; Eutheria; Euarchontoglires; Glires; Rodentia; Sciurognathi; Muroidea; Muridae; Murinae; Rattus.
comp91078_c0	782	5084	8.3438	68.6512	8.2278	.
comp93382_c1	1257	8522	7.84669	67.3253	8.58008	sp|Q9D154|ILEUA_MOUSE`Q9D154`Q:17-377,H:11-376`41.85%ID`E:6e-89`RecName: Full=Leukocyte elastase inhibitor A; AltName: Full=Serine protease inhibitor EIA; AltName: Full=Serpin B1a;`Eukaryota; Metazoa; Chordata; Craniata; Vertebrata; Euteleostomi; Mammalia; Eutheria; Euarchontoglires; Glires; Rodentia; Sciurognathi; Muroidea; Muridae; Murinae; Mus; Mus.
comp96557_c0	12489	1713	74.7257	12.9713	0.173586	sp|P52307|5NTD_RHIMP`P52307`Q:59-584,H:20-552`35.36%ID`E:1e-115`RecName: Full=Protein 5NUC; Includes: RecName: Full=UDP-sugar hydrolase; EC=3.6.1.45; AltName: Full=UDP-sugar diphosphatase; AltName: Full=UDP-sugar pyrophosphatase; Includes: RecName: Full=5'-nucleotidase; Short=5'-NT; EC=3.1.3.5; Flags: Precursor; Fragment;`Eukaryota; Metazoa; Ecdysozoa; Arthropoda; Chelicerata; Arachnida; Acari; P…
comp89113_c1	6883	136	45.574	1.13963	0.0250061	sp|A8WQK3|ACH1_CAEBR`A8WQK3`Q:45-331,H:23-315`25.42%ID`E:6e-18`RecName: Full=Acetylcholine receptor subunit alpha-type acr-16; Flags: Precursor;`Eukaryota; Metazoa; Ecdysozoa; Nematoda; Chromadorea; Rhabditida; Rhabditoidea; Rhabditidae; Peloderinae; Caenorhabditis.
comp95032_c1	2928	18420	8.69302	69.2109	7.96166	sp|O18973|RABX5_BOVIN`O18973`Q:17-460,H:16-459`37.99%ID`E:4e-102`RecName: Full=Rab5 GDP/GTP exchange factor; AltName: Full=Rabex-5;`Eukaryota; Metazoa; Chordata; Craniata; Vertebrata; Euteleostomi; Mammalia; Eutheria; Laurasiatheria; Cetartiodactyla; Ruminantia; Pecora; Bovidae; Bovinae; Bos.
comp96917_c4	3092	35	45.4428	0.650997	0.0143256
comp97342_c0	3	2695	0.0608555	69.1867	1136.9
comp61011_c0	2841	295	63.5956	8.35724	0.131412
comp40162_c0	14207	5294	225.492	106.34	0.471592
comp93743_c0	0	3669	0	47.8981	NA	.
comp97086_c1	3	6419	0.0310254	84.0134	2707.89	sp|Q75WF2|DNA2_ACAPL`Q75WF2`Q:1-336,H:27-358`30.84%ID`E:5e-38`RecName: Full=Plancitoxin-1; EC=3.1.22.1; AltName: Full=Plancitoxin I; Short=Plan-I; Contains: RecName: Full=Plancitoxin-1 subunit alpha; Contains: RecName: Full=Plancitoxin-1 subunit beta; Flags: Precursor;`Eukaryota; Metazoa; Echinodermata; Eleutherozoa; Asterozoa; Asteroidea; Valvatacea; Valvatida; Acanthasteridae; Acanthaster.
comp40369_c1	9555	14990	175.058	347.567	1.98544	sp|Q28DR4|H4_XENTR`Q28DR4`Q:1-103,H:1-103`100%ID`E:8e-66`RecName: Full=Histone H4;`Eukaryota; Metazoa; Chordata; Craniata; Vertebrata; Euteleostomi; Amphibia; Batrachia; Anura; Pipoidea; Pipidae; Xenopodinae; Xenopus; Silurana.
comp82748_c1	530	2910	10.574	73.4755	6.94868
comp94850_c0	0	2997	0	47.6978	NA	.
comp89034_c0	5521	507	59.6438	6.93171	0.116219
comp84431_c0	867	3747	15.5319	84.9523	5.46953
comp93353_c1	1287	10320	6.00381	60.9275	10.1481	sp|Q8R059|GALE_MOUSE`Q8R059`Q:7-350,H:4-343`65.99%ID`E:6e-169`RecName: Full=UDP-glucose 4-epimerase; EC=5.1.3.2; AltName: Full=Galactowaldenase; AltName: Full=UDP-galactose 4-epimerase;`Eukaryota; Metazoa; Chordata; Craniata; Vertebrata; Euteleostomi; Mammalia; Eutheria; Euarchontoglires; Glires; Rodentia; Sciurognathi; Muroidea; Muridae; Murinae; Mus; Mus.
comp94720_c2	13556	4440	175.767	72.8575	0.414512
comp88687_c0	6910	19483	34.7516	124.005	3.56831	sp|Q5RBM1|RPN2_PONAB`Q5RBM1`Q:25-635,H:22-628`38.31%ID`E:1e-131`RecName: Full=Dolichyl-diphosphooligosaccharide--protein glycosyltransferase subunit 2; EC=2.4.99.18; AltName: Full=Dolichyl-diphosphooligosaccharide--protein glycosyltransferase 63 kDa subunit; AltName: Full=Ribophorin II; Short=RPN-II; AltName: Full=Ribophorin-2; Flags: Precursor;`Eukaryota; Metazoa; Chordata; Craniata; Vertebrata;…
comp96634_c0	11641	41791	21.4477	97.4445	4.54337	sp|E7F568|COBL_DANRE`E7F568`Q:1-245,H:59-285`29.15%ID`E:2e-14`.`.
comp91971_c0	15104	34361	56.6646	163.144	2.87911	sp|P14152|MDHC_MOUSE`P14152`Q:41-366,H:3-328`69.11%ID`E:4e-162`RecName: Full=Malate dehydrogenase, cytoplasmic; EC=1.1.1.37; AltName: Full=Cytosolic malate dehydrogenase;`Eukaryota; Metazoa; Chordata; Craniata; Vertebrata; Euteleostomi; Mammalia; Eutheria; Euarchontoglires; Glires; Rodentia; Sciurognathi; Muroidea; Muridae; Murinae; Mus; Mus.
comp92781_c0	21	9874	0.0992256	59.045	595.058	sp|Q9U539|OCT1_CAEEL`Q9U539`Q:2-540,H:25-549`34.5%ID`E:1e-117`RecName: Full=Organic cation transporter 1; AltName: Full=CeOCT1;`Eukaryota; Metazoa; Ecdysozoa; Nematoda; Chromadorea; Rhabditida; Rhabditoidea; Rhabditidae; Peloderinae; Caenorhabditis.
comp93744_c1	65564	17610	130.57	44.3836	0.339922	sp|Q94901|LARK_DROME`Q94901`Q:2-82,H:83-163`46.91%ID`E:3e-18`RecName: Full=RNA-binding protein lark;`Eukaryota; Metazoa; Ecdysozoa; Arthropoda; Hexapoda; Insecta; Pterygota; Neoptera; Endopterygota; Diptera; Brachycera; Muscomorpha; Ephydroidea; Drosophilidae; Drosophila; Sophophora.
comp98199_c5	16204	28790	112.391	252.718	2.24856
comp88987_c0	99373	30387	155.885	60.3266	0.386994	sp|Q8R3B7|BRD8_MOUSE`Q8R3B7`Q:752-902,H:755-912`65.19%ID`E:2e-61`RecName: Full=Bromodomain-containing protein 8;`Eukaryota; Metazoa; Chordata; Craniata; Vertebrata; Euteleostomi; Mammalia; Eutheria; Euarchontoglires; Glires; Rodentia; Sciurognathi; Muroidea; Muridae; Murinae; Mus; Mus.
comp87088_c0	17486	4881	136.973	48.388	0.353267	sp|Q5E9N0|BYST_BOVIN`Q5E9N0`Q:10-428,H:11-434`62.09%ID`E:0`RecName: Full=Bystin;`Eukaryota; Metazoa; Chordata; Craniata; Vertebrata; Euteleostomi; Mammalia; Eutheria; Laurasiatheria; Cetartiodactyla; Ruminantia; Pecora; Bovidae; Bovinae; Bos.
comp94748_c0	23470	2489	61.9232	8.31095	0.134214	.
comp40613_c0	2285	7664	23.9791	101.786	4.24477	.
comp96549_c5	43	3686	0.428593	46.4962	108.486	.
comp87149_c0	27058	7001	123.003	40.2777	0.327453
comp89221_c0	4011	180	47.2053	2.68099	0.0567943
comp87184_c0	12121	36893	29.0038	111.724	3.85204	sp|Q06546|GABPA_HUMAN`Q06546`Q:78-468,H:37-454`44.52%ID`E:2e-115`RecName: Full=GA-binding protein alpha chain; Short=GABP subunit alpha; AltName: Full=Nuclear respiratory factor 2 subunit alpha; AltName: Full=Transcription factor E4TF1-60;`Eukaryota; Metazoa; Chordata; Craniata; Vertebrata; Euteleostomi; Mammalia; Eutheria; Euarchontoglires; Primates; Haplorrhini; Catarrhini; Hominidae; Homo.
comp58069_c1	73	2197	1.20279	45.8122	38.0884	sp|Q98972|ACTS_ORYLA`Q98972`Q:1-244,H:89-332`100%ID`E:3e-180`RecName: Full=Actin, alpha skeletal muscle; AltName: Full=Alpha-actin-1; AltName: Full=OlMA1; Flags: Precursor;`Eukaryota; Metazoa; Chordata; Craniata; Vertebrata; Euteleostomi; Actinopterygii; Neopterygii; Teleostei; Euteleostei; Neoteleostei; Acanthomorpha; Acanthopterygii; Percomorpha; Atherinomorpha; Beloniformes; Adrianichthyidae; …
comp96714_c2	260	10804	0.861704	45.3163	52.5892	.
comp86068_c0	371	4054	3.86986	53.5168	13.8291	sp|Q5R9Y1|FSTL1_PONAB`Q5R9Y1`Q:79-336,H:24-282`37.45%ID`E:1e-58`RecName: Full=Follistatin-related protein 1; AltName: Full=Follistatin-like protein 1; Flags: Precursor;`Eukaryota; Metazoa; Chordata; Craniata; Vertebrata; Euteleostomi; Mammalia; Eutheria; Euarchontoglires; Primates; Haplorrhini; Catarrhini; Hominidae; Pongo.
comp40255_c0	2041	5411	38.7414	129.986	3.35521
comp94458_c2	2289	13957	8.63563	66.6385	7.7167	sp|Q9VA73|CMC_DROME`Q9VA73`Q:36-701,H:15-680`62.15%ID`E:0`RecName: Full=Calcium-binding mitochondrial carrier protein Aralar1;`Eukaryota; Metazoa; Ecdysozoa; Arthropoda; Hexapoda; Insecta; Pterygota; Neoptera; Endopterygota; Diptera; Brachycera; Muscomorpha; Ephydroidea; Drosophilidae; Drosophila; Sophophora.
comp96162_c0	3991	32093	5.7703	58.7235	10.1769	sp|Q07113|MPRI_MOUSE`Q07113`Q:131-2249,H:115-2271`30.98%ID`E:0`RecName: Full=Cation-independent mannose-6-phosphate receptor; Short=CI Man-6-P receptor; Short=CI-MPR; Short=M6PR; AltName: Full=300 kDa mannose 6-phosphate receptor; Short=MPR 300; AltName: Full=Insulin-like growth factor 2 receptor; AltName: Full=Insulin-like growth factor II receptor; Short=IGF-II receptor; AltName: Full=M6P/IGF2 …
comp83916_c0	1663	6959	15.7708	83.5207	5.2959
comp81542_c0	0	1554	0	45.4525	NA
comp84903_c0	36	2485	0.519011	45.3404	87.3593
comp83064_c0	28914	12796	318.034	178.125	0.560082
comp98281_c7	1487	10754	6.66714	61.0216	9.15259	sp|Q8UWA5|CAH2_TRIHK`Q8UWA5`Q:24-290,H:2-259`37.09%ID`E:2e-49`RecName: Full=Carbonic anhydrase 2; EC=4.2.1.1; AltName: Full=Carbonate dehydratase II; AltName: Full=Carbonic anhydrase II; Short=CA-II;`Eukaryota; Metazoa; Chordata; Craniata; Vertebrata; Euteleostomi; Actinopterygii; Neopterygii; Teleostei; Ostariophysi; Cypriniformes; Cyprinidae; Tribolodon.
comp82519_c0	8893	19560	59.7318	166.269	2.78359	sp|P45594|CADF_DROME`P45594`Q:1-145,H:1-145`55.48%ID`E:2e-50`RecName: Full=Cofilin/actin-depolymerizing factor homolog; AltName: Full=Protein D61; AltName: Full=Protein twinstar;`Eukaryota; Metazoa; Ecdysozoa; Arthropoda; Hexapoda; Insecta; Pterygota; Neoptera; Endopterygota; Diptera; Brachycera; Muscomorpha; Ephydroidea; Drosophilidae; Drosophila; Sophophora.
comp60124_c0	2095	8250	17.4491	86.9617	4.98374	sp|Q6AX41|CHC6A_XENLA`Q6AX41`Q:96-186,H:166-256`37.36%ID`E:2e-16`RecName: Full=Coiled-coil-helix-coiled-coil-helix domain-containing protein 6A, mitochondrial;`Eukaryota; Metazoa; Chordata; Craniata; Vertebrata; Euteleostomi; Amphibia; Batrachia; Anura; Pipoidea; Pipidae; Xenopodinae; Xenopus; Xenopus.
comp95759_c0	50864	12865	117.575	37.6357	0.320099	sp|Q04750|TOP1_MOUSE`Q04750`Q:419-974,H:212-767`70.86%ID`E:0`RecName: Full=DNA topoisomerase 1; EC=5.99.1.2; AltName: Full=DNA topoisomerase I;`Eukaryota; Metazoa; Chordata; Craniata; Vertebrata; Euteleostomi; Mammalia; Eutheria; Euarchontoglires; Glires; Rodentia; Sciurognathi; Muroidea; Muridae; Murinae; Mus; Mus.
comp97823_c10	0	2089	0	45.0305	NA
comp40428_c0	2566	7329	32.4373	117.251	3.61471	sp|Q178A5|UFC1_AEDAE`Q178A5`Q:1-169,H:1-169`83.43%ID`E:3e-106`RecName: Full=Ubiquitin-fold modifier-conjugating enzyme 1; AltName: Full=Ufm1-conjugating enzyme 1;`Eukaryota; Metazoa; Ecdysozoa; Arthropoda; Hexapoda; Insecta; Pterygota; Neoptera; Endopterygota; Diptera; Nematocera; Culicoidea; Culicidae; Culicinae; Aedini; Aedes; Stegomyia.
comp93385_c4	5119	268	47.5037	3.14748	0.0662575
comp94720_c1	17101	5374	156.418	62.2082	0.397705	sp|Q24562|U2AF2_DROME`Q24562`Q:56-388,H:35-342`70.38%ID`E:3e-169`RecName: Full=Splicing factor U2AF 50 kDa subunit; AltName: Full=U2 auxiliary factor 50 kDa subunit; AltName: Full=U2 snRNP auxiliary factor large subunit;`Eukaryota; Metazoa; Ecdysozoa; Arthropoda; Hexapoda; Insecta; Pterygota; Neoptera; Endopterygota; Diptera; Brachycera; Muscomorpha; Ephydroidea; Drosophilidae; Drosophila; Sophop…
comp94616_c1	114	20065	0.217378	48.4212	222.751
comp40314_c0	5011	10919	60.3225	166.35	2.75768
comp90627_c0	4740	20831	14.198	78.9668	5.56182
comp97855_c3	2556	11685	13.2621	76.7302	5.78566	sp|Q9GUM2|BRE4_CAEEL`Q9GUM2`Q:101-367,H:98-368`46.86%ID`E:4e-87`RecName: Full=Beta-1,4-N-acetylgalactosaminyltransferase bre-4; EC=2.4.1.-; AltName: Full=Bacillus thuringiensis toxin-resistant protein 4; Short=Bt toxin-resistant protein 4; AltName: Full=Beta-4-GalNAcT;`Eukaryota; Metazoa; Ecdysozoa; Nematoda; Chromadorea; Rhabditida; Rhabditoidea; Rhabditidae; Peloderinae; Caenorhabditis.
comp40365_c1	63	1968	1.12033	44.2911	39.5339
comp96348_c0	1803	6283	21.4487	94.5927	4.41018	sp|Q19724|NDUS6_CAEEL`Q19724`Q:11-126,H:5-130`47.62%ID`E:3e-32`RecName: Full=Probable NADH dehydrogenase [ubiquinone] iron-sulfur protein 6, mitochondrial; AltName: Full=Complex I-13kD-A; Short=CI-13kD-A; AltName: Full=NADH-ubiquinone oxidoreductase 13 kDa-A subunit; Flags: Precursor;`Eukaryota; Metazoa; Ecdysozoa; Nematoda; Chromadorea; Rhabditida; Rhabditoidea; Rhabditidae; Peloderinae; Caenorh…
comp90241_c0	6372	13779	61.0978	167.206	2.7367	.
comp87066_c3	5590	14	48.5975	0.154034	0.00316958	sp|Q202J4|SMD_IXOSC`Q202J4`Q:12-314,H:7-310`45.28%ID`E:2e-83`RecName: Full=Sphingomyelin phosphodiesterase D; Short=SMD; Short=SMase D; Short=Sphingomyelinase D; EC=3.1.4.41; Flags: Precursor;`Eukaryota; Metazoa; Ecdysozoa; Arthropoda; Chelicerata; Arachnida; Acari; Parasitiformes; Ixodida; Ixodoidea; Ixodidae; Ixodinae; Ixodes.
comp91094_c0	10129	73	42.8	0.390378	0.00912098	sp|D3Z5L6|S18B1_MOUSE`D3Z5L6`Q:81-484,H:51-448`22.82%ID`E:2e-22`RecName: Full=MFS-type transporter SLC18B1; AltName: Full=Solute carrier family 18 member B1;`Eukaryota; Metazoa; Chordata; Craniata; Vertebrata; Euteleostomi; Mammalia; Eutheria; Euarchontoglires; Glires; Rodentia; Sciurognathi; Muroidea; Muridae; Murinae; Mus; Mus.
comp97589_c1	9774	1378	69.0984	12.3291	0.178428
comp80517_c0	423	7248	2.15418	46.7137	21.6852	sp|P21902|PCE_TACTR`P21902`Q:324-589,H:99-375`41.07%ID`E:8e-64`RecName: Full=Proclotting enzyme; EC=3.4.21.86; Contains: RecName: Full=Proclotting enzyme light chain; Contains: RecName: Full=Proclotting enzyme heavy chain; Flags: Precursor;`Eukaryota; Metazoa; Ecdysozoa; Arthropoda; Chelicerata; Merostomata; Xiphosura; Limulidae; Tachypleus.
comp86643_c0	156	2858	1.99073	46.1567	23.1858	.
comp96426_c6	6083	653	59.3129	8.05805	0.135857
comp96961_c0	2113	12580	8.60133	64.8085	7.53471	sp|O00560|SDCB1_HUMAN`O00560`Q:3-307,H:2-298`50.79%ID`E:3e-105`RecName: Full=Syntenin-1; AltName: Full=Melanoma differentiation-associated protein 9; Short=MDA-9; AltName: Full=Pro-TGF-alpha cytoplasmic domain-interacting protein 18; Short=TACIP18; AltName: Full=Scaffold protein Pbp1; AltName: Full=Syndecan-binding protein 1;`Eukaryota; Metazoa; Chordata; Craniata; Vertebrata; Euteleostomi; Mamma…
comp101363_c0	0	1493	0	43.7518	NA
comp92594_c1	3756	298	52.2228	5.24368	0.10041
comp59757_c0	1175	4554	17.3955	85.3253	4.90501
comp96807_c1	30784	6087	88.4255	22.1279	0.250244	sp|Q68FG3|SPT2_MOUSE`Q68FG3`Q:54-292,H:1-197`33.88%ID`E:6e-16`RecName: Full=Protein SPT2 homolog; AltName: Full=SPT2 domain-containing protein 1;`Eukaryota; Metazoa; Chordata; Craniata; Vertebrata; Euteleostomi; Mammalia; Eutheria; Euarchontoglires; Glires; Rodentia; Sciurognathi; Muroidea; Muridae; Murinae; Mus; Mus.
comp92319_c0	1721	11889	6.87846	60.1369	8.74278	sp|Q9D051|ODPB_MOUSE`Q9D051`Q:24-363,H:20-359`73.53%ID`E:0`RecName: Full=Pyruvate dehydrogenase E1 component subunit beta, mitochondrial; Short=PDHE1-B; EC=1.2.4.1; Flags: Precursor;`Eukaryota; Metazoa; Chordata; Craniata; Vertebrata; Euteleostomi; Mammalia; Eutheria; Euarchontoglires; Glires; Rodentia; Sciurognathi; Muroidea; Muridae; Murinae; Mus; Mus.
comp91420_c2	680	5868	5.01826	54.805	10.9211	sp|Q5ZKE7|KCY_CHICK`Q5ZKE7`Q:90-278,H:2-193`56.19%ID`E:2e-71`RecName: Full=UMP-CMP kinase; EC=2.7.4.14; AltName: Full=Cytidine monophosphate kinase; AltName: Full=Cytidylate kinase; AltName: Full=Deoxycytidylate kinase; AltName: Full=Uridine monophosphate kinase; AltName: Full=Uridine monophosphate/cytidine monophosphate kinase; Short=UMP/CMP kinase; Short=UMP/CMPK;`Eukaryota; Metazoa; Chordata; …
comp102001_c0	5	2780	0.080735	56.8096	703.655
comp101941_c0	2050	0	41.2392	0	0
comp100580_c0	2	4430	0.0273988	76.805	2803.23
comp98199_c2	10203	19151	88.2578	209.653	2.37547
comp61088_c0	3743	10	47.0703	0.159152	0.00338116
comp93867_c0	7028	13624	80.2932	196.987	2.45334	.
comp87139_c0	139	2301	2.19469	45.979	20.9501
comp87286_c0	7241	13163	96.6817	222.426	2.3006	sp|Q9D531|NXNL2_MOUSE`Q9D531`Q:1-146,H:2-148`44.59%ID`E:2e-37`RecName: Full=Nucleoredoxin-like protein 2;`Eukaryota; Metazoa; Chordata; Craniata; Vertebrata; Euteleostomi; Mammalia; Eutheria; Euarchontoglires; Glires; Rodentia; Sciurognathi; Muroidea; Muridae; Murinae; Mus; Mus.
comp92968_c1	3	3587	0.0436143	65.9971	1513.2	.
comp97501_c1	4352	25501	8.62865	63.9877	7.41572	sp|Q5E9C0|RSU1_BOVIN`Q5E9C0`Q:21-286,H:5-270`63.16%ID`E:1e-121`RecName: Full=Ras suppressor protein 1; Short=Rsu-1;`Eukaryota; Metazoa; Chordata; Craniata; Vertebrata; Euteleostomi; Mammalia; Eutheria; Laurasiatheria; Cetartiodactyla; Ruminantia; Pecora; Bovidae; Bovinae; Bos.
comp96807_c3	228	10018	0.762324	42.3907	55.6072	sp|P21329|RTJK_DROFU`P21329`Q:5-349,H:305-660`28.02%ID`E:2e-26`RecName: Full=RNA-directed DNA polymerase from mobile element jockey; EC=2.7.7.49; AltName: Full=Reverse transcriptase;`Eukaryota; Metazoa; Ecdysozoa; Arthropoda; Hexapoda; Insecta; Pterygota; Neoptera; Endopterygota; Diptera; Brachycera; Muscomorpha; Ephydroidea; Drosophilidae; Drosophila.
comp99501_c0	5365	13435	41.2517	130.736	3.16923	sp|O17449|TBB1_MANSE`O17449`Q:1-434,H:1-434`97%ID`E:0`RecName: Full=Tubulin beta-1 chain; AltName: Full=Beta-1-tubulin;`Eukaryota; Metazoa; Ecdysozoa; Arthropoda; Hexapoda; Insecta; Pterygota; Neoptera; Endopterygota; Lepidoptera; Glossata; Ditrysia; Bombycoidea; Sphingidae; Sphinginae; Sphingini; Manduca.
comp93197_c0	16754	3941	102.628	30.5519	0.297696	sp|O00541|PESC_HUMAN`O00541`Q:23-466,H:1-451`56.51%ID`E:0`RecName: Full=Pescadillo homolog;`Eukaryota; Metazoa; Chordata; Craniata; Vertebrata; Euteleostomi; Mammalia; Eutheria; Euarchontoglires; Primates; Haplorrhini; Catarrhini; Hominidae; Homo.
comp94216_c0	8628	19814	50.6974	147.344	2.90635	sp|Q8BMT9|HHAT_MOUSE`Q8BMT9`Q:198-540,H:154-490`27.46%ID`E:3e-33`RecName: Full=Protein-cysteine N-palmitoyltransferase HHAT; EC=2.3.1.-; AltName: Full=Hedgehog acyltransferase; AltName: Full=Skinny hedgehog protein;`Eukaryota; Metazoa; Chordata; Craniata; Vertebrata; Euteleostomi; Mammalia; Eutheria; Euarchontoglires; Glires; Rodentia; Sciurognathi; Muroidea; Muridae; Murinae; Mus; Mus.
comp86967_c0	764	9053	3.26357	48.9416	14.9963	sp|Q9VEG6|PERC_DROME`Q9VEG6`Q:226-806,H:218-808`42.21%ID`E:1e-147`RecName: Full=Chorion peroxidase; EC=1.11.1.7; AltName: Full=Peroxinectin-related protein; Short=Dpxt; Flags: Precursor;`Eukaryota; Metazoa; Ecdysozoa; Arthropoda; Hexapoda; Insecta; Pterygota; Neoptera; Endopterygota; Diptera; Brachycera; Muscomorpha; Ephydroidea; Drosophilidae; Drosophila; Sophophora.
comp96415_c0	13622	1158	52.2044	5.61642	0.107585	sp|Q9Y4C8|RBM19_HUMAN`Q9Y4C8`Q:1-835,H:1-927`42.86%ID`E:0`RecName: Full=Probable RNA-binding protein 19; AltName: Full=RNA-binding motif protein 19;`Eukaryota; Metazoa; Chordata; Craniata; Vertebrata; Euteleostomi; Mammalia; Eutheria; Euarchontoglires; Primates; Haplorrhini; Catarrhini; Hominidae; Homo.
comp83903_c0	3520	10139	30.1899	110.052	3.64534	sp|Q5ZLF0|F10A1_CHICK`Q5ZLF0`Q:52-395,H:5-360`53.19%ID`E:6e-126`RecName: Full=Hsc70-interacting protein; Short=Hip; AltName: Full=Protein FAM10A1; AltName: Full=Protein ST13 homolog;`Eukaryota; Metazoa; Chordata; Craniata; Vertebrata; Euteleostomi; Archosauria; Dinosauria; Saurischia; Theropoda; Coelurosauria; Aves; Neognathae; Galliformes; Phasianidae; Phasianinae; Gallus.
comp59559_c0	1037	3653	20.1902	90.0114	4.45816	sp|Q5Q995|KTAP2_IXOSC`Q5Q995`Q:1-135,H:1-135`74.07%ID`E:2e-69`RecName: Full=Protein KRTCAP2 homolog;`Eukaryota; Metazoa; Ecdysozoa; Arthropoda; Chelicerata; Arachnida; Acari; Parasitiformes; Ixodida; Ixodoidea; Ixodidae; Ixodinae; Ixodes.
comp61055_c0	2030	0	40.3675	0	0
comp95867_c0	2440	6816	32.0141	113.179	3.53529	sp|Q640R7|RAP1B_XENTR`Q640R7`Q:33-217,H:1-184`90.27%ID`E:4e-118`RecName: Full=Ras-related protein Rap-1b; Flags: Precursor;`Eukaryota; Metazoa; Chordata; Craniata; Vertebrata; Euteleostomi; Amphibia; Batrachia; Anura; Pipoidea; Pipidae; Xenopodinae; Xenopus; Silurana.
comp94274_c0	1657	8899	9.66603	65.698	6.79679
comp96522_c2	51655	19446	202.118	96.2959	0.476434	sp|P52183|ANNU_SCHAM`P52183`Q:18-733,H:59-772`44.58%ID`E:0`RecName: Full=Annulin; AltName: Full=Protein-glutamine gamma-glutamyltransferase; EC=2.3.2.13; AltName: Full=Transglutaminase;`Eukaryota; Metazoa; Ecdysozoa; Arthropoda; Hexapoda; Insecta; Pterygota; Neoptera; Orthopteroidea; Orthoptera; Caelifera; Acridomorpha; Acridoidea; Acrididae; Cyrtacanthacridinae; Schistocerca.
comp96052_c6	5982	22819	17.1383	82.7375	4.82765	sp|D0VWV4|C560_PIG`D0VWV4`Q:20-171,H:16-167`35.53%ID`E:2e-28`RecName: Full=Succinate dehydrogenase cytochrome b560 subunit, mitochondrial; AltName: Full=Succinate-ubiquinone oxidoreductase cytochrome B large subunit; Short=CYBL; Flags: Precursor;`Eukaryota; Metazoa; Chordata; Craniata; Vertebrata; Euteleostomi; Mammalia; Eutheria; Laurasiatheria; Cetartiodactyla; Suina; Suidae; Sus.
comp80643_c1	2519	208	50.674	5.29548	0.104501
comp91282_c0	3697	2	61.7539	0.0422795	0.000684645
comp98346_c3	2403	35	39.1142	0.720997	0.0184331
comp79775_c0	17	2338	0.251988	43.8592	174.053
comp95156_c0	5213	53	39.3829	0.506735	0.0128669	.
comp89277_c0	0	1369	0	41.3027	NA
comp40199_c0	2361	6381	33.638	115.056	3.42041	sp|Q60692|PSB6_MOUSE`Q60692`Q:22-239,H:16-230`65.14%ID`E:2e-104`RecName: Full=Proteasome subunit beta type-6; EC=3.4.25.1; AltName: Full=Low molecular mass protein 19; AltName: Full=Macropain delta chain; AltName: Full=Multicatalytic endopeptidase complex delta chain; AltName: Full=Proteasome delta chain; AltName: Full=Proteasome subunit Y; Flags: Precursor;`Eukaryota; Metazoa; Chordata; Craniata…
comp99948_c0	6478	16704	37.3572	121.91	3.26336	sp|Q69Z28|ATS16_MOUSE`Q69Z28`Q:178-500,H:286-582`25.38%ID`E:5e-07`RecName: Full=A disintegrin and metalloproteinase with thrombospondin motifs 16; Short=ADAM-TS 16; Short=ADAM-TS16; Short=ADAMTS-16; EC=3.4.24.-; Flags: Precursor;`Eukaryota; Metazoa; Chordata; Craniata; Vertebrata; Euteleostomi; Mammalia; Eutheria; Euarchontoglires; Glires; Rodentia; Sciurognathi; Muroidea; Muridae; Murinae; Mus; …
comp94393_c2	45	3371	0.43772	41.4981	94.805	sp|Q5R573|RBL2A_PONAB`Q5R573`Q:2-194,H:17-207`67.36%ID`E:3e-94`RecName: Full=Rab-like protein 2A;`Eukaryota; Metazoa; Chordata; Craniata; Vertebrata; Euteleostomi; Mammalia; Eutheria; Euarchontoglires; Primates; Haplorrhini; Catarrhini; Hominidae; Pongo.
comp97242_c11	32	3575	0.302048	42.7059	141.388	.
comp86219_c0	1799	68	41.184	1.97011	0.0478369
comp96680_c3	50682	14561	126.264	45.9096	0.363599
comp81261_c0	14724	1519	54.5795	7.12602	0.130562	sp|Q8BGK6|YLAT2_MOUSE`Q8BGK6`Q:7-489,H:13-501`49.39%ID`E:5e-169`RecName: Full=Y+L amino acid transporter 2; AltName: Full=Solute carrier family 7 member 6; AltName: Full=y(+)L-type amino acid transporter 2; Short=Y+LAT2; Short=y+LAT-2;`Eukaryota; Metazoa; Chordata; Craniata; Vertebrata; Euteleostomi; Mammalia; Eutheria; Euarchontoglires; Glires; Rodentia; Sciurognathi; Muroidea; Muridae; Murinae;…
comp92999_c3	4165	716	73.8495	16.0668	0.217562
comp93620_c1	7516	24969	21.6458	91.0067	4.20436	.
comp95278_c0	55010	15579	122.551	43.9237	0.358412	sp|P15145|AMPN_PIG`P15145`Q:198-1121,H:3-961`40.29%ID`E:0`RecName: Full=Aminopeptidase N; Short=AP-N; Short=pAPN; EC=3.4.11.2; AltName: Full=Alanyl aminopeptidase; AltName: Full=Aminopeptidase M; Short=AP-M; AltName: Full=Microsomal aminopeptidase; AltName: Full=gp130; AltName: CD_antigen=CD13;`Eukaryota; Metazoa; Chordata; Craniata; Vertebrata; Euteleostomi; Mammalia; Eutheria; Laurasiatheria; C…
comp87133_c0	8419	1241	65.7782	12.271	0.186551	sp|Q5U465|CC125_MOUSE`Q5U465`Q:97-359,H:116-417`29.14%ID`E:3e-21`RecName: Full=Coiled-coil domain-containing protein 125;`Eukaryota; Metazoa; Chordata; Craniata; Vertebrata; Euteleostomi; Mammalia; Eutheria; Euarchontoglires; Glires; Rodentia; Sciurognathi; Muroidea; Muridae; Murinae; Mus; Mus.
comp81087_c0	2854	7228	38.2754	122.679	3.20516	sp|P52815|RM12_HUMAN`P52815`Q:19-191,H:35-194`46.93%ID`E:2e-33`RecName: Full=39S ribosomal protein L12, mitochondrial; Short=L12mt; Short=MRP-L12; AltName: Full=5c5-2; Flags: Precursor;`Eukaryota; Metazoa; Chordata; Craniata; Vertebrata; Euteleostomi; Mammalia; Eutheria; Euarchontoglires; Primates; Haplorrhini; Catarrhini; Hominidae; Homo.
comp87391_c0	21	1591	0.425989	40.8446	95.8818
comp97332_c8	3494	12797	17.9369	83.1416	4.63522
comp87218_c0	1316	7153	9.15399	62.9691	6.87888	sp|P55013|S12A2_SQUAC`P55013`Q:63-477,H:173-599`56.91%ID`E:8e-140`RecName: Full=Solute carrier family 12 member 2; AltName: Full=Bumetanide-sensitive sodium-(potassium)-chloride cotransporter 1; AltName: Full=NKCC; AltName: Full=Na-K-CL symporter;`Eukaryota; Metazoa; Chordata; Craniata; Vertebrata; Chondrichthyes; Elasmobranchii; Squalimorphii; Squaliformes; Squalidae; Squalus.
comp89168_c0	0	2212	0	40.0731	NA
comp90679_c1	26723	38887	197.451	363.633	1.84164
comp86977_c0	3152	11640	17.4618	81.6096	4.6736	sp|Q7SX99|FUMH_DANRE`Q7SX99`Q:42-502,H:49-509`79.39%ID`E:0`RecName: Full=Fumarate hydratase, mitochondrial; Short=Fumarase; EC=4.2.1.2; Flags: Precursor;`Eukaryota; Metazoa; Chordata; Craniata; Vertebrata; Euteleostomi; Actinopterygii; Neopterygii; Teleostei; Ostariophysi; Cypriniformes; Cyprinidae; Danio.
comp98206_c0	435	6171	2.45936	44.1544	17.9536	sp|P52307|5NTD_RHIMP`P52307`Q:57-592,H:15-553`36.43%ID`E:8e-119`RecName: Full=Protein 5NUC; Includes: RecName: Full=UDP-sugar hydrolase; EC=3.6.1.45; AltName: Full=UDP-sugar diphosphatase; AltName: Full=UDP-sugar pyrophosphatase; Includes: RecName: Full=5'-nucleotidase; Short=5'-NT; EC=3.1.3.5; Flags: Precursor; Fragment;`Eukaryota; Metazoa; Ecdysozoa; Arthropoda; Chelicerata; Arachnida; Acari; P…
comp81684_c0	1055	5460	9.79028	64.124	6.54976	sp|Q8K3X2|FCL_CRIGR`Q8K3X2`Q:9-319,H:10-321`73.4%ID`E:6e-175`RecName: Full=GDP-L-fucose synthase; EC=1.1.1.271; AltName: Full=GDP-4-keto-6-deoxy-D-mannose-3,5-epimerase-4-reductase; AltName: Full=Protein FX; AltName: Full=Red cell NADP(H)-binding protein;`Eukaryota; Metazoa; Chordata; Craniata; Vertebrata; Euteleostomi; Mammalia; Eutheria; Euarchontoglires; Glires; Rodentia; Sciurognathi; Muroide…
comp91950_c0	483	2361	10.7326	66.3954	6.18634
comp91206_c0	1	3448	0.0182383	79.5861	4363.68
comp90854_c0	7484	16312	54.174	149.434	2.75841	.
comp94733_c0	8431	1537	75.4073	17.3978	0.230717	sp|Q868Z9|PPN_DROME`Q868Z9`Q:19-322,H:1722-2052`28.78%ID`E:2e-32`RecName: Full=Papilin; Flags: Precursor;`Eukaryota; Metazoa; Ecdysozoa; Arthropoda; Hexapoda; Insecta; Pterygota; Neoptera; Endopterygota; Diptera; Brachycera; Muscomorpha; Ephydroidea; Drosophilidae; Drosophila; Sophophora.
comp60737_c0	45	6583	0.228113	42.2324	185.138	sp|Q9Z0E8|S22A5_MOUSE`Q9Z0E8`Q:9-552,H:15-548`28.42%ID`E:2e-65`RecName: Full=Solute carrier family 22 member 5; AltName: Full=High-affinity sodium-dependent carnitine cotransporter; AltName: Full=Organic cation/carnitine transporter 2;`Eukaryota; Metazoa; Chordata; Craniata; Vertebrata; Euteleostomi; Mammalia; Eutheria; Euarchontoglires; Glires; Rodentia; Sciurognathi; Muroidea; Muridae; Murinae;…
comp60109_c0	5989	16086	32.7146	111.204	3.39922	sp|Q6EV77|FUT8_PANTR`Q6EV77`Q:11-552,H:9-569`49.11%ID`E:0`RecName: Full=Alpha-(1,6)-fucosyltransferase; Short=Alpha1-6FucT; EC=2.4.1.68; AltName: Full=Fucosyltransferase 8; AltName: Full=GDP-L-Fuc:N-acetyl-beta-D-glucosaminide alpha1,6-fucosyltransferase; AltName: Full=GDP-fucose--glycoprotein fucosyltransferase; AltName: Full=Glycoprotein 6-alpha-L-fucosyltransferase;`Eukaryota; Metazoa; Chordat…
comp90603_c0	4672	15604	20.8625	88.1829	4.22686	sp|Q90972|RNF13_CHICK`Q90972`Q:12-326,H:13-312`37.66%ID`E:1e-66`RecName: Full=E3 ubiquitin-protein ligase RNF13; EC=6.3.2.-; AltName: Full=C-RZF; AltName: Full=RING finger protein 13; Flags: Precursor;`Eukaryota; Metazoa; Chordata; Craniata; Vertebrata; Euteleostomi; Archosauria; Dinosauria; Saurischia; Theropoda; Coelurosauria; Aves; Neognathae; Galliformes; Phasianidae; Phasianinae; Gallus.
comp94093_c1	5543	1599	122.272	44.639	0.365081
comp95708_c0	6774	133	37.4076	0.929504	0.024848	sp|Q868Z9|PPN_DROME`Q868Z9`Q:13-131,H:1786-1900`31.09%ID`E:1e-11`RecName: Full=Papilin; Flags: Precursor;`Eukaryota; Metazoa; Ecdysozoa; Arthropoda; Hexapoda; Insecta; Pterygota; Neoptera; Endopterygota; Diptera; Brachycera; Muscomorpha; Ephydroidea; Drosophilidae; Drosophila; Sophophora.
comp98602_c7	43797	9082	83.7374	21.9757	0.262435	.
comp89181_c0	8074	564	45.3096	4.00559	0.0884047	.
comp96532_c1	13220	281	37.4672	1.00789	0.0269005
comp87196_c0	2387	8276	19.323	84.7866	4.38786	sp|Q9W1G0|TALDO_DROME`Q9W1G0`Q:3-332,H:2-331`69.18%ID`E:5e-168`RecName: Full=Probable transaldolase; EC=2.2.1.2;`Eukaryota; Metazoa; Ecdysozoa; Arthropoda; Hexapoda; Insecta; Pterygota; Neoptera; Endopterygota; Diptera; Brachycera; Muscomorpha; Ephydroidea; Drosophilidae; Drosophila; Sophophora.
comp99635_c0	21247	6623	136.43	53.821	0.394496	sp|Q5R8D8|DNJC7_PONAB`Q5R8D8`Q:8-503,H:6-494`49.2%ID`E:2e-155`RecName: Full=DnaJ homolog subfamily C member 7;`Eukaryota; Metazoa; Chordata; Craniata; Vertebrata; Euteleostomi; Mammalia; Eutheria; Euarchontoglires; Primates; Haplorrhini; Catarrhini; Hominidae; Pongo.
comp92513_c0	8773	2011	92.225	26.7546	0.290101	sp|Q9U8W8|TL5A_TACTR`Q9U8W8`Q:78-300,H:69-287`42.22%ID`E:2e-54`RecName: Full=Techylectin-5A; Flags: Precursor;`Eukaryota; Metazoa; Ecdysozoa; Arthropoda; Chelicerata; Merostomata; Xiphosura; Limulidae; Tachypleus.
comp89359_c0	1454	5095	18.9133	83.8751	4.43471
comp89253_c0	3376	11237	20.8699	87.9132	4.21243	sp|Q6Q0N1|CNDP2_RAT`Q6Q0N1`Q:59-530,H:4-474`62.71%ID`E:0`RecName: Full=Cytosolic non-specific dipeptidase; EC=3.4.13.18; AltName: Full=CNDP dipeptidase 2;`Eukaryota; Metazoa; Chordata; Craniata; Vertebrata; Euteleostomi; Mammalia; Eutheria; Euarchontoglires; Glires; Rodentia; Sciurognathi; Muroidea; Muridae; Murinae; Rattus.
comp97134_c1	875	5536	7.05491	56.4891	8.00706
comp83233_c0	5662	13036	46.424	135.27	2.9138	sp|P51572|BAP31_HUMAN`P51572`Q:1-234,H:1-245`44.8%ID`E:3e-48`RecName: Full=B-cell receptor-associated protein 31; Short=BCR-associated protein 31; Short=Bap31; AltName: Full=6C6-AG tumor-associated antigen; AltName: Full=Protein CDM; AltName: Full=p28;`Eukaryota; Metazoa; Chordata; Craniata; Vertebrata; Euteleostomi; Mammalia; Eutheria; Euarchontoglires; Primates; Haplorrhini; Catarrhini; Hominid…
comp90407_c1	4381	16250	16.9559	79.5951	4.69424	sp|P55809|SCOT1_HUMAN`P55809`Q:9-511,H:12-518`66.8%ID`E:0`RecName: Full=Succinyl-CoA:3-ketoacid coenzyme A transferase 1, mitochondrial; EC=2.8.3.5; AltName: Full=3-oxoacid CoA-transferase 1; AltName: Full=Somatic-type succinyl-CoA:3-oxoacid CoA-transferase; Short=SCOT-s; Flags: Precursor;`Eukaryota; Metazoa; Chordata; Craniata; Vertebrata; Euteleostomi; Mammalia; Eutheria; Euarchontoglires; Prim…
comp97433_c0	4709	2	61.5844	0.0331022	0.00053751
comp59852_c0	7823	11582	179.769	336.83	1.87368
comp97562_c8	1026	7797	5.39519	51.8886	9.61757	sp|Q9WUW9|S1C2A_RAT`Q9WUW9`Q:29-310,H:30-290`30.95%ID`E:9e-39`RecName: Full=Sulfotransferase 1C2A; Short=ST1C2A; Short=rSULT1C2A; EC=2.8.2.-; AltName: Full=Sulfotransferase K2;`Eukaryota; Metazoa; Chordata; Craniata; Vertebrata; Euteleostomi; Mammalia; Eutheria; Euarchontoglires; Glires; Rodentia; Sciurognathi; Muroidea; Muridae; Murinae; Rattus.
comp95946_c4	174	6605	0.80921	38.875	48.0406
comp101385_c0	860	5768	6.43684	54.6368	8.48813	sp|P86392|VMPA_TITSE`P86392`Q:174-390,H:8-221`29.69%ID`E:3e-10`RecName: Full=Snake venom metalloproteinase antarease; Short=SVMP; EC=3.4.24.-; Flags: Fragments;`Eukaryota; Metazoa; Ecdysozoa; Arthropoda; Chelicerata; Arachnida; Scorpiones; Buthida; Buthoidea; Buthidae; Tityus.
comp93538_c9	3888	15375	15.019	75.165	5.00465	sp|Q9Y4P3|TBL2_HUMAN`Q9Y4P3`Q:4-364,H:86-444`49.03%ID`E:3e-116`RecName: Full=Transducin beta-like protein 2; AltName: Full=WS beta-transducin repeats protein; Short=WS-betaTRP; AltName: Full=Williams-Beuren syndrome chromosomal region 13 protein;`Eukaryota; Metazoa; Chordata; Craniata; Vertebrata; Euteleostomi; Mammalia; Eutheria; Euarchontoglires; Primates; Haplorrhini; Catarrhini; Hominidae; Ho…
comp40461_c0	0	2136	0	38.8801	NA
comp101025_c0	423	2097	10.1842	63.8953	6.27398
comp98765_c0	63695	129603	63.092	162.468	2.5751	sp|Q5R546|ATPA_PONAB`Q5R546`Q:16-553,H:14-553`83.33%ID`E:0`RecName: Full=ATP synthase subunit alpha, mitochondrial; Flags: Precursor;`Eukaryota; Metazoa; Chordata; Craniata; Vertebrata; Euteleostomi; Mammalia; Eutheria; Euarchontoglires; Primates; Haplorrhini; Catarrhini; Hominidae; Pongo.
comp98098_c0	100	9642	0.324672	39.6184	122.026	.
comp89148_c0	778	4116	9.13848	61.1864	6.69547	sp|O60762|DPM1_HUMAN`O60762`Q:4-239,H:25-260`76.69%ID`E:1e-137`RecName: Full=Dolichol-phosphate mannosyltransferase; EC=2.4.1.83; AltName: Full=Dolichol-phosphate mannose synthase; Short=DPM synthase; AltName: Full=Dolichyl-phosphate beta-D-mannosyltransferase; AltName: Full=Mannose-P-dolichol synthase; Short=MPD synthase;`Eukaryota; Metazoa; Chordata; Craniata; Vertebrata; Euteleostomi; Mammalia…
comp94422_c2	6147	718	54.4563	8.04997	0.147824	.
comp89682_c0	127	1472	3.02756	44.4102	14.6686
comp97153_c3	1188	3760	22.4096	89.7617	4.0055
comp83829_c0	3220	229	44.162	3.97478	0.0900046
comp95867_c1	3198	9130	27.6633	99.9496	3.61308
comp95411_c4	32792	14192	252.942	138.542	0.547723
comp84310_c0	15977	4686	120.552	44.7472	0.371187	sp|Q9W1V3|FBRL_DROME`Q9W1V3`Q:142-377,H:109-344`85.59%ID`E:3e-148`RecName: Full=rRNA 2'-O-methyltransferase fibrillarin; EC=2.1.1.-;`Eukaryota; Metazoa; Ecdysozoa; Arthropoda; Hexapoda; Insecta; Pterygota; Neoptera; Endopterygota; Diptera; Brachycera; Muscomorpha; Ephydroidea; Drosophilidae; Drosophila; Sophophora.
comp59868_c0	5635	10156	88.0532	200.844	2.28094
comp40695_c0	4753	11259	41.9228	125.68	2.9979	sp|P31948|STIP1_HUMAN`P31948`Q:4-324,H:220-543`65.12%ID`E:2e-150`RecName: Full=Stress-induced-phosphoprotein 1; Short=STI1; AltName: Full=Hsc70/Hsp90-organizing protein; Short=Hop; AltName: Full=Renal carcinoma antigen NY-REN-11; AltName: Full=Transformation-sensitive protein IEF SSP 3521;`Eukaryota; Metazoa; Chordata; Craniata; Vertebrata; Euteleostomi; Mammalia; Eutheria; Euarchontoglires; Prim…
comp93787_c0	11140	3493	132.653	52.64	0.396825
comp99452_c0	25509	9228	169.55	77.6243	0.457825	sp|Q6AXX4|SAS10_RAT`Q6AXX4`Q:70-561,H:21-470`37.33%ID`E:7e-77`RecName: Full=Something about silencing protein 10; AltName: Full=Charged amino acid-rich leucine zipper 1; AltName: Full=Disrupter of silencing SAS10; AltName: Full=UTP3 homolog;`Eukaryota; Metazoa; Chordata; Craniata; Vertebrata; Euteleostomi; Mammalia; Eutheria; Euarchontoglires; Glires; Rodentia; Sciurognathi; Muroidea; Muridae; Mu…
comp95698_c0	24222	1377	41.0488	2.95331	0.0719464	sp|Q61976|MYCN_MARMO`Q61976`Q:740-818,H:376-454`48.1%ID`E:3e-13`RecName: Full=N-myc proto-oncogene protein; AltName: Full=N-myc1;`Eukaryota; Metazoa; Chordata; Craniata; Vertebrata; Euteleostomi; Mammalia; Eutheria; Euarchontoglires; Glires; Rodentia; Sciurognathi; Sciuridae; Xerinae; Marmotini; Marmota.
comp100040_c0	5443	1116	79.131	20.5332	0.259484	sp|Q8CIL4|CA131_MOUSE`Q8CIL4`Q:121-188,H:149-216`45.59%ID`E:9e-09`RecName: Full=Uncharacterized protein C1orf131 homolog;`Eukaryota; Metazoa; Chordata; Craniata; Vertebrata; Euteleostomi; Mammalia; Eutheria; Euarchontoglires; Glires; Rodentia; Sciurognathi; Muroidea; Muridae; Murinae; Mus; Mus.
comp93968_c0	191	4769	1.21293	38.3279	31.5994
comp93408_c4	752	11224	2.17764	41.1341	18.8893	sp|O70247|SC5A6_RAT`O70247`Q:5-170,H:386-552`30.23%ID`E:4e-10`RecName: Full=Sodium-dependent multivitamin transporter; Short=Na(+)-dependent multivitamin transporter; AltName: Full=Solute carrier family 5 member 6;`Eukaryota; Metazoa; Chordata; Craniata; Vertebrata; Euteleostomi; Mammalia; Eutheria; Euarchontoglires; Glires; Rodentia; Sciurognathi; Muroidea; Muridae; Murinae; Rattus.
comp81681_c0	7093	37	37.6746	0.248717	0.00660172	sp|Q9V427|INX2_DROME`Q9V427`Q:1-356,H:1-353`48.18%ID`E:1e-124`RecName: Full=Innexin inx2; Short=Innexin-2; AltName: Full=Gap junction protein prp33; AltName: Full=Pas-related protein 33;`Eukaryota; Metazoa; Ecdysozoa; Arthropoda; Hexapoda; Insecta; Pterygota; Neoptera; Endopterygota; Diptera; Brachycera; Muscomorpha; Ephydroidea; Drosophilidae; Drosophila; Sophophora.
comp89838_c8	2628	22	36.1656	0.383158	0.0105945	.
comp93204_c1	2	7426	0.0162227	76.2313	4699.05	.
comp90916_c1	14784	3467	89.9688	26.7017	0.296788	.
comp84295_c0	2068	8042	14.8629	73.148	4.92151	sp|Q5SV42|ILEUC_MOUSE`Q5SV42`Q:28-396,H:3-372`38.2%ID`E:1e-73`RecName: Full=Leukocyte elastase inhibitor C; AltName: Full=Serine protease inhibitor EIC; AltName: Full=Serpin B1c;`Eukaryota; Metazoa; Chordata; Craniata; Vertebrata; Euteleostomi; Mammalia; Eutheria; Euarchontoglires; Glires; Rodentia; Sciurognathi; Muroidea; Muridae; Murinae; Mus; Mus.
comp97445_c0	1587	9462	7.36077	55.5411	7.54556	sp|Q9JLI3|MMEL1_MOUSE`Q9JLI3`Q:42-734,H:73-765`34.12%ID`E:5e-128`RecName: Full=Membrane metallo-endopeptidase-like 1; EC=3.4.24.11; AltName: Full=NEP2(m); AltName: Full=Neprilysin II; Short=NEPII; AltName: Full=Neprilysin-2; Short=NEP2; Short=NL2; AltName: Full=Neprilysin-like 1; Short=NL-1; AltName: Full=Neprilysin-like peptidase; Short=NEPLP; AltName: Full=Soluble secreted endopeptidase; Contai…
comp90502_c1	2658	13100	9.91653	61.853	6.23737	.
comp93932_c1	1102	8380	5.16067	49.6654	9.62382	sp|Q02978|M2OM_HUMAN`Q02978`Q:65-359,H:17-312`76.35%ID`E:3e-169`RecName: Full=Mitochondrial 2-oxoglutarate/malate carrier protein; Short=OGCP; AltName: Full=Solute carrier family 25 member 11;`Eukaryota; Metazoa; Chordata; Craniata; Vertebrata; Euteleostomi; Mammalia; Eutheria; Euarchontoglires; Primates; Haplorrhini; Catarrhini; Hominidae; Homo.
comp60101_c0	20219	5168	99.0923	32.0544	0.32348	sp|O88801|HOME2_RAT`O88801`Q:8-354,H:1-350`44.57%ID`E:7e-93`RecName: Full=Homer protein homolog 2; Short=Homer-2; AltName: Full=Cupidin; AltName: Full=VASP/Ena-related gene up-regulated during seizure and LTP 2; Short=Vesl-2;`Eukaryota; Metazoa; Chordata; Craniata; Vertebrata; Euteleostomi; Mammalia; Eutheria; Euarchontoglires; Glires; Rodentia; Sciurognathi; Muroidea; Muridae; Murinae; Rattus.
comp84197_c0	2671	7562	27.5759	98.8046	3.58301	sp|O43396|TXNL1_HUMAN`O43396`Q:32-316,H:4-289`51.75%ID`E:4e-101`RecName: Full=Thioredoxin-like protein 1; AltName: Full=32 kDa thioredoxin-related protein;`Eukaryota; Metazoa; Chordata; Craniata; Vertebrata; Euteleostomi; Mammalia; Eutheria; Euarchontoglires; Primates; Haplorrhini; Catarrhini; Hominidae; Homo.
comp88997_c0	35	1776	0.578252	37.1345	64.2185
comp89449_c0	1671	6664	14.1413	71.373	5.04712	sp|O57314|DHB12_ANAPL`O57314`Q:62-327,H:47-308`54.51%ID`E:2e-94`RecName: Full=Estradiol 17-beta-dehydrogenase 12; EC=1.1.1.62; AltName: Full=17-beta-hydroxysteroid dehydrogenase 12; Short=17-beta-HSD 12;`Eukaryota; Metazoa; Chordata; Craniata; Vertebrata; Euteleostomi; Archosauria; Dinosauria; Saurischia; Theropoda; Coelurosauria; Aves; Neognathae; Anseriformes; Anatidae; Anas.
comp92607_c1	21893	10896	373.422	235.205	0.629864
comp89893_c0	4	5088	0.036177	58.2378	1609.8	sp|Q868Z9|PPN_DROME`Q868Z9`Q:72-395,H:1612-1900`34.88%ID`E:5e-47`RecName: Full=Papilin; Flags: Precursor;`Eukaryota; Metazoa; Ecdysozoa; Arthropoda; Hexapoda; Insecta; Pterygota; Neoptera; Endopterygota; Diptera; Brachycera; Muscomorpha; Ephydroidea; Drosophilidae; Drosophila; Sophophora.
comp80430_c0	203	2435	2.80958	42.651	15.1806
comp82882_c0	545441	392503	3885.55	3538.61	0.910711	sp|P08736|EF1A1_DROME`P08736`Q:1-462,H:1-462`87.45%ID`E:0`RecName: Full=Elongation factor 1-alpha 1; Short=EF-1-alpha-1; AltName: Full=50 kDa female-specific protein;`Eukaryota; Metazoa; Ecdysozoa; Arthropoda; Hexapoda; Insecta; Pterygota; Neoptera; Endopterygota; Diptera; Brachycera; Muscomorpha; Ephydroidea; Drosophilidae; Drosophila; Sophophora.
comp98241_c1	4240	789	71.4151	16.8185	0.235503
comp87435_c0	3396	8946	31.9801	106.617	3.33385	sp|P63074|IF4E_RAT`P63074`Q:28-214,H:31-217`60.43%ID`E:3e-82`RecName: Full=Eukaryotic translation initiation factor 4E; Short=eIF-4E; Short=eIF4E; AltName: Full=eIF-4F 25 kDa subunit; AltName: Full=mRNA cap-binding protein;`Eukaryota; Metazoa; Chordata; Craniata; Vertebrata; Euteleostomi; Mammalia; Eutheria; Euarchontoglires; Glires; Rodentia; Sciurognathi; Muroidea; Muridae; Murinae; Rattus.
comp83049_c0	1	5101	0.0126942	81.9493	6455.66
comp90929_c0	2191	9001	13.3267	69.288	5.19916	sp|Q3T0J3|RM16_BOVIN`Q3T0J3`Q:41-257,H:28-241`45.16%ID`E:5e-60`RecName: Full=39S ribosomal protein L16, mitochondrial; Short=L16mt; Short=MRP-L16; Flags: Precursor;`Eukaryota; Metazoa; Chordata; Craniata; Vertebrata; Euteleostomi; Mammalia; Eutheria; Laurasiatheria; Cetartiodactyla; Ruminantia; Pecora; Bovidae; Bovinae; Bos.
comp81475_c0	786	3281	12.9506	68.4159	5.28286
comp92852_c10	214	2840	2.46349	41.3753	16.7954
comp97295_c6	0	1677	0	36.8227	NA
comp59609_c0	17730	4426	95.1328	30.0551	0.315928	sp|P35659|DEK_HUMAN`P35659`Q:61-231,H:52-223`41.86%ID`E:1e-32`RecName: Full=Protein DEK;`Eukaryota; Metazoa; Chordata; Craniata; Vertebrata; Euteleostomi; Mammalia; Eutheria; Euarchontoglires; Primates; Haplorrhini; Catarrhini; Hominidae; Homo.
comp87353_c0	44	1448	0.885135	36.8647	41.6487
comp87120_c0	1	3251	0.0176021	72.4214	4114.36
comp98204_c1	1419	27388	1.57989	38.5913	24.4266	sp|Q99758|ABCA3_HUMAN`Q99758`Q:38-499,H:1-488`27.95%ID`E:4e-39`RecName: Full=ATP-binding cassette sub-family A member 3; AltName: Full=ABC-C transporter; AltName: Full=ATP-binding cassette transporter 3; Short=ATP-binding cassette 3;`Eukaryota; Metazoa; Chordata; Craniata; Vertebrata; Euteleostomi; Mammalia; Eutheria; Euarchontoglires; Primates; Haplorrhini; Catarrhini; Hominidae; Homo.
comp80168_c0	2000	6628	19.6436	82.3868	4.19409	sp|P11348|DHPR_RAT`P11348`Q:4-234,H:7-237`62.34%ID`E:2e-102`RecName: Full=Dihydropteridine reductase; EC=1.5.1.34; AltName: Full=HDHPR; AltName: Full=Quinoid dihydropteridine reductase;`Eukaryota; Metazoa; Chordata; Craniata; Vertebrata; Euteleostomi; Mammalia; Eutheria; Euarchontoglires; Glires; Rodentia; Sciurognathi; Muroidea; Muridae; Murinae; Rattus.
comp87427_c0	5882	762	54.8364	8.99051	0.163951	sp|Q8C3I8|F203A_MOUSE`Q8C3I8`Q:6-336,H:29-364`38.76%ID`E:2e-61`RecName: Full=Protein FAM203A; AltName: Full=Brain protein 16;`Eukaryota; Metazoa; Chordata; Craniata; Vertebrata; Euteleostomi; Mammalia; Eutheria; Euarchontoglires; Glires; Rodentia; Sciurognathi; Muroidea; Muridae; Murinae; Mus; Mus.
comp97443_c2	8405	174	34.6921	0.908924	0.0261997	sp|P83088|FUCTC_DROME`P83088`Q:98-415,H:87-422`38.37%ID`E:2e-59`RecName: Full=Alpha-(1,3)-fucosyltransferase C; EC=2.4.1.-; AltName: Full=Galactoside 3-L-fucosyltransferase;`Eukaryota; Metazoa; Ecdysozoa; Arthropoda; Hexapoda; Insecta; Pterygota; Neoptera; Endopterygota; Diptera; Brachycera; Muscomorpha; Ephydroidea; Drosophilidae; Drosophila; Sophophora.
comp40357_c0	4	3061	0.0527106	51.0489	968.475
comp84376_c0	7402	1610	80.9757	22.2903	0.275272
comp40163_c0	16872	8446	370.824	234.93	0.633534	sp|Q5RB31|SC61B_PONAB`Q5RB31`Q:37-127,H:6-96`70.21%ID`E:1e-35`RecName: Full=Protein transport protein Sec61 subunit beta;`Eukaryota; Metazoa; Chordata; Craniata; Vertebrata; Euteleostomi; Mammalia; Eutheria; Euarchontoglires; Primates; Haplorrhini; Catarrhini; Hominidae; Pongo.
comp97879_c1	25	1537	0.46435	36.1297	77.8071
comp59824_c0	1829	6232	18.351	79.1332	4.3122	sp|Q96FZ7|CHMP6_HUMAN`Q96FZ7`Q:22-219,H:1-194`56.5%ID`E:7e-70`RecName: Full=Charged multivesicular body protein 6; AltName: Full=Chromatin-modifying protein 6; AltName: Full=Vacuolar protein sorting-associated protein 20; Short=Vps20; Short=hVps20;`Eukaryota; Metazoa; Chordata; Craniata; Vertebrata; Euteleostomi; Mammalia; Eutheria; Euarchontoglires; Primates; Haplorrhini; Catarrhini; Hominidae; …
comp88882_c2	2462	294	51.7629	7.82282	0.151128
comp87286_c1	5244	9924	72.2482	173.036	2.39502
comp90465_c0	3932	16401	12.6373	66.711	5.27888	sp|Q8CJG1|AGO1_MOUSE`Q8CJG1`Q:114-950,H:24-856`41.2%ID`E:0`RecName: Full=Protein argonaute-1; Short=Argonaute1; Short=mAgo1; AltName: Full=Eukaryotic translation initiation factor 2C 1; Short=eIF-2C 1; Short=eIF2C 1; AltName: Full=Piwi/argonaute family protein meIF2C1;`Eukaryota; Metazoa; Chordata; Craniata; Vertebrata; Euteleostomi; Mammalia; Eutheria; Euarchontoglires; Glires; Rodentia; Sciurog…
comp84478_c0	7831	1709	80.233	22.1596	0.276191	sp|Q58D06|WDR74_BOVIN`Q58D06`Q:6-384,H:1-381`43.85%ID`E:2e-106`RecName: Full=WD repeat-containing protein 74;`Eukaryota; Metazoa; Chordata; Craniata; Vertebrata; Euteleostomi; Mammalia; Eutheria; Laurasiatheria; Cetartiodactyla; Ruminantia; Pecora; Bovidae; Bovinae; Bos.
comp60055_c0	90301	35510	190.351	94.7325	0.497672	sp|Q9EQU5|SET_MOUSE`Q9EQU5`Q:6-230,H:16-235`67.56%ID`E:2e-104`RecName: Full=Protein SET; AltName: Full=Phosphatase 2A inhibitor I2PP2A; Short=I-2PP2A; AltName: Full=Template-activating factor I; Short=TAF-I;`Eukaryota; Metazoa; Chordata; Craniata; Vertebrata; Euteleostomi; Mammalia; Eutheria; Euarchontoglires; Glires; Rodentia; Sciurognathi; Muroidea; Muridae; Murinae; Mus; Mus.
comp96233_c2	403	5346	2.39354	40.1837	16.7884	.
comp59886_c0	10385	15080	178.137	327.367	1.83772
comp91989_c0	1	3072	0.0178354	69.3409	3887.82
comp93046_c0	1487	5178	17.399	76.6761	4.40693	sp|Q9X248|FABG_THEMA`Q9X248`Q:3-252,H:2-243`41.04%ID`E:4e-52`RecName: Full=3-oxoacyl-[acyl-carrier-protein] reductase FabG; EC=1.1.1.100; AltName: Full=3-ketoacyl-acyl carrier protein reductase; AltName: Full=Beta-Ketoacyl-acyl carrier protein reductase; AltName: Full=Beta-ketoacyl-ACP reductase;`Bacteria; Thermotogae; Thermotogales; Thermotogaceae; Thermotoga.
comp99720_c0	4874	11969	36.1897	112.471	3.10783	sp|Q20930|MIG17_CAEEL`Q20930`Q:227-491,H:208-465`24.09%ID`E:3e-11`RecName: Full=ADAM family mig-17; EC=3.4.24.-; AltName: Full=A disintegrin and metalloproteinase mig-17; AltName: Full=Abnormal cell migration protein 17; Flags: Precursor;`Eukaryota; Metazoa; Ecdysozoa; Nematoda; Chromadorea; Rhabditida; Rhabditoidea; Rhabditidae; Peloderinae; Caenorhabditis.
comp84618_c0	33706	14335	226.645	121.989	0.53824	.
comp88771_c0	17415	4600	98.2301	32.837	0.334287	sp|Q9QXA6|BAT1_MOUSE`Q9QXA6`Q:35-515,H:9-481`50.83%ID`E:2e-166`RecName: Full=B(0,+)-type amino acid transporter 1; Short=B(0,+)AT; AltName: Full=Glycoprotein-associated amino acid transporter b0,+AT1; AltName: Full=Solute carrier family 7 member 9;`Eukaryota; Metazoa; Chordata; Craniata; Vertebrata; Euteleostomi; Mammalia; Eutheria; Euarchontoglires; Glires; Rodentia; Sciurognathi; Muroidea; Muri…
comp87216_c2	27686	6757	89.1714	27.5426	0.308872	sp|Q5ZKV8|KIF2A_CHICK`Q5ZKV8`Q:2-711,H:3-703`54.7%ID`E:0`RecName: Full=Kinesin-like protein KIF2A;`Eukaryota; Metazoa; Chordata; Craniata; Vertebrata; Euteleostomi; Archosauria; Dinosauria; Saurischia; Theropoda; Coelurosauria; Aves; Neognathae; Galliformes; Phasianidae; Phasianinae; Gallus.
comp60052_c0	10751	15195	197.568	353.389	1.7887
comp94535_c2	3915	186	36.9826	2.22363	0.0601266
comp93586_c3	95798	44443	283.652	166.54	0.587127	sp|Q5XJR6|ORML3_DANRE`Q5XJR6`Q:6-151,H:8-153`66.44%ID`E:6e-69`RecName: Full=ORM1-like protein 3;`Eukaryota; Metazoa; Chordata; Craniata; Vertebrata; Euteleostomi; Actinopterygii; Neopterygii; Teleostei; Ostariophysi; Cypriniformes; Cyprinidae; Danio.
comp97610_c4	2682	7264	28.6165	98.0885	3.4277
comp98263_c0	22791	2441	47.5788	6.44916	0.135547	sp|Q9VWE0|DOME_DROME`Q9VWE0`Q:78-615,H:35-572`21.65%ID`E:3e-11`RecName: Full=Cytokine receptor; AltName: Full=Protein domeless; Flags: Precursor;`Eukaryota; Metazoa; Ecdysozoa; Arthropoda; Hexapoda; Insecta; Pterygota; Neoptera; Endopterygota; Diptera; Brachycera; Muscomorpha; Ephydroidea; Drosophilidae; Drosophila; Sophophora.
comp94794_c0	6135	675	48.1818	6.709	0.139243	sp|O76840|PPN1_CAEEL`O76840`Q:68-180,H:1852-1965`35.96%ID`E:4e-17`RecName: Full=Papilin; AltName: Full=Abnormal cell migration protein 6; Flags: Precursor;`Eukaryota; Metazoa; Ecdysozoa; Nematoda; Chromadorea; Rhabditida; Rhabditoidea; Rhabditidae; Peloderinae; Caenorhabditis.
comp46556_c0	0	1840	0	34.9016	NA
comp90575_c0	2546	13056	8.69261	56.414	6.48988	sp|A5A6H9|ODBA_PANTR`A5A6H9`Q:10-441,H:17-445`53.47%ID`E:3e-164`RecName: Full=2-oxoisovalerate dehydrogenase subunit alpha, mitochondrial; EC=1.2.4.4; AltName: Full=Branched-chain alpha-keto acid dehydrogenase E1 component alpha chain; Short=BCKDE1A; Short=BCKDH E1-alpha; Flags: Precursor;`Eukaryota; Metazoa; Chordata; Craniata; Vertebrata; Euteleostomi; Mammalia; Eutheria; Euarchontoglires; Prim…
comp89810_c0	1530	76	36.6905	2.30654	0.0628648
comp94838_c3	848	8685	3.21625	41.6878	12.9616	sp|Q54P78|4CL2_DICDI`Q54P78`Q:12-527,H:13-544`30.73%ID`E:8e-63`RecName: Full=Probable 4-coumarate--CoA ligase 2; Short=4CL 2; EC=6.2.1.12; AltName: Full=4-coumaroyl-CoA synthase 2;`Eukaryota; Amoebozoa; Mycetozoa; Dictyosteliida; Dictyostelium.
comp88909_c0	9889	180	32.7298	0.75396	0.0230359	sp|P58743|S26A5_HUMAN`P58743`Q:8-721,H:15-736`31.69%ID`E:3e-119`RecName: Full=Prestin; AltName: Full=Solute carrier family 26 member 5;`Eukaryota; Metazoa; Chordata; Craniata; Vertebrata; Euteleostomi; Mammalia; Eutheria; Euarchontoglires; Primates; Haplorrhini; Catarrhini; Hominidae; Homo.
comp92464_c0	28287	7460	95.1299	31.7508	0.333762	sp|Q91YR1|TWF1_MOUSE`Q91YR1`Q:1-341,H:1-340`52.63%ID`E:1e-130`RecName: Full=Twinfilin-1; AltName: Full=Protein A6;`Eukaryota; Metazoa; Chordata; Craniata; Vertebrata; Euteleostomi; Mammalia; Eutheria; Euarchontoglires; Glires; Rodentia; Sciurognathi; Muroidea; Muridae; Murinae; Mus; Mus.
comp81761_c0	149	2214	2.00715	37.7447	18.8051
comp40329_c0	3181	366	48.4562	7.0559	0.145614	.
comp98005_c0	13100	2018	57.605	11.2304	0.194955	.
comp40632_c0	5456	1633	111.989	42.4202	0.378789
comp97561_c10	5052	20721	12.3623	64.1699	5.19078	sp|Q502B3|B3GL2_DANRE`Q502B3`Q:29-466,H:45-488`33.11%ID`E:1e-66`RecName: Full=UDP-GalNAc:beta-1,3-N-acetylgalactosaminyltransferase 2; Short=Beta-1,3-GalNAc-T2; EC=2.4.1.-; AltName: Full=Beta-1,3-N-acetylgalactosaminyltransferase II;`Eukaryota; Metazoa; Chordata; Craniata; Vertebrata; Euteleostomi; Actinopterygii; Neopterygii; Teleostei; Ostariophysi; Cypriniformes; Cyprinidae; Danio.
comp40084_c0	2844	9315	18.7386	77.674	4.14513	sp|Q8R5C5|ACTY_MOUSE`Q8R5C5`Q:1-376,H:1-376`81.65%ID`E:0`RecName: Full=Beta-centractin; AltName: Full=Actin-related protein 1B; Short=ARP1B;`Eukaryota; Metazoa; Chordata; Craniata; Vertebrata; Euteleostomi; Mammalia; Eutheria; Euarchontoglires; Glires; Rodentia; Sciurognathi; Muroidea; Muridae; Murinae; Mus; Mus.
comp85246_c0	1966	7256	14.8991	69.5919	4.67088
comp81868_c0	601	2456	12.3991	64.1252	5.17177
comp89208_c0	298	2544	4.00095	43.2264	10.804	.
comp42622_c0	1104	3071	26.0618	91.7489	3.52043	.
comp95997_c3	7104	208	33.0127	1.22328	0.0370549	sp|O75173|ATS4_HUMAN`O75173`Q:87-410,H:125-424`26.73%ID`E:3e-11`RecName: Full=A disintegrin and metalloproteinase with thrombospondin motifs 4; Short=ADAM-TS 4; Short=ADAM-TS4; Short=ADAMTS-4; EC=3.4.24.82; AltName: Full=ADMP-1; AltName: Full=Aggrecanase-1; Flags: Precursor;`Eukaryota; Metazoa; Chordata; Craniata; Vertebrata; Euteleostomi; Mammalia; Eutheria; Euarchontoglires; Primates; Haplorrhi…
comp92554_c0	5467	856	57.0256	11.3	0.198157
comp97811_c0	893	6070	5.46185	46.9853	8.60246	sp|Q5RD81|GHC1_PONAB`Q5RD81`Q:1-203,H:45-270`58.85%ID`E:5e-76`RecName: Full=Mitochondrial glutamate carrier 1; Short=GC-1; AltName: Full=Glutamate/H(+) symporter 1; AltName: Full=Solute carrier family 25 member 22;`Eukaryota; Metazoa; Chordata; Craniata; Vertebrata; Euteleostomi; Mammalia; Eutheria; Euarchontoglires; Primates; Haplorrhini; Catarrhini; Hominidae; Pongo.
comp89451_c0	1601	9403	6.7792	50.3893	7.43293	sp|Q10711|ECE2_BOVIN`Q10711`Q:76-722,H:212-883`24.46%ID`E:1e-57`RecName: Full=Endothelin-converting enzyme 2; Short=ECE-2; Includes: RecName: Full=Methyltransferase-like region; EC=2.1.1.-; Includes: RecName: Full=Endothelin-converting enzyme 2 region; EC=3.4.24.71;`Eukaryota; Metazoa; Chordata; Craniata; Vertebrata; Euteleostomi; Mammalia; Eutheria; Laurasiatheria; Cetartiodactyla; Ruminantia; P…
comp98586_c0	14176	3378	82.2986	24.819	0.301572	.
comp40243_c0	19315	31733	105.222	218.781	2.07923	sp|Q9IA79|BI1_PAROL`Q9IA79`Q:16-224,H:17-225`53.59%ID`E:9e-75`RecName: Full=Probable Bax inhibitor 1; Short=BI-1; AltName: Full=Testis-enhanced gene transcript protein homolog; AltName: Full=Transmembrane BAX inhibitor motif-containing protein 6;`Eukaryota; Metazoa; Chordata; Craniata; Vertebrata; Euteleostomi; Actinopterygii; Neopterygii; Teleostei; Euteleostei; Neoteleostei; Acanthomorpha; Acan…
comp96482_c1	43152	9930	78.9398	22.9895	0.291228	sp|P63033|RHES_RAT`P63033`Q:27-206,H:15-203`45.5%ID`E:4e-49`RecName: Full=GTP-binding protein Rhes; AltName: Full=Ras homolog enriched in striatum; AltName: Full=SE6C; Flags: Precursor;`Eukaryota; Metazoa; Chordata; Craniata; Vertebrata; Euteleostomi; Mammalia; Eutheria; Euarchontoglires; Glires; Rodentia; Sciurognathi; Muroidea; Muridae; Murinae; Rattus.
comp91123_c0	2184	219	44.0813	5.59411	0.126904
comp99034_c0	10943	4588	205.461	109.019	0.530606
comp91668_c0	11819	3014	88.4071	28.5322	0.322736	sp|Q9D0C1|RN115_MOUSE`Q9D0C1`Q:23-292,H:19-294`43.15%ID`E:1e-66`RecName: Full=E3 ubiquitin-protein ligase RNF115; EC=6.3.2.-; AltName: Full=RING finger protein 115; AltName: Full=Rabring 7; AltName: Full=Zinc finger protein 364;`Eukaryota; Metazoa; Chordata; Craniata; Vertebrata; Euteleostomi; Mammalia; Eutheria; Euarchontoglires; Glires; Rodentia; Sciurognathi; Muroidea; Muridae; Murinae; Mus; M…
comp90292_c0	964	4506	9.59267	56.7465	5.91561	sp|P07602|SAP_HUMAN`P07602`Q:1-118,H:412-523`30.51%ID`E:9e-15`RecName: Full=Proactivator polypeptide; Contains: RecName: Full=Saposin-A; AltName: Full=Protein A; Contains: RecName: Full=Saposin-B-Val; Contains: RecName: Full=Saposin-B; AltName: Full=Cerebroside sulfate activator; Short=CSAct; AltName: Full=Dispersin; AltName: Full=Sphingolipid activator protein 1; Short=SAP-1; AltName: Full=Sulfa…
comp80932_c0	9	1651	0.156598	36.356	232.161
comp87355_c0	4504	11511	30.5915	98.9464	3.23445	sp|Q9TUM6|PLIN2_BOVIN`Q9TUM6`Q:119-482,H:9-401`22.42%ID`E:2e-11`RecName: Full=Perilipin-2; AltName: Full=Adipophilin; AltName: Full=Adipose differentiation-related protein; Short=ADRP;`Eukaryota; Metazoa; Chordata; Craniata; Vertebrata; Euteleostomi; Mammalia; Eutheria; Laurasiatheria; Cetartiodactyla; Ruminantia; Pecora; Bovidae; Bovinae; Bos.
comp93253_c0	3344	16430	8.79789	54.706	6.21808	sp|P79702|FOS_CYPCA`P79702`Q:204-304,H:83-183`53.77%ID`E:1e-25`RecName: Full=Proto-oncogene c-Fos; AltName: Full=Cellular oncogene fos;`Eukaryota; Metazoa; Chordata; Craniata; Vertebrata; Euteleostomi; Actinopterygii; Neopterygii; Teleostei; Ostariophysi; Cypriniformes; Cyprinidae; Cyprinus.
comp95569_c0	13772	2450	61.3622	13.8151	0.225141	sp|Q18673|NEPL1_CAEEL`Q18673`Q:28-723,H:56-754`33.29%ID`E:3e-126`RecName: Full=Neprilysin-1; EC=3.4.24.-;`Eukaryota; Metazoa; Ecdysozoa; Nematoda; Chromadorea; Rhabditida; Rhabditoidea; Rhabditidae; Peloderinae; Caenorhabditis.
comp96251_c9	3891	13510	16.1373	70.9105	4.39419	sp|Q95KV7|NDUAD_BOVIN`Q95KV7`Q:1-107,H:1-107`49.54%ID`E:1e-23`RecName: Full=NADH dehydrogenase [ubiquinone] 1 alpha subcomplex subunit 13; AltName: Full=Cell death regulatory protein GRIM-19; AltName: Full=Complex I-B16.6; Short=CI-B16.6; AltName: Full=Gene associated with retinoic-interferon-induced mortality 19 protein; Short=GRIM-19; AltName: Full=NADH-ubiquinone oxidoreductase B16.6 subunit;`…
comp98392_c0	1429	20175	2.03691	36.3946	17.8676	.
comp100163_c0	1168	3211	25.8588	89.9687	3.47923
comp87413_c0	15855	3819	81.3249	24.7909	0.304838	sp|P49762|DOA_DROME`P49762`Q:6-323,H:480-803`74.38%ID`E:2e-174`RecName: Full=Serine/threonine-protein kinase Doa; EC=2.7.12.1; AltName: Full=Protein darkener of apricot;`Eukaryota; Metazoa; Ecdysozoa; Arthropoda; Hexapoda; Insecta; Pterygota; Neoptera; Endopterygota; Diptera; Brachycera; Muscomorpha; Ephydroidea; Drosophilidae; Drosophila; Sophophora.
comp86981_c0	3312	8667	28.6904	95.0167	3.3118
comp93220_c0	36778	13999	161.96	78.0194	0.481719	sp|O60519|CRBL2_HUMAN`O60519`Q:43-137,H:8-102`55.79%ID`E:7e-29`RecName: Full=cAMP-responsive element-binding protein-like 2;`Eukaryota; Metazoa; Chordata; Craniata; Vertebrata; Euteleostomi; Mammalia; Eutheria; Euarchontoglires; Primates; Haplorrhini; Catarrhini; Hominidae; Homo.
comp87263_c0	3443	308	40.9986	4.6416	0.113214
comp98388_c0	6	22533	0.01403	66.6824	4752.84	sp|Q7TM99|MOT9_MOUSE`Q7TM99`Q:112-307,H:7-208`34.16%ID`E:2e-21`RecName: Full=Monocarboxylate transporter 9; Short=MCT 9; AltName: Full=Solute carrier family 16 member 9;`Eukaryota; Metazoa; Chordata; Craniata; Vertebrata; Euteleostomi; Mammalia; Eutheria; Euarchontoglires; Glires; Rodentia; Sciurognathi; Muroidea; Muridae; Murinae; Mus; Mus.
comp95532_c2	914	5611	6.13568	47.6697	7.76925
comp95774_c0	3970	86	31.0179	0.850364	0.0274153
comp93620_c2	5623	16067	23.5708	85.2365	3.6162
comp96443_c2	260	2041	4.2839	42.5592	9.9347
comp90248_c0	12236	3846	113.985	45.3424	0.397791	sp|A4FV97|RL1D1_BOVIN`A4FV97`Q:4-255,H:28-267`32.41%ID`E:1e-34`RecName: Full=Ribosomal L1 domain-containing protein 1;`Eukaryota; Metazoa; Chordata; Craniata; Vertebrata; Euteleostomi; Mammalia; Eutheria; Laurasiatheria; Cetartiodactyla; Ruminantia; Pecora; Bovidae; Bovinae; Bos.
comp98870_c0	5196	13604	28.3957	94.0882	3.31347	sp|Q16134|ETFD_HUMAN`Q16134`Q:42-625,H:32-617`69.45%ID`E:0`RecName: Full=Electron transfer flavoprotein-ubiquinone oxidoreductase, mitochondrial; Short=ETF-QO; Short=ETF-ubiquinone oxidoreductase; EC=1.5.5.1; AltName: Full=Electron-transferring-flavoprotein dehydrogenase; Short=ETF dehydrogenase; Flags: Precursor;`Eukaryota; Metazoa; Chordata; Craniata; Vertebrata; Euteleostomi; Mammalia; Eutheri…
comp80665_c0	1837	4679	30.1443	97.1706	3.22351
comp95188_c1	3774	71	30.5713	0.727873	0.023809
comp40109_c0	1378	3743	26.0342	89.4953	3.4376	sp|P82916|RT17_BOVIN`P82916`Q:10-110,H:13-114`38.24%ID`E:3e-19`RecName: Full=28S ribosomal protein S17, mitochondrial; Short=MRP-S17; Short=S17mt;`Eukaryota; Metazoa; Chordata; Craniata; Vertebrata; Euteleostomi; Mammalia; Eutheria; Laurasiatheria; Cetartiodactyla; Ruminantia; Pecora; Bovidae; Bovinae; Bos.
comp97026_c1	3795	11547	20.4806	78.8651	3.85073
comp94256_c0	3447	51	30.4035	0.569296	0.0187247	sp|Q7YRQ8|TFPI2_BOVIN`Q7YRQ8`Q:22-209,H:21-205`28.19%ID`E:2e-12`RecName: Full=Tissue factor pathway inhibitor 2; Short=TFPI-2; Flags: Precursor;`Eukaryota; Metazoa; Chordata; Craniata; Vertebrata; Euteleostomi; Mammalia; Eutheria; Laurasiatheria; Cetartiodactyla; Ruminantia; Pecora; Bovidae; Bovinae; Bos.
comp84404_c0	3165	8690	25.3834	88.2025	3.47481	sp|Q58DA6|S35A2_BOVIN`Q58DA6`Q:11-336,H:18-343`51.37%ID`E:1e-95`RecName: Full=UDP-galactose translocator; AltName: Full=Solute carrier family 35 member A2; AltName: Full=UDP-galactose transporter; Short=UDP-Gal-Tr; Short=UGT;`Eukaryota; Metazoa; Chordata; Craniata; Vertebrata; Euteleostomi; Mammalia; Eutheria; Laurasiatheria; Cetartiodactyla; Ruminantia; Pecora; Bovidae; Bovinae; Bos.
comp84444_c0	2576	8783	16.2903	70.2931	4.31501	sp|O95861|BPNT1_HUMAN`O95861`Q:9-316,H:2-306`54.55%ID`E:2e-119`RecName: Full=3'(2'),5'-bisphosphate nucleotidase 1; EC=3.1.3.7; AltName: Full=Bisphosphate 3'-nucleotidase 1; AltName: Full=PAP-inositol 1,4-phosphatase; Short=PIP;`Eukaryota; Metazoa; Chordata; Craniata; Vertebrata; Euteleostomi; Mammalia; Eutheria; Euarchontoglires; Primates; Haplorrhini; Catarrhini; Hominidae; Homo.
comp97797_c9	1211	3181	27.8812	92.6864	3.32433
comp95222_c1	10479	2378	74.4301	21.376	0.287195	sp|Q6P1R4|DUS1L_HUMAN`Q6P1R4`Q:1-448,H:1-439`54.42%ID`E:2e-171`RecName: Full=tRNA-dihydrouridine(16/17) synthase [NAD(P)(+)]-like; EC=1.3.1.-; AltName: Full=tRNA-dihydrouridine synthase 1-like;`Eukaryota; Metazoa; Chordata; Craniata; Vertebrata; Euteleostomi; Mammalia; Eutheria; Euarchontoglires; Primates; Haplorrhini; Catarrhini; Hominidae; Homo.
comp94288_c0	1132	5736	8.12614	52.1114	6.4128	sp|P48594|SPB4_HUMAN`P48594`Q:3-375,H:1-385`37.34%ID`E:3e-80`RecName: Full=Serpin B4; AltName: Full=Leupin; AltName: Full=Peptidase inhibitor 11; Short=PI-11; AltName: Full=Squamous cell carcinoma antigen 2; Short=SCCA-2;`Eukaryota; Metazoa; Chordata; Craniata; Vertebrata; Euteleostomi; Mammalia; Eutheria; Euarchontoglires; Primates; Haplorrhini; Catarrhini; Hominidae; Homo.
comp97262_c1	49870	19416	165.735	81.6619	0.492726	sp|Q96KR1|ZFR_HUMAN`Q96KR1`Q:226-908,H:308-1070`54.81%ID`E:0`RecName: Full=Zinc finger RNA-binding protein; Short=hZFR; AltName: Full=M-phase phosphoprotein homolog;`Eukaryota; Metazoa; Chordata; Craniata; Vertebrata; Euteleostomi; Mammalia; Eutheria; Euarchontoglires; Primates; Haplorrhini; Catarrhini; Hominidae; Homo.
comp86188_c3	1878	2	41.1267	0.0554298	0.00134778
comp100961_c0	2192	7177	17.5103	72.5575	4.14369	sp|P42207|SEPT1_DROME`P42207`Q:3-345,H:2-350`78.22%ID`E:0`RecName: Full=Septin-1; AltName: Full=DIFF6 protein homolog; AltName: Full=Protein innocent bystander;`Eukaryota; Metazoa; Ecdysozoa; Arthropoda; Hexapoda; Insecta; Pterygota; Neoptera; Endopterygota; Diptera; Brachycera; Muscomorpha; Ephydroidea; Drosophilidae; Drosophila; Sophophora.
comp94460_c1	54736	17539	115.422	46.8063	0.405524	sp|Q6DEL2|CLPT1_DANRE`Q6DEL2`Q:14-640,H:15-631`57.35%ID`E:0`RecName: Full=Cleft lip and palate transmembrane protein 1 homolog;`Eukaryota; Metazoa; Chordata; Craniata; Vertebrata; Euteleostomi; Actinopterygii; Neopterygii; Teleostei; Ostariophysi; Cypriniformes; Cyprinidae; Danio.
comp96764_c0	11270	2442	70.5336	19.3421	0.274225
comp91076_c0	10300	1022	41.6201	5.2264	0.125574
comp81548_c0	710	3549	8.2359	52.1007	6.32605	sp|Q3SZ22|RM46_BOVIN`Q3SZ22`Q:40-282,H:33-275`37.9%ID`E:2e-47`RecName: Full=39S ribosomal protein L46, mitochondrial; Short=L46mt; Short=MRP-L46; Flags: Precursor;`Eukaryota; Metazoa; Chordata; Craniata; Vertebrata; Euteleostomi; Mammalia; Eutheria; Laurasiatheria; Cetartiodactyla; Ruminantia; Pecora; Bovidae; Bovinae; Bos.
comp92624_c0	229	2219	3.15142	38.6467	12.2633
comp40597_c0	7029	19682	23.9513	84.877	3.54373	sp|Q7YU24|MARF_DROME`Q7YU24`Q:12-770,H:38-807`53.36%ID`E:0`RecName: Full=Transmembrane GTPase Marf; EC=3.6.5.-; AltName: Full=Mitochondrial assembly regulatory factor; AltName: Full=Mitofusin;`Eukaryota; Metazoa; Ecdysozoa; Arthropoda; Hexapoda; Insecta; Pterygota; Neoptera; Endopterygota; Diptera; Brachycera; Muscomorpha; Ephydroidea; Drosophilidae; Drosophila; Sophophora.
comp89052_c0	1333	4708	15.0167	67.1222	4.46983	sp|Q5SUC9|SCO1_MOUSE`Q5SUC9`Q:49-252,H:70-273`57.56%ID`E:3e-82`RecName: Full=Protein SCO1 homolog, mitochondrial; Flags: Precursor;`Eukaryota; Metazoa; Chordata; Craniata; Vertebrata; Euteleostomi; Mammalia; Eutheria; Euarchontoglires; Glires; Rodentia; Sciurognathi; Muroidea; Muridae; Murinae; Mus; Mus.
comp81612_c0	1	3444	0.0145033	63.2142	4358.61
comp84294_c0	1443	4531	18.8512	74.9122	3.97386	sp|Q8U308|RIDA_PYRFU`Q8U308`Q:24-145,H:2-123`54.92%ID`E:7e-43`RecName: Full=Enamine/imine deaminase; EC=3.5.4.-;`Archaea; Euryarchaeota; Thermococci; Thermococcales; Thermococcaceae; Pyrococcus.
comp94765_c0	27723	8619	109.252	42.9866	0.393461	sp|P40646|SOX7_MOUSE`P40646`Q:210-305,H:36-131`73.96%ID`E:3e-42`RecName: Full=Transcription factor SOX-7; Short=mSOX7;`Eukaryota; Metazoa; Chordata; Craniata; Vertebrata; Euteleostomi; Mammalia; Eutheria; Euarchontoglires; Glires; Rodentia; Sciurognathi; Muroidea; Muridae; Murinae; Mus; Mus.
comp93539_c0	830	6779	3.94951	40.8241	10.3365	sp|P28227|MAOX_ANAPL`P28227`Q:17-219,H:335-538`52.94%ID`E:9e-68`RecName: Full=NADP-dependent malic enzyme; Short=NADP-ME; EC=1.1.1.40;`Eukaryota; Metazoa; Chordata; Craniata; Vertebrata; Euteleostomi; Archosauria; Dinosauria; Saurischia; Theropoda; Coelurosauria; Aves; Neognathae; Anseriformes; Anatidae; Anas.
comp104430_c0	0	1313	0	31.3939	NA
comp78008_c0	746	3167	10.7423	57.7152	5.37272	sp|P49858|CNI_DROME`P49858`Q:16-159,H:1-144`70.14%ID`E:2e-70`RecName: Full=Protein cornichon;`Eukaryota; Metazoa; Ecdysozoa; Arthropoda; Hexapoda; Insecta; Pterygota; Neoptera; Endopterygota; Diptera; Brachycera; Muscomorpha; Ephydroidea; Drosophilidae; Drosophila; Sophophora.
comp99780_c0	4046	12354	19.8775	76.812	3.86426	sp|P13221|AATC_RAT`P13221`Q:61-463,H:5-412`57.11%ID`E:5e-173`RecName: Full=Aspartate aminotransferase, cytoplasmic; EC=2.6.1.1; AltName: Full=Glutamate oxaloacetate transaminase 1; AltName: Full=Transaminase A;`Eukaryota; Metazoa; Chordata; Craniata; Vertebrata; Euteleostomi; Mammalia; Eutheria; Euarchontoglires; Glires; Rodentia; Sciurognathi; Muroidea; Muridae; Murinae; Rattus.
comp51219_c0	114	3013	0.95475	31.9352	33.4487	sp|Q9UBQ7|GRHPR_HUMAN`Q9UBQ7`Q:5-317,H:8-321`44.3%ID`E:2e-86`RecName: Full=Glyoxylate reductase/hydroxypyruvate reductase; EC=1.1.1.79; EC=1.1.1.81;`Eukaryota; Metazoa; Chordata; Craniata; Vertebrata; Euteleostomi; Mammalia; Eutheria; Euarchontoglires; Primates; Haplorrhini; Catarrhini; Hominidae; Homo.
comp92190_c0	25175	9085	140.173	64.0183	0.45671	sp|Q5F339|CCHL_CHICK`Q5F339`Q:1-264,H:1-272`58.3%ID`E:5e-109`RecName: Full=Cytochrome c-type heme lyase; Short=CCHL; EC=4.4.1.17; AltName: Full=Holocytochrome c-type synthase;`Eukaryota; Metazoa; Chordata; Craniata; Vertebrata; Euteleostomi; Archosauria; Dinosauria; Saurischia; Theropoda; Coelurosauria; Aves; Neognathae; Galliformes; Phasianidae; Phasianinae; Gallus.
comp102629_c0	34	1601	0.523853	31.2181	59.5933
comp98719_c2	7980	22011	24.472	85.4262	3.49078
comp60973_c0	4661	797	56.3895	12.2029	0.216404	sp|Q9D1G2|PMVK_MOUSE`Q9D1G2`Q:1-188,H:4-189`51.58%ID`E:3e-66`RecName: Full=Phosphomevalonate kinase; Short=PMKase; EC=2.7.4.2;`Eukaryota; Metazoa; Chordata; Craniata; Vertebrata; Euteleostomi; Mammalia; Eutheria; Euarchontoglires; Glires; Rodentia; Sciurognathi; Muroidea; Muridae; Murinae; Mus; Mus.
comp96680_c1	14123	2758	62.7875	15.5176	0.247145	sp|Q6DIB4|CT112_MOUSE`Q6DIB4`Q:23-330,H:24-362`39.77%ID`E:2e-49`RecName: Full=Uncharacterized protein C20orf112 homolog;`Eukaryota; Metazoa; Chordata; Craniata; Vertebrata; Euteleostomi; Mammalia; Eutheria; Euarchontoglires; Glires; Rodentia; Sciurognathi; Muroidea; Muridae; Murinae; Mus; Mus.
comp40477_c0	1742	4775	24.6449	85.4944	3.46905	sp|Q9Z2Q5|RM40_MOUSE`Q9Z2Q5`Q:39-197,H:45-197`33.54%ID`E:2e-18`RecName: Full=39S ribosomal protein L40, mitochondrial; Short=L40mt; Short=MRP-L40; AltName: Full=Nuclear localization signal-containing protein deleted in velocardiofacial syndrome homolog; Flags: Precursor;`Eukaryota; Metazoa; Chordata; Craniata; Vertebrata; Euteleostomi; Mammalia; Eutheria; Euarchontoglires; Glires; Rodentia; Sciur…
comp60221_c0	11477	20097	79.0611	175.207	2.21609	sp|Q93615|ETFA_CAEEL`Q93615`Q:1-330,H:1-327`61.93%ID`E:5e-144`RecName: Full=Probable electron transfer flavoprotein subunit alpha, mitochondrial; Short=Alpha-ETF; Flags: Precursor;`Eukaryota; Metazoa; Ecdysozoa; Nematoda; Chromadorea; Rhabditida; Rhabditoidea; Rhabditidae; Peloderinae; Caenorhabditis.
comp95760_c5	170	2565	1.77784	33.9482	19.0952
comp98532_c1	3956	10713	25.2547	86.553	3.4272
comp91278_c2	2940	204	35.4976	3.11722	0.0878149
comp93558_c1	21425	4125	61.3386	14.9459	0.243662	sp|P30352|SRSF2_CHICK`P30352`Q:1-97,H:1-97`79.38%ID`E:1e-50`RecName: Full=Serine/arginine-rich splicing factor 2; AltName: Full=Protein PR264; AltName: Full=Splicing component, 35 kDa; AltName: Full=Splicing factor SC35; Short=SC-35; AltName: Full=Splicing factor, arginine/serine-rich 2;`Eukaryota; Metazoa; Chordata; Craniata; Vertebrata; Euteleostomi; Archosauria; Dinosauria; Saurischia; Theropo…
comp59725_c0	1449	5596	12.4188	60.6979	4.88759	sp|Q16836|HCDH_HUMAN`Q16836`Q:21-307,H:27-313`67.6%ID`E:1e-137`RecName: Full=Hydroxyacyl-coenzyme A dehydrogenase, mitochondrial; Short=HCDH; EC=1.1.1.35; AltName: Full=Medium and short-chain L-3-hydroxyacyl-coenzyme A dehydrogenase; AltName: Full=Short-chain 3-hydroxyacyl-CoA dehydrogenase; Flags: Precursor;`Eukaryota; Metazoa; Chordata; Craniata; Vertebrata; Euteleostomi; Mammalia; Eutheria; Eu…
comp106682_c0	0	1737	0	30.5998	NA
comp59442_c0	4426	910	64.8125	16.8645	0.260205
comp89994_c0	7	1393	0.134987	33.9962	251.848
comp96613_c0	13182	1520	43.0637	6.28433	0.145931	sp|O74452|SCW1_SCHPO`O74452`Q:4-147,H:365-506`36.55%ID`E:5e-19`RecName: Full=Cell wall integrity protein scw1; AltName: Full=Strong cell wall protein 1;`Eukaryota; Fungi; Dikarya; Ascomycota; Taphrinomycotina; Schizosaccharomycetes; Schizosaccharomycetales; Schizosaccharomycetaceae; Schizosaccharomyces.
comp90248_c1	5299	1024	60.8845	14.8901	0.244563
comp96878_c0	6203	2	51.3465	0.0209519	0.00040805
comp95253_c2	14812	25312	83.5867	180.774	2.16271	.
comp87511_c1	2017	7027	14.7859	65.1926	4.40909
comp93121_c3	2253	9072	11.3401	57.7891	5.09597	sp|Q4R4J0|GDIR1_MACFA`Q4R4J0`Q:12-202,H:17-204`54.17%ID`E:2e-66`RecName: Full=Rho GDP-dissociation inhibitor 1; Short=Rho GDI 1; AltName: Full=Rho-GDI alpha;`Eukaryota; Metazoa; Chordata; Craniata; Vertebrata; Euteleostomi; Mammalia; Eutheria; Euarchontoglires; Primates; Haplorrhini; Catarrhini; Cercopithecidae; Cercopithecinae; Macaca.
comp86876_c0	56611	34150	706.777	539.582	0.76344	sp|Q8AWF2|NACA_ORENI`Q8AWF2`Q:53-248,H:21-215`74.75%ID`E:2e-77`RecName: Full=Nascent polypeptide-associated complex subunit alpha; Short=NAC-alpha; AltName: Full=Alpha-NAC;`Eukaryota; Metazoa; Chordata; Craniata; Vertebrata; Euteleostomi; Actinopterygii; Neopterygii; Teleostei; Euteleostei; Neoteleostei; Acanthomorpha; Acanthopterygii; Percomorpha; Perciformes; Labroidei; Cichlidae; African cichl…
comp89015_c0	1	3125	0.0148958	58.9112	3954.9
comp96192_c5	1716	11236	5.1746	42.8802	8.28666	sp|Q9VZU2|HHAT_DROME`Q9VZU2`Q:13-401,H:59-423`27.2%ID`E:8e-36`RecName: Full=Protein-cysteine N-palmitoyltransferase Rasp; EC=2.3.1.-; AltName: Full=Protein central missing; AltName: Full=Protein sightless; AltName: Full=Protein skinny hedgehog;`Eukaryota; Metazoa; Ecdysozoa; Arthropoda; Hexapoda; Insecta; Pterygota; Neoptera; Endopterygota; Diptera; Brachycera; Muscomorpha; Ephydroidea; Drosophil…
comp92813_c2	4513	23	30.4307	0.196273	0.00644982	sp|O76840|PPN1_CAEEL`O76840`Q:33-144,H:1852-1965`34.21%ID`E:2e-16`RecName: Full=Papilin; AltName: Full=Abnormal cell migration protein 6; Flags: Precursor;`Eukaryota; Metazoa; Ecdysozoa; Nematoda; Chromadorea; Rhabditida; Rhabditoidea; Rhabditidae; Peloderinae; Caenorhabditis.
comp97128_c1	17865	29567	92.3781	193.49	2.09454
comp97580_c6	12394	35591	21.615	78.5541	3.63424	sp|Q03344|ATIF1_RAT`Q03344`Q:42-109,H:36-103`58.82%ID`E:5e-17`RecName: Full=ATPase inhibitor, mitochondrial; AltName: Full=Inhibitor of F(1)F(o)-ATPase; Short=IF(1); Short=IF1; Flags: Precursor;`Eukaryota; Metazoa; Chordata; Craniata; Vertebrata; Euteleostomi; Mammalia; Eutheria; Euarchontoglires; Glires; Rodentia; Sciurognathi; Muroidea; Muridae; Murinae; Rattus.
comp41152_c0	1652	0	28.4988	0	0
comp90097_c2	0	5231	0	29.9149	NA	sp|B0WC46|TRET1_CULQU`B0WC46`Q:2-426,H:68-499`34.17%ID`E:1e-75`RecName: Full=Facilitated trehalose transporter Tret1;`Eukaryota; Metazoa; Ecdysozoa; Arthropoda; Hexapoda; Insecta; Pterygota; Neoptera; Endopterygota; Diptera; Nematocera; Culicoidea; Culicidae; Culicinae; Culicini; Culex; Culex.
comp99924_c0	1477	3458	34.0702	100.949	2.96299	sp|Q3SZV5|POMP_BOVIN`Q3SZV5`Q:21-139,H:23-141`52.1%ID`E:1e-35`RecName: Full=Proteasome maturation protein; AltName: Full=Proteassemblin;`Eukaryota; Metazoa; Chordata; Craniata; Vertebrata; Euteleostomi; Mammalia; Eutheria; Laurasiatheria; Cetartiodactyla; Ruminantia; Pecora; Bovidae; Bovinae; Bos.
comp87285_c0	0	1144	0	29.768	NA
comp93152_c0	5030	423	36.5634	3.89138	0.106428	sp|P80035|LIPG_CANFA`P80035`Q:35-398,H:34-393`39.62%ID`E:3e-84`RecName: Full=Gastric triacylglycerol lipase; Short=GL; Short=Gastric lipase; EC=3.1.1.3; Flags: Precursor;`Eukaryota; Metazoa; Chordata; Craniata; Vertebrata; Euteleostomi; Mammalia; Eutheria; Laurasiatheria; Carnivora; Caniformia; Canidae; Canis.
comp90644_c0	203	2509	2.1698	33.9398	15.6419	sp|F1QRX7|TBCD7_DANRE`F1QRX7`Q:20-294,H:6-281`37.68%ID`E:6e-59`RecName: Full=TBC1 domain family member 7;`Eukaryota; Metazoa; Chordata; Craniata; Vertebrata; Euteleostomi; Actinopterygii; Neopterygii; Teleostei; Ostariophysi; Cypriniformes; Cyprinidae; Danio.
comp92586_c1	1731	9604	6.54271	45.9407	7.02167
comp97297_c0	4051	25585	5.37099	42.9302	7.99297	sp|P30531|SC6A1_HUMAN`P30531`Q:39-633,H:3-597`48.43%ID`E:0`RecName: Full=Sodium- and chloride-dependent GABA transporter 1; Short=GAT-1; AltName: Full=Solute carrier family 6 member 1;`Eukaryota; Metazoa; Chordata; Craniata; Vertebrata; Euteleostomi; Mammalia; Eutheria; Euarchontoglires; Primates; Haplorrhini; Catarrhini; Hominidae; Homo.
comp95041_c0	6374	447	34.2613	3.04078	0.0887525	sp|Q10751|ACE_CHICK`Q10751`Q:18-614,H:528-1119`46%ID`E:0`RecName: Full=Angiotensin-converting enzyme; Short=ACE; EC=3.2.1.-; EC=3.4.15.1; AltName: Full=Dipeptidyl carboxypeptidase I; AltName: Full=Kininase II; Flags: Fragment;`Eukaryota; Metazoa; Chordata; Craniata; Vertebrata; Euteleostomi; Archosauria; Dinosauria; Saurischia; Theropoda; Coelurosauria; Aves; Neognathae; Galliformes; Phasianidae;…
comp80549_c0	1330	3936	19.9834	74.8442	3.74532
comp97047_c0	2051	8396	10.7338	55.6093	5.18074	sp|Q9VAI0|GNA1_DROME`Q9VAI0`Q:11-186,H:7-187`48.9%ID`E:3e-54`RecName: Full=Probable glucosamine 6-phosphate N-acetyltransferase; EC=2.3.1.4; AltName: Full=Phosphoglucosamine acetylase; AltName: Full=Phosphoglucosamine transacetylase;`Eukaryota; Metazoa; Ecdysozoa; Arthropoda; Hexapoda; Insecta; Pterygota; Neoptera; Endopterygota; Diptera; Brachycera; Muscomorpha; Ephydroidea; Drosophilidae; Droso…
comp40103_c0	4920	11092	36.7566	104.873	2.85319	sp|P91891|MO25_DROME`P91891`Q:1-333,H:1-336`83.04%ID`E:0`RecName: Full=Protein Mo25; AltName: Full=dMo25;`Eukaryota; Metazoa; Ecdysozoa; Arthropoda; Hexapoda; Insecta; Pterygota; Neoptera; Endopterygota; Diptera; Brachycera; Muscomorpha; Ephydroidea; Drosophilidae; Drosophila; Sophophora.
comp98727_c0	8348	129	27.7585	0.54286	0.0195566	.
comp88628_c1	5	2014	0.0714048	36.4	509.77
comp91047_c1	1329	5739	9.71305	53.0826	5.46508	.
comp74093_c0	64	1497	1.01713	30.1096	29.6024
comp84737_c0	15353	5449	126.568	56.8504	0.449168	sp|P0CP98|FKBP4_CRYNJ`P0CP98`Q:49-373,H:122-405`33.93%ID`E:2e-33`RecName: Full=FK506-binding protein 4; EC=5.2.1.8; AltName: Full=Peptidyl-prolyl cis-trans isomerase; Short=PPIase; AltName: Full=Rotamase;`Eukaryota; Fungi; Dikarya; Basidiomycota; Agaricomycotina; Tremellomycetes; Tremellales; Tremellaceae; Filobasidiella; Filobasidiella/Cryptococcus neoformans species complex.
comp100347_c0	663	2318	14.1607	62.6569	4.42471
comp89239_c1	127	1876	1.71652	32.0895	18.6945	sp|Q9XYN1|INX2_SCHAM`Q9XYN1`Q:1-244,H:1-244`57.14%ID`E:6e-100`RecName: Full=Innexin inx2; Short=Innexin-2; AltName: Full=G-Inx2;`Eukaryota; Metazoa; Ecdysozoa; Arthropoda; Hexapoda; Insecta; Pterygota; Neoptera; Orthopteroidea; Orthoptera; Caelifera; Acridomorpha; Acridoidea; Acrididae; Cyrtacanthacridinae; Schistocerca.
comp90145_c0	1642	33	27.7724	0.706381	0.0254347
comp97717_c2	28839	9363	108.26	44.4825	0.410885	sp|Q9NQ29|LUC7L_HUMAN`Q9NQ29`Q:37-274,H:1-238`73.11%ID`E:3e-123`RecName: Full=Putative RNA-binding protein Luc7-like 1; AltName: Full=Putative SR protein LUC7B1; AltName: Full=SR+89;`Eukaryota; Metazoa; Chordata; Craniata; Vertebrata; Euteleostomi; Mammalia; Eutheria; Euarchontoglires; Primates; Haplorrhini; Catarrhini; Hominidae; Homo.
comp92589_c0	1154	5673	7.73822	48.143	6.22146	sp|A7LFZ6|DCL4_ORYSJ`A7LFZ6`Q:135-306,H:1209-1376`29.07%ID`E:5e-12`RecName: Full=Endoribonuclease Dicer homolog 4; EC=3.1.26.-; AltName: Full=Dicer-like protein 4; Short=OsDCL4; AltName: Full=Protein SHOOT ORGANIZATION 1;`Eukaryota; Viridiplantae; Streptophyta; Embryophyta; Tracheophyta; Spermatophyta; Magnoliophyta; Liliopsida; Poales; Poaceae; BEP clade; Ehrhartoideae; Oryzeae; Oryza.
comp98779_c4	13044	2610	59.5874	15.0893	0.25323	sp|Q99K85|SERC_MOUSE`Q99K85`Q:3-367,H:5-369`56.71%ID`E:1e-154`RecName: Full=Phosphoserine aminotransferase; Short=PSAT; EC=2.6.1.52; AltName: Full=Endometrial progesterone-induced protein; Short=EPIP; AltName: Full=Phosphohydroxythreonine aminotransferase;`Eukaryota; Metazoa; Chordata; Craniata; Vertebrata; Euteleostomi; Mammalia; Eutheria; Euarchontoglires; Glires; Rodentia; Sciurognathi; Muroid…
comp39984_c0	0	1651	0	28.787	NA
comp90186_c0	253	3808	1.65975	31.6158	19.0485	sp|Q4VC17|ATS18_MOUSE`Q4VC17`Q:289-477,H:394-578`30.26%ID`E:1e-12`RecName: Full=A disintegrin and metalloproteinase with thrombospondin motifs 18; Short=ADAM-TS 18; Short=ADAM-TS18; Short=ADAMTS-18; EC=3.4.24.-; Flags: Precursor;`Eukaryota; Metazoa; Chordata; Craniata; Vertebrata; Euteleostomi; Mammalia; Eutheria; Euarchontoglires; Glires; Rodentia; Sciurognathi; Muroidea; Muridae; Murinae; Mus; …
comp82679_c0	13948	5742	170.276	88.7135	0.520998	sp|Q9UKD2|MRT4_HUMAN`Q9UKD2`Q:1-210,H:1-210`60%ID`E:4e-91`RecName: Full=mRNA turnover protein 4 homolog;`Eukaryota; Metazoa; Chordata; Craniata; Vertebrata; Euteleostomi; Mammalia; Eutheria; Euarchontoglires; Primates; Haplorrhini; Catarrhini; Hominidae; Homo.
comp99801_c0	2464	6553	24.4788	82.39	3.36577	sp|Q6DHC1|RB18B_DANRE`Q6DHC1`Q:1-201,H:1-202`74.51%ID`E:7e-104`RecName: Full=Ras-related protein Rab-18-B; Flags: Precursor;`Eukaryota; Metazoa; Chordata; Craniata; Vertebrata; Euteleostomi; Actinopterygii; Neopterygii; Teleostei; Ostariophysi; Cypriniformes; Cyprinidae; Danio.
comp95408_c3	1794	110	31.9967	2.48291	0.0775989
comp87404_c0	8	1240	0.157788	30.9522	196.163
comp93993_c6	9	1011	0.210004	29.8553	142.165
comp97021_c1	5655	1333	69.3855	20.6991	0.29832	sp|Q61656|DDX5_MOUSE`Q61656`Q:7-291,H:10-296`70.49%ID`E:1e-143`RecName: Full=Probable ATP-dependent RNA helicase DDX5; EC=3.6.4.13; AltName: Full=DEAD box RNA helicase DEAD1; Short=mDEAD1; AltName: Full=DEAD box protein 5; AltName: Full=RNA helicase p68;`Eukaryota; Metazoa; Chordata; Craniata; Vertebrata; Euteleostomi; Mammalia; Eutheria; Euarchontoglires; Glires; Rodentia; Sciurognathi; Muroidea…
comp96347_c0	3412	16	29.1398	0.172935	0.00593466
comp87346_c0	2055	6	30.992	0.114518	0.00369509
comp97370_c8	1166	6160	6.78873	45.3895	6.68601
comp60427_c0	371	3060	3.52108	36.7544	10.4384	sp|P15122|ALDR_RABIT`P15122`Q:7-316,H:5-316`53.21%ID`E:4e-105`RecName: Full=Aldose reductase; Short=AR; EC=1.1.1.21; AltName: Full=Aldehyde reductase;`Eukaryota; Metazoa; Chordata; Craniata; Vertebrata; Euteleostomi; Mammalia; Eutheria; Euarchontoglires; Glires; Lagomorpha; Leporidae; Oryctolagus.
comp98704_c1	20636	6098	91.4406	34.1968	0.373979	sp|Q9UH92|MLX_HUMAN`Q9UH92`Q:33-235,H:94-297`63.94%ID`E:2e-80`RecName: Full=Max-like protein X; AltName: Full=Class D basic helix-loop-helix protein 13; Short=bHLHd13; AltName: Full=Max-like bHLHZip protein; AltName: Full=Protein BigMax; AltName: Full=Transcription factor-like protein 4;`Eukaryota; Metazoa; Chordata; Craniata; Vertebrata; Euteleostomi; Mammalia; Eutheria; Euarchontoglires; Primat…
comp98014_c0	4170	16618	10.8415	54.6786	5.04345	.
comp99022_c4	21591	7008	105.22	43.2221	0.410777
comp91515_c0	1898	6185	15.711	64.7938	4.1241	sp|P31937|3HIDH_HUMAN`P31937`Q:16-336,H:15-335`57.63%ID`E:2e-131`RecName: Full=3-hydroxyisobutyrate dehydrogenase, mitochondrial; Short=HIBADH; EC=1.1.1.31; Flags: Precursor;`Eukaryota; Metazoa; Chordata; Craniata; Vertebrata; Euteleostomi; Mammalia; Eutheria; Euarchontoglires; Primates; Haplorrhini; Catarrhini; Hominidae; Homo.
comp97560_c4	5345	14685	22.3127	77.5826	3.47705
comp93684_c0	497	2539	7.08927	45.8346	6.46534
comp93750_c1	2695	9585	13.2563	59.6681	4.5011	sp|Q80W47|WIPI2_MOUSE`Q80W47`Q:23-467,H:1-445`59.04%ID`E:0`RecName: Full=WD repeat domain phosphoinositide-interacting protein 2; Short=WIPI-2;`Eukaryota; Metazoa; Chordata; Craniata; Vertebrata; Euteleostomi; Mammalia; Eutheria; Euarchontoglires; Glires; Rodentia; Sciurognathi; Muroidea; Muridae; Murinae; Mus; Mus.
comp60232_c2	3034	751	72.1857	22.6131	0.313263
comp97497_c0	10950	27101	28.1664	88.2241	3.13225	sp|Q6ZMG9|CERS6_HUMAN`Q6ZMG9`Q:12-342,H:7-340`44.31%ID`E:6e-100`RecName: Full=Ceramide synthase 6; Short=CerS5; AltName: Full=LAG1 longevity assurance homolog 6;`Eukaryota; Metazoa; Chordata; Craniata; Vertebrata; Euteleostomi; Mammalia; Eutheria; Euarchontoglires; Primates; Haplorrhini; Catarrhini; Hominidae; Homo.
comp81718_c0	2198	7813	13.2495	59.6041	4.49858	sp|O00165|HAX1_HUMAN`O00165`Q:1-201,H:1-248`28.14%ID`E:9e-09`RecName: Full=HCLS1-associated protein X-1; AltName: Full=HS1-associating protein X-1; Short=HAX-1; AltName: Full=HS1-binding protein 1; Short=HSP1BP-1;`Eukaryota; Metazoa; Chordata; Craniata; Vertebrata; Euteleostomi; Mammalia; Eutheria; Euarchontoglires; Primates; Haplorrhini; Catarrhini; Hominidae; Homo.
comp89213_c0	390	4516	2.2331	32.7252	14.6546	sp|P02750|A2GL_HUMAN`P02750`Q:79-349,H:64-343`28.95%ID`E:2e-13`RecName: Full=Leucine-rich alpha-2-glycoprotein; Short=LRG; Flags: Precursor;`Eukaryota; Metazoa; Chordata; Craniata; Vertebrata; Euteleostomi; Mammalia; Eutheria; Euarchontoglires; Primates; Haplorrhini; Catarrhini; Hominidae; Homo.
comp97308_c0	23158	6261	80.1283	27.4166	0.342159	sp|P05661|MYSA_DROME`P05661`Q:1-664,H:1279-1943`79.13%ID`E:0`RecName: Full=Myosin heavy chain, muscle;`Eukaryota; Metazoa; Ecdysozoa; Arthropoda; Hexapoda; Insecta; Pterygota; Neoptera; Endopterygota; Diptera; Brachycera; Muscomorpha; Ephydroidea; Drosophilidae; Drosophila; Sophophora.
comp90803_c0	7	1687	0.105307	32.1187	305.002
comp95646_c0	11086	2246	58.5241	15.0056	0.256401	sp|P51523|ZNF84_HUMAN`P51523`Q:124-690,H:206-734`37.69%ID`E:3e-109`RecName: Full=Zinc finger protein 84; AltName: Full=Zinc finger protein HPF2;`Eukaryota; Metazoa; Chordata; Craniata; Vertebrata; Euteleostomi; Mammalia; Eutheria; Euarchontoglires; Primates; Haplorrhini; Catarrhini; Hominidae; Homo.
comp89239_c0	154	2044	1.87624	31.5161	16.7975	sp|Q9XYN1|INX2_SCHAM`Q9XYN1`Q:1-121,H:238-358`51.24%ID`E:2e-42`RecName: Full=Innexin inx2; Short=Innexin-2; AltName: Full=G-Inx2;`Eukaryota; Metazoa; Ecdysozoa; Arthropoda; Hexapoda; Insecta; Pterygota; Neoptera; Orthopteroidea; Orthoptera; Caelifera; Acridomorpha; Acridoidea; Acrididae; Cyrtacanthacridinae; Schistocerca.
comp59381_c0	1250	3657	19.3578	71.6732	3.70254	sp|Q7ZUH5|RM14_DANRE`Q7ZUH5`Q:1-145,H:1-141`52.41%ID`E:1e-43`RecName: Full=39S ribosomal protein L14, mitochondrial; Short=L14mt; Short=MRP-L14; Flags: Precursor;`Eukaryota; Metazoa; Chordata; Craniata; Vertebrata; Euteleostomi; Actinopterygii; Neopterygii; Teleostei; Ostariophysi; Cypriniformes; Cyprinidae; Danio.
comp97474_c1	2166	11996	6.18943	43.3824	7.00911	sp|Q6NSN2|AOF_DANRE`Q6NSN2`Q:49-533,H:8-490`48.04%ID`E:7e-166`RecName: Full=Amine oxidase [flavin-containing]; EC=1.4.3.4; AltName: Full=Monoamine oxidase; Short=MAO; Short=Z-MAO;`Eukaryota; Metazoa; Chordata; Craniata; Vertebrata; Euteleostomi; Actinopterygii; Neopterygii; Teleostei; Ostariophysi; Cypriniformes; Cyprinidae; Danio.
comp97101_c5	3	1344	0.0625314	35.4537	566.974
comp59152_c0	0	1377	0	27.7324	NA
comp98071_c0	43217	11251	75.3808	24.836	0.329474	sp|P51592|HYD_DROME`P51592`Q:470-2268,H:1129-2885`44.82%ID`E:0`RecName: Full=E3 ubiquitin-protein ligase hyd; EC=6.3.2.-; AltName: Full=Protein hyperplastic discs;`Eukaryota; Metazoa; Ecdysozoa; Arthropoda; Hexapoda; Insecta; Pterygota; Neoptera; Endopterygota; Diptera; Brachycera; Muscomorpha; Ephydroidea; Drosophilidae; Drosophila; Sophophora.
comp59450_c0	22275	5123	65.3795	19.0298	0.291066	sp|Q9Z254|GIPC1_RAT`Q9Z254`Q:59-340,H:55-332`59.57%ID`E:3e-113`RecName: Full=PDZ domain-containing protein GIPC1; AltName: Full=GAIP C-terminus-interacting protein; AltName: Full=GLUT1 C-terminal-binding protein; Short=GLUT1CBP; AltName: Full=RGS-GAIP-interacting protein; AltName: Full=RGS19-interacting protein 1;`Eukaryota; Metazoa; Chordata; Craniata; Vertebrata; Euteleostomi; Mammalia; Eutheri…
comp40607_c0	7086	1499	60.0512	16.0771	0.267723	.
comp40425_c0	8530	3088	124.309	56.9527	0.458156
comp89819_c0	2026	31	26.185	0.507061	0.0193646	.
comp89808_c0	10	3964	0.0682268	34.2274	501.671
comp98040_c0	6	11751	0.0193249	47.8989	2478.61	sp|P07314|GGT1_RAT`P07314`Q:51-579,H:37-560`37.31%ID`E:1e-107`RecName: Full=Gamma-glutamyltranspeptidase 1; Short=GGT 1; EC=2.3.2.2; AltName: Full=Gamma-glutamyltransferase 1; AltName: Full=Glutathione hydrolase 1; EC=3.4.19.13; AltName: Full=Leukotriene-C4 hydrolase; EC=3.4.19.14; AltName: CD_antigen=CD224; Contains: RecName: Full=Gamma-glutamyltranspeptidase 1 heavy chain; Contains: RecName: Fu…
comp97391_c3	192	4062	1.06953	28.6364	26.7747	.
comp94734_c2	3958	13	29.3523	0.12201	0.00415674
comp97516_c1	8113	1503	53.051	12.4382	0.234457
comp106609_c0	0	1342	0	27.3874	NA
comp99895_c0	15289	4254	81.03	28.5331	0.35213	sp|P46087|NOP2_HUMAN`P46087`Q:120-557,H:134-594`61.72%ID`E:0`RecName: Full=Putative ribosomal RNA methyltransferase NOP2; EC=2.1.1.-; AltName: Full=Nucleolar protein 1; AltName: Full=Nucleolar protein 2 homolog; AltName: Full=Proliferating-cell nucleolar antigen p120; AltName: Full=Proliferation-associated nucleolar protein p120;`Eukaryota; Metazoa; Chordata; Craniata; Vertebrata; Euteleostomi; M…
comp98642_c0	808	11875	1.61657	30.0678	18.5998	sp|Q5FVJ5|CP045_RAT`Q5FVJ5`Q:109-206,H:50-147`29.59%ID`E:1e-07`RecName: Full=Uncharacterized protein C16orf45 homolog;`Eukaryota; Metazoa; Chordata; Craniata; Vertebrata; Euteleostomi; Mammalia; Eutheria; Euarchontoglires; Glires; Rodentia; Sciurognathi; Muroidea; Muridae; Murinae; Rattus.
comp109356_c0	0	1546	0	27.2038	NA
comp95799_c1	599	2605	8.93355	49.1688	5.50384
comp96164_c9	2006	150	32.049	3.03292	0.0946336
comp89922_c0	5643	477	33.4172	3.5749	0.106978	sp|O02485|YDJ1_CAEEL`O02485`Q:59-397,H:3-315`45.13%ID`E:1e-101`RecName: Full=Uncharacterized protein ZK1073.1;`Eukaryota; Metazoa; Ecdysozoa; Nematoda; Chromadorea; Rhabditida; Rhabditoidea; Rhabditidae; Peloderinae; Caenorhabditis.
comp96548_c9	381	4169	2.30585	31.9318	13.8482	sp|Q9CYL5|GAPR1_MOUSE`Q9CYL5`Q:83-228,H:7-152`40.4%ID`E:2e-28`RecName: Full=Golgi-associated plant pathogenesis-related protein 1; Short=GAPR-1; Short=Golgi-associated PR-1 protein; AltName: Full=Glioma pathogenesis-related protein 2; Short=GliPR 2;`Eukaryota; Metazoa; Chordata; Craniata; Vertebrata; Euteleostomi; Mammalia; Eutheria; Euarchontoglires; Glires; Rodentia; Sciurognathi; Muroidea; Mur…
comp98706_c0	30712	5783	52.9061	12.6077	0.238303	sp|Q05654|RTF21_SCHPO`Q05654`Q:3-486,H:713-1228`27.01%ID`E:2e-43`RecName: Full=Retrotransposable element Tf2 155 kDa protein type 1;`Eukaryota; Fungi; Dikarya; Ascomycota; Taphrinomycotina; Schizosaccharomycetes; Schizosaccharomycetales; Schizosaccharomycetaceae; Schizosaccharomyces.
comp97101_c8	6	1105	0.127925	29.8162	233.075
comp40631_c0	1291	3605	20.6258	72.8911	3.53398	sp|Q291A0|RM41_DROPS`Q291A0`Q:18-155,H:17-166`48.67%ID`E:4e-36`RecName: Full=39S ribosomal protein L41, mitochondrial; Short=L41mt; Short=MRP-L41; Flags: Precursor;`Eukaryota; Metazoa; Ecdysozoa; Arthropoda; Hexapoda; Insecta; Pterygota; Neoptera; Endopterygota; Diptera; Brachycera; Muscomorpha; Ephydroidea; Drosophilidae; Drosophila; Sophophora.
comp80457_c0	313	1853	5.3919	40.3979	7.49232	.
comp93660_c0	3943	9932	25.9092	82.5942	3.18783	sp|Q24740|CDC37_DROVI`Q24740`Q:1-354,H:1-354`60.56%ID`E:8e-153`RecName: Full=Hsp90 co-chaperone Cdc37; AltName: Full=Hsp90 chaperone protein kinase-targeting subunit;`Eukaryota; Metazoa; Ecdysozoa; Arthropoda; Hexapoda; Insecta; Pterygota; Neoptera; Endopterygota; Diptera; Brachycera; Muscomorpha; Ephydroidea; Drosophilidae; Drosophila.
comp91545_c1	5303	12357	30.9497	91.2711	2.94901	sp|P21265|PUR8_CHICK`P21265`Q:6-130,H:13-137`68.8%ID`E:2e-58`RecName: Full=Adenylosuccinate lyase; Short=ASL; EC=4.3.2.2; AltName: Full=Adenylosuccinase; Short=ASase;`Eukaryota; Metazoa; Chordata; Craniata; Vertebrata; Euteleostomi; Archosauria; Dinosauria; Saurischia; Theropoda; Coelurosauria; Aves; Neognathae; Galliformes; Phasianidae; Phasianinae; Gallus.
comp92624_c1	162	1568	2.66557	32.6518	12.2494
comp88645_c1	5030	10411	41.6937	109.215	2.61945	sp|P68037|UB2L3_MOUSE`P68037`Q:11-164,H:1-154`85.71%ID`E:1e-95`RecName: Full=Ubiquitin-conjugating enzyme E2 L3; EC=6.3.2.19; AltName: Full=UbcM4; AltName: Full=Ubiquitin carrier protein L3; AltName: Full=Ubiquitin-protein ligase L3;`Eukaryota; Metazoa; Chordata; Craniata; Vertebrata; Euteleostomi; Mammalia; Eutheria; Euarchontoglires; Glires; Rodentia; Sciurognathi; Muroidea; Muridae; Murinae; M…
comp97340_c0	1014	4803	7.56145	45.3278	5.99459	sp|P30533|AMRP_HUMAN`P30533`Q:20-335,H:28-357`32.84%ID`E:5e-32`RecName: Full=Alpha-2-macroglobulin receptor-associated protein; Short=Alpha-2-MRAP; AltName: Full=Low density lipoprotein receptor-related protein-associated protein 1; Short=RAP; Flags: Precursor;`Eukaryota; Metazoa; Chordata; Craniata; Vertebrata; Euteleostomi; Mammalia; Eutheria; Euarchontoglires; Primates; Haplorrhini; Catarrhini…
comp95518_c0	38013	11076	83.8977	30.9376	0.368753	sp|E1C231|LTN1_CHICK`E1C231`Q:1-946,H:1-957`31.12%ID`E:2e-119`RecName: Full=E3 ubiquitin-protein ligase listerin; EC=6.3.2.-; AltName: Full=RING finger protein 160; Short=Zfp-294;`Eukaryota; Metazoa; Chordata; Craniata; Vertebrata; Euteleostomi; Archosauria; Dinosauria; Saurischia; Theropoda; Coelurosauria; Aves; Neognathae; Galliformes; Phasianidae; Phasianinae; Gallus.
comp93266_c1	11354	22998	44.0422	112.9	2.56346	sp|Q02645|HTS_DROME`Q02645`Q:34-619,H:26-616`51.4%ID`E:0`RecName: Full=Protein hu-li tai shao; AltName: Full=Adducin-like protein;`Eukaryota; Metazoa; Ecdysozoa; Arthropoda; Hexapoda; Insecta; Pterygota; Neoptera; Endopterygota; Diptera; Brachycera; Muscomorpha; Ephydroidea; Drosophilidae; Drosophila; Sophophora.
comp92457_c0	8247	20354	26.6187	83.1429	3.12348	sp|Q5FVN0|MBOA5_RAT`Q5FVN0`Q:4-466,H:21-487`42.61%ID`E:7e-130`RecName: Full=Lysophospholipid acyltransferase 5; Short=LPLAT 5; EC=2.3.1.-; AltName: Full=1-acylglycerophosphocholine O-acyltransferase; EC=2.3.1.23; AltName: Full=Lysophosphatidylcholine acyltransferase 3; Short=Lyso-PC acyltransferase 3; AltName: Full=Membrane-bound O-acyltransferase domain-containing protein 5; Short=O-acyltransfer…
comp59907_c0	4140	7713	55.7072	131.347	2.35781
comp61469_c1	0	1540	0	26.3716	NA
comp82663_c0	21507	8998	161.975	85.7627	0.529482	sp|Q6P799|SYSC_RAT`Q6P799`Q:1-491,H:1-495`68.55%ID`E:0`RecName: Full=Serine--tRNA ligase, cytoplasmic; EC=6.1.1.11; AltName: Full=Seryl-tRNA synthetase; Short=SerRS; AltName: Full=Seryl-tRNA(Ser/Sec) synthetase;`Eukaryota; Metazoa; Chordata; Craniata; Vertebrata; Euteleostomi; Mammalia; Eutheria; Euarchontoglires; Glires; Rodentia; Sciurognathi; Muroidea; Muridae; Murinae; Rattus.
comp93532_c0	2170	82	26.5984	1.27202	0.0478233
comp93393_c0	5442	12904	29.0454	87.1622	3.0009	sp|Q28034|GLU2B_BOVIN`Q28034`Q:39-548,H:13-513`39.89%ID`E:2e-115`RecName: Full=Glucosidase 2 subunit beta; AltName: Full=80K-H protein; AltName: Full=Glucosidase II subunit beta; AltName: Full=Protein kinase C substrate 60.1 kDa protein heavy chain; Short=PKCSH; AltName: Full=Vacuolar system-associated protein 60; Short=VASAP-60; Flags: Precursor;`Eukaryota; Metazoa; Chordata; Craniata; Vertebrat…
comp99275_c0	12071	5308	182.5	101.563	0.55651
comp81992_c0	1353	6003	8.30891	46.6552	5.61508	sp|Q01490|PPIB_ORPSP`Q01490`Q:6-185,H:7-185`60%ID`E:4e-68`RecName: Full=Peptidyl-prolyl cis-trans isomerase B; Short=PPIase B; EC=5.2.1.8; AltName: Full=Cyclophilin B; AltName: Full=Rotamase B; Flags: Precursor;`Eukaryota; Fungi; Neocallimastigomycota; Neocallimastigomycetes; Neocallimastigales; Neocallimastigaceae; Orpinomyces.
comp91551_c0	4291	10862	24.8637	79.6529	3.20359	sp|Q8BJ66|KAZD1_MOUSE`Q8BJ66`Q:25-246,H:60-278`45.33%ID`E:5e-50`RecName: Full=Kazal-type serine protease inhibitor domain-containing protein 1; AltName: Full=Bone and odontoblast-expressed protein 1; AltName: Full=Insulin-like growth factor-binding-related protein 10; Short=IGFBP-rP10; Short=IGFBP-related protein 10; AltName: Full=Insulin-like growth factor-binding-related protein 4; Flags: Precu…
comp95452_c0	10916	25863	29.0412	87.0793	2.99848	sp|P40939|ECHA_HUMAN`P40939`Q:21-778,H:2-762`63.07%ID`E:0`RecName: Full=Trifunctional enzyme subunit alpha, mitochondrial; AltName: Full=78 kDa gastrin-binding protein; AltName: Full=TP-alpha; Includes: RecName: Full=Long-chain enoyl-CoA hydratase; EC=4.2.1.17; Includes: RecName: Full=Long chain 3-hydroxyacyl-CoA dehydrogenase; EC=1.1.1.211; Flags: Precursor;`Eukaryota; Metazoa; Chordata; Craniat…
comp92083_c0	1174	5455	7.66438	45.0702	5.88047	sp|Q803G5|SAM5A_DANRE`Q803G5`Q:1-452,H:1-469`44.92%ID`E:1e-138`RecName: Full=Sorting and assembly machinery component 50 homolog A;`Eukaryota; Metazoa; Chordata; Craniata; Vertebrata; Euteleostomi; Actinopterygii; Neopterygii; Teleostei; Ostariophysi; Cypriniformes; Cyprinidae; Danio.
comp95106_c0	6782	1290	51.5255	12.4034	0.240723
comp100788_c0	1184	4611	10.3752	51.1358	4.92866	sp|Q9Y673|ALG5_HUMAN`Q9Y673`Q:56-351,H:23-317`59.6%ID`E:8e-129`RecName: Full=Dolichyl-phosphate beta-glucosyltransferase; Short=DolP-glucosyltransferase; EC=2.4.1.117; AltName: Full=Asparagine-linked glycosylation protein 5 homolog;`Eukaryota; Metazoa; Chordata; Craniata; Vertebrata; Euteleostomi; Mammalia; Eutheria; Euarchontoglires; Primates; Haplorrhini; Catarrhini; Hominidae; Homo.
comp96326_c2	768	2794	11.7433	54.0679	4.60416
comp95605_c2	43919	85990	47.4333	117.534	2.47788	sp|O15091|MRRP3_HUMAN`O15091`Q:18-508,H:74-583`27.79%ID`E:2e-53`RecName: Full=Mitochondrial ribonuclease P protein 3; Short=Mitochondrial RNase P protein 3; Flags: Precursor;`Eukaryota; Metazoa; Chordata; Craniata; Vertebrata; Euteleostomi; Mammalia; Eutheria; Euarchontoglires; Primates; Haplorrhini; Catarrhini; Hominidae; Homo.
comp59585_c0	1220	3236	22.1839	74.4685	3.35686
comp80643_c0	1427	107	30.6407	2.90766	0.0948954
comp91453_c3	5219	15752	16.8139	64.2246	3.81974	sp|P35565|CALX_RAT`P35565`Q:35-601,H:43-591`52.44%ID`E:0`RecName: Full=Calnexin; Flags: Precursor;`Eukaryota; Metazoa; Chordata; Craniata; Vertebrata; Euteleostomi; Mammalia; Eutheria; Euarchontoglires; Glires; Rodentia; Sciurognathi; Muroidea; Muridae; Murinae; Rattus.
comp97370_c4	1649	9089	5.77997	40.3187	6.97558	sp|O46037|VINC_DROME`O46037`Q:1-444,H:505-961`61.57%ID`E:5e-179`RecName: Full=Vinculin;`Eukaryota; Metazoa; Ecdysozoa; Arthropoda; Hexapoda; Insecta; Pterygota; Neoptera; Endopterygota; Diptera; Brachycera; Muscomorpha; Ephydroidea; Drosophilidae; Drosophila; Sophophora.
comp106757_c0	0	1192	0	25.8768	NA
comp40623_c0	5398	8517	94.0592	187.819	1.99682
comp87334_c1	10029	19215	50.2706	121.894	2.42476	sp|O97162|TPM_RHIMP`O97162`Q:33-313,H:1-281`84.34%ID`E:1e-144`RecName: Full=Tropomyosin;`Eukaryota; Metazoa; Ecdysozoa; Arthropoda; Chelicerata; Arachnida; Acari; Parasitiformes; Ixodida; Ixodoidea; Ixodidae; Rhipicephalinae; Rhipicephalus; Boophilus.
comp80328_c0	4964	12583	24.4769	78.5225	3.20802	sp|Q2TJ56|VATA_AEDAL`Q2TJ56`Q:2-613,H:3-614`81.37%ID`E:0`RecName: Full=V-type proton ATPase catalytic subunit A; Short=V-ATPase subunit A; EC=3.6.3.14; AltName: Full=V-ATPase 69 kDa subunit; AltName: Full=Vacuolar proton pump subunit alpha;`Eukaryota; Metazoa; Ecdysozoa; Arthropoda; Hexapoda; Insecta; Pterygota; Neoptera; Endopterygota; Diptera; Nematocera; Culicoidea; Culicidae; Culicinae; Aedin…
comp91953_c0	464	2196	7.35492	44.0532	5.98962
comp96092_c3	105	1938	1.17196	27.3755	23.3588
comp96106_c2	45	2325	0.394614	25.8028	65.3876
comp82377_c0	17724	9300	314.724	208.995	0.664059	sp|Q62186|SSRD_MOUSE`Q62186`Q:36-186,H:22-172`43.05%ID`E:1e-42`RecName: Full=Translocon-associated protein subunit delta; Short=TRAP-delta; AltName: Full=Signal sequence receptor subunit delta; Short=SSR-delta; Flags: Precursor;`Eukaryota; Metazoa; Chordata; Craniata; Vertebrata; Euteleostomi; Mammalia; Eutheria; Euarchontoglires; Glires; Rodentia; Sciurognathi; Muroidea; Muridae; Murinae; Mus; M…
comp101055_c0	629	2367	10.8819	51.8249	4.76248
comp88850_c1	13928	26162	52.8089	125.538	2.37721	sp|Q5ZHW4|RAB5B_CHICK`Q5ZHW4`Q:1-217,H:1-213`83.64%ID`E:3e-125`RecName: Full=Ras-related protein Rab-5B;`Eukaryota; Metazoa; Chordata; Craniata; Vertebrata; Euteleostomi; Archosauria; Dinosauria; Saurischia; Theropoda; Coelurosauria; Aves; Neognathae; Galliformes; Phasianidae; Phasianinae; Gallus.
comp98582_c0	443	3553	3.30144	33.5104	10.1502
comp91353_c2	2704	328	37.2115	5.71254	0.153516
comp84723_c0	2348	6986	17.0473	64.1905	3.76544	sp|Q9D0G0|RT30_MOUSE`Q9D0G0`Q:44-439,H:35-430`28.05%ID`E:2e-33`RecName: Full=28S ribosomal protein S30, mitochondrial; Short=MRP-S30; Short=S30mt;`Eukaryota; Metazoa; Chordata; Craniata; Vertebrata; Euteleostomi; Mammalia; Eutheria; Euarchontoglires; Glires; Rodentia; Sciurognathi; Muroidea; Muridae; Murinae; Mus; Mus.
comp82420_c0	34312	17453	277.203	178.446	0.643738	sp|Q1LUA8|EI3EB_DANRE`Q1LUA8`Q:19-456,H:1-442`65.91%ID`E:0`RecName: Full=Eukaryotic translation initiation factor 3 subunit E-B; Short=eIF3e-B; AltName: Full=Eukaryotic translation initiation factor 3 subunit 6-B;`Eukaryota; Metazoa; Chordata; Craniata; Vertebrata; Euteleostomi; Actinopterygii; Neopterygii; Teleostei; Ostariophysi; Cypriniformes; Cyprinidae; Danio.
comp93894_c0	10	3146	0.0764054	30.4206	398.147	.
comp86800_c0	803	4847	4.94384	37.7665	7.63911	sp|Q7ZW24|ALG11_DANRE`Q7ZW24`Q:21-473,H:46-498`52.29%ID`E:1e-168`RecName: Full=GDP-Man:Man(3)GlcNAc(2)-PP-Dol alpha-1,2-mannosyltransferase; EC=2.4.1.131; AltName: Full=Asparagine-linked glycosylation protein 11 homolog; AltName: Full=Glycolipid 2-alpha-mannosyltransferase;`Eukaryota; Metazoa; Chordata; Craniata; Vertebrata; Euteleostomi; Actinopterygii; Neopterygii; Teleostei; Ostariophysi; Cypr…
comp95466_c0	17261	2778	44.0445	8.97104	0.203681	.
comp98510_c4	4137	403	33.2009	4.09312	0.123283
comp91353_c3	2250	221	33.3106	4.14073	0.124307	sp|Q0IIS3|EPHX3_XENTR`Q0IIS3`Q:9-195,H:168-362`32.84%ID`E:5e-25`RecName: Full=Epoxide hydrolase 3; EC=3.3.-.-; AltName: Full=Abhydrolase domain-containing protein 9;`Eukaryota; Metazoa; Chordata; Craniata; Vertebrata; Euteleostomi; Amphibia; Batrachia; Anura; Pipoidea; Pipidae; Xenopodinae; Xenopus; Silurana.
comp94336_c0	52	4867	0.220649	26.1364	118.452	.
comp107858_c0	20	1665	0.245644	25.8807	105.358	sp|Q868Z9|PPN_DROME`Q868Z9`Q:75-250,H:2194-2374`28.65%ID`E:1e-08`RecName: Full=Papilin; Flags: Precursor;`Eukaryota; Metazoa; Ecdysozoa; Arthropoda; Hexapoda; Insecta; Pterygota; Neoptera; Endopterygota; Diptera; Brachycera; Muscomorpha; Ephydroidea; Drosophilidae; Drosophila; Sophophora.
comp45685_c0	0	1376	0	25.3474	NA
comp98184_c2	243	1382	5.37987	38.7221	7.19759
comp83944_c0	7261	2155	82.0266	30.8099	0.375609
comp104114_c0	1089	12	24.154	0.336843	0.0139456
comp95319_c2	4574	9817	35.8758	97.4473	2.71624	sp|Q969T9|WBP2_HUMAN`Q969T9`Q:1-157,H:1-160`47.56%ID`E:3e-36`RecName: Full=WW domain-binding protein 2; Short=WBP-2;`Eukaryota; Metazoa; Chordata; Craniata; Vertebrata; Euteleostomi; Mammalia; Eutheria; Euarchontoglires; Primates; Haplorrhini; Catarrhini; Hominidae; Homo.
comp95766_c0	1351	5253	10.0683	49.5441	4.92082	sp|Q9UQ90|SPG7_HUMAN`Q9UQ90`Q:139-461,H:142-462`56.75%ID`E:1e-108`RecName: Full=Paraplegin; EC=3.4.24.-; AltName: Full=Spastic paraplegia 7 protein;`Eukaryota; Metazoa; Chordata; Craniata; Vertebrata; Euteleostomi; Mammalia; Eutheria; Euarchontoglires; Primates; Haplorrhini; Catarrhini; Hominidae; Homo.
comp95496_c5	16784	1931	35.5907	5.18213	0.145604	sp|Q9UBY0|SL9A2_HUMAN`Q9UBY0`Q:188-676,H:70-559`45.21%ID`E:5e-141`RecName: Full=Sodium/hydrogen exchanger 2; AltName: Full=Na(+)/H(+) exchanger 2; Short=NHE-2; AltName: Full=Solute carrier family 9 member 2;`Eukaryota; Metazoa; Chordata; Craniata; Vertebrata; Euteleostomi; Mammalia; Eutheria; Euarchontoglires; Primates; Haplorrhini; Catarrhini; Hominidae; Homo.
comp40012_c0	0	4073	0	25.1103	NA	sp|Q22523|YCYL_CAEEL`Q22523`Q:344-757,H:352-768`21.82%ID`E:1e-15`RecName: Full=Putative zinc metalloproteinase T16A9.4; EC=3.4.24.-;`Eukaryota; Metazoa; Ecdysozoa; Nematoda; Chromadorea; Rhabditida; Rhabditoidea; Rhabditidae; Peloderinae; Caenorhabditis.
comp87483_c0	11719	5856	256.637	162.298	0.632406	sp|Q9P0M9|RM27_HUMAN`Q9P0M9`Q:26-163,H:9-148`31.37%ID`E:3e-08`RecName: Full=39S ribosomal protein L27, mitochondrial; Short=L27mt; Short=MRP-L27;`Eukaryota; Metazoa; Chordata; Craniata; Vertebrata; Euteleostomi; Mammalia; Eutheria; Euarchontoglires; Primates; Haplorrhini; Catarrhini; Hominidae; Homo.
comp96092_c0	39	875	0.911776	25.8891	28.3941
comp97664_c11	4763	7461	93.3351	185.032	1.98245
comp63418_c0	223	2328	2.26369	29.9075	13.2118	sp|Q9JLJ4|ELOV2_MOUSE`Q9JLJ4`Q:2-270,H:8-270`39.11%ID`E:1e-56`RecName: Full=Elongation of very long chain fatty acids protein 2; EC=2.3.1.199; AltName: Full=3-keto acyl-CoA synthase Elovl2; AltName: Full=ELOVL fatty acid elongase 2; Short=ELOVL FA elongase 2; AltName: Full=Very-long-chain 3-oxoacyl-CoA synthase 2;`Eukaryota; Metazoa; Chordata; Craniata; Vertebrata; Euteleostomi; Mammalia; Eutheri…
comp40268_c0	2	2037	0.0289373	37.2996	1288.98
comp60631_c0	12977	3777	78.4989	28.9149	0.368348	sp|Q498K9|L14BB_XENLA`Q498K9`Q:1-358,H:1-344`44.39%ID`E:2e-70`RecName: Full=Protein LSM14 homolog B-B; AltName: Full=RNA-associated protein 42; Short=xRAP42; AltName: Full=RNA-associated protein 55B-B; Short=RAP55B-B;`Eukaryota; Metazoa; Chordata; Craniata; Vertebrata; Euteleostomi; Amphibia; Batrachia; Anura; Pipoidea; Pipidae; Xenopodinae; Xenopus; Xenopus.
comp40270_c0	6	1525	0.0893745	28.7487	321.665
comp97080_c2	1277	8709	4.02729	34.7596	8.63103	sp|Q7RTS5|OTOP3_HUMAN`Q7RTS5`Q:248-670,H:147-596`21.17%ID`E:8e-12`RecName: Full=Otopetrin-3;`Eukaryota; Metazoa; Chordata; Craniata; Vertebrata; Euteleostomi; Mammalia; Eutheria; Euarchontoglires; Primates; Haplorrhini; Catarrhini; Hominidae; Homo.
comp40190_c0	6322	13251	37.6221	99.7982	2.65265	sp|Q5EAD2|SERA_BOVIN`Q5EAD2`Q:1-523,H:1-522`48.21%ID`E:4e-162`RecName: Full=D-3-phosphoglycerate dehydrogenase; Short=3-PGDH; EC=1.1.1.95;`Eukaryota; Metazoa; Chordata; Craniata; Vertebrata; Euteleostomi; Mammalia; Eutheria; Laurasiatheria; Cetartiodactyla; Ruminantia; Pecora; Bovidae; Bovinae; Bos.
comp88759_c0	0	1503	0	24.8227	NA
comp80659_c1	236	2105	2.76137	31.171	11.2882	sp|Q6GN98|N6MT2_XENLA`Q6GN98`Q:4-200,H:3-212`52.86%ID`E:2e-68`RecName: Full=N(6)-adenine-specific DNA methyltransferase 2; EC=2.1.1.-;`Eukaryota; Metazoa; Chordata; Craniata; Vertebrata; Euteleostomi; Amphibia; Batrachia; Anura; Pipoidea; Pipidae; Xenopodinae; Xenopus; Xenopus.
comp93206_c0	3165	498	42.2125	8.40585	0.199132
comp87177_c0	3649	1025	73.8968	26.2701	0.355496
comp99123_c0	46461	52477	461.949	660.328	1.42944	sp|P00125|CY1_BOVIN`P00125`Q:28-306,H:48-325`62.01%ID`E:2e-118`RecName: Full=Cytochrome c1, heme protein, mitochondrial; AltName: Full=Complex III subunit 4; AltName: Full=Complex III subunit IV; AltName: Full=Cytochrome b-c1 complex subunit 4; AltName: Full=Ubiquinol-cytochrome-c reductase complex cytochrome c1 subunit; Short=Cytochrome c-1; Flags: Precursor;`Eukaryota; Metazoa; Chordata; Crania…
comp97041_c0	4136	12709	15.3927	59.8594	3.8888	sp|Q8C1A5|THOP1_MOUSE`Q8C1A5`Q:48-111,H:614-677`67.19%ID`E:1e-24`RecName: Full=Thimet oligopeptidase; EC=3.4.24.15;`Eukaryota; Metazoa; Chordata; Craniata; Vertebrata; Euteleostomi; Mammalia; Eutheria; Euarchontoglires; Glires; Rodentia; Sciurognathi; Muroidea; Muridae; Murinae; Mus; Mus.
comp84095_c0	1154	4866	8.50592	45.3913	5.33644	sp|O75575|RPC9_HUMAN`O75575`Q:1-145,H:1-145`44.9%ID`E:8e-23`RecName: Full=DNA-directed RNA polymerase III subunit RPC9; Short=RNA polymerase III subunit C9; AltName: Full=Calcitonin gene-related peptide-receptor component protein; Short=CGRP-RCP; Short=CGRP-receptor component protein; Short=CGRPRCP; Short=HsC17;`Eukaryota; Metazoa; Chordata; Craniata; Vertebrata; Euteleostomi; Mammalia; Eutheria;…
comp94888_c2	20724	4401	53.5237	14.385	0.268759	sp|Q5ZMJ9|SRRM1_CHICK`Q5ZMJ9`Q:1-69,H:84-153`62.86%ID`E:1e-21`RecName: Full=Serine/arginine repetitive matrix protein 1;`Eukaryota; Metazoa; Chordata; Craniata; Vertebrata; Euteleostomi; Archosauria; Dinosauria; Saurischia; Theropoda; Coelurosauria; Aves; Neognathae; Galliformes; Phasianidae; Phasianinae; Gallus.
comp82039_c0	3614	11276	14.8461	58.6227	3.94868	sp|Q8JZQ2|AFG32_MOUSE`Q8JZQ2`Q:31-774,H:35-779`67.33%ID`E:0`RecName: Full=AFG3-like protein 2; EC=3.4.24.-;`Eukaryota; Metazoa; Chordata; Craniata; Vertebrata; Euteleostomi; Mammalia; Eutheria; Euarchontoglires; Glires; Rodentia; Sciurognathi; Muroidea; Muridae; Murinae; Mus; Mus.
comp99965_c0	4033	7649	48.8895	117.348	2.40028	sp|Q9R1P0|PSA4_MOUSE`Q9R1P0`Q:1-239,H:1-237`79.92%ID`E:2e-142`RecName: Full=Proteasome subunit alpha type-4; EC=3.4.25.1; AltName: Full=Macropain subunit C9; AltName: Full=Multicatalytic endopeptidase complex subunit C9; AltName: Full=Proteasome component C9; AltName: Full=Proteasome subunit L;`Eukaryota; Metazoa; Chordata; Craniata; Vertebrata; Euteleostomi; Mammalia; Eutheria; Euarchontoglires;…
comp97852_c5	1948	14	23.9257	0.217615	0.00909545
comp92025_c0	0	1234	0	24.435	NA
comp83175_c0	4	1383	0.067655	29.6038	437.57
comp95342_c1	3315	901	70.0619	24.0995	0.343975
comp98193_c1	22027	10722	228.189	140.572	0.616035
comp89073_c0	11911	2226	47.3712	11.2041	0.236517	sp|Q6IE26|EPHX4_MOUSE`Q6IE26`Q:44-338,H:54-351`31.39%ID`E:3e-46`RecName: Full=Epoxide hydrolase 4; EC=3.3.-.-; AltName: Full=Abhydrolase domain-containing protein 7; AltName: Full=Epoxide hydrolase-related protein;`Eukaryota; Metazoa; Chordata; Craniata; Vertebrata; Euteleostomi; Mammalia; Eutheria; Euarchontoglires; Glires; Rodentia; Sciurognathi; Muroidea; Muridae; Murinae; Mus; Mus.
comp93725_c3	1162	4242	10.9002	50.3597	4.62008
comp94307_c1	16	1147	0.270999	24.5864	90.7253
comp85201_c0	3248	199	26.9596	2.09043	0.0775394	sp|P86392|VMPA_TITSE`P86392`Q:175-385,H:6-226`30.17%ID`E:5e-10`RecName: Full=Snake venom metalloproteinase antarease; Short=SVMP; EC=3.4.24.-; Flags: Fragments;`Eukaryota; Metazoa; Ecdysozoa; Arthropoda; Chelicerata; Arachnida; Scorpiones; Buthida; Buthoidea; Buthidae; Tityus.
comp43036_c0	1550	4	26.7392	0.0873295	0.00326598
comp85368_c1	3	1092	0.0641886	29.5695	460.666
comp96919_c4	2741	7435	19.5605	67.1487	3.43287	sp|Q9VWA1|CLC_DROME`Q9VWA1`Q:20-205,H:14-218`47.8%ID`E:9e-39`RecName: Full=Clathrin light chain; AltName: Full=dClc;`Eukaryota; Metazoa; Ecdysozoa; Arthropoda; Hexapoda; Insecta; Pterygota; Neoptera; Endopterygota; Diptera; Brachycera; Muscomorpha; Ephydroidea; Drosophilidae; Drosophila; Sophophora.
comp94500_c0	9053	20919	28.3365	82.8668	2.92438	sp|Q13423|NNTM_HUMAN`Q13423`Q:20-1074,H:22-1085`66.95%ID`E:0`RecName: Full=NAD(P) transhydrogenase, mitochondrial; EC=1.6.1.2; AltName: Full=Nicotinamide nucleotide transhydrogenase; AltName: Full=Pyridine nucleotide transhydrogenase; Flags: Precursor;`Eukaryota; Metazoa; Chordata; Craniata; Vertebrata; Euteleostomi; Mammalia; Eutheria; Euarchontoglires; Primates; Haplorrhini; Catarrhini; Hominid…
comp105633_c0	6	1829	0.073843	28.4877	385.787	.
comp97270_c0	17427	39109	30.4231	86.4059	2.84014	sp|Q66HF1|NDUS1_RAT`Q66HF1`Q:42-731,H:32-718`64.76%ID`E:0`RecName: Full=NADH-ubiquinone oxidoreductase 75 kDa subunit, mitochondrial; EC=1.6.5.3; EC=1.6.99.3; Flags: Precursor;`Eukaryota; Metazoa; Chordata; Craniata; Vertebrata; Euteleostomi; Mammalia; Eutheria; Euarchontoglires; Glires; Rodentia; Sciurognathi; Muroidea; Muridae; Murinae; Rattus.
comp97771_c2	2913	9496	13.3272	54.9826	4.12558	sp|P58743|S26A5_HUMAN`P58743`Q:1-547,H:126-711`33.39%ID`E:1e-106`RecName: Full=Prestin; AltName: Full=Solute carrier family 26 member 5;`Eukaryota; Metazoa; Chordata; Craniata; Vertebrata; Euteleostomi; Mammalia; Eutheria; Euarchontoglires; Primates; Haplorrhini; Catarrhini; Hominidae; Homo.
comp60191_c0	2698	4901	54.5467	125.4	2.29894
comp93043_c4	21682	9566	167.458	93.5024	0.558362	sp|Q794E4|HNRPF_RAT`Q794E4`Q:1-400,H:2-413`51.28%ID`E:3e-132`RecName: Full=Heterogeneous nuclear ribonucleoprotein F; Short=hnRNP F; Contains: RecName: Full=Heterogeneous nuclear ribonucleoprotein F, N-terminally processed;`Eukaryota; Metazoa; Chordata; Craniata; Vertebrata; Euteleostomi; Mammalia; Eutheria; Euarchontoglires; Glires; Rodentia; Sciurognathi; Muroidea; Muridae; Murinae; Rattus.
comp98030_c0	4720	10391	31.7205	88.3773	2.78612	sp|O08623|SQSTM_RAT`O08623`Q:29-376,H:45-438`28.29%ID`E:4e-32`RecName: Full=Sequestosome-1; AltName: Full=Protein kinase C-zeta-interacting protein; Short=PKC-zeta-interacting protein; AltName: Full=Ubiquitin-binding protein p62;`Eukaryota; Metazoa; Chordata; Craniata; Vertebrata; Euteleostomi; Mammalia; Eutheria; Euarchontoglires; Glires; Rodentia; Sciurognathi; Muroidea; Muridae; Murinae; Rattu…
comp92496_c0	3115	11602	10.2817	48.4645	4.71368	.
comp95320_c0	3983	281	27.5629	2.46097	0.0892856	sp|P86392|VMPA_TITSE`P86392`Q:31-174,H:79-220`34.48%ID`E:8e-16`RecName: Full=Snake venom metalloproteinase antarease; Short=SVMP; EC=3.4.24.-; Flags: Fragments;`Eukaryota; Metazoa; Ecdysozoa; Arthropoda; Chelicerata; Arachnida; Scorpiones; Buthida; Buthoidea; Buthidae; Tityus.
comp90853_c0	6954	13134	48.1502	115.092	2.39027	sp|Q7SXN5|DNM1L_DANRE`Q7SXN5`Q:2-554,H:127-691`71.03%ID`E:0`RecName: Full=Dynamin-1-like protein; EC=3.6.5.5;`Eukaryota; Metazoa; Chordata; Craniata; Vertebrata; Euteleostomi; Actinopterygii; Neopterygii; Teleostei; Ostariophysi; Cypriniformes; Cyprinidae; Danio.
comp79808_c0	1234	6134	6.24751	39.3026	6.29091	sp|P13280|GLYG_RABIT`P13280`Q:36-360,H:1-332`52.21%ID`E:2e-115`RecName: Full=Glycogenin-1; Short=GN-1; Short=GN1; EC=2.4.1.186;`Eukaryota; Metazoa; Chordata; Craniata; Vertebrata; Euteleostomi; Mammalia; Eutheria; Euarchontoglires; Glires; Lagomorpha; Leporidae; Oryctolagus.
comp87675_c1	659	5162	3.14819	31.2089	9.91329	sp|Q9UJ83|HACL1_HUMAN`Q9UJ83`Q:2-571,H:10-578`55.96%ID`E:0`RecName: Full=2-hydroxyacyl-CoA lyase 1; EC=4.1.-.-; AltName: Full=2-hydroxyphytanoyl-CoA lyase; Short=2-HPCL; AltName: Full=Phytanoyl-CoA 2-hydroxylase 2;`Eukaryota; Metazoa; Chordata; Craniata; Vertebrata; Euteleostomi; Mammalia; Eutheria; Euarchontoglires; Primates; Haplorrhini; Catarrhini; Hominidae; Homo.
comp84247_c0	12908	18899	114.268	211.734	1.85296	sp|Q9H3K2|GHITM_HUMAN`Q9H3K2`Q:1-339,H:1-345`52.17%ID`E:2e-118`RecName: Full=Growth hormone-inducible transmembrane protein; AltName: Full=Dermal papilla-derived protein 2; AltName: Full=Mitochondrial morphology and cristae structure 1; Short=MICS1; AltName: Full=Transmembrane BAX inhibitor motif-containing protein 5; Flags: Precursor;`Eukaryota; Metazoa; Chordata; Craniata; Vertebrata; Euteleost…
comp103999_c0	133	1369	2.17657	28.3537	13.0268
comp96680_c2	21663	5208	58.5459	17.8129	0.304255	sp|Q6DH69|FAH2A_DANRE`Q6DH69`Q:40-528,H:38-525`46.15%ID`E:3e-140`RecName: Full=Fatty-acid amide hydrolase 2-A; EC=3.5.1.99;`Eukaryota; Metazoa; Chordata; Craniata; Vertebrata; Euteleostomi; Actinopterygii; Neopterygii; Teleostei; Ostariophysi; Cypriniformes; Cyprinidae; Danio.
comp94245_c1	2691	53	22.444	0.559432	0.0249257
comp40610_c0	2813	5155	52.1687	120.991	2.31923	sp|Q5R5F2|COPZ1_PONAB`Q5R5F2`Q:14-190,H:1-177`67.23%ID`E:2e-91`RecName: Full=Coatomer subunit zeta-1; AltName: Full=Zeta-1-coat protein; Short=Zeta-1 COP;`Eukaryota; Metazoa; Chordata; Craniata; Vertebrata; Euteleostomi; Mammalia; Eutheria; Euarchontoglires; Primates; Haplorrhini; Catarrhini; Hominidae; Pongo.
comp93048_c3	1592	8196	5.83874	38.042	6.51544	.
comp60513_c0	8197	2588	83.5587	33.3877	0.399572	sp|Q15018|F175B_HUMAN`Q15018`Q:4-253,H:1-247`31.62%ID`E:8e-34`RecName: Full=BRISC complex subunit Abro1; AltName: Full=Abraxas brother protein 1; AltName: Full=Protein FAM175B;`Eukaryota; Metazoa; Chordata; Craniata; Vertebrata; Euteleostomi; Mammalia; Eutheria; Euarchontoglires; Primates; Haplorrhini; Catarrhini; Hominidae; Homo.
comp58573_c0	0	1167	0	23.4722	NA
comp91911_c0	741	2890	9.29917	45.8996	4.93588
comp95183_c0	0	3469	0	23.3907	NA	sp|A5LGM7|TRET1_POLVA`A5LGM7`Q:61-492,H:45-482`34.01%ID`E:2e-69`RecName: Full=Facilitated trehalose transporter Tret1; Short=PvTret1;`Eukaryota; Metazoa; Ecdysozoa; Arthropoda; Hexapoda; Insecta; Pterygota; Neoptera; Endopterygota; Diptera; Nematocera; Chironomoidea; Chironomidae; Chironominae; Polypedilum.
comp95039_c2	3240	254	28.0266	2.78063	0.0992142	sp|Q18673|NEPL1_CAEEL`Q18673`Q:82-454,H:388-754`37.6%ID`E:5e-85`RecName: Full=Neprilysin-1; EC=3.4.24.-;`Eukaryota; Metazoa; Ecdysozoa; Nematoda; Chromadorea; Rhabditida; Rhabditoidea; Rhabditidae; Peloderinae; Caenorhabditis.
comp93121_c0	5029	10696	33.9857	91.4791	2.69169	sp|O94826|TOM70_HUMAN`O94826`Q:20-569,H:36-603`42.28%ID`E:3e-157`RecName: Full=Mitochondrial import receptor subunit TOM70; AltName: Full=Mitochondrial precursor proteins import receptor; AltName: Full=Translocase of outer membrane 70 kDa subunit;`Eukaryota; Metazoa; Chordata; Craniata; Vertebrata; Euteleostomi; Mammalia; Eutheria; Euarchontoglires; Primates; Haplorrhini; Catarrhini; Hominidae; H…
comp96443_c1	665	3534	5.50842	37.0474	6.72559	sp|Q6NS09|TM45B_XENLA`Q6NS09`Q:1-179,H:1-182`31.38%ID`E:4e-20`RecName: Full=Transmembrane protein 45B;`Eukaryota; Metazoa; Chordata; Craniata; Vertebrata; Euteleostomi; Amphibia; Batrachia; Anura; Pipoidea; Pipidae; Xenopodinae; Xenopus; Xenopus.
comp89078_c0	6647	21901	12.6947	52.9352	4.16988	sp|Q9WVR7|PPM1F_RAT`Q9WVR7`Q:135-428,H:126-415`46.94%ID`E:6e-82`RecName: Full=Protein phosphatase 1F; EC=3.1.3.16; AltName: Full=Ca(2+)/calmodulin-dependent protein kinase phosphatase; Short=CaM-kinase phosphatase; Short=CaMKPase; AltName: Full=Partner of PIX 2;`Eukaryota; Metazoa; Chordata; Craniata; Vertebrata; Euteleostomi; Mammalia; Eutheria; Euarchontoglires; Glires; Rodentia; Sciurognathi; …
comp92445_c0	8943	16398	51.5724	119.677	2.32056	sp|P36871|PGM1_HUMAN`P36871`Q:1-560,H:2-562`57.98%ID`E:0`RecName: Full=Phosphoglucomutase-1; Short=PGM 1; EC=5.4.2.2; AltName: Full=Glucose phosphomutase 1;`Eukaryota; Metazoa; Chordata; Craniata; Vertebrata; Euteleostomi; Mammalia; Eutheria; Euarchontoglires; Primates; Haplorrhini; Catarrhini; Hominidae; Homo.
comp98110_c1	3780	818	51.7836	14.1821	0.273871
comp104968_c0	20	1285	0.287654	23.39	81.3127
comp97982_c2	3804	11188	15.8744	59.0872	3.72218	sp|Q811M1|RHG15_MOUSE`Q811M1`Q:21-249,H:247-476`47.62%ID`E:4e-72`RecName: Full=Rho GTPase-activating protein 15; AltName: Full=ArhGAP15; AltName: Full=Rho-type GTPase-activating protein 15;`Eukaryota; Metazoa; Chordata; Craniata; Vertebrata; Euteleostomi; Mammalia; Eutheria; Euarchontoglires; Glires; Rodentia; Sciurognathi; Muroidea; Muridae; Murinae; Mus; Mus.
comp100697_c0	1043	2687	21.1574	68.9813	3.26038
comp98026_c1	615	6508	2.0557	27.5307	13.3924
comp98464_c0	8716	1510	42.1537	9.24232	0.219253	.
comp91633_c0	213	2497	1.80006	26.7061	14.8362	sp|Q6IE26|EPHX4_MOUSE`Q6IE26`Q:46-335,H:58-351`35.83%ID`E:8e-47`RecName: Full=Epoxide hydrolase 4; EC=3.3.-.-; AltName: Full=Abhydrolase domain-containing protein 7; AltName: Full=Epoxide hydrolase-related protein;`Eukaryota; Metazoa; Chordata; Craniata; Vertebrata; Euteleostomi; Mammalia; Eutheria; Euarchontoglires; Glires; Rodentia; Sciurognathi; Muroidea; Muridae; Murinae; Mus; Mus.
comp93445_c1	2645	342	34.5914	5.66048	0.163639
comp99970_c0	1913	4331	28.4956	81.6462	2.86522
comp97074_c1	5513	39	22.4794	0.201255	0.00895286
comp96288_c13	2059	10738	5.56958	36.7599	6.60013	sp|Q8N695|SC5A8_HUMAN`Q8N695`Q:1-619,H:1-607`42.29%ID`E:2e-160`RecName: Full=Sodium-coupled monocarboxylate transporter 1; AltName: Full=Apical iodide transporter; AltName: Full=Electrogenic sodium monocarboxylate cotransporter; AltName: Full=Sodium iodide-related cotransporter; AltName: Full=Solute carrier family 5 member 8;`Eukaryota; Metazoa; Chordata; Craniata; Vertebrata; Euteleostomi; Mamma…
comp59564_c0	3272	8203	22.2236	70.5115	3.17281	sp|Q62651|ECH1_RAT`Q62651`Q:26-314,H:42-327`61.38%ID`E:4e-124`RecName: Full=Delta(3,5)-Delta(2,4)-dienoyl-CoA isomerase, mitochondrial; EC=5.3.3.-; Flags: Precursor;`Eukaryota; Metazoa; Chordata; Craniata; Vertebrata; Euteleostomi; Mammalia; Eutheria; Euarchontoglires; Glires; Rodentia; Sciurognathi; Muroidea; Muridae; Murinae; Rattus.
comp97911_c0	8268	428	24.4214	1.59992	0.0655131	.
comp93864_c0	34409	16712	212.278	130.481	0.614669	.
comp94361_c0	556	4505	2.89854	29.7224	10.2543
comp96127_c0	78	2190	0.651448	23.148	35.5332
comp87256_c0	1373	5334	9.09096	44.6969	4.91663	sp|P22439|ODPX_BOVIN`P22439`Q:23-439,H:36-500`42.04%ID`E:7e-112`RecName: Full=Pyruvate dehydrogenase protein X component; AltName: Full=Dihydrolipoamide dehydrogenase-binding protein of pyruvate dehydrogenase complex; AltName: Full=E3-binding protein; Short=E3BP; AltName: Full=proX; Flags: Precursor;`Eukaryota; Metazoa; Chordata; Craniata; Vertebrata; Euteleostomi; Mammalia; Eutheria; Laurasiathe…
comp60522_c0	5944	518	28.3511	3.12684	0.11029	sp|P27615|SCRB2_RAT`P27615`Q:39-498,H:37-468`34.56%ID`E:3e-104`RecName: Full=Lysosome membrane protein 2; AltName: Full=85 kDa lysosomal membrane sialoglycoprotein; Short=LGP85; AltName: Full=CD36 antigen-like 2; AltName: Full=Lysosome membrane protein II; Short=LIMP II; AltName: Full=Scavenger receptor class B member 2; AltName: CD_antigen=CD36;`Eukaryota; Metazoa; Chordata; Craniata; Vertebrata…
comp95535_c4	0	3575	0	22.7635	NA
comp87497_c2	1237	0	21.5856	0	0
comp97475_c2	189	2510	1.5188	25.5269	16.8073
comp87287_c1	6663	14143	33.1514	89.0552	2.68631	sp|Q29HY3|CDC42_DROPS`Q29HY3`Q:1-191,H:1-191`94.24%ID`E:9e-132`RecName: Full=Cdc42 homolog; Flags: Precursor;`Eukaryota; Metazoa; Ecdysozoa; Arthropoda; Hexapoda; Insecta; Pterygota; Neoptera; Endopterygota; Diptera; Brachycera; Muscomorpha; Ephydroidea; Drosophilidae; Drosophila; Sophophora.
comp96053_c4	1196	4275	10.5414	47.6856	4.52366	sp|Q8K4G6|MACD1_RAT`Q8K4G6`Q:64-287,H:31-257`54.31%ID`E:1e-73`RecName: Full=O-acetyl-ADP-ribose deacetylase MACROD1; EC=3.5.1.-; AltName: Full=MACRO domain-containing protein 1; AltName: Full=Protein LRP16; Flags: Fragment;`Eukaryota; Metazoa; Chordata; Craniata; Vertebrata; Euteleostomi; Mammalia; Eutheria; Euarchontoglires; Glires; Rodentia; Sciurognathi; Muroidea; Muridae; Murinae; Rattus.
comp91575_c2	1440	11	22.0465	0.213135	0.00966753
comp89019_c0	1858	77	23.149	1.21412	0.0524482
comp40216_c0	12834	5144	125.645	63.7338	0.507252
comp98991_c0	13975	100	22.1403	0.200501	0.00905594	.
comp99176_c0	12128	5960	218.236	135.728	0.621931	sp|Q8I7D9|SC61G_CIOIN`Q8I7D9`Q:63-130,H:1-68`88.24%ID`E:5e-37`RecName: Full=Protein transport protein Sec61 subunit gamma;`Eukaryota; Metazoa; Chordata; Tunicata; Ascidiacea; Enterogona; Phlebobranchia; Cionidae; Ciona.
comp96058_c1	1406	5017	10.5561	47.6703	4.5159
comp97972_c3	7798	1506	45.1414	11.0332	0.244414
comp95218_c0	23973	45786	44.2222	106.89	2.4171	sp|Q52KZ7|SBP1A_XENLA`Q52KZ7`Q:38-500,H:10-472`59.01%ID`E:0`RecName: Full=Selenium-binding protein 1-A;`Eukaryota; Metazoa; Chordata; Craniata; Vertebrata; Euteleostomi; Amphibia; Batrachia; Anura; Pipoidea; Pipidae; Xenopodinae; Xenopus; Xenopus.
comp95819_c0	0	1379	0	22.5801	NA
comp40275_c0	0	1120	0	22.5565	NA
comp93447_c0	29634	10603	99.082	44.8661	0.452818	.
comp87851_c0	0	2371	0	22.5147	NA	sp|P05123|KCRM_CANFA`P05123`Q:1-294,H:88-381`89.46%ID`E:0`RecName: Full=Creatine kinase M-type; EC=2.7.3.2; AltName: Full=Creatine kinase M chain; AltName: Full=M-CK;`Eukaryota; Metazoa; Chordata; Craniata; Vertebrata; Euteleostomi; Mammalia; Eutheria; Laurasiatheria; Carnivora; Caniformia; Canidae; Canis.
comp90906_c0	368	1980	5.2002	35.4097	6.8093
comp40095_c0	9627	2872	73.1401	27.6143	0.377554	sp|Q90X38|GPKOW_DANRE`Q90X38`Q:42-478,H:46-506`42.25%ID`E:7e-112`RecName: Full=G patch domain and KOW motifs-containing protein; AltName: Full=Protein T54-like;`Eukaryota; Metazoa; Chordata; Craniata; Vertebrata; Euteleostomi; Actinopterygii; Neopterygii; Teleostei; Ostariophysi; Cypriniformes; Cyprinidae; Danio.
comp93161_c0	10	2494	0.0816055	25.7573	315.632
comp97284_c2	4725	1555	84.7718	35.3073	0.416499
comp92292_c1	9967	20281	36.5545	94.1349	2.57519	sp|Q9V4N3|CYB5_DROME`Q9V4N3`Q:5-134,H:6-134`53.85%ID`E:4e-45`RecName: Full=Cytochrome b5; Short=CYTB5;`Eukaryota; Metazoa; Ecdysozoa; Arthropoda; Hexapoda; Insecta; Pterygota; Neoptera; Endopterygota; Diptera; Brachycera; Muscomorpha; Ephydroidea; Drosophilidae; Drosophila; Sophophora.
comp89774_c0	99	1053	1.96866	26.5002	13.461
comp87446_c0	2539	7225	16.3206	58.7754	3.60131	sp|Q9H4A6|GOLP3_HUMAN`Q9H4A6`Q:3-282,H:7-298`68.6%ID`E:1e-139`RecName: Full=Golgi phosphoprotein 3; AltName: Full=Coat protein GPP34; AltName: Full=Mitochondrial DNA absence factor; Short=MIDAS;`Eukaryota; Metazoa; Chordata; Craniata; Vertebrata; Euteleostomi; Mammalia; Eutheria; Euarchontoglires; Primates; Haplorrhini; Catarrhini; Hominidae; Homo.
comp99265_c0	7446	10295	136.626	239.068	1.7498
comp98008_c1	7805	1220	37.5379	7.42579	0.197821	.
comp98599_c0	1588	6880	7.30664	40.0628	5.48306	sp|O34309|PPS_BACSU`O34309`Q:165-485,H:509-851`27.3%ID`E:1e-25`RecName: Full=Putative phosphoenolpyruvate synthase; Short=Putative PEP synthase; AltName: Full=Pyruvate, water dikinase;`Bacteria; Firmicutes; Bacilli; Bacillales; Bacillaceae; Bacillus.
comp95050_c0	2798	224	26.7017	2.70536	0.101318	.
comp94929_c2	880	9275	1.97097	26.2903	13.3388	sp|Q5REW9|ANR27_PONAB`Q5REW9`Q:87-260,H:203-363`29.94%ID`E:2e-12`RecName: Full=Ankyrin repeat domain-containing protein 27;`Eukaryota; Metazoa; Chordata; Craniata; Vertebrata; Euteleostomi; Mammalia; Eutheria; Euarchontoglires; Primates; Haplorrhini; Catarrhini; Hominidae; Pongo.
comp85793_c0	4	1074	0.0754533	25.6394	339.805
comp56364_c0	0	1048	0	22.0632	NA
comp95948_c8	3	1251	0.0521994	27.5478	527.741
comp60121_c0	17493	27646	79.3128	158.634	2.00011	.
comp97332_c0	6019	17789	14.8637	55.5955	3.74035	.
comp89014_c0	8142	3496	143.525	77.9925	0.543407
comp60726_c0	538	2430	6.74463	38.5538	5.71622
comp40348_c0	11138	17514	80.5277	160.254	1.99005	sp|Q6NYS8|OST48_DANRE`Q6NYS8`Q:25-449,H:16-440`67.53%ID`E:0`RecName: Full=Dolichyl-diphosphooligosaccharide--protein glycosyltransferase 48 kDa subunit; Short=DDOST 48 kDa subunit; Short=Oligosaccharyl transferase 48 kDa subunit; EC=2.4.99.18; Flags: Precursor;`Eukaryota; Metazoa; Chordata; Craniata; Vertebrata; Euteleostomi; Actinopterygii; Neopterygii; Teleostei; Ostariophysi; Cypriniformes; Cy…
comp94406_c0	6089	20936	10.9666	47.7204	4.35144	sp|P18091|ACTN_DROME`P18091`Q:7-891,H:11-924`81.4%ID`E:0`RecName: Full=Alpha-actinin, sarcomeric; AltName: Full=F-actin cross-linking protein;`Eukaryota; Metazoa; Ecdysozoa; Arthropoda; Hexapoda; Insecta; Pterygota; Neoptera; Endopterygota; Diptera; Brachycera; Muscomorpha; Ephydroidea; Drosophilidae; Drosophila; Sophophora.
comp87361_c0	1871	4781	20.3031	65.6588	3.23393
comp96764_c1	1950	356	41.649	9.62288	0.231047
comp95851_c0	8742	26363	14.1819	54.1257	3.81653	sp|Q148N0|ODO1_BOVIN`Q148N0`Q:1-1026,H:1-1014`63.51%ID`E:0`RecName: Full=2-oxoglutarate dehydrogenase, mitochondrial; EC=1.2.4.2; AltName: Full=2-oxoglutarate dehydrogenase complex component E1; Short=OGDC-E1; AltName: Full=Alpha-ketoglutarate dehydrogenase; Flags: Precursor;`Eukaryota; Metazoa; Chordata; Craniata; Vertebrata; Euteleostomi; Mammalia; Eutheria; Laurasiatheria; Cetartiodactyla; Rum…
comp85432_c0	37	2710	0.23796	22.0575	92.6942	sp|Q6GM59|MOT12_XENLA`Q6GM59`Q:71-485,H:19-432`24.11%ID`E:3e-29`RecName: Full=Monocarboxylate transporter 12; Short=MCT 12; AltName: Full=Solute carrier family 16 member 12;`Eukaryota; Metazoa; Chordata; Craniata; Vertebrata; Euteleostomi; Amphibia; Batrachia; Anura; Pipoidea; Pipidae; Xenopodinae; Xenopus; Xenopus.
comp81430_c0	2370	9165	8.7879	43.0085	4.89406	sp|A8WGE3|COR2B_XENTR`A8WGE3`Q:7-405,H:4-400`59%ID`E:2e-175`RecName: Full=Coronin-2B;`Eukaryota; Metazoa; Chordata; Craniata; Vertebrata; Euteleostomi; Amphibia; Batrachia; Anura; Pipoidea; Pipidae; Xenopodinae; Xenopus; Silurana.
comp99941_c0	10488	2734	59.4349	19.608	0.329907	sp|Q7Z4Q2|HEAT3_HUMAN`Q7Z4Q2`Q:1-634,H:1-671`30.19%ID`E:1e-74`RecName: Full=HEAT repeat-containing protein 3;`Eukaryota; Metazoa; Chordata; Craniata; Vertebrata; Euteleostomi; Mammalia; Eutheria; Euarchontoglires; Primates; Haplorrhini; Catarrhini; Hominidae; Homo.
comp96306_c7	4478	555	31.9939	5.01836	0.156853	.
comp102581_c0	14707	1690	30.7131	4.46655	0.145428	sp|Q9NBX4|RTXE_DROME`Q9NBX4`Q:114-754,H:108-766`23.45%ID`E:1e-21`RecName: Full=Probable RNA-directed DNA polymerase from transposon X-element; EC=2.7.7.49; AltName: Full=Reverse transcriptase;`Eukaryota; Metazoa; Ecdysozoa; Arthropoda; Hexapoda; Insecta; Pterygota; Neoptera; Endopterygota; Diptera; Brachycera; Muscomorpha; Ephydroidea; Drosophilidae; Drosophila; Sophophora.
comp90801_c0	0	1207	0	21.8147	NA
comp91588_c0	530	2136	8.1349	41.4918	5.10047
comp97077_c0	577	4891	2.58705	27.7531	10.7277
comp88712_c0	2306	4287	45.9313	108.066	2.35277
comp92096_c0	1026	4352	7.40472	39.7498	5.36818	sp|Q9P298|HIG1B_HUMAN`Q9P298`Q:21-109,H:11-99`38.2%ID`E:4e-16`RecName: Full=HIG1 domain family member 1B; AltName: Full=Protein CLST 11240;`Eukaryota; Metazoa; Chordata; Craniata; Vertebrata; Euteleostomi; Mammalia; Eutheria; Euarchontoglires; Primates; Haplorrhini; Catarrhini; Hominidae; Homo.
comp90376_c0	9873	2870	67.9344	24.9924	0.36789	sp|Q9JI44|DMAP1_MOUSE`Q9JI44`Q:2-327,H:5-328`60.61%ID`E:2e-131`RecName: Full=DNA methyltransferase 1-associated protein 1; Short=DNMAP1; Short=DNMT1-associated protein 1; AltName: Full=MAT1-mediated transcriptional repressor;`Eukaryota; Metazoa; Chordata; Craniata; Vertebrata; Euteleostomi; Mammalia; Eutheria; Euarchontoglires; Glires; Rodentia; Sciurognathi; Muroidea; Muridae; Murinae; Mus; Mus.
comp91594_c0	572	2175	8.92663	42.9572	4.81225	sp|Q92734|TFG_HUMAN`Q92734`Q:17-138,H:4-125`85.25%ID`E:5e-69`RecName: Full=Protein TFG; AltName: Full=TRK-fused gene protein;`Eukaryota; Metazoa; Chordata; Craniata; Vertebrata; Euteleostomi; Mammalia; Eutheria; Euarchontoglires; Primates; Haplorrhini; Catarrhini; Hominidae; Homo.
comp90251_c0	0	969	0	21.5547	NA
comp97491_c2	38574	20596	280.06	189.245	0.67573	.
comp87110_c0	1333	4293	12.1926	49.6948	4.07583	sp|P31402|VATE_MANSE`P31402`Q:1-222,H:1-226`64.6%ID`E:1e-97`RecName: Full=V-type proton ATPase subunit E; Short=V-ATPase subunit E; AltName: Full=V-ATPase 26 kDa subunit; AltName: Full=Vacuolar proton pump subunit E;`Eukaryota; Metazoa; Ecdysozoa; Arthropoda; Hexapoda; Insecta; Pterygota; Neoptera; Endopterygota; Lepidoptera; Glossata; Ditrysia; Bombycoidea; Sphingidae; Sphinginae; Sphingini; Man…
comp95046_c1	38	2172	0.296132	21.4214	72.3372
comp97432_c1	224	2220	2.07076	25.9729	12.5427
comp97741_c2	412	5040	1.58294	24.5066	15.4817	.
comp96020_c0	6669	19173	15.3338	55.7911	3.63843	sp|Q27928|GPDA_DROPS`Q27928`Q:6-357,H:7-357`66.19%ID`E:6e-163`RecName: Full=Glycerol-3-phosphate dehydrogenase [NAD(+)], cytoplasmic; Short=GPD-C; Short=GPDH-C; EC=1.1.1.8;`Eukaryota; Metazoa; Ecdysozoa; Arthropoda; Hexapoda; Insecta; Pterygota; Neoptera; Endopterygota; Diptera; Brachycera; Muscomorpha; Ephydroidea; Drosophilidae; Drosophila; Sophophora.
comp90340_c0	23123	10492	161.864	92.9502	0.574248	sp|Q27237|TID_DROME`Q27237`Q:7-426,H:11-440`59.27%ID`E:3e-166`RecName: Full=Protein tumorous imaginal discs, mitochondrial; AltName: Full=Protein lethal(2)tumorous imaginal discs; AltName: Full=TID50; AltName: Full=TID56; Flags: Precursor;`Eukaryota; Metazoa; Ecdysozoa; Arthropoda; Hexapoda; Insecta; Pterygota; Neoptera; Endopterygota; Diptera; Brachycera; Muscomorpha; Ephydroidea; Drosophilidae;…
comp95914_c0	17	2664	0.116379	23.0805	198.322	.
comp98719_c6	13327	23833	50.8967	115.192	2.26324	.
comp91936_c3	505	3619	3.21033	29.116	9.06948	sp|P16330|CN37_MOUSE`P16330`Q:23-284,H:32-308`24.2%ID`E:4e-10`RecName: Full=2',3'-cyclic-nucleotide 3'-phosphodiesterase; Short=CNP; Short=CNPase; EC=3.1.4.37;`Eukaryota; Metazoa; Chordata; Craniata; Vertebrata; Euteleostomi; Mammalia; Eutheria; Euarchontoglires; Glires; Rodentia; Sciurognathi; Muroidea; Muridae; Murinae; Mus; Mus.
comp99888_c0	4014	7986	37.1073	93.4321	2.51789	sp|Q5R6Q2|STX6_PONAB`Q5R6Q2`Q:1-231,H:1-239`45.83%ID`E:7e-69`RecName: Full=Syntaxin-6;`Eukaryota; Metazoa; Chordata; Craniata; Vertebrata; Euteleostomi; Mammalia; Eutheria; Euarchontoglires; Primates; Haplorrhini; Catarrhini; Hominidae; Pongo.
comp93181_c0	61	1357	0.780894	21.985	28.1537
comp89869_c1	1071	4325	7.91824	40.4679	5.11072	sp|F1MS15|PKHA8_BOVIN`F1MS15`Q:13-237,H:287-515`38.43%ID`E:5e-42`RecName: Full=Pleckstrin homology domain-containing family A member 8; Short=PH domain-containing family A member 8; AltName: Full=Phosphatidylinositol-four-phosphate adapter protein 2; Short=FAPP-2; Short=Phosphoinositol 4-phosphate adapter protein 2;`Eukaryota; Metazoa; Chordata; Craniata; Vertebrata; Euteleostomi; Mammalia; Euthe…
comp97284_c0	13809	5176	102.094	48.4305	0.47437	sp|Q9D1E6|TBCB_MOUSE`Q9D1E6`Q:5-242,H:5-238`46.72%ID`E:8e-62`RecName: Full=Tubulin-folding cofactor B; AltName: Full=Cytoskeleton-associated protein 1; AltName: Full=Cytoskeleton-associated protein CKAPI; AltName: Full=Tubulin-specific chaperone B;`Eukaryota; Metazoa; Chordata; Craniata; Vertebrata; Euteleostomi; Mammalia; Eutheria; Euarchontoglires; Glires; Rodentia; Sciurognathi; Muroidea; Muri…
comp40839_c0	2332	5183	27.5254	77.4234	2.81279	sp|Q7SXW4|EMC3_DANRE`Q7SXW4`Q:3-240,H:5-242`76.05%ID`E:2e-137`RecName: Full=ER membrane protein complex subunit 3; AltName: Full=Protein pob; AltName: Full=Transmembrane protein 111;`Eukaryota; Metazoa; Chordata; Craniata; Vertebrata; Euteleostomi; Actinopterygii; Neopterygii; Teleostei; Ostariophysi; Cypriniformes; Cyprinidae; Danio.
comp86371_c0	46	987	0.808522	21.9551	27.1547
comp59696_c0	1514	4258	15.8744	56.5018	3.5593
comp96319_c1	1349	8567	3.79483	30.4996	8.03715
comp97324_c6	3384	6024	51.035	114.976	2.25289
comp94184_c1	7928	22198	15.9963	56.6834	3.54352	.
comp100311_c0	844	2349	16.0961	56.6954	3.5223
comp89457_c0	15739	4542	65.1412	23.7909	0.365221	sp|P53569|CEBPZ_MOUSE`P53569`Q:56-932,H:175-1029`38.99%ID`E:0`RecName: Full=CCAAT/enhancer-binding protein zeta; AltName: Full=CCAAT-box-binding transcription factor; Short=CBF; Short=CCAAT-binding factor;`Eukaryota; Metazoa; Chordata; Craniata; Vertebrata; Euteleostomi; Mammalia; Eutheria; Euarchontoglires; Glires; Rodentia; Sciurognathi; Muroidea; Muridae; Murinae; Mus; Mus.
comp84679_c0	14220	5510	107.967	52.9455	0.490385	sp|Q5R8C4|EIF3M_PONAB`Q5R8C4`Q:1-368,H:1-368`50%ID`E:4e-130`RecName: Full=Eukaryotic translation initiation factor 3 subunit M; Short=eIF3m;`Eukaryota; Metazoa; Chordata; Craniata; Vertebrata; Euteleostomi; Mammalia; Eutheria; Euarchontoglires; Primates; Haplorrhini; Catarrhini; Hominidae; Pongo.
comp90854_c1	3542	7117	35.4793	90.2213	2.54293	.
comp89668_c0	2089	4331	32.559	85.429	2.62383	sp|B1AR13|CISD3_MOUSE`B1AR13`Q:59-146,H:45-130`47.73%ID`E:3e-20`RecName: Full=CDGSH iron-sulfur domain-containing protein 3, mitochondrial; AltName: Full=Melanoma nuclear protein 13; Flags: Precursor;`Eukaryota; Metazoa; Chordata; Craniata; Vertebrata; Euteleostomi; Mammalia; Eutheria; Euarchontoglires; Glires; Rodentia; Sciurognathi; Muroidea; Muridae; Murinae; Mus; Mus.
comp64322_c0	1647	4093	20.6904	65.0733	3.14509	sp|Q9VXB5|RM22_DROME`Q9VXB5`Q:28-215,H:40-229`50%ID`E:1e-63`RecName: Full=39S ribosomal protein L22, mitochondrial; Short=L22mt; Short=MRP-L22; Flags: Precursor;`Eukaryota; Metazoa; Ecdysozoa; Arthropoda; Hexapoda; Insecta; Pterygota; Neoptera; Endopterygota; Diptera; Brachycera; Muscomorpha; Ephydroidea; Drosophilidae; Drosophila; Sophophora.
comp90329_c0	3750	269	24.2205	2.19882	0.0907833
comp93378_c2	468	2568	4.66085	32.3668	6.94439
comp91698_c0	178	3167	0.980721	22.083	22.5171	sp|Q9DBW0|CP4V2_MOUSE`Q9DBW0`Q:68-573,H:17-522`31.92%ID`E:6e-96`RecName: Full=Cytochrome P450 4V2; EC=1.14.13.-;`Eukaryota; Metazoa; Chordata; Craniata; Vertebrata; Euteleostomi; Mammalia; Eutheria; Euarchontoglires; Glires; Rodentia; Sciurognathi; Muroidea; Muridae; Murinae; Mus; Mus.
comp97391_c5	4	1541	0.0524821	25.5882	487.56
comp97794_c2	37192	12551	82.1456	35.0831	0.427085	.
comp95046_c5	6	941	0.112828	22.3945	198.483
comp95604_c1	1507	5404	9.57008	43.4313	4.53824	.
comp97883_c3	25657	9620	99.6193	47.2713	0.47452	.
comp98870_c2	2396	13996	4.2089	31.1151	7.39269	.
comp90915_c0	2232	5645	19.6012	62.7391	3.20077	sp|Q6PZ02|ATG4B_CHICK`Q6PZ02`Q:7-387,H:4-391`51.26%ID`E:4e-133`RecName: Full=Cysteine protease ATG4B; EC=3.4.22.-; AltName: Full=Autophagy-related cysteine endopeptidase 2B; Short=Autophagin-2B; Short=cAut2B; AltName: Full=Autophagy-related protein 4 homolog B;`Eukaryota; Metazoa; Chordata; Craniata; Vertebrata; Euteleostomi; Archosauria; Dinosauria; Saurischia; Theropoda; Coelurosauria; Aves; Ne…
comp90063_c0	2	1556	0.0295372	29.0827	984.611
comp90366_c0	15254	4729	71.1046	27.8977	0.392347	sp|Q8T8R1|Y3800_DROME`Q8T8R1`Q:1-138,H:1-160`44.85%ID`E:5e-27`RecName: Full=CCHC-type zinc finger protein CG3800;`Eukaryota; Metazoa; Ecdysozoa; Arthropoda; Hexapoda; Insecta; Pterygota; Neoptera; Endopterygota; Diptera; Brachycera; Muscomorpha; Ephydroidea; Drosophilidae; Drosophila; Sophophora.
comp59782_c0	12794	3353	56.4645	18.7278	0.331675
comp91105_c0	1465	182	30.224	4.75195	0.157224
comp98586_c1	17140	3951	48.6226	14.1847	0.29173	.
comp97868_c9	1931	152	24.6416	2.4548	0.09962
comp90991_c0	1797	53	20.0019	0.746595	0.0373261
comp95852_c5	12877	2984	48.6868	14.2784	0.293271	sp|Q17R06|RAB21_BOVIN`Q17R06`Q:179-355,H:13-181`37.02%ID`E:5e-27`RecName: Full=Ras-related protein Rab-21; Flags: Precursor;`Eukaryota; Metazoa; Chordata; Craniata; Vertebrata; Euteleostomi; Mammalia; Eutheria; Laurasiatheria; Cetartiodactyla; Ruminantia; Pecora; Bovidae; Bovinae; Bos.
comp100206_c0	10145	3325	76.979	31.9299	0.414787	sp|A6QLA4|AMPM1_BOVIN`A6QLA4`Q:29-401,H:4-385`68.15%ID`E:0`RecName: Full=Methionine aminopeptidase 1; Short=MAP 1; Short=MetAP 1; EC=3.4.11.18; AltName: Full=Peptidase M 1;`Eukaryota; Metazoa; Chordata; Craniata; Vertebrata; Euteleostomi; Mammalia; Eutheria; Laurasiatheria; Cetartiodactyla; Ruminantia; Pecora; Bovidae; Bovinae; Bos.
comp99842_c0	3303	7078	29.091	78.8944	2.71198
comp86781_c0	374	1749	5.91284	34.9945	5.91839	sp|Q7Z7K0|COXM1_HUMAN`Q7Z7K0`Q:27-121,H:4-97`50.53%ID`E:5e-26`RecName: Full=COX assembly mitochondrial protein homolog; Short=Cmc1p;`Eukaryota; Metazoa; Chordata; Craniata; Vertebrata; Euteleostomi; Mammalia; Eutheria; Euarchontoglires; Primates; Haplorrhini; Catarrhini; Hominidae; Homo.
comp96218_c2	0	819	0	20.4768	NA
comp49435_c0	1	1025	0.0234695	30.4448	1297.21
comp97247_c0	311	2801	2.23386	25.4621	11.3982
comp90337_c1	2604	6837	17.7463	58.968	3.32284	sp|P11120|CALM_PLECO`P11120`Q:2-90,H:4-92`73.03%ID`E:4e-43`RecName: Full=Calmodulin; Short=CaM;`Eukaryota; Fungi; Dikarya; Basidiomycota; Agaricomycotina; Agaricomycetes; Agaricomycetidae; Agaricales; Pleurotaceae; Pleurotus.
comp88702_c0	7163	15051	30.4906	81.0814	2.65923	sp|Q7RTX9|MOT14_HUMAN`Q7RTX9`Q:8-506,H:14-461`21.58%ID`E:2e-12`RecName: Full=Monocarboxylate transporter 14; Short=MCT 14; AltName: Full=Solute carrier family 16 member 14;`Eukaryota; Metazoa; Chordata; Craniata; Vertebrata; Euteleostomi; Mammalia; Eutheria; Euarchontoglires; Primates; Haplorrhini; Catarrhini; Hominidae; Homo.
comp64076_c0	31	1383	0.357541	20.187	56.4606
comp40090_c0	2516	5075	33.9303	86.616	2.55276	sp|Q5E9K0|PSB2_BOVIN`Q5E9K0`Q:1-195,H:1-195`61.03%ID`E:4e-82`RecName: Full=Proteasome subunit beta type-2; EC=3.4.25.1;`Eukaryota; Metazoa; Chordata; Craniata; Vertebrata; Euteleostomi; Mammalia; Eutheria; Laurasiatheria; Cetartiodactyla; Ruminantia; Pecora; Bovidae; Bovinae; Bos.
comp40228_c0	5174	8345	67.8122	138.418	2.0412	sp|Q9JHW0|PSB7_RAT`Q9JHW0`Q:11-280,H:1-275`64.86%ID`E:2e-123`RecName: Full=Proteasome subunit beta type-7; EC=3.4.25.1; AltName: Full=Macropain chain Z; AltName: Full=Multicatalytic endopeptidase complex chain Z; AltName: Full=Proteasome subunit Z; Flags: Precursor;`Eukaryota; Metazoa; Chordata; Craniata; Vertebrata; Euteleostomi; Mammalia; Eutheria; Euarchontoglires; Glires; Rodentia; Sciurognat…
comp40203_c0	12490	4160	78.0077	32.8817	0.421518	sp|Q9UK39|NOCT_HUMAN`Q9UK39`Q:107-428,H:104-423`46.32%ID`E:9e-90`RecName: Full=Nocturnin; AltName: Full=CCR4 protein homolog;`Eukaryota; Metazoa; Chordata; Craniata; Vertebrata; Euteleostomi; Mammalia; Eutheria; Euarchontoglires; Primates; Haplorrhini; Catarrhini; Hominidae; Homo.
comp92909_c20	346	1669	5.54986	33.8803	6.10472
comp94887_c1	14671	4046	58.8895	20.5536	0.349021	sp|Q68CJ9|CR3L3_HUMAN`Q68CJ9`Q:232-457,H:213-412`48.9%ID`E:2e-49`RecName: Full=Cyclic AMP-responsive element-binding protein 3-like protein 3; Short=cAMP-responsive element-binding protein 3-like protein 3; AltName: Full=Transcription factor CREB-H; Contains: RecName: Full=Processed cyclic AMP-responsive element-binding protein 3-like protein 3;`Eukaryota; Metazoa; Chordata; Craniata; Vertebrata;…
comp93780_c0	1819	6163	10.3664	44.45	4.2879	sp|Q6PHN7|TM164_MOUSE`Q6PHN7`Q:1-255,H:1-269`49.82%ID`E:2e-84`RecName: Full=Transmembrane protein 164;`Eukaryota; Metazoa; Chordata; Craniata; Vertebrata; Euteleostomi; Mammalia; Eutheria; Euarchontoglires; Glires; Rodentia; Sciurognathi; Muroidea; Muridae; Murinae; Mus; Mus.
comp97382_c4	19392	8035	120.494	63.1848	0.524383	sp|P51553|IDH3G_HUMAN`P51553`Q:6-374,H:16-383`53.21%ID`E:4e-132`RecName: Full=Isocitrate dehydrogenase [NAD] subunit gamma, mitochondrial; EC=1.1.1.41; AltName: Full=Isocitric dehydrogenase subunit gamma; AltName: Full=NAD(+)-specific ICDH subunit gamma; Flags: Precursor;`Eukaryota; Metazoa; Chordata; Craniata; Vertebrata; Euteleostomi; Mammalia; Eutheria; Euarchontoglires; Primates; Haplorrhini;…
comp97382_c5	19391	8035	120.487	63.1848	0.52441	sp|P51553|IDH3G_HUMAN`P51553`Q:6-374,H:16-383`53.21%ID`E:4e-132`RecName: Full=Isocitrate dehydrogenase [NAD] subunit gamma, mitochondrial; EC=1.1.1.41; AltName: Full=Isocitric dehydrogenase subunit gamma; AltName: Full=NAD(+)-specific ICDH subunit gamma; Flags: Precursor;`Eukaryota; Metazoa; Chordata; Craniata; Vertebrata; Euteleostomi; Mammalia; Eutheria; Euarchontoglires; Primates; Haplorrhini;…
comp90684_c0	7730	2592	78.6657	33.3831	0.424366	sp|Q9JJ80|RPF2_MOUSE`Q9JJ80`Q:4-303,H:1-300`55.67%ID`E:5e-119`RecName: Full=Ribosome production factor 2 homolog; AltName: Full=Brix domain-containing protein 1; AltName: Full=Ribosome biogenesis protein RPF2 homolog;`Eukaryota; Metazoa; Chordata; Craniata; Vertebrata; Euteleostomi; Mammalia; Eutheria; Euarchontoglires; Glires; Rodentia; Sciurognathi; Muroidea; Muridae; Murinae; Mus; Mus.
comp88712_c1	6424	12762	35.0908	88.2249	2.51419	sp|O43315|AQP9_HUMAN`O43315`Q:11-280,H:12-291`35%ID`E:1e-51`RecName: Full=Aquaporin-9; Short=AQP-9; AltName: Full=Aquaglyceroporin-9; AltName: Full=Small solute channel 1;`Eukaryota; Metazoa; Chordata; Craniata; Vertebrata; Euteleostomi; Mammalia; Eutheria; Euarchontoglires; Primates; Haplorrhini; Catarrhini; Hominidae; Homo.
comp92307_c0	9692	2251	47.8486	14.0642	0.293932	sp|P50542|PEX5_HUMAN`P50542`Q:1-569,H:1-637`46.5%ID`E:3e-170`RecName: Full=Peroxisomal targeting signal 1 receptor; Short=PTS1 receptor; Short=PTS1R; AltName: Full=PTS1-BP; AltName: Full=Peroxin-5; AltName: Full=Peroxisomal C-terminal targeting signal import receptor; AltName: Full=Peroxisome receptor 1;`Eukaryota; Metazoa; Chordata; Craniata; Vertebrata; Euteleostomi; Mammalia; Eutheria; Euarcho…
comp60868_c0	235	2851	1.49785	22.9976	15.3538	.
comp90603_c1	32391	51933	68.6255	139.248	2.0291	sp|Q8WQA4|EXC4_CAEEL`Q8WQA4`Q:15-255,H:14-274`39.7%ID`E:2e-52`RecName: Full=Chloride intracellular channel exc-4; AltName: Full=Excretory canal abnormal protein 4;`Eukaryota; Metazoa; Ecdysozoa; Nematoda; Chromadorea; Rhabditida; Rhabditoidea; Rhabditidae; Peloderinae; Caenorhabditis.
comp40100_c0	884	2404	16.1714	55.6564	3.44166	sp|Q14197|ICT1_HUMAN`Q14197`Q:28-170,H:39-196`32.7%ID`E:4e-15`RecName: Full=Peptidyl-tRNA hydrolase ICT1, mitochondrial; EC=3.1.1.29; AltName: Full=Digestion substraction 1; Short=DS-1; AltName: Full=Immature colon carcinoma transcript 1 protein; Flags: Precursor;`Eukaryota; Metazoa; Chordata; Craniata; Vertebrata; Euteleostomi; Mammalia; Eutheria; Euarchontoglires; Primates; Haplorrhini; Catarrh…
comp60299_c0	8355	12639	84.9548	162.644	1.91448	sp|Q5RBR7|LYPA1_PONAB`Q5RBR7`Q:1-225,H:1-228`55.46%ID`E:1e-82`RecName: Full=Acyl-protein thioesterase 1; Short=APT-1; EC=3.1.2.-; AltName: Full=Lysophospholipase 1; AltName: Full=Lysophospholipase I; Short=LPL-I; Short=LysoPLA I;`Eukaryota; Metazoa; Chordata; Craniata; Vertebrata; Euteleostomi; Mammalia; Eutheria; Euarchontoglires; Primates; Haplorrhini; Catarrhini; Hominidae; Pongo.
comp91612_c0	2267	5187	24.1035	69.796	2.89568	sp|Q9CXW2|RT22_MOUSE`Q9CXW2`Q:61-344,H:69-354`42.31%ID`E:3e-75`RecName: Full=28S ribosomal protein S22, mitochondrial; Short=MRP-S22; Short=S22mt;`Eukaryota; Metazoa; Chordata; Craniata; Vertebrata; Euteleostomi; Mammalia; Eutheria; Euarchontoglires; Glires; Rodentia; Sciurognathi; Muroidea; Muridae; Murinae; Mus; Mus.
comp106779_c0	0	2044	0	20.0814	NA	sp|Q75WF2|DNA2_ACAPL`Q75WF2`Q:1-364,H:1-357`30.65%ID`E:3e-42`RecName: Full=Plancitoxin-1; EC=3.1.22.1; AltName: Full=Plancitoxin I; Short=Plan-I; Contains: RecName: Full=Plancitoxin-1 subunit alpha; Contains: RecName: Full=Plancitoxin-1 subunit beta; Flags: Precursor;`Eukaryota; Metazoa; Echinodermata; Eleutherozoa; Asterozoa; Asteroidea; Valvatacea; Valvatida; Acanthasteridae; Acanthaster.
comp108241_c0	0	1067	0	20.0653	NA
comp84697_c0	2577	7787	12.8959	49.3166	3.8242
comp93993_c5	6698	12665	40.0961	95.9506	2.39301	sp|Q13123|RED_HUMAN`Q13123`Q:1-532,H:1-557`52.9%ID`E:2e-166`RecName: Full=Protein Red; AltName: Full=Cytokine IK; AltName: Full=IK factor; AltName: Full=Protein RER;`Eukaryota; Metazoa; Chordata; Craniata; Vertebrata; Euteleostomi; Mammalia; Eutheria; Euarchontoglires; Primates; Haplorrhini; Catarrhini; Hominidae; Homo.
comp87411_c0	1924	7123	8.66176	40.5834	4.68536	sp|Q8SQC1|SCRB1_PIG`Q8SQC1`Q:5-462,H:9-462`34.92%ID`E:8e-84`RecName: Full=Scavenger receptor class B member 1; Short=SRB1; AltName: Full=High density lipoprotein receptor SR-BI; AltName: Full=SR-BI;`Eukaryota; Metazoa; Chordata; Craniata; Vertebrata; Euteleostomi; Mammalia; Eutheria; Laurasiatheria; Cetartiodactyla; Suina; Suidae; Sus.
comp90331_c0	19	1077	0.276556	19.8395	71.7377
comp91041_c0	2029	241	28.4395	4.27505	0.150321
comp97457_c1	4393	19	20.3911	0.111614	0.00547366
comp40284_c0	16381	3800	47.1655	13.8469	0.293581	sp|Q9Y6V7|DDX49_HUMAN`Q9Y6V7`Q:22-466,H:3-445`60.49%ID`E:0`RecName: Full=Probable ATP-dependent RNA helicase DDX49; EC=3.6.4.13; AltName: Full=DEAD box protein 49;`Eukaryota; Metazoa; Chordata; Craniata; Vertebrata; Euteleostomi; Mammalia; Eutheria; Euarchontoglires; Primates; Haplorrhini; Catarrhini; Hominidae; Homo.
comp101764_c0	295	1254	6.74061	36.2627	5.37973
comp93682_c0	2737	309	27.6215	3.94653	0.142879
comp93020_c0	2265	8723	8.01804	39.0797	4.87397	sp|P12007|IVD_RAT`P12007`Q:22-423,H:23-424`64.18%ID`E:0`RecName: Full=Isovaleryl-CoA dehydrogenase, mitochondrial; Short=IVD; EC=1.3.8.4; Flags: Precursor;`Eukaryota; Metazoa; Chordata; Craniata; Vertebrata; Euteleostomi; Mammalia; Eutheria; Euarchontoglires; Glires; Rodentia; Sciurognathi; Muroidea; Muridae; Murinae; Rattus.
comp97771_c3	1619	3658	24.6004	70.3435	2.85945
comp81231_c0	1757	6202	9.39828	41.9849	4.4673	.
comp95195_c1	5	1039	0.0839823	22.0861	262.985
comp98135_c2	25783	51941	33.1816	84.5978	2.54954	sp|Q6U841|S4A10_HUMAN`Q6U841`Q:32-1110,H:9-1097`51.6%ID`E:0`RecName: Full=Sodium-driven chloride bicarbonate exchanger; AltName: Full=Solute carrier family 4 member 10;`Eukaryota; Metazoa; Chordata; Craniata; Vertebrata; Euteleostomi; Mammalia; Eutheria; Euarchontoglires; Primates; Haplorrhini; Catarrhini; Hominidae; Homo.
comp93103_c0	3491	8730	19.2255	60.8453	3.16482	sp|Q58CP0|IDH3G_BOVIN`Q58CP0`Q:54-411,H:30-383`61%ID`E:7e-159`RecName: Full=Isocitrate dehydrogenase [NAD] subunit gamma, mitochondrial; EC=1.1.1.41; AltName: Full=Isocitric dehydrogenase subunit gamma; AltName: Full=NAD(+)-specific ICDH subunit gamma; Flags: Precursor;`Eukaryota; Metazoa; Chordata; Craniata; Vertebrata; Euteleostomi; Mammalia; Eutheria; Laurasiatheria; Cetartiodactyla; Ruminanti…
comp96354_c4	446	2662	3.88294	29.3305	7.55368
comp101445_c0	1157	3901	10.2051	43.5455	4.26705	sp|P48758|CBR1_MOUSE`P48758`Q:2-274,H:3-277`53.26%ID`E:2e-96`RecName: Full=Carbonyl reductase [NADPH] 1; EC=1.1.1.184; AltName: Full=15-hydroxyprostaglandin dehydrogenase [NADP(+)]; EC=1.1.1.197; AltName: Full=NADPH-dependent carbonyl reductase 1; AltName: Full=Prostaglandin 9-ketoreductase; AltName: Full=Prostaglandin-E(2) 9-reductase; EC=1.1.1.189;`Eukaryota; Metazoa; Chordata; Craniata; Verteb…
comp88732_c0	639	4074	3.50473	28.2788	8.06873	sp|Q9I7K0|JUPIT_DROME`Q9I7K0`Q:1-136,H:1-135`34.48%ID`E:2e-12`RecName: Full=Microtubule-associated protein Jupiter;`Eukaryota; Metazoa; Ecdysozoa; Arthropoda; Hexapoda; Insecta; Pterygota; Neoptera; Endopterygota; Diptera; Brachycera; Muscomorpha; Ephydroidea; Drosophilidae; Drosophila; Sophophora.
comp58261_c0	1279	3176	19.4341	61.0746	3.14264	sp|P08879|NDKA_DROME`P08879`Q:19-167,H:3-151`55.7%ID`E:3e-63`RecName: Full=Nucleoside diphosphate kinase; Short=NDK; Short=NDP kinase; EC=2.7.4.6; AltName: Full=Abnormal wing disks protein; AltName: Full=Killer of prune protein;`Eukaryota; Metazoa; Ecdysozoa; Arthropoda; Hexapoda; Insecta; Pterygota; Neoptera; Endopterygota; Diptera; Brachycera; Muscomorpha; Ephydroidea; Drosophilidae; Drosophila…
comp90827_c0	58	3836	0.235229	19.6892	83.702	sp|Q49B93|SC5AC_MOUSE`Q49B93`Q:6-540,H:6-530`29.04%ID`E:2e-64`RecName: Full=Sodium-coupled monocarboxylate transporter 2; AltName: Full=Electroneutral sodium monocarboxylate cotransporter; AltName: Full=Low-affinity sodium-lactate cotransporter; AltName: Full=Solute carrier family 5 member 12;`Eukaryota; Metazoa; Chordata; Craniata; Vertebrata; Euteleostomi; Mammalia; Eutheria; Euarchontoglires; …
comp101971_c0	1095	3159	13.9293	50.857	3.65107	sp|P56616|UBE2C_XENLA`P56616`Q:1-178,H:1-178`66.85%ID`E:4e-83`RecName: Full=Ubiquitin-conjugating enzyme E2 C; EC=6.3.2.19; AltName: Full=UBC-X; AltName: Full=Ubiquitin carrier protein C; AltName: Full=Ubiquitin-protein ligase C;`Eukaryota; Metazoa; Chordata; Craniata; Vertebrata; Euteleostomi; Amphibia; Batrachia; Anura; Pipoidea; Pipidae; Xenopodinae; Xenopus; Xenopus.
comp99633_c0	2661	4444	58.0637	122.721	2.11356
comp40239_c0	7732	13226	53.5678	115.965	2.16482	sp|P28648|CD63_RAT`P28648`Q:1-225,H:1-238`32.22%ID`E:1e-38`RecName: Full=CD63 antigen; AltName: Full=Mast cell antigen AD1; AltName: CD_antigen=CD63;`Eukaryota; Metazoa; Chordata; Craniata; Vertebrata; Euteleostomi; Mammalia; Eutheria; Euarchontoglires; Glires; Rodentia; Sciurognathi; Muroidea; Muridae; Murinae; Rattus.
comp105940_c0	5	1379	0.0651089	22.7258	349.043
comp60832_c0	1763	5165	13.4026	49.6927	3.70769	sp|Q8K3X3|GMDS_CRIGR`Q8K3X3`Q:4-359,H:17-372`76.97%ID`E:0`RecName: Full=GDP-mannose 4,6 dehydratase; EC=4.2.1.47; AltName: Full=GDP-D-mannose dehydratase; Short=GMD;`Eukaryota; Metazoa; Chordata; Craniata; Vertebrata; Euteleostomi; Mammalia; Eutheria; Euarchontoglires; Glires; Rodentia; Sciurognathi; Muroidea; Cricetidae; Cricetinae; Cricetulus.
comp93445_c0	8325	18168	26.3852	72.8733	2.7619	sp|Q7YQK9|TSN7_PONPY`Q7YQK9`Q:54-216,H:51-229`24.86%ID`E:4e-11`RecName: Full=Tetraspanin-7; Short=Tspan-7; AltName: Full=Transmembrane 4 superfamily member 2; AltName: CD_antigen=CD231;`Eukaryota; Metazoa; Chordata; Craniata; Vertebrata; Euteleostomi; Mammalia; Eutheria; Euarchontoglires; Primates; Haplorrhini; Catarrhini; Hominidae; Pongo.
comp101012_c0	597	1998	10.2261	43.3126	4.23552	sp|Q9NQP4|PFD4_HUMAN`Q9NQP4`Q:14-135,H:12-134`52.03%ID`E:1e-34`RecName: Full=Prefoldin subunit 4; AltName: Full=Protein C-1;`Eukaryota; Metazoa; Chordata; Craniata; Vertebrata; Euteleostomi; Mammalia; Eutheria; Euarchontoglires; Primates; Haplorrhini; Catarrhini; Hominidae; Homo.
comp94035_c7	1511	6307	6.81766	36.0146	5.28255	sp|Q6XUZ5|IDHC_SHEEP`Q6XUZ5`Q:3-411,H:4-411`78.97%ID`E:0`RecName: Full=Isocitrate dehydrogenase [NADP] cytoplasmic; Short=IDH; EC=1.1.1.42; AltName: Full=Cytosolic NADP-isocitrate dehydrogenase; AltName: Full=IDP; AltName: Full=NADP(+)-specific ICDH; AltName: Full=Oxalosuccinate decarboxylase;`Eukaryota; Metazoa; Chordata; Craniata; Vertebrata; Euteleostomi; Mammalia; Eutheria; Laurasiatheria; Ce…
comp91172_c0	5454	13454	19.5123	60.916	3.12192	sp|Q9R0L9|MUC24_MOUSE`Q9R0L9`Q:4-143,H:76-197`38.73%ID`E:1e-12`RecName: Full=Sialomucin core protein 24; Short=MUC-24; AltName: Full=Endolyn; AltName: Full=Multi-glycosylated core protein 24; Short=MGC-24; Short=MGC-24v; AltName: CD_antigen=CD164; Flags: Precursor;`Eukaryota; Metazoa; Chordata; Craniata; Vertebrata; Euteleostomi; Mammalia; Eutheria; Euarchontoglires; Glires; Rodentia; Sciurognath…
comp92696_c0	2743	81	18.9063	0.706564	0.0373718	.
comp95342_c4	57833	24228	118.989	63.0864	0.530184	sp|P30352|SRSF2_CHICK`P30352`Q:1-97,H:1-97`79.38%ID`E:8e-51`RecName: Full=Serine/arginine-rich splicing factor 2; AltName: Full=Protein PR264; AltName: Full=Splicing component, 35 kDa; AltName: Full=Splicing factor SC35; Short=SC-35; AltName: Full=Splicing factor, arginine/serine-rich 2;`Eukaryota; Metazoa; Chordata; Craniata; Vertebrata; Euteleostomi; Archosauria; Dinosauria; Saurischia; Theropo…
comp96416_c0	322	4518	1.20877	21.4645	17.7572	sp|Q8IYS1|P20D2_HUMAN`Q8IYS1`Q:23-392,H:41-422`45.69%ID`E:3e-101`RecName: Full=Peptidase M20 domain-containing protein 2; AltName: Full=Aminoacylase-1-like protein 2;`Eukaryota; Metazoa; Chordata; Craniata; Vertebrata; Euteleostomi; Mammalia; Eutheria; Euarchontoglires; Primates; Haplorrhini; Catarrhini; Hominidae; Homo.
comp91492_c1	12564	1984	32.955	6.58598	0.199848	sp|Q08509|EPS8_MOUSE`Q08509`Q:65-662,H:65-593`32.45%ID`E:5e-72`RecName: Full=Epidermal growth factor receptor kinase substrate 8;`Eukaryota; Metazoa; Chordata; Craniata; Vertebrata; Euteleostomi; Mammalia; Eutheria; Euarchontoglires; Glires; Rodentia; Sciurognathi; Muroidea; Muridae; Murinae; Mus; Mus.
comp89136_c1	2619	7512	13.9109	50.4962	3.62999	sp|Q9Y2D2|S35A3_HUMAN`Q9Y2D2`Q:17-325,H:5-313`55.99%ID`E:7e-113`RecName: Full=UDP-N-acetylglucosamine transporter; AltName: Full=Golgi UDP-GlcNAc transporter; AltName: Full=Solute carrier family 35 member A3;`Eukaryota; Metazoa; Chordata; Craniata; Vertebrata; Euteleostomi; Mammalia; Eutheria; Euarchontoglires; Primates; Haplorrhini; Catarrhini; Hominidae; Homo.
comp91780_c1	43	1838	0.355454	19.2285	54.0956	sp|P48593|E631_DROME`P48593`Q:43-182,H:36-193`50%ID`E:2e-47`RecName: Full=Calcium-binding protein E63-1;`Eukaryota; Metazoa; Ecdysozoa; Arthropoda; Hexapoda; Insecta; Pterygota; Neoptera; Endopterygota; Diptera; Brachycera; Muscomorpha; Ephydroidea; Drosophilidae; Drosophila; Sophophora.
comp90273_c0	1749	3653	29.4178	77.7599	2.64329	sp|Q5PQ71|ISOC2_XENLA`Q5PQ71`Q:5-201,H:2-196`58.08%ID`E:8e-80`RecName: Full=Isochorismatase domain-containing protein 2, mitochondrial; Flags: Precursor;`Eukaryota; Metazoa; Chordata; Craniata; Vertebrata; Euteleostomi; Amphibia; Batrachia; Anura; Pipoidea; Pipidae; Xenopodinae; Xenopus; Xenopus.
comp81513_c0	734	3048	6.8429	35.962	5.25538	.
comp60322_c0	12712	22982	44.4287	101.654	2.28802	sp|Q31125|S39A7_MOUSE`Q31125`Q:27-461,H:67-476`45.2%ID`E:7e-97`RecName: Full=Zinc transporter SLC39A7; AltName: Full=Histidine-rich membrane protein Ke4; AltName: Full=Solute carrier family 39 member 7;`Eukaryota; Metazoa; Chordata; Craniata; Vertebrata; Euteleostomi; Mammalia; Eutheria; Euarchontoglires; Glires; Rodentia; Sciurognathi; Muroidea; Muridae; Murinae; Mus; Mus.
comp96254_c3	700	2779	7.3843	37.1009	5.0243
comp93682_c6	3968	252	21.539	1.73117	0.0803737	sp|Q90744|NAGAB_CHICK`Q90744`Q:64-463,H:1-399`53.45%ID`E:2e-144`RecName: Full=Alpha-N-acetylgalactosaminidase; EC=3.2.1.49; AltName: Full=Alpha-galactosidase B;`Eukaryota; Metazoa; Chordata; Craniata; Vertebrata; Euteleostomi; Archosauria; Dinosauria; Saurischia; Theropoda; Coelurosauria; Aves; Neognathae; Galliformes; Phasianidae; Phasianinae; Gallus.
comp98707_c2	40983	12524	64.7507	25.042	0.386745	.
comp96697_c0	8	745	0.16675	19.6525	117.856
comp97142_c0	1231	4692	7.90022	38.1087	4.82375	sp|Q6PAY8|HSDL2_XENLA`Q6PAY8`Q:3-425,H:4-417`60%ID`E:8e-171`RecName: Full=Hydroxysteroid dehydrogenase-like protein 2; EC=1.-.-.-;`Eukaryota; Metazoa; Chordata; Craniata; Vertebrata; Euteleostomi; Amphibia; Batrachia; Anura; Pipoidea; Pipidae; Xenopodinae; Xenopus; Xenopus.
comp59498_c0	2872	5102	46.4982	104.539	2.24823	sp|Q5RCA3|RM17_PONAB`Q5RCA3`Q:31-178,H:25-160`40%ID`E:2e-25`RecName: Full=39S ribosomal protein L17, mitochondrial; Short=L17mt; Short=MRP-L17; Flags: Precursor;`Eukaryota; Metazoa; Chordata; Craniata; Vertebrata; Euteleostomi; Mammalia; Eutheria; Euarchontoglires; Primates; Haplorrhini; Catarrhini; Hominidae; Pongo.
comp87330_c0	2	1090	0.0363671	25.0836	689.734
comp89937_c0	414	3264	2.5131	25.0753	9.9778	.
comp97678_c0	12212	25139	30.2558	78.8234	2.60523	sp|Q96PS8|AQP10_HUMAN`Q96PS8`Q:19-250,H:60-290`42.49%ID`E:2e-57`RecName: Full=Aquaporin-10; Short=AQP-10; AltName: Full=Aquaglyceroporin-10; AltName: Full=Small intestine aquaporin;`Eukaryota; Metazoa; Chordata; Craniata; Vertebrata; Euteleostomi; Mammalia; Eutheria; Euarchontoglires; Primates; Haplorrhini; Catarrhini; Hominidae; Homo.
comp93494_c5	8263	13528	60.7203	125.81	2.07196	sp|P81140|GCDH_PIG`P81140`Q:1-298,H:110-407`78.26%ID`E:3e-172`RecName: Full=Glutaryl-CoA dehydrogenase, mitochondrial; Short=GCD; EC=1.3.8.6; Flags: Precursor; Fragment;`Eukaryota; Metazoa; Chordata; Craniata; Vertebrata; Euteleostomi; Mammalia; Eutheria; Laurasiatheria; Cetartiodactyla; Suina; Suidae; Sus.
comp99971_c0	1604	3805	21.0682	63.2502	3.00217	sp|Q9CZG3|COMD8_MOUSE`Q9CZG3`Q:1-170,H:1-183`30.81%ID`E:2e-16`RecName: Full=COMM domain-containing protein 8;`Eukaryota; Metazoa; Chordata; Craniata; Vertebrata; Euteleostomi; Mammalia; Eutheria; Euarchontoglires; Glires; Rodentia; Sciurognathi; Muroidea; Muridae; Murinae; Mus; Mus.
comp94616_c0	9	890	0.157049	19.6548	125.151
comp89765_c0	1448	5843	7.1052	36.2852	5.10684	sp|O75521|ECI2_HUMAN`O75521`Q:33-390,H:43-394`49.03%ID`E:1e-110`RecName: Full=Enoyl-CoA delta isomerase 2, mitochondrial; EC=5.3.3.8; AltName: Full=DRS-1; AltName: Full=Delta(3),delta(2)-enoyl-CoA isomerase; Short=D3,D2-enoyl-CoA isomerase; AltName: Full=Diazepam-binding inhibitor-related protein 1; Short=DBI-related protein 1; AltName: Full=Dodecenoyl-CoA isomerase; AltName: Full=Hepatocellular …
comp58561_c0	4	814	0.0823827	21.2171	257.543	sp|P81281|TRGS_TACTR`P81281`Q:21-93,H:1-72`38.36%ID`E:6e-08`RecName: Full=8.6 kDa transglutaminase substrate;`Eukaryota; Metazoa; Ecdysozoa; Arthropoda; Chelicerata; Merostomata; Xiphosura; Limulidae; Tachypleus.
comp92182_c0	2653	122	19.7714	1.15065	0.058198
comp93694_c2	1094	4406	7.11144	36.2468	5.09697	sp|Q202J4|SMD_IXOSC`Q202J4`Q:1-155,H:145-300`48.41%ID`E:1e-40`RecName: Full=Sphingomyelin phosphodiesterase D; Short=SMD; Short=SMase D; Short=Sphingomyelinase D; EC=3.1.4.41; Flags: Precursor;`Eukaryota; Metazoa; Ecdysozoa; Arthropoda; Chelicerata; Arachnida; Acari; Parasitiformes; Ixodida; Ixodoidea; Ixodidae; Ixodinae; Ixodes.
comp97748_c0	952	2962	11.5636	45.5332	3.93762
comp94474_c0	2423	15	18.7616	0.146992	0.00783471	.
comp89266_c0	90	1106	1.39198	21.6487	15.5524
comp91894_c0	434	2063	5.33589	32.0997	6.01582
comp59058_c0	497	3373	3.07867	26.4428	8.58905	sp|Q52L45|ILEU_XENLA`Q52L45`Q:28-402,H:4-376`34.63%ID`E:5e-65`RecName: Full=Leukocyte elastase inhibitor; AltName: Full=Serpin B1;`Eukaryota; Metazoa; Chordata; Craniata; Vertebrata; Euteleostomi; Amphibia; Batrachia; Anura; Pipoidea; Pipidae; Xenopodinae; Xenopus; Xenopus.
comp91970_c0	110	1443	1.28089	21.2653	16.6019
comp94430_c5	152	977	3.32868	27.0774	8.1346
comp87792_c4	10130	3381	73.3275	30.9733	0.422397	sp|Q9GKQ9|SMAD4_PIG`Q9GKQ9`Q:6-230,H:7-228`71.3%ID`E:5e-90`RecName: Full=Mothers against decapentaplegic homolog 4; Short=MAD homolog 4; Short=Mothers against DPP homolog 4; AltName: Full=SMAD family member 4; Short=SMAD 4; Short=Smad4;`Eukaryota; Metazoa; Chordata; Craniata; Vertebrata; Euteleostomi; Mammalia; Eutheria; Laurasiatheria; Cetartiodactyla; Suina; Suidae; Sus.
comp40144_c0	36330	48221	139.894	234.992	1.67979	sp|Q8TCJ2|STT3B_HUMAN`Q8TCJ2`Q:10-774,H:60-812`73.66%ID`E:0`RecName: Full=Dolichyl-diphosphooligosaccharide--protein glycosyltransferase subunit STT3B; Short=Oligosaccharyl transferase subunit STT3B; Short=STT3-B; EC=2.4.99.18; AltName: Full=Source of immunodominant MHC-associated peptides homolog;`Eukaryota; Metazoa; Chordata; Craniata; Vertebrata; Euteleostomi; Mammalia; Eutheria; Euarchontogli…
comp99851_c0	2228	4155	39.5046	93.2371	2.36016	sp|Q29PG4|RM51_DROPS`Q29PG4`Q:3-151,H:15-169`45.86%ID`E:5e-34`RecName: Full=39S ribosomal protein L51, mitochondrial; Short=L51mt; Short=MRP-L51; Flags: Precursor;`Eukaryota; Metazoa; Ecdysozoa; Arthropoda; Hexapoda; Insecta; Pterygota; Neoptera; Endopterygota; Diptera; Brachycera; Muscomorpha; Ephydroidea; Drosophilidae; Drosophila; Sophophora.
comp98476_c1	3192	13444	6.51651	34.7349	5.33029	sp|Q7LHG5|YI31B_YEAST`Q7LHG5`Q:2-515,H:955-1471`28.89%ID`E:6e-54`RecName: Full=Transposon Ty3-I Gag-Pol polyprotein; AltName: Full=Gag3-Pol3; AltName: Full=Transposon Ty3-2 TYA-TYB polyprotein; Contains: RecName: Full=Capsid protein; Short=CA; AltName: Full=p24; Contains: RecName: Full=Spacer peptide p3; Contains: RecName: Full=Nucleocapsid protein p11; Short=NC; Contains: RecName: Full=Ty3 prote…
comp92665_c8	2413	0	17.9828	0	0
comp60839_c0	5856	1162	38.4586	9.65792	0.251125	sp|O60678|ANM3_HUMAN`O60678`Q:14-504,H:1-530`39.37%ID`E:2e-118`RecName: Full=Protein arginine N-methyltransferase 3; EC=2.1.1.-; AltName: Full=Heterogeneous nuclear ribonucleoprotein methyltransferase-like protein 3;`Eukaryota; Metazoa; Chordata; Craniata; Vertebrata; Euteleostomi; Mammalia; Eutheria; Euarchontoglires; Primates; Haplorrhini; Catarrhini; Hominidae; Homo.
comp90718_c0	14722	28881	34.0502	84.5378	2.48274	sp|Q61233|PLSL_MOUSE`Q61233`Q:10-618,H:6-622`51.36%ID`E:0`RecName: Full=Plastin-2; AltName: Full=65 kDa macrophage protein; AltName: Full=L-plastin; AltName: Full=Lymphocyte cytosolic protein 1; Short=LCP-1; AltName: Full=pp65;`Eukaryota; Metazoa; Chordata; Craniata; Vertebrata; Euteleostomi; Mammalia; Eutheria; Euarchontoglires; Glires; Rodentia; Sciurognathi; Muroidea; Muridae; Murinae; Mus; Mu…
comp84516_c1	6099	1688	55.1609	19.321	0.350267	sp|Q2KJ44|PTPA_BOVIN`Q2KJ44`Q:10-307,H:22-319`57.38%ID`E:2e-132`RecName: Full=Serine/threonine-protein phosphatase 2A activator; EC=5.2.1.8; AltName: Full=PP2A, subunit B', PR53 isoform; AltName: Full=Phosphotyrosyl phosphatase activator; Short=PTPA; AltName: Full=Serine/threonine-protein phosphatase 2A regulatory subunit 4; AltName: Full=Serine/threonine-protein phosphatase 2A regulatory subunit…
comp95096_c0	35964	13981	97.3693	47.9046	0.491989	sp|O57683|SF3B1_XENLA`O57683`Q:1-1331,H:1-1307`79.03%ID`E:0`RecName: Full=Splicing factor 3B subunit 1; AltName: Full=146 kDa nuclear protein; AltName: Full=Pre-mRNA-splicing factor SF3b 155 kDa subunit; Short=SF3b155; AltName: Full=Spliceosome-associated protein 155; Short=SAP 155;`Eukaryota; Metazoa; Chordata; Craniata; Vertebrata; Euteleostomi; Amphibia; Batrachia; Anura; Pipoidea; Pipidae; Xe…
comp98573_c0	592	3470	3.79929	28.1836	7.4181	.
comp95139_c1	2015	6451	10.7783	43.6706	4.0517	sp|Q8BWM0|PGES2_MOUSE`Q8BWM0`Q:112-386,H:97-368`50.18%ID`E:1e-89`RecName: Full=Prostaglandin E synthase 2; EC=5.3.99.3; AltName: Full=GATE-binding factor 1; Short=GBF-1; AltName: Full=Microsomal prostaglandin E synthase 2; Short=mPGES-2; Contains: RecName: Full=Prostaglandin E synthase 2 truncated form;`Eukaryota; Metazoa; Chordata; Craniata; Vertebrata; Euteleostomi; Mammalia; Eutheria; Euarchon…
comp93964_c0	85	2559	0.494652	18.8468	38.101	sp|P90850|YCF2E_CAEEL`P90850`Q:35-445,H:28-431`44.84%ID`E:4e-120`RecName: Full=Uncharacterized peptidase C1-like protein F26E4.3; Flags: Precursor;`Eukaryota; Metazoa; Ecdysozoa; Nematoda; Chromadorea; Rhabditida; Rhabditoidea; Rhabditidae; Peloderinae; Caenorhabditis.
comp97964_c9	1772	116	21.1422	1.75158	0.0828475
comp87296_c0	3075	448	30.1775	5.56418	0.184382
comp91020_c0	1169	5183	5.9209	33.2231	5.61115	.
comp59855_c1	14299	18036	178.889	285.564	1.59632
comp89767_c0	3	1033	0.0517532	22.5529	435.777
comp97879_c4	19	655	0.427685	18.6594	43.6288
comp97823_c4	2020	5079	17.9214	57.0274	3.18209
comp97823_c7	39	1309	0.438533	18.6278	42.4776
comp89905_c0	0	993	0	18.7427	NA
comp86981_c1	11617	23686	30.2028	77.9346	2.58038	sp|P48148|RHO1_DROME`P48148`Q:1-192,H:1-192`89.58%ID`E:3e-128`RecName: Full=Ras-like GTP-binding protein Rho1; Flags: Precursor;`Eukaryota; Metazoa; Ecdysozoa; Arthropoda; Hexapoda; Insecta; Pterygota; Neoptera; Endopterygota; Diptera; Brachycera; Muscomorpha; Ephydroidea; Drosophilidae; Drosophila; Sophophora.
comp87059_c0	6	1004	0.0952313	20.1673	211.772
comp102750_c0	370	1781	5.12091	31.1957	6.09182
comp99763_c0	1700	3203	37.7059	89.9089	2.38448	sp|P56812|PDCD5_MOUSE`P56812`Q:1-126,H:1-122`52.38%ID`E:2e-32`RecName: Full=Programmed cell death protein 5; AltName: Full=TF-1 cell apoptosis-related protein 19; Short=Protein TFAR19;`Eukaryota; Metazoa; Chordata; Craniata; Vertebrata; Euteleostomi; Mammalia; Eutheria; Euarchontoglires; Glires; Rodentia; Sciurognathi; Muroidea; Muridae; Murinae; Mus; Mus.
comp96348_c7	26549	4892	35.4365	8.26369	0.233197
comp95213_c2	806	3284	6.76897	34.9041	5.15648
comp93095_c2	602	4489	2.62527	24.7749	9.43709	sp|Q24524|SING_DROME`Q24524`Q:5-170,H:347-512`53.29%ID`E:4e-56`RecName: Full=Protein singed;`Eukaryota; Metazoa; Ecdysozoa; Arthropoda; Hexapoda; Insecta; Pterygota; Neoptera; Endopterygota; Diptera; Brachycera; Muscomorpha; Ephydroidea; Drosophilidae; Drosophila; Sophophora.
comp95519_c3	19370	3742	36.8424	9.00756	0.244489	sp|Q5RJF7|CA2D4_MOUSE`Q5RJF7`Q:40-470,H:29-454`37.47%ID`E:3e-89`RecName: Full=Voltage-dependent calcium channel subunit alpha-2/delta-4; AltName: Full=Voltage-gated calcium channel subunit alpha-2/delta-4; Contains: RecName: Full=Voltage-dependent calcium channel subunit alpha-2-4; Contains: RecName: Full=Voltage-dependent calcium channel subunit delta-4; Flags: Precursor;`Eukaryota; Metazoa; Cho…
comp95219_c0	4571	370	22.3209	2.28659	0.102441
comp98714_c1	1344	5304	7.13554	35.6383	4.99447
comp99731_c0	3086	5819	37.2976	89.0059	2.38637	sp|Q32KL2|PSB5_BOVIN`Q32KL2`Q:21-291,H:7-259`57.93%ID`E:3e-101`RecName: Full=Proteasome subunit beta type-5; EC=3.4.25.1; Flags: Precursor;`Eukaryota; Metazoa; Chordata; Craniata; Vertebrata; Euteleostomi; Mammalia; Eutheria; Laurasiatheria; Cetartiodactyla; Ruminantia; Pecora; Bovidae; Bovinae; Bos.
comp95881_c0	7	2806	0.0448765	22.7664	507.312	sp|Q567I4|PLCX1_DANRE`Q567I4`Q:143-422,H:10-309`22.71%ID`E:1e-08`RecName: Full=PI-PLC X domain-containing protein 1;`Eukaryota; Metazoa; Chordata; Craniata; Vertebrata; Euteleostomi; Actinopterygii; Neopterygii; Teleostei; Ostariophysi; Cypriniformes; Cyprinidae; Danio.
comp93608_c0	4570	9943	25.122	69.1737	2.75351	sp|Q5RAS0|ACADS_PONAB`Q5RAS0`Q:55-460,H:1-410`68.86%ID`E:0`RecName: Full=Short-chain specific acyl-CoA dehydrogenase, mitochondrial; Short=SCAD; EC=1.3.8.1; AltName: Full=Butyryl-CoA dehydrogenase; Flags: Precursor;`Eukaryota; Metazoa; Chordata; Craniata; Vertebrata; Euteleostomi; Mammalia; Eutheria; Euarchontoglires; Primates; Haplorrhini; Catarrhini; Hominidae; Pongo.
comp98345_c3	2704	8874	10.0387	41.694	4.15334	sp|Q9XTL9|PYG_DROME`Q9XTL9`Q:1-840,H:1-840`76.9%ID`E:0`RecName: Full=Glycogen phosphorylase; EC=2.4.1.1;`Eukaryota; Metazoa; Ecdysozoa; Arthropoda; Hexapoda; Insecta; Pterygota; Neoptera; Endopterygota; Diptera; Brachycera; Muscomorpha; Ephydroidea; Drosophilidae; Drosophila; Sophophora.
comp87118_c0	2964	709	45.1507	13.6684	0.302728
comp89862_c0	0	1074	0	18.4949	NA
comp91594_c1	1220	5135	6.34371	33.7916	5.32679	.
comp96346_c3	7510	1288	33.1322	7.19137	0.217051	.
comp58859_c0	2	1687	0.0245644	26.2226	1067.51
comp83898_c0	3217	7094	24.1529	67.4055	2.79078
comp96114_c0	12554	21757	47.8841	105.025	2.19332	.
comp91481_c1	1467	108	21.3274	1.98709	0.0931706
comp87528_c1	0	1267	0	18.3366	NA
comp111076_c0	758	24	17.8591	0.715627	0.0400707
comp115636_c0	0	881	0	18.3209	NA
comp97536_c0	525	4266	2.28865	23.5357	10.2836	.
comp94250_c4	32594	49389	76.4372	146.583	1.91769	sp|Q9VWH4|IDH3A_DROME`Q9VWH4`Q:21-360,H:38-377`77.06%ID`E:0`RecName: Full=Probable isocitrate dehydrogenase [NAD] subunit alpha, mitochondrial; EC=1.1.1.41; AltName: Full=Isocitric dehydrogenase subunit alpha; AltName: Full=NAD(+)-specific ICDH subunit alpha; Flags: Precursor;`Eukaryota; Metazoa; Ecdysozoa; Arthropoda; Hexapoda; Insecta; Pterygota; Neoptera; Endopterygota; Diptera; Brachycera; Mu…
comp95460_c0	16748	6421	91.2792	44.2891	0.485205
comp89812_c0	3262	9989	11.3614	44.0307	3.87546	sp|Q08C93|ABD12_DANRE`Q08C93`Q:29-367,H:47-375`37.32%ID`E:1e-67`RecName: Full=Monoacylglycerol lipase ABHD12; EC=3.1.1.23; AltName: Full=Abhydrolase domain-containing protein 12;`Eukaryota; Metazoa; Chordata; Craniata; Vertebrata; Euteleostomi; Actinopterygii; Neopterygii; Teleostei; Ostariophysi; Cypriniformes; Cyprinidae; Danio.
comp100383_c0	3335	7384	23.66	66.2974	2.80208	sp|Q9CXR1|DHRS7_MOUSE`Q9CXR1`Q:27-303,H:28-303`44.8%ID`E:3e-68`RecName: Full=Dehydrogenase/reductase SDR family member 7; EC=1.1.-.-; AltName: Full=Retinal short-chain dehydrogenase/reductase 4; Short=retSDR4; Flags: Precursor;`Eukaryota; Metazoa; Chordata; Craniata; Vertebrata; Euteleostomi; Mammalia; Eutheria; Euarchontoglires; Glires; Rodentia; Sciurognathi; Muroidea; Muridae; Murinae; Mus; Mu…
comp40321_c0	5075	7781	72.8193	141.296	1.94037	sp|Q6INR1|EIF3J_XENLA`Q6INR1`Q:2-236,H:9-255`45.56%ID`E:1e-47`RecName: Full=Eukaryotic translation initiation factor 3 subunit J; Short=eIF3j; AltName: Full=Eukaryotic translation initiation factor 3 subunit 1; AltName: Full=eIF-3-alpha; AltName: Full=eIF3 p35;`Eukaryota; Metazoa; Chordata; Craniata; Vertebrata; Euteleostomi; Amphibia; Batrachia; Anura; Pipoidea; Pipidae; Xenopodinae; Xenopus; Xe…
comp85420_c1	2112	136	20.3314	1.6569	0.0814949	sp|Q90XD2|SPEB_CHICK`Q90XD2`Q:71-408,H:5-340`57.4%ID`E:6e-130`RecName: Full=Agmatinase, mitochondrial; EC=3.5.3.11; AltName: Full=Agmatine ureohydrolase; Short=AUH; Flags: Precursor;`Eukaryota; Metazoa; Chordata; Craniata; Vertebrata; Euteleostomi; Archosauria; Dinosauria; Saurischia; Theropoda; Coelurosauria; Aves; Neognathae; Galliformes; Phasianidae; Phasianinae; Gallus.
comp93808_c3	5145	298	19.7175	1.44533	0.073302
comp97354_c0	704	2983	6.16458	33.0575	5.36248
comp88765_c0	4392	912	38.2374	10.0486	0.262795	sp|P83255|VM1F_MACLB`P83255`Q:264-378,H:81-198`34.71%ID`E:3e-08`RecName: Full=Snake venom metalloproteinase fibrolase; Short=SVMP; EC=3.4.24.72; AltName: Full=Fibrinolytic proteinase; AltName: Full=Non-hemorrhagic fibrinolytic metalloproteinase; AltName: Full=VlF;`Eukaryota; Metazoa; Chordata; Craniata; Vertebrata; Euteleostomi; Lepidosauria; Squamata; Scleroglossa; Serpentes; Colubroidea; Viperi…
comp101865_c0	891	2559	12.8455	46.6906	3.63478
comp87299_c0	34183	16069	149.933	89.1992	0.594927	sp|Q6ZQ58|LARP1_MOUSE`Q6ZQ58`Q:248-803,H:345-1004`47.9%ID`E:2e-180`RecName: Full=La-related protein 1; AltName: Full=La ribonucleoprotein domain family member 1;`Eukaryota; Metazoa; Chordata; Craniata; Vertebrata; Euteleostomi; Mammalia; Eutheria; Euarchontoglires; Glires; Rodentia; Sciurognathi; Muroidea; Muridae; Murinae; Mus; Mus.
comp95591_c0	19240	28937	77.409	147.342	1.90342	sp|O76767|ERD2_DROME`O76767`Q:1-212,H:1-212`80.66%ID`E:7e-124`RecName: Full=ER lumen protein retaining receptor;`Eukaryota; Metazoa; Ecdysozoa; Arthropoda; Hexapoda; Insecta; Pterygota; Neoptera; Endopterygota; Diptera; Brachycera; Muscomorpha; Ephydroidea; Drosophilidae; Drosophila; Sophophora.
comp40302_c0	8283	2642	64.2184	25.9233	0.403674	sp|Q9D187|MIP18_MOUSE`Q9D187`Q:7-157,H:12-162`66.89%ID`E:1e-65`RecName: Full=Mitotic spindle-associated MMXD complex subunit MIP18; AltName: Full=Protein FAM96B;`Eukaryota; Metazoa; Chordata; Craniata; Vertebrata; Euteleostomi; Mammalia; Eutheria; Euarchontoglires; Glires; Rodentia; Sciurognathi; Muroidea; Muridae; Murinae; Mus; Mus.
comp95168_c1	15783	3525	40.7713	11.5242	0.282654	sp|Q12872|SFSWA_HUMAN`Q12872`Q:12-258,H:455-696`33.7%ID`E:3e-20`RecName: Full=Splicing factor, suppressor of white-apricot homolog; AltName: Full=Splicing factor, arginine/serine-rich 8; AltName: Full=Suppressor of white apricot protein homolog;`Eukaryota; Metazoa; Chordata; Craniata; Vertebrata; Euteleostomi; Mammalia; Eutheria; Euarchontoglires; Primates; Haplorrhini; Catarrhini; Hominidae; Hom…
comp94054_c3	11148	4117	83.1312	38.8538	0.467379	sp|Q08747|UAF30_YEAST`Q08747`Q:1-219,H:1-195`26.46%ID`E:6e-16`RecName: Full=Upstream activation factor subunit UAF30; AltName: Full=Upstream activation factor 30 KDa subunit; Short=p30;`Eukaryota; Fungi; Dikarya; Ascomycota; Saccharomycotina; Saccharomycetes; Saccharomycetales; Saccharomycetaceae; Saccharomyces.
comp103019_c0	480	1799	7.57877	35.9479	4.74324
comp95520_c0	1110	6686	3.45385	26.3288	7.62305	sp|Q921Q3|ALG1_MOUSE`Q921Q3`Q:7-437,H:31-459`48.96%ID`E:6e-138`RecName: Full=Chitobiosyldiphosphodolichol beta-mannosyltransferase; EC=2.4.1.142; AltName: Full=Asparagine-linked glycosylation protein 1 homolog; AltName: Full=Beta-1,4-mannosyltransferase; AltName: Full=GDP-Man:GlcNAc2-PP-dolichol mannosyltransferase; AltName: Full=GDP-mannose-dolichol diphosphochitobiose mannosyltransferase;`Eukar…
comp88717_c0	8810	3364	88.6877	42.8577	0.483243	sp|Q5ZIN1|NUDC_CHICK`Q5ZIN1`Q:7-321,H:13-341`57.88%ID`E:8e-133`RecName: Full=Nuclear migration protein nudC; AltName: Full=Nuclear distribution protein C homolog;`Eukaryota; Metazoa; Chordata; Craniata; Vertebrata; Euteleostomi; Archosauria; Dinosauria; Saurischia; Theropoda; Coelurosauria; Aves; Neognathae; Galliformes; Phasianidae; Phasianinae; Gallus.
comp43588_c0	8676	2492	54.8088	19.9234	0.363508	sp|Q5ZHS1|ELP3_CHICK`Q5ZHS1`Q:1-546,H:1-546`82.42%ID`E:0`RecName: Full=Elongator complex protein 3; EC=2.3.1.48;`Eukaryota; Metazoa; Chordata; Craniata; Vertebrata; Euteleostomi; Archosauria; Dinosauria; Saurischia; Theropoda; Coelurosauria; Aves; Neognathae; Galliformes; Phasianidae; Phasianinae; Gallus.
comp109157_c0	2	1661	0.024124	25.3556	1051.05
comp59611_c0	3219	6406	30.8409	77.6744	2.51855
comp92999_c1	12787	3164	45.3054	14.1874	0.31315	sp|Q9NVU7|SDA1_HUMAN`Q9NVU7`Q:1-396,H:188-571`56.25%ID`E:5e-147`RecName: Full=Protein SDA1 homolog; AltName: Full=Nucleolar protein 130; AltName: Full=SDA1 domain-containing protein 1; Short=hSDA;`Eukaryota; Metazoa; Chordata; Craniata; Vertebrata; Euteleostomi; Mammalia; Eutheria; Euarchontoglires; Primates; Haplorrhini; Catarrhini; Hominidae; Homo.
comp80726_c0	11665	4836	106.056	55.6443	0.524671	sp|Q9V3G7|PSMD6_DROME`Q9V3G7`Q:1-388,H:1-389`73.01%ID`E:0`RecName: Full=26S proteasome non-ATPase regulatory subunit 6; AltName: Full=26S proteasome regulatory subunit S10; AltName: Full=Protein Rpn7;`Eukaryota; Metazoa; Ecdysozoa; Arthropoda; Hexapoda; Insecta; Pterygota; Neoptera; Endopterygota; Diptera; Brachycera; Muscomorpha; Ephydroidea; Drosophilidae; Drosophila; Sophophora.
comp96964_c6	4747	10554	22.8942	64.4182	2.81373	.
comp93678_c0	10696	2744	47.1194	15.2985	0.324674	sp|P86392|VMPA_TITSE`P86392`Q:161-366,H:3-221`23.81%ID`E:7e-09`RecName: Full=Snake venom metalloproteinase antarease; Short=SVMP; EC=3.4.24.-; Flags: Fragments;`Eukaryota; Metazoa; Ecdysozoa; Arthropoda; Chelicerata; Arachnida; Scorpiones; Buthida; Buthoidea; Buthidae; Tityus.
comp60851_c0	1180	3401	12.5682	45.8442	3.64762	sp|P15374|UCHL3_HUMAN`P15374`Q:3-229,H:2-228`50.66%ID`E:5e-86`RecName: Full=Ubiquitin carboxyl-terminal hydrolase isozyme L3; Short=UCH-L3; EC=3.4.19.12; AltName: Full=Ubiquitin thioesterase L3;`Eukaryota; Metazoa; Chordata; Craniata; Vertebrata; Euteleostomi; Mammalia; Eutheria; Euarchontoglires; Primates; Haplorrhini; Catarrhini; Hominidae; Homo.
comp83552_c1	2742	105	17.7859	0.861952	0.0484626	.
comp97324_c5	4536	1444	63.3588	25.5262	0.402883
comp96292_c7	79	2205	0.505127	17.843	35.3237
comp89182_c0	10511	2881	51.0798	17.7188	0.346884	sp|Q80UG8|TTLL4_MOUSE`Q80UG8`Q:132-652,H:573-1074`44.44%ID`E:7e-148`RecName: Full=Tubulin polyglutamylase TTLL4; EC=6.-.-.-; AltName: Full=Tubulin--tyrosine ligase-like protein 4;`Eukaryota; Metazoa; Chordata; Craniata; Vertebrata; Euteleostomi; Mammalia; Eutheria; Euarchontoglires; Glires; Rodentia; Sciurognathi; Muroidea; Muridae; Murinae; Mus; Mus.
comp98016_c0	2006	9010	5.46159	31.0455	5.68433	sp|Q95KI5|S45A3_MACFA`Q95KI5`Q:15-216,H:21-233`39.53%ID`E:6e-32`RecName: Full=Solute carrier family 45 member 3; AltName: Full=Prostate cancer-associated protein 6; AltName: Full=Prostein;`Eukaryota; Metazoa; Chordata; Craniata; Vertebrata; Euteleostomi; Mammalia; Eutheria; Euarchontoglires; Primates; Haplorrhini; Catarrhini; Cercopithecidae; Cercopithecinae; Macaca.
comp59142_c0	1675	37	16.8338	0.470601	0.0279558	.
comp93158_c0	1432	4477	10.6067	41.967	3.95666	sp|Q9DAZ9|ZFY19_MOUSE`Q9DAZ9`Q:3-369,H:5-369`30.18%ID`E:7e-32`RecName: Full=Zinc finger FYVE domain-containing protein 19;`Eukaryota; Metazoa; Chordata; Craniata; Vertebrata; Euteleostomi; Mammalia; Eutheria; Euarchontoglires; Glires; Rodentia; Sciurognathi; Muroidea; Muridae; Murinae; Mus; Mus.
comp82418_c1	33	1246	0.367315	17.552	47.7847
comp93995_c0	1148	3681	10.067	40.8517	4.05797	sp|Q66IL0|CHID1_XENTR`Q66IL0`Q:19-404,H:6-394`47.84%ID`E:8e-122`RecName: Full=Chitinase domain-containing protein 1; Flags: Precursor;`Eukaryota; Metazoa; Chordata; Craniata; Vertebrata; Euteleostomi; Amphibia; Batrachia; Anura; Pipoidea; Pipidae; Xenopodinae; Xenopus; Silurana.
comp113022_c0	735	13	16.6374	0.372416	0.0223842
comp95760_c4	500	2771	3.87156	27.1543	7.01377
comp60249_c0	9335	14153	73.7438	141.496	1.91875	sp|Q24537|HMG2_DROME`Q24537`Q:6-174,H:178-349`65.7%ID`E:3e-76`RecName: Full=High mobility group protein DSP1; AltName: Full=Protein dorsal switch 1;`Eukaryota; Metazoa; Ecdysozoa; Arthropoda; Hexapoda; Insecta; Pterygota; Neoptera; Endopterygota; Diptera; Brachycera; Muscomorpha; Ephydroidea; Drosophilidae; Drosophila; Sophophora.
comp82201_c0	9743	12696	141.986	234.155	1.64915	sp|Q0MQI0|NDUS7_PANTR`Q0MQI0`Q:73-241,H:42-213`76.16%ID`E:3e-95`RecName: Full=NADH dehydrogenase [ubiquinone] iron-sulfur protein 7, mitochondrial; EC=1.6.5.3; EC=1.6.99.3; AltName: Full=Complex I-20kD; Short=CI-20kD; AltName: Full=NADH-ubiquinone oxidoreductase 20 kDa subunit; Flags: Precursor;`Eukaryota; Metazoa; Chordata; Craniata; Vertebrata; Euteleostomi; Mammalia; Eutheria; Euarchontoglires…
comp87313_c0	1600	3992	17.1321	54.0961	3.15759	.
comp39996_c0	314	2502	2.25407	22.7306	10.0842	sp|Q9NWU1|OXSM_HUMAN`Q9NWU1`Q:32-450,H:42-457`54.76%ID`E:7e-157`RecName: Full=3-oxoacyl-[acyl-carrier-protein] synthase, mitochondrial; EC=2.3.1.41; AltName: Full=Beta-ketoacyl-ACP synthase; Flags: Precursor;`Eukaryota; Metazoa; Chordata; Craniata; Vertebrata; Euteleostomi; Mammalia; Eutheria; Euarchontoglires; Primates; Haplorrhini; Catarrhini; Hominidae; Homo.
comp91211_c0	983	2522	15.979	51.8832	3.24696	sp|Q32Q90|APOP1_RAT`Q32Q90`Q:3-154,H:7-170`37.13%ID`E:1e-24`RecName: Full=Apoptogenic protein 1, mitochondrial; Short=APOP-1; Flags: Precursor;`Eukaryota; Metazoa; Chordata; Craniata; Vertebrata; Euteleostomi; Mammalia; Eutheria; Euarchontoglires; Glires; Rodentia; Sciurognathi; Muroidea; Muridae; Murinae; Rattus.
comp95284_c0	11211	22636	29.0289	74.1772	2.55529	sp|A8E657|AASS_BOVIN`A8E657`Q:17-939,H:9-923`54.21%ID`E:0`RecName: Full=Alpha-aminoadipic semialdehyde synthase, mitochondrial; AltName: Full=LKR/SDH; Includes: RecName: Full=Lysine ketoglutarate reductase; Short=LKR; Short=LOR; EC=1.5.1.8; Includes: RecName: Full=Saccharopine dehydrogenase; Short=SDH; EC=1.5.1.9; Flags: Precursor;`Eukaryota; Metazoa; Chordata; Craniata; Vertebrata; Euteleostomi;…
comp91897_c1	66	776	1.34558	20.0223	14.88
comp40110_c1	2328	5501	19.2968	57.7072	2.9905	sp|Q8WV19|SFT2A_HUMAN`Q8WV19`Q:1-162,H:1-159`58.02%ID`E:3e-62`RecName: Full=Vesicle transport protein SFT2A; AltName: Full=SFT2 domain-containing protein 1; AltName: Full=pRGR1;`Eukaryota; Metazoa; Chordata; Craniata; Vertebrata; Euteleostomi; Mammalia; Eutheria; Euarchontoglires; Primates; Haplorrhini; Catarrhini; Hominidae; Homo.
comp40089_c0	3824	7309	33.6797	81.4692	2.41894	sp|P54814|PRS8_MANSE`P54814`Q:16-414,H:5-402`93.73%ID`E:0`RecName: Full=26S protease regulatory subunit 8; AltName: Full=Protein 18-56;`Eukaryota; Metazoa; Ecdysozoa; Arthropoda; Hexapoda; Insecta; Pterygota; Neoptera; Endopterygota; Lepidoptera; Glossata; Ditrysia; Bombycoidea; Sphingidae; Sphinginae; Sphingini; Manduca.
comp98331_c0	2308	13284	3.59122	26.1589	7.28414	sp|Q17BU3|KIF1A_AEDAE`Q17BU3`Q:1-390,H:1298-1644`50%ID`E:3e-110`RecName: Full=Kinesin-like protein unc-104;`Eukaryota; Metazoa; Ecdysozoa; Arthropoda; Hexapoda; Insecta; Pterygota; Neoptera; Endopterygota; Diptera; Nematocera; Culicoidea; Culicidae; Culicinae; Aedini; Aedes; Stegomyia.
comp97912_c0	8028	2337	54.2226	19.9764	0.368414	sp|Q969V5|MUL1_HUMAN`Q969V5`Q:15-348,H:13-350`30.9%ID`E:2e-50`RecName: Full=Mitochondrial ubiquitin ligase activator of NFKB 1; EC=6.3.2.-; AltName: Full=E3 SUMO-protein ligase MUL1; AltName: Full=E3 ubiquitin-protein ligase MUL1; AltName: Full=Growth inhibition and death E3 ligase; AltName: Full=Mitochondrial-anchored protein ligase; Short=MAPL; AltName: Full=Putative NF-kappa-B-activating prote…
comp86930_c0	1946	361	33.2391	7.80368	0.234774
comp93192_c0	21193	27528	141.797	233.096	1.64387	sp|Q868Z9|PPN_DROME`Q868Z9`Q:52-435,H:1937-2374`25.45%ID`E:3e-21`RecName: Full=Papilin; Flags: Precursor;`Eukaryota; Metazoa; Ecdysozoa; Arthropoda; Hexapoda; Insecta; Pterygota; Neoptera; Endopterygota; Diptera; Brachycera; Muscomorpha; Ephydroidea; Drosophilidae; Drosophila; Sophophora.
comp93127_c0	4658	589	25.5016	4.08102	0.16003	sp|D3Z5L6|S18B1_MOUSE`D3Z5L6`Q:71-367,H:153-442`23.76%ID`E:4e-10`RecName: Full=MFS-type transporter SLC18B1; AltName: Full=Solute carrier family 18 member B1;`Eukaryota; Metazoa; Chordata; Craniata; Vertebrata; Euteleostomi; Mammalia; Eutheria; Euarchontoglires; Glires; Rodentia; Sciurognathi; Muroidea; Muridae; Murinae; Mus; Mus.
comp100387_c0	1773	5292	11.3666	42.9365	3.77743	sp|Q3ZCX4|ZN568_HUMAN`Q3ZCX4`Q:67-203,H:388-524`52.55%ID`E:2e-45`RecName: Full=Zinc finger protein 568;`Eukaryota; Metazoa; Chordata; Craniata; Vertebrata; Euteleostomi; Mammalia; Eutheria; Euarchontoglires; Primates; Haplorrhini; Catarrhini; Hominidae; Homo.
comp95942_c7	7416	1453	34.5954	8.57826	0.24796	sp|Q69Z28|ATS16_MOUSE`Q69Z28`Q:178-434,H:270-562`30.33%ID`E:8e-24`RecName: Full=A disintegrin and metalloproteinase with thrombospondin motifs 16; Short=ADAM-TS 16; Short=ADAM-TS16; Short=ADAMTS-16; EC=3.4.24.-; Flags: Precursor;`Eukaryota; Metazoa; Chordata; Craniata; Vertebrata; Euteleostomi; Mammalia; Eutheria; Euarchontoglires; Glires; Rodentia; Sciurognathi; Muroidea; Muridae; Murinae; Mus; …
comp92149_c0	0	988	0	17.3056	NA
comp97021_c0	21475	3771	31.4661	6.99281	0.222233	sp|Q92841|DDX17_HUMAN`Q92841`Q:1-98,H:386-483`81.63%ID`E:1e-51`RecName: Full=Probable ATP-dependent RNA helicase DDX17; EC=3.6.4.13; AltName: Full=DEAD box protein 17; AltName: Full=DEAD box protein p72; AltName: Full=RNA-dependent helicase p72;`Eukaryota; Metazoa; Chordata; Craniata; Vertebrata; Euteleostomi; Mammalia; Eutheria; Euarchontoglires; Primates; Haplorrhini; Catarrhini; Hominidae; Hom…
comp98672_c0	184	2591	1.06008	18.8918	17.8211	sp|O97125|HSP68_DROME`O97125`Q:1-311,H:319-635`67.61%ID`E:7e-158`RecName: Full=Heat shock protein 68;`Eukaryota; Metazoa; Ecdysozoa; Arthropoda; Hexapoda; Insecta; Pterygota; Neoptera; Endopterygota; Diptera; Brachycera; Muscomorpha; Ephydroidea; Drosophilidae; Drosophila; Sophophora.
comp87439_c0	1523	5138	8.81219	37.6238	4.26952	sp|Q9DC37|MFSD1_MOUSE`Q9DC37`Q:17-455,H:16-456`55.78%ID`E:4e-179`RecName: Full=Major facilitator superfamily domain-containing protein 1;`Eukaryota; Metazoa; Chordata; Craniata; Vertebrata; Euteleostomi; Mammalia; Eutheria; Euarchontoglires; Glires; Rodentia; Sciurognathi; Muroidea; Muridae; Murinae; Mus; Mus.
comp64541_c0	0	629	0	17.1841	NA
comp59721_c0	1034	2725	14.6456	48.8471	3.33527	sp|Q9CY16|RT28_MOUSE`Q9CY16`Q:19-181,H:22-184`46.75%ID`E:5e-43`RecName: Full=28S ribosomal protein S28, mitochondrial; Short=MRP-S28; Short=S28mt; Flags: Precursor;`Eukaryota; Metazoa; Chordata; Craniata; Vertebrata; Euteleostomi; Mammalia; Eutheria; Euarchontoglires; Glires; Rodentia; Sciurognathi; Muroidea; Muridae; Murinae; Mus; Mus.
comp97593_c11	397	3910	1.64932	20.5578	12.4644	sp|Q49B93|SC5AC_MOUSE`Q49B93`Q:1-362,H:178-535`40.92%ID`E:2e-85`RecName: Full=Sodium-coupled monocarboxylate transporter 2; AltName: Full=Electroneutral sodium monocarboxylate cotransporter; AltName: Full=Low-affinity sodium-lactate cotransporter; AltName: Full=Solute carrier family 5 member 12;`Eukaryota; Metazoa; Chordata; Craniata; Vertebrata; Euteleostomi; Mammalia; Eutheria; Euarchontoglires…
comp89448_c1	33519	10302	57.586	22.3992	0.38897	sp|Q6P2Q9|PRP8_HUMAN`Q6P2Q9`Q:18-2328,H:25-2335`93.08%ID`E:0`RecName: Full=Pre-mRNA-processing-splicing factor 8; AltName: Full=220 kDa U5 snRNP-specific protein; AltName: Full=PRP8 homolog; AltName: Full=Splicing factor Prp8; AltName: Full=p220;`Eukaryota; Metazoa; Chordata; Craniata; Vertebrata; Euteleostomi; Mammalia; Eutheria; Euarchontoglires; Primates; Haplorrhini; Catarrhini; Hominidae; Ho…
comp89107_c0	777	25	16.6543	0.678156	0.0407197
comp90463_c0	3505	7959	20.7664	59.6782	2.87379	sp|Q0VC21|RM15_BOVIN`Q0VC21`Q:29-312,H:13-296`53.52%ID`E:2e-96`RecName: Full=39S ribosomal protein L15, mitochondrial; Short=L15mt; Short=MRP-L15; Flags: Precursor;`Eukaryota; Metazoa; Chordata; Craniata; Vertebrata; Euteleostomi; Mammalia; Eutheria; Laurasiatheria; Cetartiodactyla; Ruminantia; Pecora; Bovidae; Bovinae; Bos.
comp85173_c0	2923	564	33.6806	8.2246	0.244194	sp|O35127|C10_MOUSE`O35127`Q:28-143,H:1-117`46.15%ID`E:6e-30`RecName: Full=Protein C10;`Eukaryota; Metazoa; Chordata; Craniata; Vertebrata; Euteleostomi; Mammalia; Eutheria; Euarchontoglires; Glires; Rodentia; Sciurognathi; Muroidea; Muridae; Murinae; Mus; Mus.
comp90217_c0	9089	1715	33.0045	7.88146	0.238799	sp|Q6DRL5|MBB1A_DANRE`Q6DRL5`Q:16-364,H:29-380`22.89%ID`E:1e-15`RecName: Full=Myb-binding protein 1A-like protein;`Eukaryota; Metazoa; Chordata; Craniata; Vertebrata; Euteleostomi; Actinopterygii; Neopterygii; Teleostei; Ostariophysi; Cypriniformes; Cyprinidae; Danio.
comp91145_c5	2211	6416	11.8059	43.357	3.67249	sp|P46331|YXBG_BACSU`P46331`Q:21-78,H:1-60`41.67%ID`E:4e-08`RecName: Full=Uncharacterized oxidoreductase YxbG; EC=1.-.-.-;`Bacteria; Firmicutes; Bacilli; Bacillales; Bacillaceae; Bacillus.
comp97632_c1	1029	4571	5.30726	29.8367	5.62187
comp81470_c0	2058	5167	16.2258	51.5568	3.17745	sp|Q6PBU7|MNF1_DANRE`Q6PBU7`Q:4-130,H:3-125`35.43%ID`E:6e-19`RecName: Full=Mitochondrial nucleoid factor 1; AltName: Full=Mitochondrial protein M19;`Eukaryota; Metazoa; Chordata; Craniata; Vertebrata; Euteleostomi; Actinopterygii; Neopterygii; Teleostei; Ostariophysi; Cypriniformes; Cyprinidae; Danio.
comp94361_c2	380	2818	2.40685	22.5887	9.38518
comp88901_c0	1164	3941	8.63746	37.0105	4.28488	sp|Q92552|RT27_HUMAN`Q92552`Q:34-211,H:27-199`31.46%ID`E:9e-17`RecName: Full=28S ribosomal protein S27, mitochondrial; Short=MRP-S27; Short=S27mt;`Eukaryota; Metazoa; Chordata; Craniata; Vertebrata; Euteleostomi; Mammalia; Eutheria; Euarchontoglires; Primates; Haplorrhini; Catarrhini; Hominidae; Homo.
comp95854_c1	221	4595	0.662139	17.4232	26.3135	sp|P06276|CHLE_HUMAN`P06276`Q:8-544,H:20-554`36.69%ID`E:7e-97`RecName: Full=Cholinesterase; EC=3.1.1.8; AltName: Full=Acylcholine acylhydrolase; AltName: Full=Butyrylcholine esterase; AltName: Full=Choline esterase II; AltName: Full=Pseudocholinesterase; Flags: Precursor;`Eukaryota; Metazoa; Chordata; Craniata; Vertebrata; Euteleostomi; Mammalia; Eutheria; Euarchontoglires; Primates; Haplorrhini;…
comp96724_c2	1619	3434	24.4775	65.7062	2.68435
comp96694_c2	2125	197	21.3032	2.49941	0.117326
comp87225_c0	7654	2028	46.3459	15.5409	0.335324	sp|Q15569|TESK1_HUMAN`Q15569`Q:16-296,H:39-315`64.79%ID`E:2e-117`RecName: Full=Dual specificity testis-specific protein kinase 1; EC=2.7.12.1; AltName: Full=Testicular protein kinase 1;`Eukaryota; Metazoa; Chordata; Craniata; Vertebrata; Euteleostomi; Mammalia; Eutheria; Euarchontoglires; Primates; Haplorrhini; Catarrhini; Hominidae; Homo.
comp92086_c1	138	4100	0.447208	16.8151	37.6002	sp|O76082|S22A5_HUMAN`O76082`Q:2-558,H:6-548`29.14%ID`E:4e-64`RecName: Full=Solute carrier family 22 member 5; AltName: Full=High-affinity sodium-dependent carnitine cotransporter; AltName: Full=Organic cation/carnitine transporter 2;`Eukaryota; Metazoa; Chordata; Craniata; Vertebrata; Euteleostomi; Mammalia; Eutheria; Euarchontoglires; Primates; Haplorrhini; Catarrhini; Hominidae; Homo.
comp77467_c0	186	1191	2.95605	23.9549	8.10371	sp|P00569|KAD1_RABIT`P00569`Q:41-225,H:7-193`50.27%ID`E:4e-65`RecName: Full=Adenylate kinase isoenzyme 1; Short=AK 1; EC=2.7.4.3; AltName: Full=ATP-AMP transphosphorylase 1; AltName: Full=Myokinase;`Eukaryota; Metazoa; Chordata; Craniata; Vertebrata; Euteleostomi; Mammalia; Eutheria; Euarchontoglires; Glires; Lagomorpha; Leporidae; Oryctolagus.
comp93459_c0	15677	22758	83.2321	152.914	1.8372	sp|P11179|ODO2_BOVIN`P11179`Q:192-581,H:70-455`66.58%ID`E:3e-169`RecName: Full=Dihydrolipoyllysine-residue succinyltransferase component of 2-oxoglutarate dehydrogenase complex, mitochondrial; EC=2.3.1.61; AltName: Full=2-oxoglutarate dehydrogenase complex component E2; Short=OGDC-E2; AltName: Full=Dihydrolipoamide succinyltransferase component of 2-oxoglutarate dehydrogenase complex; AltName: Fu…
comp92427_c0	4034	1112	48.5614	16.9412	0.348862	sp|Q9NWK9|BCD1_HUMAN`Q9NWK9`Q:16-269,H:220-470`37.98%ID`E:2e-45`RecName: Full=Box C/D snoRNA protein 1; AltName: Full=Serologically defined breast cancer antigen NY-BR-75; AltName: Full=Zinc finger HIT domain-containing protein 6;`Eukaryota; Metazoa; Chordata; Craniata; Vertebrata; Euteleostomi; Mammalia; Eutheria; Euarchontoglires; Primates; Haplorrhini; Catarrhini; Hominidae; Homo.
comp89123_c0	578	3116	3.82917	26.1252	6.82268	sp|Q7L273|KCTD9_HUMAN`Q7L273`Q:77-444,H:22-360`33.87%ID`E:6e-57`RecName: Full=BTB/POZ domain-containing protein KCTD9;`Eukaryota; Metazoa; Chordata; Craniata; Vertebrata; Euteleostomi; Mammalia; Eutheria; Euarchontoglires; Primates; Haplorrhini; Catarrhini; Hominidae; Homo.
comp94277_c5	5898	754	24.7664	4.00695	0.16179	.
comp84326_c0	15209	4792	58.7324	23.4196	0.398751	sp|Q8K268|ABCF3_MOUSE`Q8K268`Q:5-716,H:1-707`58.12%ID`E:0`RecName: Full=ATP-binding cassette sub-family F member 3;`Eukaryota; Metazoa; Chordata; Craniata; Vertebrata; Euteleostomi; Mammalia; Eutheria; Euarchontoglires; Glires; Rodentia; Sciurognathi; Muroidea; Muridae; Murinae; Mus; Mus.
comp96308_c2	11494	3063	46.4294	15.6586	0.337257
comp59673_c0	2130	4418	25.7433	67.5766	2.62501	sp|Q9HD33|RM47_HUMAN`Q9HD33`Q:41-226,H:55-241`42.11%ID`E:2e-42`RecName: Full=39S ribosomal protein L47, mitochondrial; Short=L47mt; Short=MRP-L47; AltName: Full=Nasopharyngeal carcinoma metastasis-related protein 1; Flags: Precursor;`Eukaryota; Metazoa; Chordata; Craniata; Vertebrata; Euteleostomi; Mammalia; Eutheria; Euarchontoglires; Primates; Haplorrhini; Catarrhini; Hominidae; Homo.
comp94691_c5	1707	166	21.556	2.65294	0.123072	sp|Q91WR8|GPX6_MOUSE`Q91WR8`Q:14-195,H:15-198`47.85%ID`E:8e-56`RecName: Full=Glutathione peroxidase 6; Short=GPx-6; Short=GSHPx-6; EC=1.11.1.9; Flags: Precursor;`Eukaryota; Metazoa; Chordata; Craniata; Vertebrata; Euteleostomi; Mammalia; Eutheria; Euarchontoglires; Glires; Rodentia; Sciurognathi; Muroidea; Muridae; Murinae; Mus; Mus.
comp87012_c0	0	890	0	16.7986	NA
comp88984_c0	27257	14566	216.168	146.197	0.676313	sp|Q9Z0N2|IF2H_MOUSE`Q9Z0N2`Q:4-471,H:1-468`87.18%ID`E:0`RecName: Full=Eukaryotic translation initiation factor 2 subunit 3, Y-linked; AltName: Full=Eukaryotic translation initiation factor 2 subunit gamma, Y-linked; Short=eIF-2-gamma Y;`Eukaryota; Metazoa; Chordata; Craniata; Vertebrata; Euteleostomi; Mammalia; Eutheria; Euarchontoglires; Glires; Rodentia; Sciurognathi; Muroidea; Muridae; Murina…
comp97905_c1	927	3816	5.94923	30.9938	5.20971	.
comp98944_c0	10158	2263	37.7234	10.6358	0.281943	.
comp89404_c0	704	5131	2.4255	22.3725	9.2239	sp|Q56R10|ASTA_PENMO`Q56R10`Q:65-168,H:1-102`40.38%ID`E:1e-15`RecName: Full=Astakine; Flags: Precursor;`Eukaryota; Metazoa; Ecdysozoa; Arthropoda; Crustacea; Malacostraca; Eumalacostraca; Eucarida; Decapoda; Dendrobranchiata; Penaeoidea; Penaeidae; Penaeus.
comp40566_c0	63	1019	0.870943	17.8282	20.47
comp92762_c3	45	3130	0.188568	16.5991	88.0272
comp98263_c1	9391	3241	67.816	29.6199	0.43677
comp40318_c0	15053	20257	114.435	194.894	1.70309	sp|P11438|LAMP1_MOUSE`P11438`Q:57-270,H:209-406`36.45%ID`E:7e-26`RecName: Full=Lysosome-associated membrane glycoprotein 1; Short=LAMP-1; Short=Lysosome-associated membrane protein 1; AltName: Full=120 kDa lysosomal membrane glycoprotein; AltName: Full=CD107 antigen-like family member A; AltName: Full=LGP-120; AltName: Full=Lysosomal membrane glycoprotein A; Short=LGP-A; AltName: Full=P2B; AltNam…
comp91986_c0	1566	8523	3.73541	25.729	6.88789	sp|A8K2U0|A2ML1_HUMAN`A8K2U0`Q:109-1369,H:96-1287`25.49%ID`E:7e-89`RecName: Full=Alpha-2-macroglobulin-like protein 1; AltName: Full=C3 and PZP-like alpha-2-macroglobulin domain-containing protein 9; Flags: Precursor;`Eukaryota; Metazoa; Chordata; Craniata; Vertebrata; Euteleostomi; Mammalia; Eutheria; Euarchontoglires; Primates; Haplorrhini; Catarrhini; Hominidae; Homo.
comp96094_c2	134	3297	0.540204	16.8212	31.1386
comp42611_c0	756	1928	15.3099	49.4133	3.22753
comp95318_c2	0	698	0	16.6892	NA
comp61142_c0	1432	4121	11.7254	42.7044	3.64204	sp|Q05319|STUB_DROME`Q05319`Q:152-415,H:530-787`35.21%ID`E:5e-49`RecName: Full=Serine proteinase stubble; EC=3.4.21.-; AltName: Full=Protein stubble-stubbloid; Contains: RecName: Full=Serine proteinase stubble non-catalytic chain; Contains: RecName: Full=Serine proteinase stubble catalytic chain;`Eukaryota; Metazoa; Ecdysozoa; Arthropoda; Hexapoda; Insecta; Pterygota; Neoptera; Endopterygota; Dip…
comp96577_c0	4060	1383	65.8201	28.3753	0.431103
comp41585_c0	6	694	0.116632	17.073	146.384	.
comp98568_c0	6319	1719	46.9189	16.1533	0.344281
comp86868_c0	658	2352	7.59632	34.3637	4.52373	sp|Q924T2|RT02_MOUSE`Q924T2`Q:71-302,H:57-285`52.79%ID`E:1e-82`RecName: Full=28S ribosomal protein S2, mitochondrial; Short=MRP-S2; Short=S2mt;`Eukaryota; Metazoa; Chordata; Craniata; Vertebrata; Euteleostomi; Mammalia; Eutheria; Euarchontoglires; Glires; Rodentia; Sciurognathi; Muroidea; Muridae; Murinae; Mus; Mus.
comp95439_c12	8630	17859	25.5342	66.8734	2.61898	sp|Q566Y1|ELP4_DANRE`Q566Y1`Q:2-357,H:17-388`31.3%ID`E:4e-51`RecName: Full=Elongator complex protein 4; Short=ELP4;`Eukaryota; Metazoa; Chordata; Craniata; Vertebrata; Euteleostomi; Actinopterygii; Neopterygii; Teleostei; Ostariophysi; Cypriniformes; Cyprinidae; Danio.
comp60293_c0	7655	11844	63.583	124.503	1.95812	sp|Q60445|COPE_CRIGR`Q60445`Q:2-299,H:11-307`63.42%ID`E:3e-138`RecName: Full=Coatomer subunit epsilon; AltName: Full=Epsilon-coat protein; Short=Epsilon-COP; AltName: Full=LDLF;`Eukaryota; Metazoa; Chordata; Craniata; Vertebrata; Euteleostomi; Mammalia; Eutheria; Euarchontoglires; Glires; Rodentia; Sciurognathi; Muroidea; Cricetidae; Cricetinae; Cricetulus.
comp40708_c0	0	788	0	16.5895	NA
comp92733_c1	125	2792	0.594806	16.8138	28.2677
comp93013_c0	3174	5508	42.6614	93.6931	2.1962	sp|Q8VE22|RT23_MOUSE`Q8VE22`Q:1-100,H:1-106`35.19%ID`E:1e-15`RecName: Full=28S ribosomal protein S23, mitochondrial; Short=MRP-S23; Short=S23mt;`Eukaryota; Metazoa; Chordata; Craniata; Vertebrata; Euteleostomi; Mammalia; Eutheria; Euarchontoglires; Glires; Rodentia; Sciurognathi; Muroidea; Muridae; Murinae; Mus; Mus.
comp89907_c0	264	1398	3.85658	25.8459	6.70175
comp90348_c0	197	1112	3.48789	24.9165	7.14371
comp98141_c0	1361	6612	4.42234	27.1902	6.14837	sp|P11584|ITBX_DROME`P11584`Q:13-801,H:12-846`49.17%ID`E:0`RecName: Full=Integrin beta-PS; AltName: Full=Position-specific antigen beta subunit; AltName: Full=Protein myospheroid; AltName: Full=Protein olfactory C; Flags: Precursor;`Eukaryota; Metazoa; Ecdysozoa; Arthropoda; Hexapoda; Insecta; Pterygota; Neoptera; Endopterygota; Diptera; Brachycera; Muscomorpha; Ephydroidea; Drosophilidae; Drosop…
comp59449_c0	10279	3489	64.9355	27.8944	0.429571	sp|P05455|LA_HUMAN`P05455`Q:7-409,H:3-404`37.32%ID`E:6e-73`RecName: Full=Lupus La protein; AltName: Full=La autoantigen; AltName: Full=La ribonucleoprotein; AltName: Full=Sjoegren syndrome type B antigen; Short=SS-B;`Eukaryota; Metazoa; Chordata; Craniata; Vertebrata; Euteleostomi; Mammalia; Eutheria; Euarchontoglires; Primates; Haplorrhini; Catarrhini; Hominidae; Homo.
comp80672_c0	878	3478	6.23991	31.2823	5.01326	sp|C9WMM5|VCP_APIME`C9WMM5`Q:27-454,H:40-461`32.18%ID`E:9e-62`RecName: Full=Venom serine carboxypeptidase; EC=3.4.16.-; AltName: Allergen=Api m 9; Flags: Precursor;`Eukaryota; Metazoa; Ecdysozoa; Arthropoda; Hexapoda; Insecta; Pterygota; Neoptera; Endopterygota; Hymenoptera; Apocrita; Aculeata; Apoidea; Apidae; Apis.
comp97948_c2	4097	133	15.9639	0.655857	0.0410838
comp113602_c0	29	754	0.500281	16.4616	32.9047
comp95944_c0	1620	212	24.4316	4.0463	0.165617
comp89237_c0	344	1964	3.38969	24.4922	7.22551	sp|Q9D0S9|HINT2_MOUSE`Q9D0S9`Q:6-134,H:35-163`66.67%ID`E:2e-61`RecName: Full=Histidine triad nucleotide-binding protein 2, mitochondrial; Short=HINT-2; EC=3.-.-.-; AltName: Full=HINT-3; Flags: Precursor;`Eukaryota; Metazoa; Chordata; Craniata; Vertebrata; Euteleostomi; Mammalia; Eutheria; Euarchontoglires; Glires; Rodentia; Sciurognathi; Muroidea; Muridae; Murinae; Mus; Mus.
comp98184_c3	306	1152	6.78706	32.3369	4.76449
comp95902_c4	17295	3210	30.9695	7.27451	0.234893	sp|Q14839|CHD4_HUMAN`Q14839`Q:185-1965,H:149-1899`58.76%ID`E:0`RecName: Full=Chromodomain-helicase-DNA-binding protein 4; Short=CHD-4; EC=3.6.4.12; AltName: Full=ATP-dependent helicase CHD4; AltName: Full=Mi-2 autoantigen 218 kDa protein; AltName: Full=Mi2-beta;`Eukaryota; Metazoa; Chordata; Craniata; Vertebrata; Euteleostomi; Mammalia; Eutheria; Euarchontoglires; Primates; Haplorrhini; Catarrhin…
comp91051_c4	2152	4964	18.9674	55.3711	2.91927
comp82436_c0	500	3077	3.0155	23.4856	7.7883	.
comp91125_c0	971	80	19.5333	2.03672	0.104269
comp94867_c5	3004	235	19.1671	1.89762	0.0990041
comp94018_c0	3815	11948	9.61711	38.118	3.96356	sp|Q6DJH2|ADPPT_XENLA`Q6DJH2`Q:5-280,H:13-295`42.61%ID`E:1e-69`RecName: Full=L-aminoadipate-semialdehyde dehydrogenase-phosphopantetheinyl transferase; EC=2.7.8.-; AltName: Full=4'-phosphopantetheinyl transferase; AltName: Full=Alpha-aminoadipic semialdehyde dehydrogenase-phosphopantetheinyl transferase; Short=AASD-PPT;`Eukaryota; Metazoa; Chordata; Craniata; Vertebrata; Euteleostomi; Amphibia; B…
comp98771_c0	25209	8133	58.7882	24.0033	0.408301
comp96302_c3	703	5562	2.09126	20.9396	10.0129	.
comp89373_c0	6175	13898	19.9949	56.9533	2.8484	sp|Q5S1U6|IFRD1_PIG`Q5S1U6`Q:28-427,H:41-446`40.98%ID`E:6e-94`RecName: Full=Interferon-related developmental regulator 1;`Eukaryota; Metazoa; Chordata; Craniata; Vertebrata; Euteleostomi; Mammalia; Eutheria; Laurasiatheria; Cetartiodactyla; Suina; Suidae; Sus.
comp93534_c3	936	5722	3.02111	23.3735	7.73673	sp|Q68FT9|SCLY_RAT`Q68FT9`Q:7-405,H:17-429`52.17%ID`E:2e-140`RecName: Full=Selenocysteine lyase; EC=4.4.1.16;`Eukaryota; Metazoa; Chordata; Craniata; Vertebrata; Euteleostomi; Mammalia; Eutheria; Euarchontoglires; Glires; Rodentia; Sciurognathi; Muroidea; Muridae; Murinae; Rattus.
comp97982_c0	2039	6096	10.4942	39.7065	3.78367	sp|Q5ZMM3|RHG15_CHICK`Q5ZMM3`Q:455-601,H:34-193`35.58%ID`E:3e-19`RecName: Full=Rho GTPase-activating protein 15; AltName: Full=ArhGAP15; AltName: Full=Rho-type GTPase-activating protein 15;`Eukaryota; Metazoa; Chordata; Craniata; Vertebrata; Euteleostomi; Archosauria; Dinosauria; Saurischia; Theropoda; Coelurosauria; Aves; Neognathae; Galliformes; Phasianidae; Phasianinae; Gallus.
comp91262_c0	44	1014	0.560896	16.3588	29.1656
comp91628_c1	2309	6116	13.5873	45.5471	3.35219	sp|Q15382|RHEB_HUMAN`Q15382`Q:4-181,H:5-183`65.36%ID`E:5e-83`RecName: Full=GTP-binding protein Rheb; AltName: Full=Ras homolog enriched in brain; Flags: Precursor;`Eukaryota; Metazoa; Chordata; Craniata; Vertebrata; Euteleostomi; Mammalia; Eutheria; Euarchontoglires; Primates; Haplorrhini; Catarrhini; Hominidae; Homo.
comp97060_c0	733	4554	2.94032	23.119	7.86275	.
comp96530_c8	1168	5836	4.11066	25.9937	6.3235	sp|Q96BZ8|LENG1_HUMAN`Q96BZ8`Q:1-270,H:1-255`40.81%ID`E:3e-38`RecName: Full=Leukocyte receptor cluster member 1;`Eukaryota; Metazoa; Chordata; Craniata; Vertebrata; Euteleostomi; Mammalia; Eutheria; Euarchontoglires; Primates; Haplorrhini; Catarrhini; Hominidae; Homo.
comp79198_c0	777	0	15.226	0	0
comp96808_c8	15419	2335	26.0975	5.00168	0.191653
comp92462_c0	417	2666	2.79777	22.6371	8.09113	sp|P86392|VMPA_TITSE`P86392`Q:177-386,H:5-221`27.59%ID`E:3e-15`RecName: Full=Snake venom metalloproteinase antarease; Short=SVMP; EC=3.4.24.-; Flags: Fragments;`Eukaryota; Metazoa; Ecdysozoa; Arthropoda; Chelicerata; Arachnida; Scorpiones; Buthida; Buthoidea; Buthidae; Tityus.
comp95740_c0	6306	1320	33.746	8.9398	0.264914	sp|Q810D6|GRWD1_MOUSE`Q810D6`Q:84-502,H:31-446`58.53%ID`E:7e-173`RecName: Full=Glutamate-rich WD repeat-containing protein 1; AltName: Full=Protein A301;`Eukaryota; Metazoa; Chordata; Craniata; Vertebrata; Euteleostomi; Mammalia; Eutheria; Euarchontoglires; Glires; Rodentia; Sciurognathi; Muroidea; Muridae; Murinae; Mus; Mus.
comp88780_c0	3479	5804	46.709	98.6187	2.11134	sp|Q9WUK2|IF4H_MOUSE`Q9WUK2`Q:19-256,H:28-246`50.42%ID`E:7e-52`RecName: Full=Eukaryotic translation initiation factor 4H; Short=eIF-4H; AltName: Full=Williams-Beuren syndrome chromosomal region 1 protein homolog;`Eukaryota; Metazoa; Chordata; Craniata; Vertebrata; Euteleostomi; Mammalia; Eutheria; Euarchontoglires; Glires; Rodentia; Sciurognathi; Muroidea; Muridae; Murinae; Mus; Mus.
comp98438_c5	3268	6462	27.7145	69.3549	2.50248	sp|P40304|PSB1_DROME`P40304`Q:26-228,H:31-235`62.44%ID`E:9e-91`RecName: Full=Proteasome subunit beta type-1; EC=3.4.25.1; AltName: Full=Proteasome 26 kDa subunit; Flags: Precursor;`Eukaryota; Metazoa; Ecdysozoa; Arthropoda; Hexapoda; Insecta; Pterygota; Neoptera; Endopterygota; Diptera; Brachycera; Muscomorpha; Ephydroidea; Drosophilidae; Drosophila; Sophophora.
comp96018_c0	4701	10892	18.2879	53.6249	2.93226	sp|O54715|VAS1_RAT`O54715`Q:339-436,H:358-460`44.66%ID`E:2e-15`RecName: Full=V-type proton ATPase subunit S1; Short=V-ATPase subunit S1; AltName: Full=C7-1 protein; AltName: Full=V-ATPase Ac45 subunit; AltName: Full=V-ATPase S1 accessory protein; AltName: Full=Vacuolar proton pump subunit S1; Flags: Precursor;`Eukaryota; Metazoa; Chordata; Craniata; Vertebrata; Euteleostomi; Mammalia; Eutheria; E…
comp99076_c0	71408	70364	1018.57	1270.23	1.24706	sp|P42577|FRIS_LYMST`P42577`Q:1-171,H:1-171`80.12%ID`E:1e-101`RecName: Full=Soma ferritin; EC=1.16.3.1;`Eukaryota; Metazoa; Lophotrochozoa; Mollusca; Gastropoda; Heterobranchia; Euthyneura; Panpulmonata; Hygrophila; Lymnaeoidea; Lymnaeidae; Lymnaea.
comp90916_c2	7391	3225	106.303	58.7024	0.552219	sp|Q5U3J8|LTV1_DANRE`Q5U3J8`Q:1-187,H:1-177`52.79%ID`E:7e-45`RecName: Full=Protein LTV1 homolog;`Eukaryota; Metazoa; Chordata; Craniata; Vertebrata; Euteleostomi; Actinopterygii; Neopterygii; Teleostei; Ostariophysi; Cypriniformes; Cyprinidae; Danio.
comp84169_c0	840	2246	13.0753	44.2454	3.38389	sp|Q9BM99|JANA_DROSI`Q9BM99`Q:68-195,H:12-135`48.06%ID`E:2e-28`RecName: Full=Sex-regulated protein janus-A;`Eukaryota; Metazoa; Ecdysozoa; Arthropoda; Hexapoda; Insecta; Pterygota; Neoptera; Endopterygota; Diptera; Brachycera; Muscomorpha; Ephydroidea; Drosophilidae; Drosophila; Sophophora.
comp89009_c0	51256	26863	189.129	125.445	0.663277	sp|Q8NC51|PAIRB_HUMAN`Q8NC51`Q:235-411,H:185-361`38.71%ID`E:3e-21`RecName: Full=Plasminogen activator inhibitor 1 RNA-binding protein; AltName: Full=PAI1 RNA-binding protein 1; Short=PAI-RBP1; AltName: Full=SERPINE1 mRNA-binding protein 1;`Eukaryota; Metazoa; Chordata; Craniata; Vertebrata; Euteleostomi; Mammalia; Eutheria; Euarchontoglires; Primates; Haplorrhini; Catarrhini; Hominidae; Homo.
comp98714_c0	1660	8664	3.77238	24.9179	6.60535	sp|P70428|EXT2_MOUSE`P70428`Q:50-699,H:61-718`55.45%ID`E:0`RecName: Full=Exostosin-2; EC=2.4.1.224; EC=2.4.1.225; AltName: Full=Glucuronosyl-N-acetylglucosaminyl-proteoglycan/N-acetylglucosaminyl-proteoglycan 4-alpha-N-acetylglucosaminyltransferase; AltName: Full=Multiple exostoses protein 2 homolog;`Eukaryota; Metazoa; Chordata; Craniata; Vertebrata; Euteleostomi; Mammalia; Eutheria; Euarchontog…
comp98801_c2	28631	14459	164.482	105.125	0.639127	sp|P55853|SUMO_CAEEL`P55853`Q:7-93,H:4-90`67.82%ID`E:6e-38`RecName: Full=Small ubiquitin-related modifier; Short=SUMO; AltName: Full=Ubiquitin-like protein SMT3; Flags: Precursor;`Eukaryota; Metazoa; Ecdysozoa; Nematoda; Chromadorea; Rhabditida; Rhabditoidea; Rhabditidae; Peloderinae; Caenorhabditis.
comp84303_c0	1765	3806	21.7664	59.4013	2.72904	sp|Q9VFJ2|RM11_DROME`Q9VFJ2`Q:1-196,H:1-196`56.12%ID`E:1e-75`RecName: Full=39S ribosomal protein L11, mitochondrial; Short=L11mt; Short=MRP-L11; Flags: Precursor;`Eukaryota; Metazoa; Ecdysozoa; Arthropoda; Hexapoda; Insecta; Pterygota; Neoptera; Endopterygota; Diptera; Brachycera; Muscomorpha; Ephydroidea; Drosophilidae; Drosophila; Sophophora.
comp97491_c1	17080	7885	123.341	72.0621	0.58425
comp60995_c0	1137	2943	13.979	45.7923	3.27578
comp94149_c3	246	1000	5.70713	29.3608	5.14458
comp102436_c0	5604	1370	39.1158	12.1021	0.309391	sp|P86392|VMPA_TITSE`P86392`Q:198-419,H:8-222`25.64%ID`E:6e-11`RecName: Full=Snake venom metalloproteinase antarease; Short=SVMP; EC=3.4.24.-; Flags: Fragments;`Eukaryota; Metazoa; Ecdysozoa; Arthropoda; Chelicerata; Arachnida; Scorpiones; Buthida; Buthoidea; Buthidae; Tityus.
comp78419_c0	0	1719	0	15.8139	NA	sp|P86392|VMPA_TITSE`P86392`Q:209-425,H:8-221`30.57%ID`E:2e-12`RecName: Full=Snake venom metalloproteinase antarease; Short=SVMP; EC=3.4.24.-; Flags: Fragments;`Eukaryota; Metazoa; Ecdysozoa; Arthropoda; Chelicerata; Arachnida; Scorpiones; Buthida; Buthoidea; Buthidae; Tityus.
comp97561_c16	172	1626	1.59248	19.0525	11.964	.
comp94874_c1	2803	9656	7.71303	33.6267	4.35973	sp|Q5FW46|F214A_XENTR`Q5FW46`Q:619-891,H:665-944`49.83%ID`E:6e-71`RecName: Full=Protein FAM214A;`Eukaryota; Metazoa; Chordata; Craniata; Vertebrata; Euteleostomi; Amphibia; Batrachia; Anura; Pipoidea; Pipidae; Xenopodinae; Xenopus; Silurana.
comp97114_c0	0	1376	0	15.797	NA
comp89212_c0	598	3376	3.30833	23.6371	7.14474	sp|P40483|YIK8_YEAST`P40483`Q:17-320,H:21-338`24.12%ID`E:8e-12`RecName: Full=Putative zinc metalloproteinase YIL108W; EC=3.4.24.-;`Eukaryota; Fungi; Dikarya; Ascomycota; Saccharomycotina; Saccharomycetes; Saccharomycetales; Saccharomycetaceae; Saccharomyces.
comp41762_c0	207	1953	1.59062	18.9926	11.9404	sp|Q9H477|RBSK_HUMAN`Q9H477`Q:36-337,H:22-322`42.05%ID`E:2e-74`RecName: Full=Ribokinase; EC=2.7.1.15;`Eukaryota; Metazoa; Chordata; Craniata; Vertebrata; Euteleostomi; Mammalia; Eutheria; Euarchontoglires; Primates; Haplorrhini; Catarrhini; Hominidae; Homo.
comp93892_c1	70	1544	0.570086	15.9138	27.9148
comp96072_c0	4528	8944	27.2948	68.2323	2.49983	sp|Q9VZU2|HHAT_DROME`Q9VZU2`Q:35-447,H:56-454`24.22%ID`E:2e-27`RecName: Full=Protein-cysteine N-palmitoyltransferase Rasp; EC=2.3.1.-; AltName: Full=Protein central missing; AltName: Full=Protein sightless; AltName: Full=Protein skinny hedgehog;`Eukaryota; Metazoa; Ecdysozoa; Arthropoda; Hexapoda; Insecta; Pterygota; Neoptera; Endopterygota; Diptera; Brachycera; Muscomorpha; Ephydroidea; Drosophi…
comp81200_c0	1186	4244	7.12438	32.2644	4.52872	sp|Q29448|HMGCL_BOVIN`Q29448`Q:53-368,H:13-325`70.25%ID`E:7e-160`RecName: Full=Hydroxymethylglutaryl-CoA lyase, mitochondrial; Short=HL; Short=HMG-CoA lyase; EC=4.1.3.4; AltName: Full=3-hydroxy-3-methylglutarate-CoA lyase; Flags: Precursor;`Eukaryota; Metazoa; Chordata; Craniata; Vertebrata; Euteleostomi; Mammalia; Eutheria; Laurasiatheria; Cetartiodactyla; Ruminantia; Pecora; Bovidae; Bovinae; B…
comp92538_c0	4404	8877	25.765	65.7255	2.55096	sp|Q9DCT5|SDF2_MOUSE`Q9DCT5`Q:46-232,H:18-204`55.08%ID`E:4e-74`RecName: Full=Stromal cell-derived factor 2; Short=SDF-2; Flags: Precursor;`Eukaryota; Metazoa; Chordata; Craniata; Vertebrata; Euteleostomi; Mammalia; Eutheria; Euarchontoglires; Glires; Rodentia; Sciurognathi; Muroidea; Muridae; Murinae; Mus; Mus.
comp59014_c0	278	2065	2.19326	20.6182	9.40071	sp|Q5R806|PTGR2_PONAB`Q5R806`Q:59-406,H:2-347`53.45%ID`E:3e-128`RecName: Full=Prostaglandin reductase 2; Short=PRG-2; EC=1.3.1.48; AltName: Full=15-oxoprostaglandin 13-reductase;`Eukaryota; Metazoa; Chordata; Craniata; Vertebrata; Euteleostomi; Mammalia; Eutheria; Euarchontoglires; Primates; Haplorrhini; Catarrhini; Hominidae; Pongo.
comp84722_c0	5167	7283	86.5473	154.387	1.78384	sp|Q9CQ92|FIS1_MOUSE`Q9CQ92`Q:1-148,H:1-149`55.7%ID`E:2e-55`RecName: Full=Mitochondrial fission 1 protein; AltName: Full=FIS1 homolog; AltName: Full=Tetratricopeptide repeat protein 11; Short=TPR repeat protein 11;`Eukaryota; Metazoa; Chordata; Craniata; Vertebrata; Euteleostomi; Mammalia; Eutheria; Euarchontoglires; Glires; Rodentia; Sciurognathi; Muroidea; Muridae; Murinae; Mus; Mus.
comp95081_c2	704	2565	6.86996	31.6777	4.61105
comp90628_c0	3076	8180	12.9524	43.5916	3.36552	sp|O75844|FACE1_HUMAN`O75844`Q:14-484,H:5-469`53.78%ID`E:0`RecName: Full=CAAX prenyl protease 1 homolog; EC=3.4.24.84; AltName: Full=Farnesylated proteins-converting enzyme 1; Short=FACE-1; AltName: Full=Prenyl protein-specific endoprotease 1; AltName: Full=Zinc metalloproteinase Ste24 homolog;`Eukaryota; Metazoa; Chordata; Craniata; Vertebrata; Euteleostomi; Mammalia; Eutheria; Euarchontoglires;…
comp94643_c2	3468	186	16.4056	1.11355	0.0678764	.
comp90231_c1	244	976	5.78259	29.273	5.06227
comp95485_c9	6522	3113	133.643	80.7291	0.604065
comp92890_c2	176	2080	1.17303	17.5447	14.9567	sp|Q6DDP3|ENPP6_XENLA`Q6DDP3`Q:44-456,H:22-431`37.03%ID`E:4e-96`RecName: Full=Ectonucleotide pyrophosphatase/phosphodiesterase family member 6; Short=E-NPP 6; Short=NPP-6; EC=3.1.4.-; EC=3.1.4.38; AltName: Full=Choline-specific glycerophosphodiester phosphodiesterase; AltName: Full=Glycerophosphocholine cholinephosphodiesterase; Short=GPC-Cpde; Flags: Precursor;`Eukaryota; Metazoa; Chordata; Cran…
comp60108_c0	4943	7510	63.3449	121.8	1.9228	sp|Q9Z1B2|GSTM5_RAT`Q9Z1B2`Q:4-218,H:8-222`57.21%ID`E:2e-86`RecName: Full=Glutathione S-transferase Mu 5; EC=2.5.1.18; AltName: Full=GST class-mu 5;`Eukaryota; Metazoa; Chordata; Craniata; Vertebrata; Euteleostomi; Mammalia; Eutheria; Euarchontoglires; Glires; Rodentia; Sciurognathi; Muroidea; Muridae; Murinae; Rattus.
comp89647_c0	92	1018	1.27331	17.8311	14.0038
comp93187_c0	3	1759	0.0272344	20.2092	742.044	sp|O77422|HBPM_RHIAP`O77422`Q:63-219,H:20-180`27.22%ID`E:3e-09`RecName: Full=Male-specific histamine-binding salivary protein; Short=MS-HBP; Flags: Precursor;`Eukaryota; Metazoa; Ecdysozoa; Arthropoda; Chelicerata; Arachnida; Acari; Parasitiformes; Ixodida; Ixodoidea; Ixodidae; Rhipicephalinae; Rhipicephalus; Rhipicephalus.
comp98960_c0	20825	5849	45.3753	16.1288	0.355453
comp84905_c0	191	963	3.88097	24.7639	6.38084
comp80075_c0	0	753	0	15.4909	NA
comp97127_c0	496	1885	6.28314	30.2198	4.80967
comp91550_c0	1707	3398	26.3005	66.2581	2.51927	sp|Q2NL13|TPPC5_BOVIN`Q2NL13`Q:5-186,H:7-188`63.19%ID`E:3e-87`RecName: Full=Trafficking protein particle complex subunit 5;`Eukaryota; Metazoa; Chordata; Craniata; Vertebrata; Euteleostomi; Mammalia; Eutheria; Laurasiatheria; Cetartiodactyla; Ruminantia; Pecora; Bovidae; Bovinae; Bos.
comp87016_c0	335	1625	4.1229	25.3103	6.13894	sp|B3DI94|TM186_DANRE`B3DI94`Q:74-232,H:68-225`30.82%ID`E:3e-18`RecName: Full=Transmembrane protein 186;`Eukaryota; Metazoa; Chordata; Craniata; Vertebrata; Euteleostomi; Actinopterygii; Neopterygii; Teleostei; Ostariophysi; Cypriniformes; Cyprinidae; Danio.
comp97349_c2	3411	585	27.3563	5.93769	0.21705
comp40120_c0	878	2737	9.15043	36.1	3.94517
comp97104_c2	5854	1482	39.6274	12.6963	0.320391	sp|Q5VTY9|HHAT_HUMAN`Q5VTY9`Q:37-340,H:182-485`30%ID`E:3e-31`RecName: Full=Protein-cysteine N-palmitoyltransferase HHAT; EC=2.3.1.-; AltName: Full=Hedgehog acyltransferase; AltName: Full=Melanoma antigen recognized by T-cells 2; Short=MART-2; AltName: Full=Skinny hedgehog protein 1;`Eukaryota; Metazoa; Chordata; Craniata; Vertebrata; Euteleostomi; Mammalia; Eutheria; Euarchontoglires; Primates; H…
comp91781_c0	59	1094	0.679187	15.9382	23.4666
comp100196_c0	18661	6580	64.4763	28.7724	0.446248	sp|Q8TEX9|IPO4_HUMAN`Q8TEX9`Q:22-1063,H:16-1041`36.76%ID`E:0`RecName: Full=Importin-4; Short=Imp4; AltName: Full=Importin-4b; Short=Imp4b; AltName: Full=Ran-binding protein 4; Short=RanBP4;`Eukaryota; Metazoa; Chordata; Craniata; Vertebrata; Euteleostomi; Mammalia; Eutheria; Euarchontoglires; Primates; Haplorrhini; Catarrhini; Hominidae; Homo.
comp98599_c4	616	3097	3.87729	24.6703	6.36276	sp|O34309|PPS_BACSU`O34309`Q:435-581,H:17-155`32.43%ID`E:2e-12`RecName: Full=Putative phosphoenolpyruvate synthase; Short=Putative PEP synthase; AltName: Full=Pyruvate, water dikinase;`Bacteria; Firmicutes; Bacilli; Bacillales; Bacillaceae; Bacillus.
comp92468_c2	5973	2122	65.225	29.326	0.449612
comp101811_c0	737	1945	12.9539	43.2652	3.33993
comp82012_c0	1793	5252	10.3398	38.3304	3.70706	sp|A0M4Y1|KYNU_GRAFK`A0M4Y1`Q:32-467,H:5-420`42.82%ID`E:3e-122`RecName: Full=Kynureninase; EC=3.7.1.3; AltName: Full=L-kynurenine hydrolase;`Bacteria; Bacteroidetes; Flavobacteriia; Flavobacteriales; Flavobacteriaceae; Gramella.
comp86943_c0	1475	3805	13.6044	44.4149	3.26473	sp|Q9QXT0|CNPY2_MOUSE`Q9QXT0`Q:28-176,H:24-171`35.95%ID`E:4e-25`RecName: Full=Protein canopy homolog 2; AltName: Full=MIR-interacting saposin-like protein; AltName: Full=Putative secreted protein ZSIG9; AltName: Full=Transmembrane protein 4; Flags: Precursor;`Eukaryota; Metazoa; Chordata; Craniata; Vertebrata; Euteleostomi; Mammalia; Eutheria; Euarchontoglires; Glires; Rodentia; Sciurognathi; Mur…
comp82970_c0	185	1271	2.39359	20.8117	8.69479
comp84558_c0	17197	22861	110.132	185.286	1.68239	sp|P12613|TCPA_DROME`P12613`Q:2-541,H:3-542`76.67%ID`E:0`RecName: Full=T-complex protein 1 subunit alpha; Short=TCP-1-alpha; AltName: Full=CCT-alpha;`Eukaryota; Metazoa; Ecdysozoa; Arthropoda; Hexapoda; Insecta; Pterygota; Neoptera; Endopterygota; Diptera; Brachycera; Muscomorpha; Ephydroidea; Drosophilidae; Drosophila; Sophophora.
comp86999_c1	301	1277	5.11246	27.4498	5.3692	sp|Q92626|PXDN_HUMAN`Q92626`Q:1-151,H:1167-1314`43.79%ID`E:8e-31`RecName: Full=Peroxidasin homolog; EC=1.11.1.7; AltName: Full=Melanoma-associated antigen MG50; AltName: Full=Vascular peroxidase 1; AltName: Full=p53-responsive gene 2 protein; Flags: Precursor;`Eukaryota; Metazoa; Chordata; Craniata; Vertebrata; Euteleostomi; Mammalia; Eutheria; Euarchontoglires; Primates; Haplorrhini; Catarrhini;…
comp88665_c0	3	2582	0.0197665	21.5302	1089.23	sp|P86392|VMPA_TITSE`P86392`Q:203-418,H:5-220`29.78%ID`E:8e-15`RecName: Full=Snake venom metalloproteinase antarease; Short=SVMP; EC=3.4.24.-; Flags: Fragments;`Eukaryota; Metazoa; Ecdysozoa; Arthropoda; Chelicerata; Arachnida; Scorpiones; Buthida; Buthoidea; Buthidae; Tityus.
comp94430_c3	133	1152	1.72818	18.9441	10.9619
comp97921_c3	2260	5942	12.9896	43.2222	3.32743
comp86052_c1	1709	5145	9.71207	37.0033	3.81003	sp|Q8BUP8|FA43A_MOUSE`Q8BUP8`Q:8-208,H:53-256`42.11%ID`E:3e-36`RecName: Full=Protein FAM43A;`Eukaryota; Metazoa; Chordata; Craniata; Vertebrata; Euteleostomi; Mammalia; Eutheria; Euarchontoglires; Glires; Rodentia; Sciurognathi; Muroidea; Muridae; Murinae; Mus; Mus.
comp40392_c0	4049	7099	37.806	83.8872	2.21888
comp90923_c0	544	2202	5.52683	28.3126	5.12276
comp93434_c0	135	958	2.27383	20.4209	8.98084
comp106436_c0	205	1246	2.85356	21.9501	7.69218
comp95534_c0	2339	8909	6.14711	29.6316	4.82041	.
comp39995_c0	1	1341	0.0139038	23.5966	1697.13
comp40184_c0	1606	2822	37.402	83.1748	2.2238
comp84834_c0	7212	10671	68.6628	128.575	1.87255	sp|Q24799|MYPH_ECHGR`Q24799`Q:9-190,H:8-188`45.99%ID`E:2e-45`RecName: Full=Myophilin;`Eukaryota; Metazoa; Platyhelminthes; Cestoda; Eucestoda; Cyclophyllidea; Taeniidae; Echinococcus.
comp87173_c0	3	727	0.0552979	16.9593	306.689
comp98845_c2	1592	9332	2.99884	22.2469	7.41851	.
comp80179_c0	3126	5593	35.2483	79.814	2.26434	sp|Q8SPE7|G45IP_CHLAE`Q8SPE7`Q:84-228,H:56-200`33.1%ID`E:3e-19`RecName: Full=Growth arrest and DNA damage-inducible proteins-interacting protein 1; AltName: Full=Papillomavirus L2-interacting nuclear protein 1; Short=PLINP-1;`Eukaryota; Metazoa; Chordata; Craniata; Vertebrata; Euteleostomi; Mammalia; Eutheria; Euarchontoglires; Primates; Haplorrhini; Catarrhini; Cercopithecidae; Cercopithecinae; …
comp40278_c0	1088	2455	18.4537	52.6977	2.85567	sp|Q9VJQ5|NC2B_DROME`Q9VJQ5`Q:17-163,H:12-158`70.07%ID`E:2e-65`RecName: Full=Protein Dr1; AltName: Full=Down-regulator of transcription 1; AltName: Full=Negative cofactor 2-beta; Short=NC2-beta; AltName: Full=dNC2;`Eukaryota; Metazoa; Ecdysozoa; Arthropoda; Hexapoda; Insecta; Pterygota; Neoptera; Endopterygota; Diptera; Brachycera; Muscomorpha; Ephydroidea; Drosophilidae; Drosophila; Sophophora.
comp58053_c0	294	1830	2.72203	21.4428	7.87751
comp81896_c0	4	665	0.0759263	15.9749	210.401
comp86997_c0	5174	9632	30.973	72.9724	2.356	sp|O43741|AAKB2_HUMAN`O43741`Q:36-279,H:26-272`58.06%ID`E:3e-92`RecName: Full=5'-AMP-activated protein kinase subunit beta-2; Short=AMPK subunit beta-2;`Eukaryota; Metazoa; Chordata; Craniata; Vertebrata; Euteleostomi; Mammalia; Eutheria; Euarchontoglires; Primates; Haplorrhini; Catarrhini; Hominidae; Homo.
comp93588_c1	101	1962	0.626927	15.4127	24.5846
comp100925_c0	1274	2749	20.5166	56.0267	2.7308	sp|Q9Z336|DYLT1_RAT`Q9Z336`Q:2-106,H:9-113`77.14%ID`E:4e-57`RecName: Full=Dynein light chain Tctex-type 1; AltName: Full=Activator of G-protein signaling 2; Short=AGS2; AltName: Full=T-complex testis-specific protein 1 homolog;`Eukaryota; Metazoa; Chordata; Craniata; Vertebrata; Euteleostomi; Mammalia; Eutheria; Euarchontoglires; Glires; Rodentia; Sciurognathi; Muroidea; Muridae; Murinae; Rattus.
comp81838_c0	16052	4650	45.8044	16.7925	0.366614	sp|Q5ZKD5|RRP12_CHICK`Q5ZKD5`Q:31-1294,H:7-1288`35.72%ID`E:0`RecName: Full=RRP12-like protein;`Eukaryota; Metazoa; Chordata; Craniata; Vertebrata; Euteleostomi; Archosauria; Dinosauria; Saurischia; Theropoda; Coelurosauria; Aves; Neognathae; Galliformes; Phasianidae; Phasianinae; Gallus.
comp87452_c1	1414	165	20.8067	3.07272	0.147679
comp93251_c0	1707	98	15.9754	1.16073	0.072657
comp93945_c0	5021	9190	32.3951	75.0394	2.31638	sp|Q5R613|SNX6_PONAB`Q5R613`Q:2-388,H:19-405`67.53%ID`E:0`RecName: Full=Sorting nexin-6;`Eukaryota; Metazoa; Chordata; Craniata; Vertebrata; Euteleostomi; Mammalia; Eutheria; Euarchontoglires; Primates; Haplorrhini; Catarrhini; Hominidae; Pongo.
comp97475_c1	121	1711	0.903416	16.1673	17.8957	sp|A7MBD8|SC5AC_BOVIN`A7MBD8`Q:21-348,H:225-554`27.38%ID`E:2e-24`RecName: Full=Sodium-coupled monocarboxylate transporter 2; AltName: Full=Electroneutral sodium monocarboxylate cotransporter; AltName: Full=Low-affinity sodium-lactate cotransporter; AltName: Full=Solute carrier family 5 member 12;`Eukaryota; Metazoa; Chordata; Craniata; Vertebrata; Euteleostomi; Mammalia; Eutheria; Laurasiatheria;…
comp77553_c0	3	1021	0.040867	17.602	430.715
comp94384_c0	167	1598	1.47406	17.8509	12.11
comp98026_c0	199	2322	1.14107	16.8503	14.7671	sp|P31331|GLB_NASMU`P31331`Q:20-159,H:1-143`29.37%ID`E:1e-18`RecName: Full=Globin; AltName: Full=Myoglobin;`Eukaryota; Metazoa; Lophotrochozoa; Mollusca; Gastropoda; Caenogastropoda; Hypsogastropoda; Neogastropoda; Buccinoidea; Nassariidae; Nassarius.
comp40202_c0	3210	5445	41.0495	88.1224	2.14673	sp|P92029|DNJ60_DROME`P92029`Q:28-223,H:25-204`27.78%ID`E:1e-16`RecName: Full=DnaJ-like protein 60;`Eukaryota; Metazoa; Ecdysozoa; Arthropoda; Hexapoda; Insecta; Pterygota; Neoptera; Endopterygota; Diptera; Brachycera; Muscomorpha; Ephydroidea; Drosophilidae; Drosophila; Sophophora.
comp91657_c0	0	584	0	14.9176	NA
comp40675_c0	0	595	0	14.9006	NA
comp96754_c0	1020	4816	4.13818	24.7275	5.97546	sp|P47810|WEE1_MOUSE`P47810`Q:1-184,H:453-646`50.52%ID`E:6e-51`RecName: Full=Wee1-like protein kinase; EC=2.7.10.2; AltName: Full=Wee1A kinase;`Eukaryota; Metazoa; Chordata; Craniata; Vertebrata; Euteleostomi; Mammalia; Eutheria; Euarchontoglires; Glires; Rodentia; Sciurognathi; Muroidea; Muridae; Murinae; Mus; Mus.
comp91992_c0	1621	47	14.133	0.518602	0.0366944	sp|Q868Z9|PPN_DROME`Q868Z9`Q:47-237,H:1841-2054`25.46%ID`E:2e-13`RecName: Full=Papilin; Flags: Precursor;`Eukaryota; Metazoa; Ecdysozoa; Arthropoda; Hexapoda; Insecta; Pterygota; Neoptera; Endopterygota; Diptera; Brachycera; Muscomorpha; Ephydroidea; Drosophilidae; Drosophila; Sophophora.
comp40452_c0	0	613	0	14.8891	NA
comp83291_c1	10731	16420	58.8831	114.027	1.9365	sp|O77245|E75_METEN`O77245`Q:30-489,H:23-524`61.39%ID`E:0`RecName: Full=Nuclear hormone receptor E75; AltName: Full=Nuclear receptor subfamily 1 group D member 3;`Eukaryota; Metazoa; Ecdysozoa; Arthropoda; Crustacea; Malacostraca; Eumalacostraca; Eucarida; Decapoda; Dendrobranchiata; Penaeoidea; Penaeidae; Metapenaeus.
comp94507_c6	1584	30	13.7609	0.329835	0.0239691
comp97748_c1	2780	6533	16.3509	48.6289	2.97408
comp96721_c0	698	2400	7.22475	31.4386	4.35152
comp96661_c6	60	1292	0.548389	14.9446	27.2519
comp94643_c0	1620	58	14.3937	0.652184	0.0453104	.
comp84107_c0	797	7	13.8676	0.154144	0.0111154
comp40251_c0	730	2538	7.04983	31.0193	4.40001	sp|O60218|AK1BA_HUMAN`O60218`Q:7-313,H:4-312`54.05%ID`E:5e-117`RecName: Full=Aldo-keto reductase family 1 member B10; EC=1.1.1.-; AltName: Full=ARL-1; AltName: Full=Aldose reductase-like; AltName: Full=Aldose reductase-related protein; Short=ARP; Short=hARP; AltName: Full=Small intestine reductase; Short=SI reductase;`Eukaryota; Metazoa; Chordata; Craniata; Vertebrata; Euteleostomi; Mammalia; Eut…
comp87398_c0	975	11	13.6978	0.19558	0.0142782
comp94739_c0	28945	13322	113.33	66.0127	0.58248	sp|Q9UMY4|SNX12_HUMAN`Q9UMY4`Q:12-162,H:9-159`78.81%ID`E:2e-85`RecName: Full=Sorting nexin-12;`Eukaryota; Metazoa; Chordata; Craniata; Vertebrata; Euteleostomi; Mammalia; Eutheria; Euarchontoglires; Primates; Haplorrhini; Catarrhini; Hominidae; Homo.
comp91036_c0	1622	5457	7.47444	31.8249	4.25783	sp|Q08CX5|TBC24_XENTR`Q08CX5`Q:33-227,H:311-548`36.4%ID`E:3e-40`RecName: Full=TBC1 domain family member 24;`Eukaryota; Metazoa; Chordata; Craniata; Vertebrata; Euteleostomi; Amphibia; Batrachia; Anura; Pipoidea; Pipidae; Xenopodinae; Xenopus; Silurana.
comp95407_c1	921	2321	13.719	43.7545	3.18934
comp95153_c0	16653	31292	29.3683	69.8401	2.37808	sp|Q8BGC3|MOT12_MOUSE`Q8BGC3`Q:95-310,H:7-218`38.36%ID`E:3e-42`RecName: Full=Monocarboxylate transporter 12; Short=MCT 12; AltName: Full=Solute carrier family 16 member 12;`Eukaryota; Metazoa; Chordata; Craniata; Vertebrata; Euteleostomi; Mammalia; Eutheria; Euarchontoglires; Glires; Rodentia; Sciurognathi; Muroidea; Muridae; Murinae; Mus; Mus.
comp87414_c0	0	788	0	14.7103	NA
comp92232_c0	19021	7618	79.1578	40.1223	0.506866	.
comp93345_c6	581	0	13.9052	0	0
comp81243_c0	2377	5770	14.9073	45.7965	3.07207	sp|Q2KI84|SYHC_BOVIN`Q2KI84`Q:3-495,H:1-499`66.53%ID`E:0`RecName: Full=Histidine--tRNA ligase, cytoplasmic; EC=6.1.1.21; AltName: Full=Histidyl-tRNA synthetase; Short=HisRS;`Eukaryota; Metazoa; Chordata; Craniata; Vertebrata; Euteleostomi; Mammalia; Eutheria; Laurasiatheria; Cetartiodactyla; Ruminantia; Pecora; Bovidae; Bovinae; Bos.
comp80600_c0	5814	1689	44.7041	16.4357	0.367654	.
comp88737_c0	71	954	0.938677	15.9621	17.0049	.
comp97788_c1	5646	1486	39.2055	13.059	0.333091
comp40117_c0	1542	3788	14.4648	44.9699	3.10893	sp|Q3ZBX6|RM03_BOVIN`Q3ZBX6`Q:80-382,H:50-347`44.16%ID`E:9e-78`RecName: Full=39S ribosomal protein L3, mitochondrial; Short=L3mt; Short=MRP-L3;`Eukaryota; Metazoa; Chordata; Craniata; Vertebrata; Euteleostomi; Mammalia; Eutheria; Laurasiatheria; Cetartiodactyla; Ruminantia; Pecora; Bovidae; Bovinae; Bos.
comp115987_c0	0	807	0	14.6371	NA
comp58068_c0	374	1396	6.10409	28.835	4.72388
comp92912_c5	248	2221	1.56751	17.7661	11.334
comp95012_c0	2117	5044	15.4815	46.6824	3.01536	sp|Q6P963|GLO2_DANRE`Q6P963`Q:35-289,H:44-299`64.84%ID`E:8e-123`RecName: Full=Hydroxyacylglutathione hydrolase, mitochondrial; EC=3.1.2.6; AltName: Full=Glyoxalase II; Short=Glx II; Flags: Precursor;`Eukaryota; Metazoa; Chordata; Craniata; Vertebrata; Euteleostomi; Actinopterygii; Neopterygii; Teleostei; Ostariophysi; Cypriniformes; Cyprinidae; Danio.
comp94174_c0	5883	969	24.8933	5.1891	0.208454
comp97193_c0	11633	3965	57.0128	24.5928	0.431357	sp|O00311|CDC7_HUMAN`O00311`Q:52-484,H:47-571`41.97%ID`E:2e-109`RecName: Full=Cell division cycle 7-related protein kinase; Short=CDC7-related kinase; Short=HsCdc7; Short=huCdc7; EC=2.7.11.1;`Eukaryota; Metazoa; Chordata; Craniata; Vertebrata; Euteleostomi; Mammalia; Eutheria; Euarchontoglires; Primates; Haplorrhini; Catarrhini; Hominidae; Homo.
comp95650_c1	469	3380	2.1122	19.2648	9.12072	sp|Q8CHP8|PGP_MOUSE`Q8CHP8`Q:20-331,H:1-319`38.6%ID`E:3e-62`RecName: Full=Phosphoglycolate phosphatase; Short=PGP; Short=PGPase; EC=3.1.3.18;`Eukaryota; Metazoa; Chordata; Craniata; Vertebrata; Euteleostomi; Mammalia; Eutheria; Euarchontoglires; Glires; Rodentia; Sciurognathi; Muroidea; Muridae; Murinae; Mus; Mus.
comp93740_c1	3991	659	24.8749	5.19818	0.208972	.
comp98888_c0	3406	589	25.7475	5.63496	0.218855
comp86187_c0	1746	4851	10.8545	38.1663	3.51619	sp|Q9JMA7|CP341_MOUSE`Q9JMA7`Q:48-495,H:53-497`33.33%ID`E:5e-79`RecName: Full=Cytochrome P450 3A41; EC=1.14.14.1;`Eukaryota; Metazoa; Chordata; Craniata; Vertebrata; Euteleostomi; Mammalia; Eutheria; Euarchontoglires; Glires; Rodentia; Sciurognathi; Muroidea; Muridae; Murinae; Mus; Mus.
comp94624_c2	857	2536	9.49541	35.5605	3.74502
comp62612_c0	2534	20	13.657	0.136416	0.00998869
comp97142_c1	1135	4113	6.36349	29.1839	4.58615
comp81805_c0	4092	7827	27.3182	66.1297	2.42072	.
comp93272_c0	9317	16407	35.019	78.0444	2.22863	sp|Q9UBV2|SE1L1_HUMAN`Q9UBV2`Q:185-783,H:166-763`61.9%ID`E:0`RecName: Full=Protein sel-1 homolog 1; AltName: Full=Suppressor of lin-12-like protein 1; Short=Sel-1L; Flags: Precursor;`Eukaryota; Metazoa; Chordata; Craniata; Vertebrata; Euteleostomi; Mammalia; Eutheria; Euarchontoglires; Primates; Haplorrhini; Catarrhini; Hominidae; Homo.
comp98193_c5	24284	13594	223.299	158.198	0.708455	sp|Q5R800|TMM59_PONAB`Q5R800`Q:108-398,H:31-319`31.72%ID`E:5e-31`RecName: Full=Transmembrane protein 59; Flags: Precursor;`Eukaryota; Metazoa; Chordata; Craniata; Vertebrata; Euteleostomi; Mammalia; Eutheria; Euarchontoglires; Primates; Haplorrhini; Catarrhini; Hominidae; Pongo.
comp92309_c0	630	2819	4.35969	24.6885	5.66291	sp|O76463|NFT1_CAEEL`O76463`Q:17-472,H:1-440`47.05%ID`E:2e-147`RecName: Full=Nitrilase and fragile histidine triad fusion protein NitFhit; Includes: RecName: Full=Bis(5'-adenosyl)-triphosphatase; EC=3.6.1.29; AltName: Full=AP3A hydrolase; Short=AP3Aase; AltName: Full=Diadenosine 5',5'''-P1,P3-triphosphate hydrolase; AltName: Full=Dinucleosidetriphosphatase; Includes: RecName: Full=Nitrilase homol…
comp94690_c0	2678	125	14.5758	0.86103	0.0590724	sp|Q868Z9|PPN_DROME`Q868Z9`Q:32-169,H:2123-2266`28.77%ID`E:5e-14`RecName: Full=Papilin; Flags: Precursor;`Eukaryota; Metazoa; Ecdysozoa; Arthropoda; Hexapoda; Insecta; Pterygota; Neoptera; Endopterygota; Diptera; Brachycera; Muscomorpha; Ephydroidea; Drosophilidae; Drosophila; Sophophora.
comp43385_c0	1659	4344	12.258	40.6209	3.31382
comp91095_c0	1149	3313	9.93906	36.2687	3.64911	sp|Q9N5Y2|TECR_CAEEL`Q9N5Y2`Q:3-304,H:5-308`56.25%ID`E:5e-120`.`.
comp86185_c0	2234	432	27.891	6.82575	0.244729
comp61167_c0	940	3189	7.15952	30.7394	4.2935	sp|Q9CXE2|BCL7A_MOUSE`Q9CXE2`Q:1-51,H:1-51`84.31%ID`E:6e-25`RecName: Full=B-cell CLL/lymphoma 7 protein family member A;`Eukaryota; Metazoa; Chordata; Craniata; Vertebrata; Euteleostomi; Mammalia; Eutheria; Euarchontoglires; Glires; Rodentia; Sciurognathi; Muroidea; Muridae; Murinae; Mus; Mus.
comp98350_c2	2380	6220	12.2962	40.6697	3.30749
comp91471_c0	1385	0	13.5921	0	0	sp|Q63ZU0|ADA_XENTR`Q63ZU0`Q:14-349,H:8-352`44.67%ID`E:9e-97`RecName: Full=Adenosine deaminase; EC=3.5.4.4; AltName: Full=Adenosine aminohydrolase;`Eukaryota; Metazoa; Chordata; Craniata; Vertebrata; Euteleostomi; Amphibia; Batrachia; Anura; Pipoidea; Pipidae; Xenopodinae; Xenopus; Silurana.
comp95131_c0	5765	588	18.4844	2.38599	0.129081	sp|Q9QXZ7|NR2E3_MOUSE`Q9QXZ7`Q:132-569,H:33-394`50.46%ID`E:1e-126`RecName: Full=Photoreceptor-specific nuclear receptor; AltName: Full=Nuclear receptor subfamily 2 group E member 3; AltName: Full=Retina-specific nuclear receptor;`Eukaryota; Metazoa; Chordata; Craniata; Vertebrata; Euteleostomi; Mammalia; Eutheria; Euarchontoglires; Glires; Rodentia; Sciurognathi; Muroidea; Muridae; Murinae; Mus; …
comp88720_c1	678	2431	6.41465	29.1081	4.53775	sp|Q40784|AAPC_CENCI`Q40784`Q:19-278,H:46-312`35.96%ID`E:1e-44`RecName: Full=Putative glucose-6-phosphate 1-epimerase; EC=5.1.3.15; AltName: Full=Putative D-hexose-6-phosphate mutarotase; AltName: Full=Putative apospory-associated protein C;`Eukaryota; Viridiplantae; Streptophyta; Embryophyta; Tracheophyta; Spermatophyta; Magnoliophyta; Liliopsida; Poales; Poaceae; PACMAD clade; Panicoideae; Pani…
comp40301_c0	372	1155	8.46807	33.2743	3.92938	sp|Q3SZ85|PTRD1_BOVIN`Q3SZ85`Q:11-139,H:12-140`54.89%ID`E:5e-37`RecName: Full=Putative peptidyl-tRNA hydrolase PTRHD1; EC=3.1.1.29; AltName: Full=Peptidyl-tRNA hydrolase domain-containing protein 1;`Eukaryota; Metazoa; Chordata; Craniata; Vertebrata; Euteleostomi; Mammalia; Eutheria; Laurasiatheria; Cetartiodactyla; Ruminantia; Pecora; Bovidae; Bovinae; Bos.
comp94590_c0	2949	8964	8.83551	33.9894	3.84691	sp|Q15155|NOMO1_HUMAN`Q15155`Q:9-1155,H:19-1219`36.87%ID`E:0`RecName: Full=Nodal modulator 1; AltName: Full=pM5 protein; Flags: Precursor;`Eukaryota; Metazoa; Chordata; Craniata; Vertebrata; Euteleostomi; Mammalia; Eutheria; Euarchontoglires; Primates; Haplorrhini; Catarrhini; Hominidae; Homo.
comp40105_c0	4256	6795	47.8119	96.6071	2.02057	sp|B3P045|DDRGK_DROER`B3P045`Q:3-280,H:2-302`46.03%ID`E:6e-64`RecName: Full=DDRGK domain-containing protein 1; Flags: Precursor;`Eukaryota; Metazoa; Ecdysozoa; Arthropoda; Hexapoda; Insecta; Pterygota; Neoptera; Endopterygota; Diptera; Brachycera; Muscomorpha; Ephydroidea; Drosophilidae; Drosophila; Sophophora.
comp89961_c0	19946	6082	46.283	17.8607	0.385901	sp|Q9VGJ5|FER3_DROME`Q9VGJ5`Q:405-503,H:63-167`36.45%ID`E:2e-09`RecName: Full=Protein Fer3; AltName: Full=Basic helix-loop-helix protein N-twist; AltName: Full=Nephew of atonal 3; AltName: Full=Neuronal twist;`Eukaryota; Metazoa; Ecdysozoa; Arthropoda; Hexapoda; Insecta; Pterygota; Neoptera; Endopterygota; Diptera; Brachycera; Muscomorpha; Ephydroidea; Drosophilidae; Drosophila; Sophophora.
comp97569_c0	2354	4396	28.7374	67.9179	2.3634
comp61102_c0	4295	1093	36.3477	11.7063	0.322064	sp|B7PY76|WDR12_IXOSC`B7PY76`Q:27-450,H:1-425`75.82%ID`E:0`RecName: Full=Ribosome biogenesis protein WDR12 homolog;`Eukaryota; Metazoa; Ecdysozoa; Arthropoda; Chelicerata; Arachnida; Acari; Parasitiformes; Ixodida; Ixodoidea; Ixodidae; Ixodinae; Ixodes.
comp95900_c0	2288	6913	8.86948	33.9152	3.8238
comp90559_c0	817	80	17.8916	2.21719	0.123923
comp93603_c15	23343	8223	58.4069	26.0389	0.445819	sp|Q9JLR1|S61A2_MOUSE`Q9JLR1`Q:1-476,H:1-476`90.76%ID`E:0`RecName: Full=Protein transport protein Sec61 subunit alpha isoform 2; Short=Sec61 alpha-2;`Eukaryota; Metazoa; Chordata; Craniata; Vertebrata; Euteleostomi; Mammalia; Eutheria; Euarchontoglires; Glires; Rodentia; Sciurognathi; Muroidea; Muridae; Murinae; Mus; Mus.
comp96709_c0	11236	2222	27.8548	6.97136	0.250275	sp|P35953|VLDLR_RABIT`P35953`Q:47-895,H:23-861`43.68%ID`E:0`RecName: Full=Very low-density lipoprotein receptor; Short=VLDL receptor; Short=VLDL-R; Flags: Precursor;`Eukaryota; Metazoa; Chordata; Craniata; Vertebrata; Euteleostomi; Mammalia; Eutheria; Euarchontoglires; Glires; Lagomorpha; Leporidae; Oryctolagus.
comp92299_c0	5223	15315	9.38594	34.8305	3.71092	sp|P08120|CO4A1_DROME`P08120`Q:6-1792,H:4-1779`49.05%ID`E:0`RecName: Full=Collagen alpha-1(IV) chain; Flags: Precursor;`Eukaryota; Metazoa; Ecdysozoa; Arthropoda; Hexapoda; Insecta; Pterygota; Neoptera; Endopterygota; Diptera; Brachycera; Muscomorpha; Ephydroidea; Drosophilidae; Drosophila; Sophophora.
comp89404_c1	293	2148	1.99007	18.4638	9.27795
comp99217_c0	68837	39563	245.982	178.919	0.727365	sp|Q5R511|GRP75_PONAB`Q5R511`Q:50-685,H:48-678`81.76%ID`E:0`RecName: Full=Stress-70 protein, mitochondrial; AltName: Full=75 kDa glucose-regulated protein; Short=GRP-75; AltName: Full=Heat shock 70 kDa protein 9; Flags: Precursor;`Eukaryota; Metazoa; Chordata; Craniata; Vertebrata; Euteleostomi; Mammalia; Eutheria; Euarchontoglires; Primates; Haplorrhini; Catarrhini; Hominidae; Pongo.
comp93675_c2	99	2674	0.403811	13.8035	34.1831	sp|P86392|VMPA_TITSE`P86392`Q:177-391,H:5-221`25.65%ID`E:2e-10`RecName: Full=Snake venom metalloproteinase antarease; Short=SVMP; EC=3.4.24.-; Flags: Fragments;`Eukaryota; Metazoa; Ecdysozoa; Arthropoda; Chelicerata; Arachnida; Scorpiones; Buthida; Buthoidea; Buthidae; Tityus.
comp61163_c0	1178	2873	14.055	43.3818	3.08657	sp|Q15526|SURF1_HUMAN`Q15526`Q:8-290,H:17-298`47.59%ID`E:2e-86`RecName: Full=Surfeit locus protein 1;`Eukaryota; Metazoa; Chordata; Craniata; Vertebrata; Euteleostomi; Mammalia; Eutheria; Euarchontoglires; Primates; Haplorrhini; Catarrhini; Hominidae; Homo.
comp100858_c0	2948	838	41.3685	14.8824	0.359751
comp96569_c0	220	1688	1.85146	17.9784	9.71035	sp|P55210|CASP7_HUMAN`P55210`Q:51-292,H:59-301`48.78%ID`E:3e-80`RecName: Full=Caspase-7; Short=CASP-7; EC=3.4.22.60; AltName: Full=Apoptotic protease Mch-3; AltName: Full=CMH-1; AltName: Full=ICE-like apoptotic protease 3; Short=ICE-LAP3; Contains: RecName: Full=Caspase-7 subunit p20; Contains: RecName: Full=Caspase-7 subunit p11; Flags: Precursor;`Eukaryota; Metazoa; Chordata; Craniata; Vertebra…
comp91600_c0	2672	8633	7.62455	31.1763	4.08894	sp|Q04446|GLGB_HUMAN`Q04446`Q:7-685,H:23-699`65%ID`E:0`RecName: Full=1,4-alpha-glucan-branching enzyme; EC=2.4.1.18; AltName: Full=Brancher enzyme; AltName: Full=Glycogen-branching enzyme;`Eukaryota; Metazoa; Chordata; Craniata; Vertebrata; Euteleostomi; Mammalia; Eutheria; Euarchontoglires; Primates; Haplorrhini; Catarrhini; Hominidae; Homo.
comp91166_c0	3011	7204	14.5973	44.1997	3.02795	sp|C3YEM5|EFTS_BRAFL`C3YEM5`Q:6-352,H:17-330`36.86%ID`E:1e-67`RecName: Full=Elongation factor Ts, mitochondrial; Short=EF-Ts; Short=EF-TsMt; Flags: Precursor;`Eukaryota; Metazoa; Chordata; Cephalochordata; Branchiostomidae; Branchiostoma.
comp96119_c0	3862	11945	8.30872	32.5232	3.91434	sp|P43006|EAA2_MOUSE`P43006`Q:29-503,H:27-515`63.08%ID`E:0`RecName: Full=Excitatory amino acid transporter 2; AltName: Full=GLT-1; AltName: Full=Sodium-dependent glutamate/aspartate transporter 2; AltName: Full=Solute carrier family 1 member 2;`Eukaryota; Metazoa; Chordata; Craniata; Vertebrata; Euteleostomi; Mammalia; Eutheria; Euarchontoglires; Glires; Rodentia; Sciurognathi; Muroidea; Muridae;…
comp97457_c0	3180	14	13.813	0.0769615	0.00557168	.
comp96354_c1	896	5278	2.69786	20.1125	7.45498	sp|Q9D9M5|PHOP2_MOUSE`Q9D9M5`Q:20-250,H:2-235`38.72%ID`E:2e-52`RecName: Full=Pyridoxal phosphate phosphatase PHOSPHO2; EC=3.1.3.74;`Eukaryota; Metazoa; Chordata; Craniata; Vertebrata; Euteleostomi; Mammalia; Eutheria; Euarchontoglires; Glires; Rodentia; Sciurognathi; Muroidea; Muridae; Murinae; Mus; Mus.
comp40335_c0	1411	3518	13.1645	41.5393	3.1554	.
comp96174_c0	4	844	0.0561309	14.9889	267.035
comp59660_c0	874	1873	19.0366	51.6299	2.71214	sp|Q9CR13|CG055_MOUSE`Q9CR13`Q:12-120,H:1-112`41.07%ID`E:2e-17`RecName: Full=UPF0562 protein C7orf55 homolog;`Eukaryota; Metazoa; Chordata; Craniata; Vertebrata; Euteleostomi; Mammalia; Eutheria; Euarchontoglires; Glires; Rodentia; Sciurognathi; Muroidea; Muridae; Murinae; Mus; Mus.
comp99980_c0	3029	5194	36.3908	78.9732	2.17014	sp|Q9Z1D1|EIF3G_MOUSE`Q9Z1D1`Q:1-285,H:1-318`52.78%ID`E:6e-107`RecName: Full=Eukaryotic translation initiation factor 3 subunit G; Short=eIF3g; AltName: Full=Eukaryotic translation initiation factor 3 RNA-binding subunit; Short=eIF-3 RNA-binding subunit; AltName: Full=Eukaryotic translation initiation factor 3 subunit 4; AltName: Full=eIF-3-delta; AltName: Full=eIF3 p42; AltName: Full=eIF3 p44;`E…
comp85392_c0	895	2777	8.17396	32.0975	3.92679	sp|Q5HZQ8|ECHD1_XENLA`Q5HZQ8`Q:28-290,H:36-298`48.11%ID`E:2e-87`RecName: Full=Ethylmalonyl-CoA decarboxylase; EC=4.1.1.94; AltName: Full=Enoyl-CoA hydratase domain-containing protein 1; AltName: Full=Methylmalonyl-CoA decarboxylase; Short=MMCD; EC=4.1.1.41;`Eukaryota; Metazoa; Chordata; Craniata; Vertebrata; Euteleostomi; Amphibia; Batrachia; Anura; Pipoidea; Pipidae; Xenopodinae; Xenopus; Xenopu…
comp62746_c0	3	921	0.0407753	15.8424	388.529
comp88953_c1	775	2316	8.81262	33.3294	3.782	sp|Q7ZVB1|CHM1B_DANRE`Q7ZVB1`Q:3-198,H:2-196`73.47%ID`E:6e-86`RecName: Full=Charged multivesicular body protein 1b; AltName: Full=Chromatin-modifying protein 1b; Short=CHMP1b;`Eukaryota; Metazoa; Chordata; Craniata; Vertebrata; Euteleostomi; Actinopterygii; Neopterygii; Teleostei; Ostariophysi; Cypriniformes; Cyprinidae; Danio.
comp92172_c1	2746	5621	21.4408	55.5444	2.59059	sp|Q3T0R7|THIM_BOVIN`Q3T0R7`Q:65-459,H:2-395`61.27%ID`E:3e-170`RecName: Full=3-ketoacyl-CoA thiolase, mitochondrial; EC=2.3.1.16; AltName: Full=Acetyl-CoA acyltransferase; AltName: Full=Beta-ketothiolase; AltName: Full=Mitochondrial 3-oxoacyl-CoA thiolase;`Eukaryota; Metazoa; Chordata; Craniata; Vertebrata; Euteleostomi; Mammalia; Eutheria; Laurasiatheria; Cetartiodactyla; Ruminantia; Pecora; Bov…
comp61151_c0	2137	4797	16.8377	47.8337	2.84086	sp|Q99K70|RRAGC_MOUSE`Q99K70`Q:41-378,H:58-395`71.6%ID`E:6e-176`RecName: Full=Ras-related GTP-binding protein C; Short=Rag C; Short=RagC; AltName: Full=GTPase-interacting protein 2; AltName: Full=TIB929;`Eukaryota; Metazoa; Chordata; Craniata; Vertebrata; Euteleostomi; Mammalia; Eutheria; Euarchontoglires; Glires; Rodentia; Sciurognathi; Muroidea; Muridae; Murinae; Mus; Mus.
comp93624_c0	6	2014	0.037668	16.0017	424.809	.
comp93120_c6	22283	7208	49.0196	20.0676	0.40938	sp|Q8R081|HNRPL_MOUSE`Q8R081`Q:35-458,H:169-582`50.92%ID`E:2e-131`RecName: Full=Heterogeneous nuclear ribonucleoprotein L; Short=hnRNP L;`Eukaryota; Metazoa; Chordata; Craniata; Vertebrata; Euteleostomi; Mammalia; Eutheria; Euarchontoglires; Glires; Rodentia; Sciurognathi; Muroidea; Muridae; Murinae; Mus; Mus.
comp87237_c0	11079	4710	84.5961	45.5152	0.538029	.
comp94920_c10	1369	7	13.3809	0.0865895	0.00647112
comp81387_c0	971	2603	11.0517	37.4948	3.39266	.
comp95079_c1	14646	3063	28.4333	7.52558	0.264675	sp|Q08821|HXA1_XENLA`Q08821`Q:71-245,H:32-199`48.59%ID`E:2e-43`RecName: Full=Homeobox protein Hox-A1; AltName: Full=Hox.lab2; Flags: Fragment;`Eukaryota; Metazoa; Chordata; Craniata; Vertebrata; Euteleostomi; Amphibia; Batrachia; Anura; Pipoidea; Pipidae; Xenopodinae; Xenopus; Xenopus.
comp94211_c1	4668	8369	31.3016	71.0222	2.26897	sp|Q9JHW5|VAMP7_RAT`Q9JHW5`Q:1-219,H:1-218`60.73%ID`E:2e-87`RecName: Full=Vesicle-associated membrane protein 7; Short=VAMP-7; AltName: Full=Synaptobrevin-like protein 1;`Eukaryota; Metazoa; Chordata; Craniata; Vertebrata; Euteleostomi; Mammalia; Eutheria; Euarchontoglires; Glires; Rodentia; Sciurognathi; Muroidea; Muridae; Murinae; Rattus.
comp89400_c0	7	1286	0.0626547	14.5674	232.503	sp|P56542|DNS2A_MOUSE`P56542`Q:45-380,H:20-349`31.58%ID`E:2e-37`RecName: Full=Deoxyribonuclease-2-alpha; EC=3.1.22.1; AltName: Full=Acid DNase; AltName: Full=Deoxyribonuclease II alpha; Short=DNase II alpha; AltName: Full=Lysosomal DNase II; Flags: Precursor;`Eukaryota; Metazoa; Chordata; Craniata; Vertebrata; Euteleostomi; Mammalia; Eutheria; Euarchontoglires; Glires; Rodentia; Sciurognathi; Mur…
comp98942_c0	10928	3168	41.3824	15.1826	0.366885	.
comp94717_c11	5197	818	22.4695	4.47588	0.199198	.
comp91485_c0	19796	7563	66.0062	31.9144	0.483506
comp95151_c1	22088	7141	48.6259	19.8955	0.409155	sp|Q04724|TLE1_HUMAN`Q04724`Q:1-408,H:1-444`48.68%ID`E:1e-100`RecName: Full=Transducin-like enhancer protein 1; AltName: Full=E(Sp1) homolog; AltName: Full=Enhancer of split groucho-like protein 1; Short=ESG1;`Eukaryota; Metazoa; Chordata; Craniata; Vertebrata; Euteleostomi; Mammalia; Eutheria; Euarchontoglires; Primates; Haplorrhini; Catarrhini; Hominidae; Homo.
comp94570_c0	358	1450	4.88779	25.0543	5.1259	sp|Q16932|STX_APLCA`Q16932`Q:1-220,H:1-223`75.78%ID`E:1e-112`RecName: Full=Syntaxin;`Eukaryota; Metazoa; Lophotrochozoa; Mollusca; Gastropoda; Heterobranchia; Euthyneura; Euopisthobranchia; Aplysiomorpha; Aplysioidea; Aplysiidae; Aplysia.
comp90289_c0	2811	6545	15.2245	44.8617	2.94669	sp|Q2HJF1|RM53_BOVIN`Q2HJF1`Q:47-126,H:8-87`42.5%ID`E:9e-14`RecName: Full=39S ribosomal protein L53, mitochondrial; Short=L53mt; Short=MRP-L53; Flags: Precursor;`Eukaryota; Metazoa; Chordata; Craniata; Vertebrata; Euteleostomi; Mammalia; Eutheria; Laurasiatheria; Cetartiodactyla; Ruminantia; Pecora; Bovidae; Bovinae; Bos.
comp58476_c0	605	2011	7.03138	29.5789	4.2067
comp40210_c0	3729	5174	79.6457	139.856	1.75598
comp90273_c1	897	2098	15.0248	44.4739	2.96004
comp97964_c12	679	51	15.4856	1.47202	0.0950573
comp92293_c0	2983	6276	19.6011	52.191	2.66265
comp95927_c1	305	2217	1.93181	17.7712	9.19922	.
comp97756_c6	3827	7616	22.7744	57.3589	2.51857
comp90401_c0	27412	10093	60.6774	28.2743	0.465977	sp|Q9ERI2|RB27A_MOUSE`Q9ERI2`Q:7-193,H:2-191`71.58%ID`E:4e-98`RecName: Full=Ras-related protein Rab-27A;`Eukaryota; Metazoa; Chordata; Craniata; Vertebrata; Euteleostomi; Mammalia; Eutheria; Euarchontoglires; Glires; Rodentia; Sciurognathi; Muroidea; Muridae; Murinae; Mus; Mus.
comp98002_c0	4171	9670	15.242	44.7211	2.93408	sp|A6QLU1|GPDM_BOVIN`A6QLU1`Q:49-760,H:13-727`61.17%ID`E:0`RecName: Full=Glycerol-3-phosphate dehydrogenase, mitochondrial; Short=GPD-M; Short=GPDH-M; EC=1.1.5.3; Flags: Precursor;`Eukaryota; Metazoa; Chordata; Craniata; Vertebrata; Euteleostomi; Mammalia; Eutheria; Laurasiatheria; Cetartiodactyla; Ruminantia; Pecora; Bovidae; Bovinae; Bos.
comp94340_c9	17172	4314	33.991	10.8071	0.317939	sp|Q80U70|SUZ12_MOUSE`Q80U70`Q:21-646,H:74-684`43.59%ID`E:0`RecName: Full=Polycomb protein Suz12; AltName: Full=Suppressor of zeste 12 protein homolog;`Eukaryota; Metazoa; Chordata; Craniata; Vertebrata; Euteleostomi; Mammalia; Eutheria; Euarchontoglires; Glires; Rodentia; Sciurognathi; Muroidea; Muridae; Murinae; Mus; Mus.
comp95595_c0	0	1331	0	13.5364	NA
comp84797_c1	12	498	0.247569	13.0026	52.521
comp87442_c0	1554	3983	12.0175	38.9813	3.24373	sp|P86392|VMPA_TITSE`P86392`Q:180-381,H:7-221`26.96%ID`E:1e-08`RecName: Full=Snake venom metalloproteinase antarease; Short=SVMP; EC=3.4.24.-; Flags: Fragments;`Eukaryota; Metazoa; Ecdysozoa; Arthropoda; Chelicerata; Arachnida; Scorpiones; Buthida; Buthoidea; Buthidae; Tityus.
comp98173_c0	13640	22471	40.6256	84.7019	2.08494	.
comp98754_c0	1280	4301	6.81368	28.9752	4.2525
comp90679_c0	21192	8520	72.7439	37.0126	0.508807	sp|Q8R431|MGLL_RAT`Q8R431`Q:31-271,H:24-262`39%ID`E:7e-60`RecName: Full=Monoglyceride lipase; Short=MGL; EC=3.1.1.23; AltName: Full=Monoacylglycerol lipase; Short=MAGL;`Eukaryota; Metazoa; Chordata; Craniata; Vertebrata; Euteleostomi; Mammalia; Eutheria; Euarchontoglires; Glires; Rodentia; Sciurognathi; Muroidea; Muridae; Murinae; Rattus.
comp84973_c1	699	2697	5.26107	25.6899	4.88303	sp|Q9U1G2|ALL7_LEPDS`Q9U1G2`Q:61-260,H:11-213`21.18%ID`E:5e-13`RecName: Full=Mite allergen Lep d 7; AltName: Allergen=Lep d 7; Flags: Precursor;`Eukaryota; Metazoa; Ecdysozoa; Arthropoda; Chelicerata; Arachnida; Acari; Acariformes; Sarcoptiformes; Astigmata; Glycyphagoidea; Glycyphagidae; Lepidoglyphus.
comp98619_c5	3984	787	26.4949	6.62374	0.25
comp89622_c0	9	874	0.108883	13.3818	122.901	sp|Q9V3B7|PGSC1_DROME`Q9V3B7`Q:8-146,H:47-185`43.17%ID`E:5e-40`RecName: Full=Peptidoglycan-recognition protein SC1a/b; EC=3.5.1.28; Flags: Precursor;`Eukaryota; Metazoa; Ecdysozoa; Arthropoda; Hexapoda; Insecta; Pterygota; Neoptera; Endopterygota; Diptera; Brachycera; Muscomorpha; Ephydroidea; Drosophilidae; Drosophila; Sophophora.
comp90679_c2	21200	8523	72.5657	36.921	0.508794	sp|Q8R431|MGLL_RAT`Q8R431`Q:31-270,H:24-261`38.75%ID`E:3e-59`RecName: Full=Monoglyceride lipase; Short=MGL; EC=3.1.1.23; AltName: Full=Monoacylglycerol lipase; Short=MAGL;`Eukaryota; Metazoa; Chordata; Craniata; Vertebrata; Euteleostomi; Mammalia; Eutheria; Euarchontoglires; Glires; Rodentia; Sciurognathi; Muroidea; Muridae; Murinae; Rattus.
comp88733_c0	28491	11454	72.2582	36.7639	0.508785	.
comp97138_c3	18	573	0.322462	12.9911	40.2872
comp95760_c0	560	3693	2.18766	18.2581	8.34596
comp86112_c0	1476	3671	12.7132	40.0163	3.14763	sp|Q791V5|MTCH2_MOUSE`Q791V5`Q:40-307,H:14-287`38.99%ID`E:8e-70`RecName: Full=Mitochondrial carrier homolog 2;`Eukaryota; Metazoa; Chordata; Craniata; Vertebrata; Euteleostomi; Mammalia; Eutheria; Euarchontoglires; Glires; Rodentia; Sciurognathi; Muroidea; Muridae; Murinae; Mus; Mus.
comp93685_c2	18605	33028	31.376	70.4913	2.24666	sp|Q09138|AAKG1_PIG`Q09138`Q:212-524,H:19-330`64.97%ID`E:8e-143`RecName: Full=5'-AMP-activated protein kinase subunit gamma-1; Short=AMPK gamma1; Short=AMPK subunit gamma-1; Short=AMPKg; AltName: Full=38 kDa subunit;`Eukaryota; Metazoa; Chordata; Craniata; Vertebrata; Euteleostomi; Mammalia; Eutheria; Laurasiatheria; Cetartiodactyla; Suina; Suidae; Sus.
comp96470_c7	31158	13432	84.8698	46.303	0.545577	.
comp95727_c0	11838	4100	53.2545	23.3425	0.438319	sp|Q99LH1|NOG2_MOUSE`Q99LH1`Q:10-504,H:7-547`60.7%ID`E:0`RecName: Full=Nucleolar GTP-binding protein 2;`Eukaryota; Metazoa; Chordata; Craniata; Vertebrata; Euteleostomi; Mammalia; Eutheria; Euarchontoglires; Glires; Rodentia; Sciurognathi; Muroidea; Muridae; Murinae; Mus; Mus.
[truncated: 11,170 more rows]
