# Supplementary material for: Differential sialotranscriptomes of unfed and fed Rhipicephalus haemaphysaloides, with particular regard to differentially expressed genes of cysteine proteases
Source: Parasit Vectors. 2015 Nov 17;8:597. doi: 10.1186/s13071-015-1213-7 (PMC4650922; doi:10.1186/s13071-015-1213-7)
Supplement: Additional file 1: — Differentially expressed genes database and GO terms database involved in this paper. (ZIP 4091 kb) [file 13071_2015_1213_MOESM1_ESM.zip › up-regulated-genes.xls]

## Sheet: Sheet1
Gene_ID	unfed-Expression	fed-Expression	fold-change(unfed/fed)	p-value	sig-lable	Annotation
comp60059_c0	67.2651	10656.9	158.431	0	TRUE	sp|P08010|GSTM2_RAT`P08010`Q:7-220,H:5-218`39.72%ID`E:8e-51`RecName: Full=Glutathione S-transferase Mu 2; EC=2.5.1.18; AltName: Full=GST 4-4; AltName: Full=GSTM2-2; AltName: Full=Glutathione S-transferase Yb-2; Short=GST Yb2;`Eukaryota; Metazoa; Chordata; Craniata; Vertebrata; Euteleostomi; Mammalia; Eutheria; Euarchontoglires; Glires; Rodentia; Sciurognathi; Muroidea; Muridae; Murinae; Rattus.
comp88865_c0	584.433	10900.5	18.6515	0	TRUE	NA
comp60000_c0	434.049	4918.93	11.3327	0	TRUE	NA
comp40211_c2	2678.96	8574.92	3.20084	0	TRUE	NA
comp83974_c0	0	6252.87	NA	0	TRUE	NA
comp84208_c0	36.3308	2094.07	57.6389	0	TRUE	NA
comp97964_c6	23.4047	1839.09	78.5777	0	TRUE	NA
comp99059_c0	0	3995.02	NA	0	TRUE	NA
comp87086_c0	0	3487.19	NA	0	TRUE	NA
comp82860_c0	0	3461.99	NA	0	TRUE	NA
comp40237_c0	0	3337.43	NA	0	TRUE	NA
comp95362_c4	0	3309.64	NA	0	TRUE	NA
comp90742_c0	0.0424425	9925.09	233848	0	TRUE	NA
comp95460_c1	336.129	2217.06	6.59585	0	TRUE	sp|O44104|G3P2_DROPS`O44104`Q:4-334,H:3-332`77.34%ID`E:0`RecName: Full=Glyceraldehyde-3-phosphate dehydrogenase 2; EC=1.2.1.12; AltName: Full=Glyceraldehyde-3-phosphate dehydrogenase II; Short=GAPDH II;`Eukaryota; Metazoa; Ecdysozoa; Arthropoda; Hexapoda; Insecta; Pterygota; Neoptera; Endopterygota; Diptera; Brachycera; Muscomorpha; Ephydroidea; Drosophilidae; Drosophila; Sophophora.
comp84184_c0	273.692	2051.34	7.49508	0	TRUE	NA
comp97815_c0	4.75212	1572.69	330.944	0	TRUE	NA
comp84022_c1	0	2837.57	NA	1e-304	TRUE	NA
comp96522_c4	0	2661.8	NA	1.25478e-290	TRUE	NA
comp84697_c1	393.587	2183.89	5.54868	3.75425e-281	TRUE	NA
comp97837_c2	304.65	1945.74	6.38681	1.22257e-274	TRUE	NA
comp59923_c0	0	2424.19	NA	1.89792e-271	TRUE	NA
comp97430_c2	53.345	1218.04	22.8332	1.21921e-264	TRUE	NA
comp92860_c0	41.2563	1053.2	25.5283	1.24477e-232	TRUE	sp|P13284|GILT_HUMAN`P13284`Q:311-446,H:102-234`29.5%ID`E:5e-08`RecName: Full=Gamma-interferon-inducible lysosomal thiol reductase; EC=1.8.-.-; AltName: Full=Gamma-interferon-inducible protein IP-30; AltName: Full=Legumaturain; Flags: Precursor;`Eukaryota; Metazoa; Chordata; Craniata; Vertebrata; Euteleostomi; Mammalia; Eutheria; Euarchontoglires; Primates; Haplorrhini; Catarrhini; Hominidae; Hom…
comp91373_c0	174.255	1425.32	8.17952	3.81766e-230	TRUE	sp|P84185|ACT5C_ANOGA`P84185`Q:1-376,H:1-376`99.47%ID`E:0`RecName: Full=Actin-5C; AltName: Full=Actin-1D, cytoplasmic; Flags: Precursor;`Eukaryota; Metazoa; Ecdysozoa; Arthropoda; Hexapoda; Insecta; Pterygota; Neoptera; Endopterygota; Diptera; Nematocera; Culicoidea; Culicidae; Anophelinae; Anopheles.
comp89007_c0	7.68974	989.834	128.721	2.7685e-221	TRUE	NA
comp59968_c0	3.97966	1041.92	261.812	3.4593e-215	TRUE	NA
comp99162_c0	3.46007	967.047	279.487	4.46839e-198	TRUE	NA
comp92092_c0	1.97191	1059.29	537.19	2.61583e-195	TRUE	sp|P86392|VMPA_TITSE`P86392`Q:187-404,H:5-220`29.39%ID`E:2e-15`RecName: Full=Snake venom metalloproteinase antarease; Short=SVMP; EC=3.4.24.-; Flags: Fragments;`Eukaryota; Metazoa; Ecdysozoa; Arthropoda; Chelicerata; Arachnida; Scorpiones; Buthida; Buthoidea; Buthidae; Tityus.
comp92859_c2	1.70339	1090.25	640.044	1.17183e-194	TRUE	NA
comp99069_c0	535.545	2039.29	3.80788	2.30164e-190	TRUE	NA
comp88881_c0	203.169	1316.45	6.47956	4.9088e-188	TRUE	NA
comp40178_c0	260.222	1375.56	5.2861	9.72551e-172	TRUE	sp|P06576|ATPB_HUMAN`P06576`Q:1-523,H:1-526`83.74%ID`E:0`RecName: Full=ATP synthase subunit beta, mitochondrial; EC=3.6.3.14; Flags: Precursor;`Eukaryota; Metazoa; Chordata; Craniata; Vertebrata; Euteleostomi; Mammalia; Eutheria; Euarchontoglires; Primates; Haplorrhini; Catarrhini; Hominidae; Homo.
comp40154_c0	657.907	2141.82	3.25551	4.86232e-167	TRUE	NA
comp60209_c1	3.01836	784.531	259.92	1.07235e-162	TRUE	NA
comp90709_c0	0.0209944	4321.46	205839	8.02748e-156	TRUE	sp|Q7Z5P9|MUC19_HUMAN`Q7Z5P9`Q:162-757,H:4717-5291`27.3%ID`E:2e-19`RecName: Full=Mucin-19; Short=MUC-19; Flags: Precursor;`Eukaryota; Metazoa; Chordata; Craniata; Vertebrata; Euteleostomi; Mammalia; Eutheria; Euarchontoglires; Primates; Haplorrhini; Catarrhini; Hominidae; Homo.
comp92859_c0	1.64398	832.244	506.237	1.70309e-155	TRUE	NA
comp40149_c0	0	1137.08	NA	6.14753e-155	TRUE	NA
comp90532_c0	1.61201	818.263	507.603	7.60502e-153	TRUE	NA
comp94872_c0	6.0429	672.449	111.279	1.12008e-152	TRUE	NA
comp40166_c0	0	1074.5	NA	1.7392e-148	TRUE	NA
comp96128_c1	9.1073	622.757	68.38	9.1762e-145	TRUE	sp|P86392|VMPA_TITSE`P86392`Q:176-384,H:5-213`24.65%ID`E:1e-10`RecName: Full=Snake venom metalloproteinase antarease; Short=SVMP; EC=3.4.24.-; Flags: Fragments;`Eukaryota; Metazoa; Ecdysozoa; Arthropoda; Chelicerata; Arachnida; Scorpiones; Buthida; Buthoidea; Buthidae; Tityus.
comp91357_c0	8.39011	599.58	71.4628	2.6175e-139	TRUE	NA
comp99130_c0	0	975.818	NA	4.3106e-138	TRUE	NA
comp82775_c0	0	968.182	NA	2.82443e-137	TRUE	NA
comp99080_c0	503.72	1687.93	3.35092	8.70696e-137	TRUE	NA
comp88777_c0	5.31297	597.042	112.374	1.09417e-135	TRUE	NA
comp90664_c0	41.1767	660.71	16.0457	3.13733e-135	TRUE	sp|Q26636|CATL_SARPE`Q26636`Q:82-401,H:17-339`64.11%ID`E:3e-154`RecName: Full=Cathepsin L; EC=3.4.22.15; Contains: RecName: Full=Cathepsin L heavy chain; Contains: RecName: Full=Cathepsin L light chain; Flags: Precursor;`Eukaryota; Metazoa; Ecdysozoa; Arthropoda; Hexapoda; Insecta; Pterygota; Neoptera; Endopterygota; Diptera; Brachycera; Muscomorpha; Oestroidea; Sarcophagidae; Sarcophaga; Boettch…
comp60885_c0	0.105569	1637.49	15511.2	8.89227e-134	TRUE	NA
comp95127_c0	0.299019	1087.11	3635.61	3.30266e-132	TRUE	NA
comp82826_c0	398.861	1462.05	3.66556	1.46381e-131	TRUE	NA
comp90901_c0	3.03294	606.602	200.004	1.71024e-130	TRUE	NA
comp84213_c0	270.666	1173.39	4.33521	5.21151e-125	TRUE	sp|Q27527|ENO_CAEEL`Q27527`Q:1-433,H:1-433`73.21%ID`E:0`RecName: Full=Enolase; EC=4.2.1.11; AltName: Full=2-phospho-D-glycerate hydro-lyase; AltName: Full=2-phosphoglycerate dehydratase;`Eukaryota; Metazoa; Ecdysozoa; Nematoda; Chromadorea; Rhabditida; Rhabditoidea; Rhabditidae; Peloderinae; Caenorhabditis.
comp83866_c0	0	843.365	NA	1.16356e-123	TRUE	NA
comp99183_c0	11.5309	524.796	45.512	4.19187e-122	TRUE	NA
comp40219_c0	201.25	1000.2	4.96991	1.01739e-119	TRUE	NA
comp59974_c0	527.408	1626.45	3.08386	1.15275e-118	TRUE	sp|P52193|CALR_BOVIN`P52193`Q:44-390,H:16-362`74.93%ID`E:0`RecName: Full=Calreticulin; AltName: Full=CRP55; AltName: Full=Calregulin; AltName: Full=HACBP; Flags: Precursor;`Eukaryota; Metazoa; Chordata; Craniata; Vertebrata; Euteleostomi; Mammalia; Eutheria; Laurasiatheria; Cetartiodactyla; Ruminantia; Pecora; Bovidae; Bovinae; Bos.
comp99129_c0	0.125278	1287.89	10280.2	1.24898e-118	TRUE	NA
comp40246_c0	0	792.648	NA	5.70149e-118	TRUE	NA
comp40137_c0	1.47902	598.639	404.754	1.08008e-116	TRUE	sp|P30116|GSTMU_MESAU`P30116`Q:36-252,H:2-218`40.09%ID`E:7e-50`RecName: Full=Glutathione S-transferase; EC=2.5.1.18; AltName: Full=GST class-mu;`Eukaryota; Metazoa; Chordata; Craniata; Vertebrata; Euteleostomi; Mammalia; Eutheria; Euarchontoglires; Glires; Rodentia; Sciurognathi; Muroidea; Cricetidae; Cricetinae; Mesocricetus.
comp59910_c0	2.73922	514.944	187.989	7.27661e-112	TRUE	NA
comp99128_c0	126.6	787.546	6.22076	1.62363e-110	TRUE	NA
comp40324_c0	48.4969	576.59	11.8892	5.64029e-109	TRUE	NA
comp83187_c0	0	709.848	NA	1.8526e-108	TRUE	NA
comp99178_c0	9.87124	461.321	46.7338	1.18545e-107	TRUE	NA
comp84212_c0	0.0764054	1332.1	17434.7	1.38071e-105	TRUE	NA
comp40151_c0	0.25448	841.111	3305.21	3.39911e-105	TRUE	NA
comp40138_c0	24.6935	484.079	19.6035	9.34036e-104	TRUE	sp|P20478|GLNA2_DROME`P20478`Q:53-406,H:16-369`66.67%ID`E:0`RecName: Full=Glutamine synthetase 2 cytoplasmic; EC=6.3.1.2; AltName: Full=Glutamate--ammonia ligase 2;`Eukaryota; Metazoa; Ecdysozoa; Arthropoda; Hexapoda; Insecta; Pterygota; Neoptera; Endopterygota; Diptera; Brachycera; Muscomorpha; Ephydroidea; Drosophilidae; Drosophila; Sophophora.
comp98193_c2	0.245989	802.693	3263.12	8.50097e-101	TRUE	NA
comp40164_c0	0	614.214	NA	4.38032e-97	TRUE	NA
comp99221_c0	0	595.099	NA	9.34619e-95	TRUE	NA
comp84346_c1	38.0593	478.338	12.5682	2.66561e-92	TRUE	sp|Q5RBP4|EHD1_PONAB`Q5RBP4`Q:43-575,H:1-531`70.54%ID`E:0`RecName: Full=EH domain-containing protein 1;`Eukaryota; Metazoa; Chordata; Craniata; Vertebrata; Euteleostomi; Mammalia; Eutheria; Euarchontoglires; Primates; Haplorrhini; Catarrhini; Hominidae; Pongo.
comp99125_c0	0.180413	789.863	4378.07	3.5736e-92	TRUE	NA
comp90483_c0	4.79737	387.397	80.7518	2.40709e-90	TRUE	sp|Q9XYN1|INX2_SCHAM`Q9XYN1`Q:1-356,H:1-356`53.22%ID`E:3e-141`RecName: Full=Innexin inx2; Short=Innexin-2; AltName: Full=G-Inx2;`Eukaryota; Metazoa; Ecdysozoa; Arthropoda; Hexapoda; Insecta; Pterygota; Neoptera; Orthopteroidea; Orthoptera; Caelifera; Acridomorpha; Acridoidea; Acrididae; Cyrtacanthacridinae; Schistocerca.
comp93275_c0	46.391	489.97	10.5618	3.03274e-89	TRUE	sp|P09470|ACE_MOUSE`P09470`Q:142-716,H:647-1226`43.05%ID`E:4e-158`RecName: Full=Angiotensin-converting enzyme; Short=ACE; EC=3.2.1.-; EC=3.4.15.1; AltName: Full=Dipeptidyl carboxypeptidase I; AltName: Full=Kininase II; AltName: CD_antigen=CD143; Contains: RecName: Full=Angiotensin-converting enzyme, soluble form; Flags: Precursor;`Eukaryota; Metazoa; Chordata; Craniata; Vertebrata; Euteleostomi; …
comp40169_c0	84.2499	579.827	6.88223	8.16872e-87	TRUE	NA
comp40170_c0	0	531.005	NA	8.56227e-87	TRUE	NA
comp60037_c0	197.56	823.578	4.16874	3.35567e-85	TRUE	NA
comp79754_c0	0	511.948	NA	2.23073e-84	TRUE	NA
comp97361_c0	75.1679	539.3	7.1746	1.02488e-82	TRUE	sp|P14618|KPYM_HUMAN`P14618`Q:11-528,H:16-530`62.62%ID`E:0`RecName: Full=Pyruvate kinase isozymes M1/M2; EC=2.7.1.40; AltName: Full=Cytosolic thyroid hormone-binding protein; Short=CTHBP; AltName: Full=Opa-interacting protein 3; Short=OIP-3; AltName: Full=Pyruvate kinase 2/3; AltName: Full=Pyruvate kinase muscle isozyme; AltName: Full=Thyroid hormone-binding protein 1; Short=THBP1; AltName: Full=…
comp95956_c3	47.5852	459.79	9.66247	4.15349e-81	TRUE	NA
comp99243_c0	0	482.422	NA	1.37747e-80	TRUE	NA
comp93609_c0	0.53622	470.134	876.755	4.22389e-80	TRUE	sp|P18948|VIT6_CAEEL`P18948`Q:11-729,H:29-751`21.52%ID`E:5e-35`RecName: Full=Vitellogenin-6; Flags: Precursor;`Eukaryota; Metazoa; Ecdysozoa; Nematoda; Chromadorea; Rhabditida; Rhabditoidea; Rhabditidae; Peloderinae; Caenorhabditis.
comp92377_c0	69.3081	511.514	7.38029	1.02348e-79	TRUE	sp|Q96I24|FUBP3_HUMAN`Q96I24`Q:1-316,H:275-552`36.23%ID`E:3e-37`RecName: Full=Far upstream element-binding protein 3; Short=FUSE-binding protein 3;`Eukaryota; Metazoa; Chordata; Craniata; Vertebrata; Euteleostomi; Mammalia; Eutheria; Euarchontoglires; Primates; Haplorrhini; Catarrhini; Hominidae; Homo.
comp99077_c0	207.085	810.929	3.91592	5.19493e-79	TRUE	NA
comp97964_c1	0.111925	755.891	6753.57	7.00304e-79	TRUE	NA
comp97295_c0	42.9363	436.16	10.1583	1.59463e-78	TRUE	sp|Q9W0Y2|YS11_DROME`Q9W0Y2`Q:1-150,H:7-137`38.67%ID`E:5e-29`RecName: Full=Putative gamma-glutamylcyclotransferase CG2811; EC=2.3.2.-;`Eukaryota; Metazoa; Ecdysozoa; Arthropoda; Hexapoda; Insecta; Pterygota; Neoptera; Endopterygota; Diptera; Brachycera; Muscomorpha; Ephydroidea; Drosophilidae; Drosophila; Sophophora.
comp60127_c0	0	452.045	NA	1.26831e-76	TRUE	NA
comp95214_c0	6.92042	325.608	47.0502	1.47846e-76	TRUE	NA
comp40138_c1	14.3828	334.265	23.2407	3.14265e-74	TRUE	NA
comp40135_c0	0	433.932	NA	3.16286e-74	TRUE	NA
comp95253_c8	0.592893	412.716	696.105	9.53478e-74	TRUE	sp|P43006|EAA2_MOUSE`P43006`Q:22-510,H:12-512`37.18%ID`E:2e-115`RecName: Full=Excitatory amino acid transporter 2; AltName: Full=GLT-1; AltName: Full=Sodium-dependent glutamate/aspartate transporter 2; AltName: Full=Solute carrier family 1 member 2;`Eukaryota; Metazoa; Chordata; Craniata; Vertebrata; Euteleostomi; Mammalia; Eutheria; Euarchontoglires; Glires; Rodentia; Sciurognathi; Muroidea; Mur…
comp99250_c0	0	422.163	NA	1.17851e-72	TRUE	NA
comp82799_c0	137.856	620.162	4.49861	3.93801e-69	TRUE	sp|Q24439|ATPO_DROME`Q24439`Q:15-224,H:1-208`54.76%ID`E:9e-73`RecName: Full=ATP synthase subunit O, mitochondrial; AltName: Full=Oligomycin sensitivity conferral protein; Short=OSCP; Flags: Precursor;`Eukaryota; Metazoa; Ecdysozoa; Arthropoda; Hexapoda; Insecta; Pterygota; Neoptera; Endopterygota; Diptera; Brachycera; Muscomorpha; Ephydroidea; Drosophilidae; Drosophila; Sophophora.
comp60040_c0	314.914	950.573	3.01852	4.05421e-68	TRUE	sp|Q8WQ47|TBA_LEPDS`Q8WQ47`Q:1-451,H:1-450`97.12%ID`E:0`RecName: Full=Tubulin alpha chain; AltName: Allergen=Lep d ?;`Eukaryota; Metazoa; Ecdysozoa; Arthropoda; Chelicerata; Arachnida; Acari; Acariformes; Sarcoptiformes; Astigmata; Glycyphagoidea; Glycyphagidae; Lepidoglyphus.
comp84717_c0	32.5433	362.854	11.1499	7.7194e-68	TRUE	sp|P52555|ERP29_RAT`P52555`Q:17-238,H:30-250`43.56%ID`E:4e-53`RecName: Full=Endoplasmic reticulum resident protein 29; Short=ERp29; AltName: Full=Endoplasmic reticulum resident protein 31; Short=ERp31; Flags: Precursor;`Eukaryota; Metazoa; Chordata; Craniata; Vertebrata; Euteleostomi; Mammalia; Eutheria; Euarchontoglires; Glires; Rodentia; Sciurognathi; Muroidea; Muridae; Murinae; Rattus.
comp99131_c0	0.0942432	650.683	6904.3	9.15489e-68	TRUE	NA
comp82797_c0	298.752	918.654	3.07498	1.49612e-67	TRUE	sp|Q9W141|ATPK_DROME`Q9W141`Q:1-107,H:1-107`62.62%ID`E:5e-46`RecName: Full=Putative ATP synthase subunit f, mitochondrial;`Eukaryota; Metazoa; Ecdysozoa; Arthropoda; Hexapoda; Insecta; Pterygota; Neoptera; Endopterygota; Diptera; Brachycera; Muscomorpha; Ephydroidea; Drosophilidae; Drosophila; Sophophora.
comp93380_c1	0	380.243	NA	5.80021e-67	TRUE	NA
comp92308_c0	0	373.755	NA	4.55498e-66	TRUE	NA
comp90498_c0	0.0114248	1575.33	137887	4.91171e-66	TRUE	NA
comp59918_c0	39.1057	369.03	9.43673	7.45297e-65	TRUE	NA
comp86879_c0	142.987	608.871	4.25822	1.03988e-64	TRUE	NA
comp90824_c0	0.372214	387.987	1042.38	3.64598e-64	TRUE	NA
comp40180_c0	0.0398363	829.084	20812.3	3.93216e-63	TRUE	NA
comp99220_c0	33.5869	345.273	10.28	8.05545e-63	TRUE	NA
comp86938_c0	96.6907	499.121	5.16203	2.03268e-62	TRUE	NA
comp84701_c0	32.4579	338.645	10.4334	5.55006e-62	TRUE	sp|P13634|CAH1_MOUSE`P13634`Q:151-402,H:13-258`45.67%ID`E:2e-65`RecName: Full=Carbonic anhydrase 1; EC=4.2.1.1; AltName: Full=Carbonate dehydratase I; AltName: Full=Carbonic anhydrase I; Short=CA-I;`Eukaryota; Metazoa; Chordata; Craniata; Vertebrata; Euteleostomi; Mammalia; Eutheria; Euarchontoglires; Glires; Rodentia; Sciurognathi; Muroidea; Muridae; Murinae; Mus; Mus.
comp98225_c0	43.3734	367.008	8.46159	1.32515e-61	TRUE	sp|Q6GPJ4|RMTL1_XENLA`Q6GPJ4`Q:79-411,H:88-407`38.94%ID`E:3e-77`RecName: Full=RNA methyltransferase-like protein 1; EC=2.1.1.-;`Eukaryota; Metazoa; Chordata; Craniata; Vertebrata; Euteleostomi; Amphibia; Batrachia; Anura; Pipoidea; Pipidae; Xenopodinae; Xenopus; Xenopus.
comp40339_c0	44.4304	368.982	8.30473	2.08835e-61	TRUE	NA
comp82209_c0	0	339.561	NA	2.77583e-61	TRUE	NA
comp83125_c0	0.0353584	829.882	23470.6	5.03703e-61	TRUE	NA
comp99271_c0	51.3136	381.563	7.43591	3.68614e-60	TRUE	NA
comp99285_c0	0	330.274	NA	5.80486e-60	TRUE	NA
comp59919_c0	0	325.749	NA	2.57334e-59	TRUE	NA
comp99304_c0	0	318.665	NA	2.67569e-58	TRUE	NA
comp40621_c0	54.5409	373.645	6.85074	1.87204e-56	TRUE	NA
comp84159_c0	0.028295	809.959	28625.5	3.08228e-56	TRUE	NA
comp93266_c0	96.6358	468.167	4.84466	6.65221e-56	TRUE	sp|Q99KI0|ACON_MOUSE`Q99KI0`Q:20-782,H:17-779`76.54%ID`E:0`RecName: Full=Aconitate hydratase, mitochondrial; Short=Aconitase; EC=4.2.1.3; AltName: Full=Citrate hydro-lyase; Flags: Precursor;`Eukaryota; Metazoa; Chordata; Craniata; Vertebrata; Euteleostomi; Mammalia; Eutheria; Euarchontoglires; Glires; Rodentia; Sciurognathi; Muroidea; Muridae; Murinae; Mus; Mus.
comp83768_c0	5.13348	234.536	45.6875	1.29959e-55	TRUE	NA
comp99104_c0	177.671	626.432	3.52579	5.0255e-55	TRUE	NA
comp87105_c1	69.3539	400.283	5.77161	1.87555e-54	TRUE	sp|P00040|CYC_SCHGR`P00040`Q:4-109,H:3-108`84.91%ID`E:8e-64`RecName: Full=Cytochrome c;`Eukaryota; Metazoa; Ecdysozoa; Arthropoda; Hexapoda; Insecta; Pterygota; Neoptera; Orthopteroidea; Orthoptera; Caelifera; Acridomorpha; Acridoidea; Acrididae; Cyrtacanthacridinae; Schistocerca.
comp99279_c0	46.0061	342.18	7.4377	3.83289e-54	TRUE	sp|Q8HXG5|NDUBB_BOVIN`Q8HXG5`Q:72-154,H:73-154`34.94%ID`E:8e-09`RecName: Full=NADH dehydrogenase [ubiquinone] 1 beta subcomplex subunit 11, mitochondrial; AltName: Full=Complex I-ESSS; Short=CI-ESSS; AltName: Full=NADH-ubiquinone oxidoreductase ESSS subunit; Flags: Precursor;`Eukaryota; Metazoa; Chordata; Craniata; Vertebrata; Euteleostomi; Mammalia; Eutheria; Laurasiatheria; Cetartiodactyla; Rum…
comp99276_c0	41.6818	330.96	7.94015	3.96345e-54	TRUE	sp|Q1HPL8|NDUBA_BOMMO`Q1HPL8`Q:4-153,H:5-152`49.67%ID`E:5e-47`RecName: Full=NADH dehydrogenase [ubiquinone] 1 beta subcomplex subunit 10;`Eukaryota; Metazoa; Ecdysozoa; Arthropoda; Hexapoda; Insecta; Pterygota; Neoptera; Endopterygota; Lepidoptera; Glossata; Ditrysia; Bombycoidea; Bombycidae; Bombycinae; Bombyx.
comp84246_c0	0	289.971	NA	4.04118e-54	TRUE	NA
comp86645_c0	0.970669	251.773	259.381	1.63365e-53	TRUE	NA
comp60104_c0	2.90157	225.856	77.839	1.635e-53	TRUE	NA
comp87333_c0	2.51971	225.371	89.4432	4.25955e-53	TRUE	NA
comp97685_c7	0.800136	256.954	321.138	5.5528e-53	TRUE	NA
comp90530_c0	0.0739934	499.261	6747.37	9.77331e-53	TRUE	NA
comp99355_c0	0	279.815	NA	1.28796e-52	TRUE	NA
comp99288_c0	0	277.366	NA	2.98124e-52	TRUE	NA
comp87093_c0	0.0266746	744.239	27900.7	3.26976e-52	TRUE	NA
comp90651_c0	199.937	651.942	3.26074	3.38282e-52	TRUE	sp|P22695|QCR2_HUMAN`P22695`Q:48-485,H:12-453`35.96%ID`E:6e-86`RecName: Full=Cytochrome b-c1 complex subunit 2, mitochondrial; AltName: Full=Complex III subunit 2; AltName: Full=Core protein II; AltName: Full=Ubiquinol-cytochrome-c reductase complex core protein 2; Flags: Precursor;`Eukaryota; Metazoa; Chordata; Craniata; Vertebrata; Euteleostomi; Mammalia; Eutheria; Euarchontoglires; Primates; H…
comp40289_c0	2.42477	219.654	90.5876	9.1803e-52	TRUE	NA
comp90610_c1	93.8911	440.068	4.687	2.74919e-51	TRUE	NA
comp82472_c0	14.8516	243.017	16.3631	3.85356e-51	TRUE	NA
comp92577_c0	116.117	483.067	4.16018	1.26275e-50	TRUE	sp|Q16P20|CISY2_AEDAE`Q16P20`Q:1-465,H:1-464`73.55%ID`E:0`RecName: Full=Probable citrate synthase 2, mitochondrial; EC=2.3.3.1; Flags: Precursor;`Eukaryota; Metazoa; Ecdysozoa; Arthropoda; Hexapoda; Insecta; Pterygota; Neoptera; Endopterygota; Diptera; Nematocera; Culicoidea; Culicidae; Culicinae; Aedini; Aedes; Stegomyia.
comp40132_c0	76.3116	396.132	5.19097	4.11807e-50	TRUE	sp|P54357|MLC2_DROME`P54357`Q:18-164,H:1-147`78.91%ID`E:5e-84`RecName: Full=Myosin-2 essential light chain; AltName: Full=Myosin II essential light chain; AltName: Full=Non-muscle myosin essential light chain;`Eukaryota; Metazoa; Ecdysozoa; Arthropoda; Hexapoda; Insecta; Pterygota; Neoptera; Endopterygota; Diptera; Brachycera; Muscomorpha; Ephydroidea; Drosophilidae; Drosophila; Sophophora.
comp97131_c0	39.2097	305.396	7.78879	1.25486e-49	TRUE	NA
comp97101_c2	27.9864	273.131	9.75945	4.15649e-49	TRUE	sp|Q99PV3|MKLN1_RAT`Q99PV3`Q:10-732,H:13-735`64.02%ID`E:0`RecName: Full=Muskelin;`Eukaryota; Metazoa; Chordata; Craniata; Vertebrata; Euteleostomi; Mammalia; Eutheria; Euarchontoglires; Glires; Rodentia; Sciurognathi; Muroidea; Muridae; Murinae; Rattus.
comp84210_c0	2.60863	204.971	78.5741	1.02933e-48	TRUE	NA
comp90909_c0	4.49468	203.211	45.2114	2.07845e-48	TRUE	NA
comp83839_c0	130.782	500.465	3.82672	2.51749e-48	TRUE	sp|P54385|DHE3_DROME`P54385`Q:25-554,H:20-562`72.74%ID`E:0`RecName: Full=Glutamate dehydrogenase, mitochondrial; Short=GDH; EC=1.4.1.3; Flags: Precursor;`Eukaryota; Metazoa; Ecdysozoa; Arthropoda; Hexapoda; Insecta; Pterygota; Neoptera; Endopterygota; Diptera; Brachycera; Muscomorpha; Ephydroidea; Drosophilidae; Drosophila; Sophophora.
comp99267_c0	56.5243	342.146	6.05308	3.08627e-48	TRUE	NA
comp59465_c0	10.4758	216.673	20.6832	6.80444e-48	TRUE	sp|P36609|NCS2_CAEEL`P36609`Q:1-186,H:1-185`54.3%ID`E:3e-75`RecName: Full=Neuronal calcium sensor 2; Short=NCS-2;`Eukaryota; Metazoa; Ecdysozoa; Nematoda; Chromadorea; Rhabditida; Rhabditoidea; Rhabditidae; Peloderinae; Caenorhabditis.
comp98763_c1	0	248.366	NA	7.14294e-48	TRUE	sp|P42892|ECE1_HUMAN`P42892`Q:62-686,H:122-769`20.8%ID`E:9e-12`RecName: Full=Endothelin-converting enzyme 1; Short=ECE-1; EC=3.4.24.71;`Eukaryota; Metazoa; Chordata; Craniata; Vertebrata; Euteleostomi; Mammalia; Eutheria; Euarchontoglires; Primates; Haplorrhini; Catarrhini; Hominidae; Homo.
comp83855_c0	156.235	544.223	3.48337	2.17391e-47	TRUE	NA
comp97697_c1	44.6871	309.241	6.92015	2.74275e-47	TRUE	sp|Q3T0P6|PGK1_BOVIN`Q3T0P6`Q:81-490,H:6-415`72.09%ID`E:0`RecName: Full=Phosphoglycerate kinase 1; EC=2.7.2.3;`Eukaryota; Metazoa; Chordata; Craniata; Vertebrata; Euteleostomi; Mammalia; Eutheria; Laurasiatheria; Cetartiodactyla; Ruminantia; Pecora; Bovidae; Bovinae; Bos.
comp60324_c0	0	244.276	NA	3.02841e-47	TRUE	NA
comp87464_c0	35.3458	284.022	8.03553	5.76734e-47	TRUE	sp|P20742|PZP_HUMAN`P20742`Q:108-1500,H:113-1473`31.98%ID`E:0`RecName: Full=Pregnancy zone protein; AltName: Full=C3 and PZP-like alpha-2-macroglobulin domain-containing protein 6; Flags: Precursor;`Eukaryota; Metazoa; Chordata; Craniata; Vertebrata; Euteleostomi; Mammalia; Eutheria; Euarchontoglires; Primates; Haplorrhini; Catarrhini; Hominidae; Homo.
comp92539_c0	10.196	209.813	20.578	2.15045e-46	TRUE	sp|Q64459|CP3AB_MOUSE`Q64459`Q:9-497,H:15-498`32.32%ID`E:1e-87`RecName: Full=Cytochrome P450 3A11; EC=1.14.14.1; AltName: Full=CYPIIIA11; AltName: Full=Cytochrome P-450IIIAM1; AltName: Full=Cytochrome P-450UT;`Eukaryota; Metazoa; Chordata; Craniata; Vertebrata; Euteleostomi; Mammalia; Eutheria; Euarchontoglires; Glires; Rodentia; Sciurognathi; Muroidea; Muridae; Murinae; Mus; Mus.
comp90953_c0	0	235.453	NA	6.97421e-46	TRUE	NA
comp93646_c14	194.084	604.18	3.11298	9.31976e-46	TRUE	sp|Q9UGV2|NDRG3_HUMAN`Q9UGV2`Q:4-328,H:2-323`41.27%ID`E:1e-86`RecName: Full=Protein NDRG3; AltName: Full=N-myc downstream-regulated gene 3 protein;`Eukaryota; Metazoa; Chordata; Craniata; Vertebrata; Euteleostomi; Mammalia; Eutheria; Euarchontoglires; Primates; Haplorrhini; Catarrhini; Hominidae; Homo.
comp99378_c0	0	234.513	NA	9.75785e-46	TRUE	NA
comp99379_c0	2.23701	189.456	84.6914	4.97691e-45	TRUE	NA
comp93118_c2	52.8611	316.088	5.97959	2.33046e-44	TRUE	NA
comp88679_c0	0	225.324	NA	2.64686e-44	TRUE	NA
comp40218_c0	0.308006	250.253	812.494	3.96383e-44	TRUE	NA
comp97610_c1	0.244759	260.566	1064.58	1.70418e-43	TRUE	NA
comp90480_c0	0.593924	212.002	356.952	2.4199e-43	TRUE	sp|P86392|VMPA_TITSE`P86392`Q:266-409,H:85-227`27.59%ID`E:6e-10`RecName: Full=Snake venom metalloproteinase antarease; Short=SVMP; EC=3.4.24.-; Flags: Fragments;`Eukaryota; Metazoa; Ecdysozoa; Arthropoda; Chelicerata; Arachnida; Scorpiones; Buthida; Buthoidea; Buthidae; Tityus.
comp60351_c0	0	218.483	NA	3.15402e-43	TRUE	NA
comp90492_c0	86.1563	383.266	4.4485	5.3991e-43	TRUE	sp|Q9GPH3|ATFC_BOMMO`Q9GPH3`Q:352-424,H:164-236`52.05%ID`E:3e-14`RecName: Full=Activating transcription factor of chaperone;`Eukaryota; Metazoa; Ecdysozoa; Arthropoda; Hexapoda; Insecta; Pterygota; Neoptera; Endopterygota; Lepidoptera; Glossata; Ditrysia; Bombycoidea; Bombycidae; Bombycinae; Bombyx.
comp97381_c4	96.7899	402.996	4.16362	1.48034e-42	TRUE	NA
comp90496_c0	0.0773818	361.32	4669.31	1.83284e-42	TRUE	NA
comp99743_c0	0	213.462	NA	1.9669e-42	TRUE	NA
comp40234_c0	20.2359	222.675	11.0039	3.904e-42	TRUE	sp|O17449|TBB1_MANSE`O17449`Q:22-454,H:1-434`97.24%ID`E:0`RecName: Full=Tubulin beta-1 chain; AltName: Full=Beta-1-tubulin;`Eukaryota; Metazoa; Ecdysozoa; Arthropoda; Hexapoda; Insecta; Pterygota; Neoptera; Endopterygota; Lepidoptera; Glossata; Ditrysia; Bombycoidea; Sphingidae; Sphinginae; Sphingini; Manduca.
comp94802_c1	19.2777	219.472	11.3848	5.02564e-42	TRUE	NA
comp93857_c0	0	209.515	NA	8.35291e-42	TRUE	NA
comp99356_c0	15.5498	207.291	13.3307	1.02308e-41	TRUE	NA
comp93629_c0	0.157907	278.18	1761.67	1.27165e-41	TRUE	NA
comp60268_c0	19.8062	217.872	11.0002	2.93451e-41	TRUE	sp|P06745|G6PI_MOUSE`P06745`Q:10-556,H:4-550`69.53%ID`E:0`RecName: Full=Glucose-6-phosphate isomerase; Short=GPI; EC=5.3.1.9; AltName: Full=Autocrine motility factor; Short=AMF; AltName: Full=Neuroleukin; Short=NLK; AltName: Full=Phosphoglucose isomerase; Short=PGI; AltName: Full=Phosphohexose isomerase; Short=PHI;`Eukaryota; Metazoa; Chordata; Craniata; Vertebrata; Euteleostomi; Mammalia; Euther…
comp59874_c0	110.03	420.051	3.8176	9.6397e-41	TRUE	sp|Q27442|H2B_ANOGA`Q27442`Q:15-138,H:1-124`86.29%ID`E:2e-65`RecName: Full=Histone H2B;`Eukaryota; Metazoa; Ecdysozoa; Arthropoda; Hexapoda; Insecta; Pterygota; Neoptera; Endopterygota; Diptera; Nematocera; Culicoidea; Culicidae; Anophelinae; Anopheles.
comp40233_c0	89.211	377.226	4.22847	1.65419e-40	TRUE	NA
comp59600_c0	0	198.965	NA	4.11848e-40	TRUE	NA
comp80888_c0	0.0325107	463.184	14247.1	4.29652e-40	TRUE	NA
comp99311_c0	0	198.453	NA	4.98176e-40	TRUE	NA
comp90940_c0	0.340698	215.039	631.173	5.49236e-40	TRUE	NA
comp60276_c0	46.2343	278.399	6.02147	1.90265e-39	TRUE	sp|Q8I7Z2|DAD1_ARAVE`Q8I7Z2`Q:3-114,H:2-113`70.54%ID`E:2e-56`RecName: Full=Dolichyl-diphosphooligosaccharide--protein glycosyltransferase subunit DAD1; Short=Oligosaccharyl transferase subunit DAD1; EC=2.4.99.18; AltName: Full=Defender against apoptotic cell death 1; AltName: Full=Defender against cell death 1; Short=AvDAD1; Short=DAD-1;`Eukaryota; Metazoa; Ecdysozoa; Arthropoda; Chelicerata; Ara…
comp40220_c0	0.43772	199.796	456.448	2.12157e-39	TRUE	NA
comp97964_c4	85.2666	362.321	4.24928	3.7988e-39	TRUE	NA
comp90874_c4	8.60907	174.467	20.2655	8.9812e-39	TRUE	sp|Q05910|ADAM8_MOUSE`Q05910`Q:182-464,H:194-449`25.52%ID`E:6e-09`RecName: Full=Disintegrin and metalloproteinase domain-containing protein 8; Short=ADAM 8; EC=3.4.24.-; AltName: Full=Cell surface antigen MS2; AltName: Full=Macrophage cysteine-rich glycoprotein; AltName: CD_antigen=CD156a; Flags: Precursor;`Eukaryota; Metazoa; Chordata; Craniata; Vertebrata; Euteleostomi; Mammalia; Eutheria; Euar…
comp94417_c0	158.159	498.841	3.15404	1.01495e-38	TRUE	sp|Q3SZ71|MPPB_BOVIN`Q3SZ71`Q:37-476,H:50-485`74.38%ID`E:0`RecName: Full=Mitochondrial-processing peptidase subunit beta; EC=3.4.24.64; AltName: Full=Beta-MPP; Flags: Precursor;`Eukaryota; Metazoa; Chordata; Craniata; Vertebrata; Euteleostomi; Mammalia; Eutheria; Laurasiatheria; Cetartiodactyla; Ruminantia; Pecora; Bovidae; Bovinae; Bos.
comp90662_c0	1.87478	161.936	86.3763	1.04171e-38	TRUE	sp|P86392|VMPA_TITSE`P86392`Q:193-407,H:7-227`27.43%ID`E:3e-13`RecName: Full=Snake venom metalloproteinase antarease; Short=SVMP; EC=3.4.24.-; Flags: Fragments;`Eukaryota; Metazoa; Ecdysozoa; Arthropoda; Chelicerata; Arachnida; Scorpiones; Buthida; Buthoidea; Buthidae; Tityus.
comp80267_c0	3.0902	159.563	51.6351	1.69663e-38	TRUE	NA
comp82418_c0	74.6034	336.42	4.50944	2.18746e-38	TRUE	NA
comp87388_c0	0	187.616	NA	2.8797e-38	TRUE	NA
comp94286_c0	29.1544	230.177	7.89511	4.45529e-38	TRUE	sp|P49415|SDC_DROME`P49415`Q:168-239,H:327-399`82.19%ID`E:4e-33`RecName: Full=Syndecan; Flags: Precursor;`Eukaryota; Metazoa; Ecdysozoa; Arthropoda; Hexapoda; Insecta; Pterygota; Neoptera; Endopterygota; Diptera; Brachycera; Muscomorpha; Ephydroidea; Drosophilidae; Drosophila; Sophophora.
comp90777_c0	0.443184	188.99	426.437	8.97192e-38	TRUE	NA
comp80870_c0	4.76458	154.995	32.5306	1.11429e-36	TRUE	sp|P86392|VMPA_TITSE`P86392`Q:180-391,H:5-213`28.64%ID`E:4e-18`RecName: Full=Snake venom metalloproteinase antarease; Short=SVMP; EC=3.4.24.-; Flags: Fragments;`Eukaryota; Metazoa; Ecdysozoa; Arthropoda; Chelicerata; Arachnida; Scorpiones; Buthida; Buthoidea; Buthidae; Tityus.
comp60238_c0	16.5336	189.529	11.4633	1.3132e-36	TRUE	sp|Q93353|IDH3B_CAEEL`Q93353`Q:39-378,H:35-377`64.43%ID`E:1e-161`RecName: Full=Probable isocitrate dehydrogenase [NAD] subunit beta, mitochondrial; EC=1.1.1.41; AltName: Full=Isocitric dehydrogenase subunit beta; AltName: Full=NAD(+)-specific ICDH subunit beta; Flags: Precursor;`Eukaryota; Metazoa; Ecdysozoa; Nematoda; Chromadorea; Rhabditida; Rhabditoidea; Rhabditidae; Peloderinae; Caenorhabditi…
comp99172_c0	104.328	386.566	3.70528	1.67724e-36	TRUE	sp|Q9D3D9|ATPD_MOUSE`Q9D3D9`Q:26-166,H:17-168`52.63%ID`E:1e-46`RecName: Full=ATP synthase subunit delta, mitochondrial; AltName: Full=F-ATPase delta subunit; Flags: Precursor;`Eukaryota; Metazoa; Chordata; Craniata; Vertebrata; Euteleostomi; Mammalia; Eutheria; Euarchontoglires; Glires; Rodentia; Sciurognathi; Muroidea; Muridae; Murinae; Mus; Mus.
comp60259_c0	45.4334	262.72	5.78254	2.20271e-36	TRUE	sp|P02269|H2A_ASTRU`P02269`Q:1-122,H:1-122`90.98%ID`E:2e-75`RecName: Full=Histone H2A;`Eukaryota; Metazoa; Echinodermata; Eleutherozoa; Asterozoa; Asteroidea; Forcipulatacea; Forcipulatida; Asteriidae; Asterias.
comp95706_c0	5.36316	154.747	28.8537	3.09984e-36	TRUE	sp|P23978|SC6A1_RAT`P23978`Q:136-679,H:42-582`48.07%ID`E:0`RecName: Full=Sodium- and chloride-dependent GABA transporter 1; Short=GAT-1; AltName: Full=Solute carrier family 6 member 1;`Eukaryota; Metazoa; Chordata; Craniata; Vertebrata; Euteleostomi; Mammalia; Eutheria; Euarchontoglires; Glires; Rodentia; Sciurognathi; Muroidea; Muridae; Murinae; Rattus.
comp59951_c0	29.1929	222.099	7.60799	3.72451e-36	TRUE	sp|O75489|NDUS3_HUMAN`O75489`Q:77-302,H:38-261`67.26%ID`E:5e-110`RecName: Full=NADH dehydrogenase [ubiquinone] iron-sulfur protein 3, mitochondrial; EC=1.6.5.3; EC=1.6.99.3; AltName: Full=Complex I-30kD; Short=CI-30kD; AltName: Full=NADH-ubiquinone oxidoreductase 30 kDa subunit; Flags: Precursor;`Eukaryota; Metazoa; Chordata; Craniata; Vertebrata; Euteleostomi; Mammalia; Eutheria; Euarchontoglire…
comp82627_c0	33.4672	232.517	6.94762	4.61806e-36	TRUE	sp|Q9YHT1|DHSA_CHICK`Q9YHT1`Q:8-661,H:1-665`76.87%ID`E:0`RecName: Full=Succinate dehydrogenase [ubiquinone] flavoprotein subunit, mitochondrial; EC=1.3.5.1; AltName: Full=Flavoprotein subunit of complex II; Short=Fp; Flags: Precursor;`Eukaryota; Metazoa; Chordata; Craniata; Vertebrata; Euteleostomi; Archosauria; Dinosauria; Saurischia; Theropoda; Coelurosauria; Aves; Neognathae; Galliformes; Phas…
comp40307_c0	110.402	394.977	3.57763	6.68975e-36	TRUE	sp|Q5M8Y1|SPCS2_XENTR`Q5M8Y1`Q:20-203,H:18-201`63.59%ID`E:3e-80`RecName: Full=Probable signal peptidase complex subunit 2; EC=3.4.-.-; AltName: Full=Microsomal signal peptidase 25 kDa subunit; Short=SPase 25 kDa subunit;`Eukaryota; Metazoa; Chordata; Craniata; Vertebrata; Euteleostomi; Amphibia; Batrachia; Anura; Pipoidea; Pipidae; Xenopodinae; Xenopus; Silurana.
comp83763_c0	0	171.911	NA	1.13709e-35	TRUE	NA
comp80962_c1	0.813909	158.357	194.564	1.61516e-35	TRUE	sp|P34387|TG198_CAEEL`P34387`Q:29-375,H:9-343`30.79%ID`E:2e-37`RecName: Full=Cell-death-related nuclease 7; EC=3.1.-.-; Flags: Precursor;`Eukaryota; Metazoa; Ecdysozoa; Nematoda; Chromadorea; Rhabditida; Rhabditoidea; Rhabditidae; Peloderinae; Caenorhabditis.
comp91647_c0	0.232192	201.731	868.812	1.88592e-35	TRUE	sp|Q75WF2|DNA2_ACAPL`Q75WF2`Q:4-361,H:8-357`31.79%ID`E:2e-43`RecName: Full=Plancitoxin-1; EC=3.1.22.1; AltName: Full=Plancitoxin I; Short=Plan-I; Contains: RecName: Full=Plancitoxin-1 subunit alpha; Contains: RecName: Full=Plancitoxin-1 subunit beta; Flags: Precursor;`Eukaryota; Metazoa; Echinodermata; Eleutherozoa; Asterozoa; Asteroidea; Valvatacea; Valvatida; Acanthasteridae; Acanthaster.
comp93345_c1	0	170.019	NA	2.35626e-35	TRUE	sp|Q61391|NEP_MOUSE`Q61391`Q:281-475,H:269-468`22.44%ID`E:3e-07`RecName: Full=Neprilysin; EC=3.4.24.11; AltName: Full=Atriopeptidase; AltName: Full=Enkephalinase; AltName: Full=Neutral endopeptidase 24.11; Short=NEP; Short=Neutral endopeptidase; AltName: Full=Skin fibroblast elastase; Short=SFE; AltName: CD_antigen=CD10;`Eukaryota; Metazoa; Chordata; Craniata; Vertebrata; Euteleostomi; Mammalia; …
comp99192_c0	145.618	453.606	3.11504	8.25219e-35	TRUE	NA
comp99515_c0	0	164.843	NA	1.74636e-34	TRUE	NA
comp96991_c0	18.408	185.935	10.1008	2.02558e-34	TRUE	NA
comp84734_c0	41.5868	243.947	5.86598	3.24606e-34	TRUE	sp|Q8CIZ7|DLDH_CRIGR`Q8CIZ7`Q:62-545,H:26-509`76.7%ID`E:0`RecName: Full=Dihydrolipoyl dehydrogenase, mitochondrial; EC=1.8.1.4; AltName: Full=Dihydrolipoamide dehydrogenase; Flags: Precursor;`Eukaryota; Metazoa; Chordata; Craniata; Vertebrata; Euteleostomi; Mammalia; Eutheria; Euarchontoglires; Glires; Rodentia; Sciurognathi; Muroidea; Cricetidae; Cricetinae; Cricetulus.
comp40502_c0	0.145129	218.263	1503.92	3.55549e-34	TRUE	NA
comp97587_c4	53.8565	271.537	5.04186	3.65729e-34	TRUE	sp|Q6NU46|THILA_XENLA`Q6NU46`Q:9-399,H:31-420`68.8%ID`E:0`RecName: Full=Acetyl-CoA acetyltransferase A, mitochondrial; EC=2.3.1.9; AltName: Full=Acetoacetyl-CoA thiolase A; Flags: Precursor;`Eukaryota; Metazoa; Chordata; Craniata; Vertebrata; Euteleostomi; Amphibia; Batrachia; Anura; Pipoidea; Pipidae; Xenopodinae; Xenopus; Xenopus.
comp99290_c0	47.2028	255.003	5.40228	8.35838e-34	TRUE	sp|P40423|SQH_DROME`P40423`Q:1-174,H:1-174`85.71%ID`E:1e-104`RecName: Full=Myosin regulatory light chain sqh; AltName: Full=Myosin regulatory light chain, nonmuscle; Short=MRLC-C; AltName: Full=Protein spaghetti-squash;`Eukaryota; Metazoa; Ecdysozoa; Arthropoda; Hexapoda; Insecta; Pterygota; Neoptera; Endopterygota; Diptera; Brachycera; Muscomorpha; Ephydroidea; Drosophilidae; Drosophila; Sophoph…
comp59946_c0	93.4092	351.116	3.7589	8.36605e-34	TRUE	NA
comp60127_c1	0	157.95	NA	2.57185e-33	TRUE	NA
comp97127_c2	3.25089	137.302	42.2352	3.437e-33	TRUE	NA
comp83650_c0	0	155.154	NA	7.71629e-33	TRUE	NA
comp88819_c0	1.60105	134.061	83.7335	2.21197e-32	TRUE	sp|P68373|TBA1C_MOUSE`P68373`Q:1-298,H:152-449`96.98%ID`E:0`RecName: Full=Tubulin alpha-1C chain; AltName: Full=Alpha-tubulin 6; AltName: Full=Alpha-tubulin isotype M-alpha-6; AltName: Full=Tubulin alpha-6 chain;`Eukaryota; Metazoa; Chordata; Craniata; Vertebrata; Euteleostomi; Mammalia; Eutheria; Euarchontoglires; Glires; Rodentia; Sciurognathi; Muroidea; Muridae; Murinae; Mus; Mus.
comp59846_c0	78.6121	312.551	3.97587	5.46508e-32	TRUE	NA
comp95205_c2	33.4949	214.317	6.39851	6.92009e-32	TRUE	sp|Q96D21|RHES_HUMAN`Q96D21`Q:71-270,H:7-205`37.86%ID`E:1e-35`RecName: Full=GTP-binding protein Rhes; AltName: Full=Ras homolog enriched in striatum; AltName: Full=Tumor endothelial marker 2; Flags: Precursor;`Eukaryota; Metazoa; Chordata; Craniata; Vertebrata; Euteleostomi; Mammalia; Eutheria; Euarchontoglires; Primates; Haplorrhini; Catarrhini; Hominidae; Homo.
comp60304_c0	0.19243	183.283	952.466	8.56952e-32	TRUE	NA
comp93943_c0	0.0158823	441.027	27768.4	1.08964e-31	TRUE	NA
comp94350_c0	1.82087	129.149	70.927	2.0021e-31	TRUE	sp|P86392|VMPA_TITSE`P86392`Q:147-363,H:5-220`27.56%ID`E:6e-16`RecName: Full=Snake venom metalloproteinase antarease; Short=SVMP; EC=3.4.24.-; Flags: Fragments;`Eukaryota; Metazoa; Ecdysozoa; Arthropoda; Chelicerata; Arachnida; Scorpiones; Buthida; Buthoidea; Buthidae; Tityus.
comp97361_c1	33.3725	211.774	6.34576	2.23418e-31	TRUE	sp|P35505|FAAA_MOUSE`P35505`Q:1-415,H:1-415`66.99%ID`E:0`RecName: Full=Fumarylacetoacetase; Short=FAA; EC=3.7.1.2; AltName: Full=Beta-diketonase; AltName: Full=Fumarylacetoacetate hydrolase;`Eukaryota; Metazoa; Chordata; Craniata; Vertebrata; Euteleostomi; Mammalia; Eutheria; Euarchontoglires; Glires; Rodentia; Sciurognathi; Muroidea; Muridae; Murinae; Mus; Mus.
comp59957_c0	15.2388	164.31	10.7823	2.52937e-31	TRUE	NA
comp89439_c0	0.164081	186.341	1135.66	3.47319e-31	TRUE	sp|Q8WWT9|S13A3_HUMAN`Q8WWT9`Q:27-591,H:16-591`32.13%ID`E:2e-95`RecName: Full=Solute carrier family 13 member 3; AltName: Full=Na(+)/dicarboxylate cotransporter 3; Short=NaDC-3; Short=hNaDC3; AltName: Full=Sodium-dependent high-affinity dicarboxylate transporter 2;`Eukaryota; Metazoa; Chordata; Craniata; Vertebrata; Euteleostomi; Mammalia; Eutheria; Euarchontoglires; Primates; Haplorrhini; Catarr…
comp60105_c0	0	144.098	NA	6.21483e-31	TRUE	NA
comp87479_c0	0.944719	130.716	138.365	1.28074e-30	TRUE	sp|O46503|ST1C2_RABIT`O46503`Q:21-327,H:4-290`33.33%ID`E:1e-47`RecName: Full=Sulfotransferase 1C2; Short=ST1C2; Short=rabSULT1C2; EC=2.8.2.-; AltName: Full=Sulfotransferase 1C1;`Eukaryota; Metazoa; Chordata; Craniata; Vertebrata; Euteleostomi; Mammalia; Eutheria; Euarchontoglires; Glires; Lagomorpha; Leporidae; Oryctolagus.
comp90848_c0	20.5256	175.502	8.55039	1.67783e-30	TRUE	NA
comp90499_c0	94.9833	333.949	3.51587	4.83672e-30	TRUE	sp|Q5R546|ATPA_PONAB`Q5R546`Q:29-554,H:27-552`84.22%ID`E:0`RecName: Full=ATP synthase subunit alpha, mitochondrial; Flags: Precursor;`Eukaryota; Metazoa; Chordata; Craniata; Vertebrata; Euteleostomi; Mammalia; Eutheria; Euarchontoglires; Primates; Haplorrhini; Catarrhini; Hominidae; Pongo.
comp99336_c0	44.7112	231.876	5.18609	5.04587e-30	TRUE	NA
comp95360_c1	51.4293	246.27	4.78852	5.92939e-30	TRUE	sp|Q5REB0|AATM_PONAB`Q5REB0`Q:28-426,H:32-430`73.43%ID`E:0`RecName: Full=Aspartate aminotransferase, mitochondrial; Short=mAspAT; EC=2.6.1.1; EC=2.6.1.7; AltName: Full=Fatty acid-binding protein; Short=FABP-1; AltName: Full=Glutamate oxaloacetate transaminase 2; AltName: Full=Kynurenine aminotransferase 4; AltName: Full=Kynurenine aminotransferase IV; AltName: Full=Kynurenine--oxoglutarate transa…
comp98257_c1	14.0266	155.256	11.0687	5.95926e-30	TRUE	sp|Q8TB22|SPT20_HUMAN`Q8TB22`Q:66-826,H:45-784`48.82%ID`E:0`RecName: Full=Spermatogenesis-associated protein 20; AltName: Full=Sperm-specific protein 411; Short=Ssp411; Flags: Precursor;`Eukaryota; Metazoa; Chordata; Craniata; Vertebrata; Euteleostomi; Mammalia; Eutheria; Euarchontoglires; Primates; Haplorrhini; Catarrhini; Hominidae; Homo.
comp59865_c0	71.4485	285.198	3.99166	1.91014e-29	TRUE	sp|Q24117|DYL1_DROME`Q24117`Q:77-165,H:1-89`97.75%ID`E:8e-59`RecName: Full=Dynein light chain 1, cytoplasmic; AltName: Full=8 kDa dynein light chain; AltName: Full=Cut up protein;`Eukaryota; Metazoa; Ecdysozoa; Arthropoda; Hexapoda; Insecta; Pterygota; Neoptera; Endopterygota; Diptera; Brachycera; Muscomorpha; Ephydroidea; Drosophilidae; Drosophila; Sophophora.
comp40432_c0	30.8093	196.411	6.37505	2.67054e-29	TRUE	NA
comp99855_c0	0.862736	122.287	141.744	1.08113e-28	TRUE	NA
comp99853_c0	0	131.007	NA	1.24019e-28	TRUE	NA
comp84597_c0	45.9162	227.079	4.9455	1.9538e-28	TRUE	sp|Q8BFR5|EFTU_MOUSE`Q8BFR5`Q:37-449,H:35-448`66.51%ID`E:0`RecName: Full=Elongation factor Tu, mitochondrial; Flags: Precursor;`Eukaryota; Metazoa; Chordata; Craniata; Vertebrata; Euteleostomi; Mammalia; Eutheria; Euarchontoglires; Glires; Rodentia; Sciurognathi; Muroidea; Muridae; Murinae; Mus; Mus.
comp87204_c0	73.2306	282.843	3.86237	2.62749e-28	TRUE	sp|Q5XIH7|PHB2_RAT`Q5XIH7`Q:1-290,H:1-287`71.13%ID`E:1e-152`RecName: Full=Prohibitin-2; AltName: Full=B-cell receptor-associated protein BAP37; Short=BAP-37;`Eukaryota; Metazoa; Chordata; Craniata; Vertebrata; Euteleostomi; Mammalia; Eutheria; Euarchontoglires; Glires; Rodentia; Sciurognathi; Muroidea; Muridae; Murinae; Rattus.
comp88917_c0	52.4285	240.38	4.58492	2.74337e-28	TRUE	NA
comp100012_c0	0	127.24	NA	5.81588e-28	TRUE	NA
comp40213_c0	38.4187	207.621	5.40416	7.70016e-28	TRUE	sp|P13086|SUCA_RAT`P13086`Q:29-352,H:21-345`74.77%ID`E:7e-159`RecName: Full=Succinyl-CoA ligase [ADP/GDP-forming] subunit alpha, mitochondrial; EC=6.2.1.4; EC=6.2.1.5; AltName: Full=Succinyl-CoA synthetase subunit alpha; Short=SCS-alpha; Flags: Precursor;`Eukaryota; Metazoa; Chordata; Craniata; Vertebrata; Euteleostomi; Mammalia; Eutheria; Euarchontoglires; Glires; Rodentia; Sciurognathi; Muroide…
comp60094_c0	0.266497	142.056	533.047	8.75585e-28	TRUE	sp|Q9JLI3|MMEL1_MOUSE`Q9JLI3`Q:68-645,H:151-764`19.39%ID`E:2e-07`RecName: Full=Membrane metallo-endopeptidase-like 1; EC=3.4.24.11; AltName: Full=NEP2(m); AltName: Full=Neprilysin II; Short=NEPII; AltName: Full=Neprilysin-2; Short=NEP2; Short=NL2; AltName: Full=Neprilysin-like 1; Short=NL-1; AltName: Full=Neprilysin-like peptidase; Short=NEPLP; AltName: Full=Soluble secreted endopeptidase; Contai…
comp60120_c0	32.952	193.82	5.88187	1.42057e-27	TRUE	sp|Q63081|PDIA6_RAT`Q63081`Q:1-428,H:1-437`55.88%ID`E:9e-172`RecName: Full=Protein disulfide-isomerase A6; EC=5.3.4.1; AltName: Full=Calcium-binding protein 1; Short=CaBP1; AltName: Full=Protein disulfide isomerase P5; AltName: Full=Thioredoxin domain-containing protein 7; Flags: Precursor;`Eukaryota; Metazoa; Chordata; Craniata; Vertebrata; Euteleostomi; Mammalia; Eutheria; Euarchontoglires; Gli…
comp90370_c0	0	121.515	NA	6.2075e-27	TRUE	NA
comp97964_c16	77.1106	282.981	3.66981	6.68903e-27	TRUE	sp|P13607|ATNA_DROME`P13607`Q:3-1034,H:9-1041`81.03%ID`E:0`RecName: Full=Sodium/potassium-transporting ATPase subunit alpha; Short=Na(+)/K(+) ATPase alpha subunit; EC=3.6.3.9; AltName: Full=Sodium pump subunit alpha;`Eukaryota; Metazoa; Ecdysozoa; Arthropoda; Hexapoda; Insecta; Pterygota; Neoptera; Endopterygota; Diptera; Brachycera; Muscomorpha; Ephydroidea; Drosophilidae; Drosophila; Sophophora.
comp84652_c0	26.4518	174.906	6.61224	8.113e-27	TRUE	sp|O43181|NDUS4_HUMAN`O43181`Q:67-190,H:52-175`71.77%ID`E:5e-62`RecName: Full=NADH dehydrogenase [ubiquinone] iron-sulfur protein 4, mitochondrial; AltName: Full=Complex I-18 kDa; Short=CI-18 kDa; AltName: Full=Complex I-AQDQ; Short=CI-AQDQ; AltName: Full=NADH-ubiquinone oxidoreductase 18 kDa subunit; Flags: Precursor;`Eukaryota; Metazoa; Chordata; Craniata; Vertebrata; Euteleostomi; Mammalia; Eu…
comp60329_c0	45.8785	218.634	4.76551	1.11741e-26	TRUE	sp|Q91YT0|NDUV1_MOUSE`Q91YT0`Q:29-488,H:8-459`82.61%ID`E:0`RecName: Full=NADH dehydrogenase [ubiquinone] flavoprotein 1, mitochondrial; EC=1.6.5.3; EC=1.6.99.3; AltName: Full=Complex I-51kD; Short=CI-51kD; AltName: Full=NADH-ubiquinone oxidoreductase 51 kDa subunit; Flags: Precursor;`Eukaryota; Metazoa; Chordata; Craniata; Vertebrata; Euteleostomi; Mammalia; Eutheria; Euarchontoglires; Glires; Ro…
comp98281_c8	10.8196	132.046	12.2044	1.62373e-26	TRUE	NA
comp96896_c0	63.3729	252.918	3.99095	2.70303e-26	TRUE	sp|Q4R4T0|RPN1_MACFA`Q4R4T0`Q:28-599,H:31-607`48.96%ID`E:0`RecName: Full=Dolichyl-diphosphooligosaccharide--protein glycosyltransferase subunit 1; EC=2.4.99.18; AltName: Full=Dolichyl-diphosphooligosaccharide--protein glycosyltransferase 67 kDa subunit; AltName: Full=Ribophorin I; Short=RPN-I; AltName: Full=Ribophorin-1; Flags: Precursor;`Eukaryota; Metazoa; Chordata; Craniata; Vertebrata; Eutele…
comp82232_c0	113.627	345.937	3.0445	3.64644e-26	TRUE	NA
comp98281_c4	1.77369	105.124	59.2684	5.96246e-26	TRUE	sp|Q9Z0Z5|S13A3_RAT`Q9Z0Z5`Q:30-588,H:30-593`33.68%ID`E:1e-97`RecName: Full=Solute carrier family 13 member 3; AltName: Full=Na(+)/dicarboxylate cotransporter 3; Short=NaDC-3; Short=rNaDC3; AltName: Full=Sodium-dependent high-affinity dicarboxylate transporter 2;`Eukaryota; Metazoa; Chordata; Craniata; Vertebrata; Euteleostomi; Mammalia; Eutheria; Euarchontoglires; Glires; Rodentia; Sciurognathi;…
comp83927_c0	6.36021	115.574	18.1713	9.48181e-26	TRUE	sp|Q3T0D6|LEG4_BOVIN`Q3T0D6`Q:22-298,H:14-332`32.72%ID`E:2e-48`RecName: Full=Galectin-4; Short=Gal-4;`Eukaryota; Metazoa; Chordata; Craniata; Vertebrata; Euteleostomi; Mammalia; Eutheria; Laurasiatheria; Cetartiodactyla; Ruminantia; Pecora; Bovidae; Bovinae; Bos.
comp88866_c2	104.398	325.972	3.1224	1.47818e-25	TRUE	sp|O02649|CH60_DROME`O02649`Q:1-550,H:1-549`80.4%ID`E:0`RecName: Full=60 kDa heat shock protein, mitochondrial; AltName: Full=60 kDa chaperonin; AltName: Full=CPN60; AltName: Full=Heat shock protein 60; Short=HSP-60; AltName: Full=Hsp60; AltName: Full=Mitochondrial matrix protein P1; Flags: Precursor;`Eukaryota; Metazoa; Ecdysozoa; Arthropoda; Hexapoda; Insecta; Pterygota; Neoptera; Endopterygota…
comp99956_c0	0	113.546	NA	1.74568e-25	TRUE	NA
comp89281_c0	31.3397	180.422	5.757	1.94714e-25	TRUE	NA
comp93676_c0	78.7137	277.857	3.52998	2.21227e-25	TRUE	sp|O01666|ATPG_DROME`O01666`Q:5-293,H:3-296`62.96%ID`E:7e-129`RecName: Full=ATP synthase subunit gamma, mitochondrial; AltName: Full=F-ATPase gamma subunit; Flags: Precursor;`Eukaryota; Metazoa; Ecdysozoa; Arthropoda; Hexapoda; Insecta; Pterygota; Neoptera; Endopterygota; Diptera; Brachycera; Muscomorpha; Ephydroidea; Drosophilidae; Drosophila; Sophophora.
comp90744_c0	0	112.974	NA	2.22281e-25	TRUE	NA
comp90481_c0	0.11047	157.213	1423.13	2.25794e-25	TRUE	NA
comp83379_c0	33.0703	183.63	5.55272	2.89839e-25	TRUE	sp|O97580|SUCB1_PIG`O97580`Q:62-438,H:49-425`68.17%ID`E:0`RecName: Full=Succinyl-CoA ligase [ADP-forming] subunit beta, mitochondrial; EC=6.2.1.5; AltName: Full=ATP-specific succinyl-CoA synthetase subunit beta; AltName: Full=Succinyl-CoA synthetase beta-A chain; Short=SCS-betaA; Flags: Precursor; Fragment;`Eukaryota; Metazoa; Chordata; Craniata; Vertebrata; Euteleostomi; Mammalia; Eutheria; Laur…
comp90419_c0	34.2055	186.14	5.44181	3.01802e-25	TRUE	sp|Q5ZJF4|PRDX6_CHICK`Q5ZJF4`Q:53-271,H:1-220`64.09%ID`E:4e-95`RecName: Full=Peroxiredoxin-6; EC=1.11.1.15;`Eukaryota; Metazoa; Chordata; Craniata; Vertebrata; Euteleostomi; Archosauria; Dinosauria; Saurischia; Theropoda; Coelurosauria; Aves; Neognathae; Galliformes; Phasianidae; Phasianinae; Gallus.
comp99350_c0	97.1149	309.882	3.19088	4.89713e-25	TRUE	sp|Q9N2W7|NDUAC_CAEEL`Q9N2W7`Q:1-136,H:3-139`46.72%ID`E:8e-41`RecName: Full=Probable NADH dehydrogenase [ubiquinone] 1 alpha subcomplex subunit 12; AltName: Full=NADH-ubiquinone oxidoreductase 17.0 kDa subunit;`Eukaryota; Metazoa; Ecdysozoa; Nematoda; Chromadorea; Rhabditida; Rhabditoidea; Rhabditidae; Peloderinae; Caenorhabditis.
comp40231_c0	24.2907	160.682	6.61497	8.94438e-25	TRUE	NA
comp87456_c0	16.0285	139.15	8.6814	1.10682e-24	TRUE	sp|Q9VXK0|NIPSN_DROME`Q9VXK0`Q:51-307,H:14-271`53.26%ID`E:5e-92`RecName: Full=Protein NipSnap;`Eukaryota; Metazoa; Ecdysozoa; Arthropoda; Hexapoda; Insecta; Pterygota; Neoptera; Endopterygota; Diptera; Brachycera; Muscomorpha; Ephydroidea; Drosophilidae; Drosophila; Sophophora.
comp92699_c2	11.1594	125.616	11.2565	1.10914e-24	TRUE	sp|Q2KIA4|SCD5_BOVIN`Q2KIA4`Q:18-307,H:46-334`61.03%ID`E:1e-133`RecName: Full=Stearoyl-CoA desaturase 5; EC=1.14.19.1; AltName: Full=Acyl-CoA-desaturase 4; AltName: Full=Stearoyl-CoA 9-desaturase;`Eukaryota; Metazoa; Chordata; Craniata; Vertebrata; Euteleostomi; Mammalia; Eutheria; Laurasiatheria; Cetartiodactyla; Ruminantia; Pecora; Bovidae; Bovinae; Bos.
comp40283_c0	64.4075	246.429	3.82609	1.20509e-24	TRUE	sp|P91929|NDUAA_DROME`P91929`Q:4-398,H:8-400`42.32%ID`E:2e-101`RecName: Full=NADH dehydrogenase [ubiquinone] 1 alpha subcomplex subunit 10, mitochondrial; AltName: Full=Complex I-42kD; Short=CI-42kD; AltName: Full=NADH-ubiquinone oxidoreductase 42 kDa subunit; Flags: Precursor;`Eukaryota; Metazoa; Ecdysozoa; Arthropoda; Hexapoda; Insecta; Pterygota; Neoptera; Endopterygota; Diptera; Brachycera; M…
comp78713_c0	0.0239807	253.992	10591.5	1.30911e-24	TRUE	NA
comp100410_c0	0	107.488	NA	2.28237e-24	TRUE	NA
comp96184_c2	44.0098	203.369	4.621	2.45663e-24	TRUE	NA
comp60240_c0	24.7376	159.521	6.44851	2.91777e-24	TRUE	NA
comp97914_c4	4.39641	102.992	23.4263	4.36953e-24	TRUE	sp|Q9Y2S2|CRYL1_HUMAN`Q9Y2S2`Q:4-310,H:7-315`54.69%ID`E:2e-123`RecName: Full=Lambda-crystallin homolog; EC=1.1.1.45; AltName: Full=L-gulonate 3-dehydrogenase; Short=Gul3DH;`Eukaryota; Metazoa; Chordata; Craniata; Vertebrata; Euteleostomi; Mammalia; Eutheria; Euarchontoglires; Primates; Haplorrhini; Catarrhini; Hominidae; Homo.
comp98929_c2	0.28033	115.994	413.777	6.13767e-24	TRUE	NA
comp95246_c3	1.65521	96.2801	58.168	6.61445e-24	TRUE	NA
comp96609_c1	26.5111	161.738	6.10079	8.43802e-24	TRUE	NA
comp97391_c1	0.07563	159.616	2110.49	1.19975e-23	TRUE	NA
comp84371_c0	32.6427	174.953	5.35962	1.38851e-23	TRUE	sp|Q641Y2|NDUS2_RAT`Q641Y2`Q:27-486,H:15-463`71.15%ID`E:0`RecName: Full=NADH dehydrogenase [ubiquinone] iron-sulfur protein 2, mitochondrial; EC=1.6.5.3; EC=1.6.99.3; AltName: Full=Complex I-49kD; Short=CI-49kD; AltName: Full=NADH-ubiquinone oxidoreductase 49 kDa subunit; Flags: Precursor;`Eukaryota; Metazoa; Chordata; Craniata; Vertebrata; Euteleostomi; Mammalia; Eutheria; Euarchontoglires; Glir…
comp94296_c0	16.2482	134.065	8.25107	2.51044e-23	TRUE	sp|P30043|BLVRB_HUMAN`P30043`Q:37-237,H:3-202`52.22%ID`E:4e-67`RecName: Full=Flavin reductase (NADPH); Short=FR; EC=1.5.1.30; AltName: Full=Biliverdin reductase B; Short=BVR-B; EC=1.3.1.24; AltName: Full=Biliverdin-IX beta-reductase; AltName: Full=Green heme-binding protein; Short=GHBP; AltName: Full=NADPH-dependent diaphorase; AltName: Full=NADPH-flavin reductase; Short=FLR;`Eukaryota; Metazoa; …
comp40112_c0	0	99.7349	NA	6.40809e-23	TRUE	NA
comp89317_c1	0.0529603	168.791	3187.12	1.09876e-22	TRUE	NA
comp40238_c0	0.0421226	181.171	4301.03	1.44561e-22	TRUE	NA
comp60338_c0	22.2977	145.643	6.53174	1.88799e-22	TRUE	NA
comp87277_c0	0.631055	94.468	149.699	1.98421e-22	TRUE	NA
comp91533_c0	9.36102	110.879	11.8447	2.51774e-22	TRUE	NA
comp84671_c0	23.9672	148.861	6.21105	2.88715e-22	TRUE	sp|Q5R8Z6|MCFD2_PONAB`Q5R8Z6`Q:1-148,H:3-144`33.55%ID`E:5e-13`RecName: Full=Multiple coagulation factor deficiency protein 2 homolog; Flags: Precursor;`Eukaryota; Metazoa; Chordata; Craniata; Vertebrata; Euteleostomi; Mammalia; Eutheria; Euarchontoglires; Primates; Haplorrhini; Catarrhini; Hominidae; Pongo.
comp84421_c0	28.7334	160.016	5.56897	2.89215e-22	TRUE	sp|P0CB97|NDUS8_PONAB`P0CB97`Q:20-206,H:24-210`80.21%ID`E:2e-107`RecName: Full=NADH dehydrogenase [ubiquinone] iron-sulfur protein 8, mitochondrial; EC=1.6.5.3; EC=1.6.99.3; AltName: Full=Complex I-23kD; Short=CI-23kD; AltName: Full=NADH-ubiquinone oxidoreductase 23 kDa subunit; Flags: Precursor;`Eukaryota; Metazoa; Chordata; Craniata; Vertebrata; Euteleostomi; Mammalia; Eutheria; Euarchontoglire…
comp60933_c0	9.6882	111.549	11.5139	2.95296e-22	TRUE	NA
comp99526_c0	30.6844	164.211	5.35161	3.26891e-22	TRUE	sp|P81748|MIFH_TRITR`P81748`Q:1-114,H:1-114`52.63%ID`E:2e-38`RecName: Full=Macrophage migration inhibitory factor homolog; Short=MIF; EC=5.3.2.1; AltName: Full=L-dopachrome isomerase; AltName: Full=L-dopachrome tautomerase; EC=5.3.3.12; AltName: Full=Phenylpyruvate tautomerase;`Eukaryota; Metazoa; Ecdysozoa; Nematoda; Enoplea; Trichocephalida; Trichuridae; Trichuris.
comp87241_c0	0	95.7328	NA	3.66091e-22	TRUE	NA
comp84960_c1	0	95.575	NA	3.92255e-22	TRUE	NA
comp88695_c0	15.5793	127.061	8.15573	4.4421e-22	TRUE	NA
comp100303_c0	0	95.2017	NA	4.61874e-22	TRUE	NA
comp82618_c0	44.1855	192.473	4.35601	4.97018e-22	TRUE	NA
comp96467_c1	32.3553	166.763	5.15413	5.90775e-22	TRUE	sp|O43657|TSN6_HUMAN`O43657`Q:2-242,H:5-245`33.88%ID`E:6e-51`RecName: Full=Tetraspanin-6; Short=Tspan-6; AltName: Full=A15 homolog; AltName: Full=Putative NF-kappa-B-activating protein 321; AltName: Full=T245 protein; AltName: Full=Tetraspanin TM4-D; AltName: Full=Transmembrane 4 superfamily member 6;`Eukaryota; Metazoa; Chordata; Craniata; Vertebrata; Euteleostomi; Mammalia; Eutheria; Euarchonto…
comp99382_c0	62.659	228.197	3.64189	7.79447e-22	TRUE	sp|Q9VZD5|RT06_DROME`Q9VZD5`Q:1-138,H:1-138`40.58%ID`E:1e-32`RecName: Full=Probable 28S ribosomal protein S6, mitochondrial; Short=MRP-S6; Short=S6mt;`Eukaryota; Metazoa; Ecdysozoa; Arthropoda; Hexapoda; Insecta; Pterygota; Neoptera; Endopterygota; Diptera; Brachycera; Muscomorpha; Ephydroidea; Drosophilidae; Drosophila; Sophophora.
comp84209_c1	9.70128	109.547	11.292	9.43109e-22	TRUE	sp|Q24400|MLP2_DROME`Q24400`Q:1-89,H:1-90`67.78%ID`E:4e-33`RecName: Full=Muscle LIM protein Mlp84B;`Eukaryota; Metazoa; Ecdysozoa; Arthropoda; Hexapoda; Insecta; Pterygota; Neoptera; Endopterygota; Diptera; Brachycera; Muscomorpha; Ephydroidea; Drosophilidae; Drosophila; Sophophora.
comp98404_c1	0.193322	110.535	571.765	1.00749e-21	TRUE	NA
comp96323_c0	14.1848	121.126	8.53913	1.5206e-21	TRUE	sp|A7YWE4|AL4A1_BOVIN`A7YWE4`Q:88-624,H:27-562`57.81%ID`E:0`RecName: Full=Delta-1-pyrroline-5-carboxylate dehydrogenase, mitochondrial; Short=P5C dehydrogenase; EC=1.5.1.12; AltName: Full=Aldehyde dehydrogenase family 4 member A1; Flags: Precursor;`Eukaryota; Metazoa; Chordata; Craniata; Vertebrata; Euteleostomi; Mammalia; Eutheria; Laurasiatheria; Cetartiodactyla; Ruminantia; Pecora; Bovidae; Bo…
comp40204_c0	21.1812	138.621	6.54451	1.81269e-21	TRUE	sp|Q5RA22|5NTC_PONAB`Q5RA22`Q:22-550,H:12-548`58.55%ID`E:0`RecName: Full=Cytosolic purine 5'-nucleotidase; EC=3.1.3.5; AltName: Full=Cytosolic 5'-nucleotidase II;`Eukaryota; Metazoa; Chordata; Craniata; Vertebrata; Euteleostomi; Mammalia; Eutheria; Euarchontoglires; Primates; Haplorrhini; Catarrhini; Hominidae; Pongo.
comp94632_c0	2.57867	87.3931	33.8908	1.82677e-21	TRUE	sp|P86392|VMPA_TITSE`P86392`Q:184-383,H:7-220`25%ID`E:4e-09`RecName: Full=Snake venom metalloproteinase antarease; Short=SVMP; EC=3.4.24.-; Flags: Fragments;`Eukaryota; Metazoa; Ecdysozoa; Arthropoda; Chelicerata; Arachnida; Scorpiones; Buthida; Buthoidea; Buthidae; Tityus.
comp94742_c0	0.306114	99.1844	324.011	1.8667e-21	TRUE	NA
comp79667_c0	72.6782	244.502	3.36417	2.28494e-21	TRUE	sp|P83941|ELOC_RAT`P83941`Q:9-117,H:4-112`93.58%ID`E:5e-71`RecName: Full=Transcription elongation factor B polypeptide 1; AltName: Full=Elongin 15 kDa subunit; AltName: Full=Elongin-C; Short=EloC; AltName: Full=RNA polymerase II transcription factor SIII subunit C; AltName: Full=SIII p15; AltName: Full=Stromal membrane-associated protein SMAP1B homolog;`Eukaryota; Metazoa; Chordata; Craniata; Ver…
comp92968_c0	0.034967	178.591	5107.41	2.33489e-21	TRUE	NA
comp100667_c0	0	91.1628	NA	2.72876e-21	TRUE	NA
comp99882_c0	0.103605	121.62	1173.88	8.7634e-21	TRUE	NA
comp93430_c0	35.369	167.653	4.7401	9.50857e-21	TRUE	sp|P00727|AMPL_BOVIN`P00727`Q:32-521,H:28-516`54.67%ID`E:0`RecName: Full=Cytosol aminopeptidase; EC=3.4.11.1; AltName: Full=Leucine aminopeptidase 3; Short=LAP-3; AltName: Full=Leucyl aminopeptidase; AltName: Full=Peptidase S; AltName: Full=Proline aminopeptidase; EC=3.4.11.5; AltName: Full=Prolyl aminopeptidase;`Eukaryota; Metazoa; Chordata; Craniata; Vertebrata; Euteleostomi; Mammalia; Eutheria…
comp80722_c0	13.1888	115.077	8.72534	9.84961e-21	TRUE	NA
comp40224_c0	41.9622	181.257	4.31954	1.08233e-20	TRUE	NA
comp88819_c1	4.99939	91.096	18.2214	1.19971e-20	TRUE	sp|P06604|TBA2_DROME`P06604`Q:1-158,H:1-158`91.77%ID`E:9e-93`RecName: Full=Tubulin alpha-2 chain;`Eukaryota; Metazoa; Ecdysozoa; Arthropoda; Hexapoda; Insecta; Pterygota; Neoptera; Endopterygota; Diptera; Brachycera; Muscomorpha; Ephydroidea; Drosophilidae; Drosophila; Sophophora.
comp99636_c0	39.8916	176.71	4.42975	1.21568e-20	TRUE	NA
comp59860_c0	29.0002	152.657	5.26401	1.57248e-20	TRUE	NA
comp89439_c1	0.0895729	122.973	1372.89	2.40376e-20	TRUE	NA
comp85482_c0	0.110193	115.763	1050.55	2.69512e-20	TRUE	NA
comp40585_c0	0	85.0955	NA	4.05738e-20	TRUE	NA
comp96748_c6	58.4376	210.632	3.6044	4.6272e-20	TRUE	sp|Q7Z429|LFG1_HUMAN`Q7Z429`Q:4-346,H:40-368`42.49%ID`E:6e-75`RecName: Full=Protein lifeguard 1; AltName: Full=Glutamate [NMDA] receptor-associated protein 1; AltName: Full=NMDA receptor glutamate-binding subunit; AltName: Full=Putative MAPK-activating protein PM02; AltName: Full=Transmembrane BAX inhibitor motif-containing protein 3;`Eukaryota; Metazoa; Chordata; Craniata; Vertebrata; Euteleosto…
comp40300_c0	37.7983	169.429	4.48245	4.76164e-20	TRUE	sp|Q8BTV1|TUSC3_MOUSE`Q8BTV1`Q:24-330,H:39-347`66.67%ID`E:1e-143`RecName: Full=Tumor suppressor candidate 3; AltName: Full=Magnesium uptake/transporter TUSC3; AltName: Full=Protein N33; Flags: Precursor;`Eukaryota; Metazoa; Chordata; Craniata; Vertebrata; Euteleostomi; Mammalia; Eutheria; Euarchontoglires; Glires; Rodentia; Sciurognathi; Muroidea; Muridae; Murinae; Mus; Mus.
comp40687_c0	76.3511	243.722	3.19213	4.83786e-20	TRUE	sp|Q94519|ACPM_DROME`Q94519`Q:26-157,H:21-152`59.09%ID`E:2e-46`RecName: Full=Acyl carrier protein, mitochondrial; Short=ACP; AltName: Full=NADH-ubiquinone oxidoreductase 9.6 kDa subunit; AltName: Full=NADH-ubiquinone oxidoreductase acyl-carrier subunit; Flags: Precursor;`Eukaryota; Metazoa; Ecdysozoa; Arthropoda; Hexapoda; Insecta; Pterygota; Neoptera; Endopterygota; Diptera; Brachycera; Muscomor…
comp93208_c0	0.0484895	145.332	2997.18	4.91814e-20	TRUE	NA
comp59712_c0	0	84.1467	NA	6.20991e-20	TRUE	NA
comp84582_c0	0.427831	85.0076	198.694	8.86365e-20	TRUE	NA
comp60159_c0	31.3211	153.815	4.91089	1.11359e-19	TRUE	NA
comp90292_c1	16.6344	119.58	7.18873	1.12641e-19	TRUE	sp|O13035|SAP_CHICK`O13035`Q:2-162,H:325-481`35.4%ID`E:1e-25`RecName: Full=Proactivator polypeptide; Contains: RecName: Full=Saposin-A; Contains: RecName: Full=Saposin-B; Contains: RecName: Full=Saposin-C; Contains: RecName: Full=Saposin-D; Flags: Precursor;`Eukaryota; Metazoa; Chordata; Craniata; Vertebrata; Euteleostomi; Archosauria; Dinosauria; Saurischia; Theropoda; Coelurosauria; Aves; Neogn…
comp59501_c0	19.0087	125.129	6.58275	1.35392e-19	TRUE	NA
comp84308_c0	58.8982	208.927	3.54726	1.39474e-19	TRUE	sp|B0FWK4|SPCS1_PIG`B0FWK4`Q:11-101,H:5-94`47.25%ID`E:4e-25`RecName: Full=Signal peptidase complex subunit 1; EC=3.4.-.-; AltName: Full=Microsomal signal peptidase 12 kDa subunit; Short=SPase 12 kDa subunit;`Eukaryota; Metazoa; Chordata; Craniata; Vertebrata; Euteleostomi; Mammalia; Eutheria; Laurasiatheria; Cetartiodactyla; Suina; Suidae; Sus.
comp101244_c0	0	82.1136	NA	1.55086e-19	TRUE	NA
comp94672_c0	21.4453	130.072	6.0653	2.19182e-19	TRUE	NA
comp96990_c0	14.0612	111.711	7.9446	2.23974e-19	TRUE	NA
comp100566_c0	0	81.2246	NA	2.31751e-19	TRUE	NA
comp83513_c0	40.8313	172.249	4.21856	2.39225e-19	TRUE	sp|Q9BN19|HSP6_HETGL`Q9BN19`Q:2-127,H:106-231`47.62%ID`E:2e-36`RecName: Full=Putative esophageal gland cell secretory protein 6; Flags: Precursor;`Eukaryota; Metazoa; Ecdysozoa; Nematoda; Chromadorea; Tylenchida; Tylenchina; Tylenchoidea; Heteroderidae; Heteroderinae; Heterodera.
comp94649_c0	15.8282	115.957	7.32598	2.63927e-19	TRUE	sp|Q04499|PROD_DROME`Q04499`Q:30-626,H:52-681`52.91%ID`E:0`RecName: Full=Proline dehydrogenase 1, mitochondrial; EC=1.5.99.8; AltName: Full=Proline oxidase; AltName: Full=Protein sluggish-A; Flags: Precursor;`Eukaryota; Metazoa; Ecdysozoa; Arthropoda; Hexapoda; Insecta; Pterygota; Neoptera; Endopterygota; Diptera; Brachycera; Muscomorpha; Ephydroidea; Drosophilidae; Drosophila; Sophophora.
comp87380_c0	0.0425668	141.681	3328.44	4.18267e-19	TRUE	NA
comp91167_c0	0	79.7611	NA	4.49806e-19	TRUE	NA
comp98436_c0	36.1449	161.148	4.45838	4.61534e-19	TRUE	NA
comp93993_c17	51.2761	191.436	3.73343	4.86044e-19	TRUE	sp|Q8VC57|KCTD5_MOUSE`Q8VC57`Q:22-221,H:29-225`71.64%ID`E:2e-98`RecName: Full=BTB/POZ domain-containing protein KCTD5;`Eukaryota; Metazoa; Chordata; Craniata; Vertebrata; Euteleostomi; Mammalia; Eutheria; Euarchontoglires; Glires; Rodentia; Sciurognathi; Muroidea; Muridae; Murinae; Mus; Mus.
comp94463_c0	24.7904	134.789	5.43712	1.03661e-18	TRUE	sp|Q2RLT9|GPMI_MOOTA`Q2RLT9`Q:4-509,H:9-510`48.54%ID`E:5e-153`RecName: Full=2,3-bisphosphoglycerate-independent phosphoglycerate mutase; Short=BPG-independent PGAM; Short=Phosphoglyceromutase; Short=iPGM; EC=5.4.2.1;`Bacteria; Firmicutes; Clostridia; Thermoanaerobacterales; Thermoanaerobacteraceae; Moorella group; Moorella.
comp90379_c0	26.7081	138.444	5.18362	1.44047e-18	TRUE	sp|Q09006|STM1A_XENLA`Q09006`Q:25-148,H:12-136`41.6%ID`E:1e-11`RecName: Full=Stathmin-1-A; AltName: Full=Stathmin clone XO35;`Eukaryota; Metazoa; Chordata; Craniata; Vertebrata; Euteleostomi; Amphibia; Batrachia; Anura; Pipoidea; Pipidae; Xenopodinae; Xenopus; Xenopus.
comp99374_c0	64.8032	214.011	3.30248	1.65409e-18	TRUE	NA
comp92797_c0	42.1137	170.303	4.04389	1.91007e-18	TRUE	sp|Q90XG0|TPISB_DANRE`Q90XG0`Q:1-247,H:1-247`64.78%ID`E:1e-120`RecName: Full=Triosephosphate isomerase B; Short=TIM-B; EC=5.3.1.1; AltName: Full=Triose-phosphate isomerase B;`Eukaryota; Metazoa; Chordata; Craniata; Vertebrata; Euteleostomi; Actinopterygii; Neopterygii; Teleostei; Ostariophysi; Cypriniformes; Cyprinidae; Danio.
comp64872_c0	0	74.3467	NA	5.34454e-18	TRUE	NA
comp84250_c0	40.5508	164.819	4.06452	5.53325e-18	TRUE	sp|Q21018|CRI3_CAEEL`Q21018`Q:3-262,H:4-236`36.16%ID`E:5e-33`RecName: Full=Conserved regulator of innate immunity protein 3; Flags: Precursor;`Eukaryota; Metazoa; Ecdysozoa; Nematoda; Chromadorea; Rhabditida; Rhabditoidea; Rhabditidae; Peloderinae; Caenorhabditis.
comp87269_c0	38.8604	161.4	4.15333	5.54075e-18	TRUE	sp|P13395|SPTCA_DROME`P13395`Q:5-2417,H:6-2415`75.29%ID`E:0`RecName: Full=Spectrin alpha chain;`Eukaryota; Metazoa; Ecdysozoa; Arthropoda; Hexapoda; Insecta; Pterygota; Neoptera; Endopterygota; Diptera; Brachycera; Muscomorpha; Ephydroidea; Drosophilidae; Drosophila; Sophophora.
comp95867_c7	32.8976	149.065	4.53119	5.55693e-18	TRUE	sp|P55011|S12A2_HUMAN`P55011`Q:73-1091,H:201-1212`49.11%ID`E:0`RecName: Full=Solute carrier family 12 member 2; AltName: Full=Basolateral Na-K-Cl symporter; AltName: Full=Bumetanide-sensitive sodium-(potassium)-chloride cotransporter 1;`Eukaryota; Metazoa; Chordata; Craniata; Vertebrata; Euteleostomi; Mammalia; Eutheria; Euarchontoglires; Primates; Haplorrhini; Catarrhini; Hominidae; Homo.
comp91637_c0	23.6415	128.793	5.44774	5.69758e-18	TRUE	sp|Q19749|ODP2_CAEEL`Q19749`Q:62-494,H:67-507`61.21%ID`E:8e-178`RecName: Full=Dihydrolipoyllysine-residue acetyltransferase component of pyruvate dehydrogenase complex, mitochondrial; EC=2.3.1.12; AltName: Full=Dihydrolipoamide acetyltransferase component of pyruvate dehydrogenase complex; AltName: Full=Pyruvate dehydrogenase complex component E2; Short=PDC-E2; Short=PDCE2; Flags: Precursor;`Euka…
comp100110_c0	0	74.1333	NA	5.8964e-18	TRUE	NA
comp90285_c0	37.3894	158.128	4.22923	6.28361e-18	TRUE	sp|Q06335|APLP2_MOUSE`Q06335`Q:83-662,H:32-703`28.35%ID`E:3e-74`RecName: Full=Amyloid-like protein 2; Short=APLP-2; AltName: Full=CDEI box-binding protein; Short=CDEBP; Flags: Precursor;`Eukaryota; Metazoa; Chordata; Craniata; Vertebrata; Euteleostomi; Mammalia; Eutheria; Euarchontoglires; Glires; Rodentia; Sciurognathi; Muroidea; Muridae; Murinae; Mus; Mus.
comp40102_c0	10.2195	94.9097	9.28709	8.32578e-18	TRUE	sp|P52209|6PGD_HUMAN`P52209`Q:6-485,H:2-483`75.93%ID`E:0`RecName: Full=6-phosphogluconate dehydrogenase, decarboxylating; EC=1.1.1.44;`Eukaryota; Metazoa; Chordata; Craniata; Vertebrata; Euteleostomi; Mammalia; Eutheria; Euarchontoglires; Primates; Haplorrhini; Catarrhini; Hominidae; Homo.
comp93458_c4	0.00973493	224.413	23052.3	8.44285e-18	TRUE	NA
comp100863_c0	0	73.2439	NA	8.88625e-18	TRUE	NA
comp59372_c0	0	72.5829	NA	1.20614e-17	TRUE	NA
comp84200_c0	0.579265	71.1563	122.839	1.46795e-17	TRUE	NA
comp99474_c0	29.5116	139.727	4.73463	1.54424e-17	TRUE	NA
comp81683_c0	0	71.5405	NA	1.95473e-17	TRUE	NA
comp87140_c0	2.9481	71.6536	24.305	2.55199e-17	TRUE	sp|Q60HG7|CGL_MACFA`Q60HG7`Q:19-399,H:17-397`62.99%ID`E:0`RecName: Full=Cystathionine gamma-lyase; EC=4.4.1.1; AltName: Full=Cysteine-protein sulfhydrase; AltName: Full=Gamma-cystathionase;`Eukaryota; Metazoa; Chordata; Craniata; Vertebrata; Euteleostomi; Mammalia; Eutheria; Euarchontoglires; Primates; Haplorrhini; Catarrhini; Cercopithecidae; Cercopithecinae; Macaca.
comp92638_c0	8.28401	87.0451	10.5076	3.3551e-17	TRUE	NA
comp90833_c0	49.0879	177.261	3.61109	3.66665e-17	TRUE	sp|P10639|THIO_MOUSE`P10639`Q:2-106,H:1-104`52.38%ID`E:1e-33`RecName: Full=Thioredoxin; Short=Trx; AltName: Full=ATL-derived factor; Short=ADF;`Eukaryota; Metazoa; Chordata; Craniata; Vertebrata; Euteleostomi; Mammalia; Eutheria; Euarchontoglires; Glires; Rodentia; Sciurognathi; Muroidea; Muridae; Murinae; Mus; Mus.
comp90572_c0	0	69.9929	NA	4.01343e-17	TRUE	NA
comp83684_c0	34.581	148.204	4.28572	4.3204e-17	TRUE	sp|O46629|ECHB_BOVIN`O46629`Q:18-469,H:21-474`67.69%ID`E:0`RecName: Full=Trifunctional enzyme subunit beta, mitochondrial; AltName: Full=TP-beta; Includes: RecName: Full=3-ketoacyl-CoA thiolase; EC=2.3.1.16; AltName: Full=Acetyl-CoA acyltransferase; AltName: Full=Beta-ketothiolase; Flags: Precursor;`Eukaryota; Metazoa; Chordata; Craniata; Vertebrata; Euteleostomi; Mammalia; Eutheria; Laurasiather…
comp94274_c1	12.7954	98.734	7.71638	4.43128e-17	TRUE	NA
comp84586_c0	0	69.4624	NA	5.13938e-17	TRUE	NA
comp95412_c6	33.704	145.691	4.32265	5.99962e-17	TRUE	sp|P24368|PPIB_RAT`P24368`Q:28-251,H:1-215`63.84%ID`E:1e-91`RecName: Full=Peptidyl-prolyl cis-trans isomerase B; Short=PPIase B; EC=5.2.1.8; AltName: Full=CYP-S1; AltName: Full=Cyclophilin B; AltName: Full=Rotamase B; AltName: Full=S-cyclophilin; Short=SCYLP; Flags: Precursor;`Eukaryota; Metazoa; Chordata; Craniata; Vertebrata; Euteleostomi; Mammalia; Eutheria; Euarchontoglires; Glires; Rodentia;…
comp98706_c1	0.650423	67.4986	103.777	6.36526e-17	TRUE	NA
comp40470_c0	0.0290762	134.644	4630.71	7.06609e-17	TRUE	NA
comp99523_c0	66.32	205.974	3.10575	1.27519e-16	TRUE	NA
comp94183_c0	29.2795	134.826	4.6048	1.27916e-16	TRUE	sp|P52899|ODPA_CAEEL`P52899`Q:29-379,H:25-375`65.24%ID`E:1e-174`RecName: Full=Probable pyruvate dehydrogenase E1 component subunit alpha, mitochondrial; Short=PDHE1-A; EC=1.2.4.1; Flags: Precursor;`Eukaryota; Metazoa; Ecdysozoa; Nematoda; Chromadorea; Rhabditida; Rhabditoidea; Rhabditidae; Peloderinae; Caenorhabditis.
comp95926_c1	7.53142	81.9171	10.8767	1.83094e-16	TRUE	NA
comp100934_c0	0	66.3444	NA	2.21552e-16	TRUE	NA
comp94039_c0	6.09344	76.9696	12.6316	2.84903e-16	TRUE	NA
comp87129_c0	0	65.1665	NA	3.86077e-16	TRUE	NA
comp99667_c0	29.008	131.717	4.54072	4.28181e-16	TRUE	sp|P31401|VATB_MANSE`P31401`Q:1-494,H:1-494`91.09%ID`E:0`RecName: Full=V-type proton ATPase subunit B; Short=V-ATPase subunit B; AltName: Full=Vacuolar proton pump subunit B;`Eukaryota; Metazoa; Ecdysozoa; Arthropoda; Hexapoda; Insecta; Pterygota; Neoptera; Endopterygota; Lepidoptera; Glossata; Ditrysia; Bombycoidea; Sphingidae; Sphinginae; Sphingini; Manduca.
comp95749_c3	6.47204	77.3653	11.9538	4.29652e-16	TRUE	sp|Q501L1|P20D2_XENTR`Q501L1`Q:1-229,H:178-407`39.13%ID`E:5e-48`RecName: Full=Peptidase M20 domain-containing protein 2; AltName: Full=Aminoacylase-1-like protein 2;`Eukaryota; Metazoa; Chordata; Craniata; Vertebrata; Euteleostomi; Amphibia; Batrachia; Anura; Pipoidea; Pipidae; Xenopodinae; Xenopus; Silurana.
comp59395_c0	27.0732	127.223	4.6992	5.14554e-16	TRUE	NA
comp88681_c0	48.467	169.54	3.49804	6.00725e-16	TRUE	NA
comp100492_c0	4.44553	70.5117	15.8612	6.84615e-16	TRUE	NA
comp93289_c0	0.107647	82.2854	764.403	9.12777e-16	TRUE	NA
comp93057_c3	59.1661	187.976	3.17709	1.00582e-15	TRUE	sp|Q6QRN8|LAP4A_BOVIN`Q6QRN8`Q:2-245,H:8-221`32.79%ID`E:1e-32`RecName: Full=Lysosomal-associated transmembrane protein 4A;`Eukaryota; Metazoa; Chordata; Craniata; Vertebrata; Euteleostomi; Mammalia; Eutheria; Laurasiatheria; Cetartiodactyla; Ruminantia; Pecora; Bovidae; Bovinae; Bos.
comp83620_c0	34.3368	140.388	4.08857	1.25855e-15	TRUE	sp|Q6BZF9|APT_DEBHA`Q6BZF9`Q:5-174,H:10-177`50%ID`E:2e-52`RecName: Full=Adenine phosphoribosyltransferase; Short=APRT; EC=2.4.2.7;`Eukaryota; Fungi; Dikarya; Ascomycota; Saccharomycotina; Saccharomycetes; Saccharomycetales; Debaryomycetaceae; Debaryomyces.
comp85737_c1	0	62.4346	NA	1.41044e-15	TRUE	NA
comp92330_c3	5.33903	71.8969	13.4663	1.46023e-15	TRUE	sp|Q9BPS0|VIT2_PERAM`Q9BPS0`Q:1-375,H:727-1097`21.86%ID`E:1e-10`RecName: Full=Vitellogenin-2; Short=Vg-2; Flags: Precursor;`Eukaryota; Metazoa; Ecdysozoa; Arthropoda; Hexapoda; Insecta; Pterygota; Neoptera; Orthopteroidea; Dictyoptera; Blattodea; Blattoidea; Blattidae; Blattinae; Periplaneta.
comp92330_c5	5.10382	71.1025	13.9312	1.53914e-15	TRUE	NA
comp96091_c1	51.987	173.235	3.33227	1.98589e-15	TRUE	sp|Q5R5U4|RER1_PONAB`Q5R5U4`Q:76-267,H:1-196`64.97%ID`E:6e-87`RecName: Full=Protein RER1;`Eukaryota; Metazoa; Chordata; Craniata; Vertebrata; Euteleostomi; Mammalia; Eutheria; Euarchontoglires; Primates; Haplorrhini; Catarrhini; Hominidae; Pongo.
comp97941_c0	0.297044	65.4695	220.403	2.06405e-15	TRUE	NA
comp40781_c0	0	61.5856	NA	2.11436e-15	TRUE	NA
comp86456_c0	0	61.3206	NA	2.39964e-15	TRUE	NA
comp60791_c0	2.94263	63.67	21.6371	2.55264e-15	TRUE	sp|Q9XYN1|INX2_SCHAM`Q9XYN1`Q:13-358,H:12-356`48.28%ID`E:4e-116`RecName: Full=Innexin inx2; Short=Innexin-2; AltName: Full=G-Inx2;`Eukaryota; Metazoa; Ecdysozoa; Arthropoda; Hexapoda; Insecta; Pterygota; Neoptera; Orthopteroidea; Orthoptera; Caelifera; Acridomorpha; Acridoidea; Acrididae; Cyrtacanthacridinae; Schistocerca.
comp40214_c0	27.1377	123.898	4.56553	2.70373e-15	TRUE	sp|Q5M819|SERB_RAT`Q5M819`Q:115-336,H:2-223`53.6%ID`E:3e-88`RecName: Full=Phosphoserine phosphatase; Short=PSP; Short=PSPase; EC=3.1.3.3; AltName: Full=O-phosphoserine phosphohydrolase;`Eukaryota; Metazoa; Chordata; Craniata; Vertebrata; Euteleostomi; Mammalia; Eutheria; Euarchontoglires; Glires; Rodentia; Sciurognathi; Muroidea; Muridae; Murinae; Rattus.
comp96829_c2	12.1761	89.4997	7.35044	2.8186e-15	TRUE	sp|Q9VZU2|HHAT_DROME`Q9VZU2`Q:69-466,H:56-439`25%ID`E:5e-27`RecName: Full=Protein-cysteine N-palmitoyltransferase Rasp; EC=2.3.1.-; AltName: Full=Protein central missing; AltName: Full=Protein sightless; AltName: Full=Protein skinny hedgehog;`Eukaryota; Metazoa; Ecdysozoa; Arthropoda; Hexapoda; Insecta; Pterygota; Neoptera; Endopterygota; Diptera; Brachycera; Muscomorpha; Ephydroidea; Drosophilid…
comp97823_c9	5.86313	72.1646	12.3082	3.05967e-15	TRUE	NA
comp40774_c0	0	60.6065	NA	3.37681e-15	TRUE	sp|Q05982|NDKA_RAT`Q05982`Q:25-175,H:2-152`71.52%ID`E:7e-83`RecName: Full=Nucleoside diphosphate kinase A; Short=NDK A; Short=NDP kinase A; EC=2.7.4.6; AltName: Full=Metastasis inhibition factor NM23; AltName: Full=Tumor metastatic process-associated protein;`Eukaryota; Metazoa; Chordata; Craniata; Vertebrata; Euteleostomi; Mammalia; Eutheria; Euarchontoglires; Glires; Rodentia; Sciurognathi; Mur…
comp87399_c0	12.8523	90.7747	7.06292	3.55841e-15	TRUE	NA
comp91950_c2	16.3638	98.7577	6.03515	4.78924e-15	TRUE	sp|P19404|NDUV2_HUMAN`P19404`Q:27-256,H:18-249`65.09%ID`E:2e-109`RecName: Full=NADH dehydrogenase [ubiquinone] flavoprotein 2, mitochondrial; EC=1.6.5.3; EC=1.6.99.3; AltName: Full=NADH-ubiquinone oxidoreductase 24 kDa subunit; Flags: Precursor;`Eukaryota; Metazoa; Chordata; Craniata; Vertebrata; Euteleostomi; Mammalia; Eutheria; Euarchontoglires; Primates; Haplorrhini; Catarrhini; Hominidae; Hom…
comp81707_c0	0	59.569	NA	5.5545e-15	TRUE	NA
comp86848_c0	0	59.4686	NA	5.82883e-15	TRUE	NA
comp95577_c3	10.3375	83.3267	8.06065	6.13874e-15	TRUE	sp|Q91955|MTPN_CHICK`Q91955`Q:4-117,H:5-118`53.91%ID`E:7e-37`RecName: Full=Myotrophin; AltName: Full=Granule cell differentiation protein; AltName: Full=Protein V-1;`Eukaryota; Metazoa; Chordata; Craniata; Vertebrata; Euteleostomi; Archosauria; Dinosauria; Saurischia; Theropoda; Coelurosauria; Aves; Neognathae; Galliformes; Phasianidae; Phasianinae; Gallus.
comp59568_c0	9.82485	81.7305	8.31875	7.02655e-15	TRUE	NA
comp94909_c0	0.273272	63.2803	231.565	7.3066e-15	TRUE	sp|Q02527|MGAT3_RAT`Q02527`Q:93-428,H:167-503`40.06%ID`E:1e-75`RecName: Full=Beta-1,4-mannosyl-glycoprotein 4-beta-N-acetylglucosaminyltransferase; EC=2.4.1.144; AltName: Full=N-glycosyl-oligosaccharide-glycoprotein N-acetylglucosaminyltransferase III; Short=GNT-III; Short=GlcNAc-T III; Short=N-acetylglucosaminyltransferase III;`Eukaryota; Metazoa; Chordata; Craniata; Vertebrata; Euteleostomi; Ma…
comp98436_c1	33.9552	135.633	3.99446	7.71652e-15	TRUE	sp|P24507|SY63_DIPOM`P24507`Q:151-467,H:238-503`31.03%ID`E:1e-36`RecName: Full=Synaptotagmin-C; AltName: Full=Synaptic vesicle protein O-p65-C;`Eukaryota; Metazoa; Chordata; Craniata; Vertebrata; Chondrichthyes; Elasmobranchii; Batoidea; Torpediniformes; Narcinidae; Discopyge.
comp94084_c3	0	58.8479	NA	7.85729e-15	TRUE	NA
comp92330_c0	3.8189	64.3945	16.8621	7.89046e-15	TRUE	sp|Q94637|VIT6_OSCBR`Q94637`Q:16-467,H:26-482`23.08%ID`E:2e-18`RecName: Full=Vitellogenin-6; Flags: Precursor;`Eukaryota; Metazoa; Ecdysozoa; Nematoda; Chromadorea; Rhabditida; Rhabditoidea; Rhabditidae; Rhabditinae; Oscheius.
comp40467_c0	42.7121	152.51	3.57066	8.27166e-15	TRUE	sp|P34714|SPRC_CAEEL`P34714`Q:42-277,H:25-264`47.08%ID`E:7e-73`RecName: Full=SPARC; AltName: Full=Basement-membrane protein 40; Short=BM-40; AltName: Full=Osteonectin; Short=ON; AltName: Full=Secreted protein acidic and rich in cysteine; Flags: Precursor;`Eukaryota; Metazoa; Ecdysozoa; Nematoda; Chromadorea; Rhabditida; Rhabditoidea; Rhabditidae; Peloderinae; Caenorhabditis.
comp84703_c0	2.14786	59.2695	27.5947	8.47659e-15	TRUE	NA
comp99665_c0	38.5746	144.306	3.74095	9.27876e-15	TRUE	sp|P23935|NDUA5_BOVIN`P23935`Q:1-115,H:1-115`63.48%ID`E:4e-49`RecName: Full=NADH dehydrogenase [ubiquinone] 1 alpha subcomplex subunit 5; AltName: Full=Complex I subunit B13; AltName: Full=Complex I-13kD-B; Short=CI-13kD-B; AltName: Full=NADH-ubiquinone oxidoreductase 13 kDa-B subunit;`Eukaryota; Metazoa; Chordata; Craniata; Vertebrata; Euteleostomi; Mammalia; Eutheria; Laurasiatheria; Cetartioda…
comp90059_c0	0	57.8466	NA	1.27354e-14	TRUE	NA
comp97224_c0	8.68278	77.5994	8.93716	1.27475e-14	TRUE	sp|P91622|PDK_DROME`P91622`Q:13-388,H:20-396`65.44%ID`E:8e-174`RecName: Full=[Pyruvate dehydrogenase [lipoamide]] kinase, mitochondrial; Short=DmPDK; Short=Pyruvate dehydrogenase kinase; EC=2.7.11.2; Flags: Precursor;`Eukaryota; Metazoa; Ecdysozoa; Arthropoda; Hexapoda; Insecta; Pterygota; Neoptera; Endopterygota; Diptera; Brachycera; Muscomorpha; Ephydroidea; Drosophilidae; Drosophila; Sophophor…
comp100292_c0	6.77151	72.1633	10.6569	1.37518e-14	TRUE	NA
comp96194_c1	18.5202	101.482	5.47952	1.54305e-14	TRUE	sp|Q5R889|SAHH3_PONAB`Q5R889`Q:49-503,H:56-508`83.74%ID`E:0`RecName: Full=Putative adenosylhomocysteinase 3; Short=AdoHcyase 3; EC=3.3.1.1; AltName: Full=S-adenosyl-L-homocysteine hydrolase 3; AltName: Full=S-adenosylhomocysteine hydrolase-like protein 2;`Eukaryota; Metazoa; Chordata; Craniata; Vertebrata; Euteleostomi; Mammalia; Eutheria; Euarchontoglires; Primates; Haplorrhini; Catarrhini; Homi…
comp95532_c0	2.60868	59.5313	22.8204	1.57403e-14	TRUE	NA
comp100106_c0	18.575	101.492	5.4639	1.63517e-14	TRUE	sp|Q99471|PFD5_HUMAN`Q99471`Q:9-158,H:5-154`51.33%ID`E:2e-49`RecName: Full=Prefoldin subunit 5; AltName: Full=C-Myc-binding protein Mm-1; AltName: Full=Myc modulator 1;`Eukaryota; Metazoa; Chordata; Craniata; Vertebrata; Euteleostomi; Mammalia; Eutheria; Euarchontoglires; Primates; Haplorrhini; Catarrhini; Hominidae; Homo.
comp100091_c0	0.0260435	110.49	4242.5	2.05688e-14	TRUE	sp|Q05910|ADAM8_MOUSE`Q05910`Q:180-402,H:194-391`26.99%ID`E:5e-08`RecName: Full=Disintegrin and metalloproteinase domain-containing protein 8; Short=ADAM 8; EC=3.4.24.-; AltName: Full=Cell surface antigen MS2; AltName: Full=Macrophage cysteine-rich glycoprotein; AltName: CD_antigen=CD156a; Flags: Precursor;`Eukaryota; Metazoa; Chordata; Craniata; Vertebrata; Euteleostomi; Mammalia; Eutheria; Euar…
comp98363_c7	0.608555	55.8371	91.7536	2.35787e-14	TRUE	NA
comp87218_c1	11.9021	84.6923	7.11576	2.59859e-14	TRUE	sp|Q25479|NKCL_MANSE`Q25479`Q:4-646,H:472-1060`41.99%ID`E:1e-159`RecName: Full=Bumetanide-sensitive sodium-(potassium)-chloride cotransporter; AltName: Full=Na-K-CL symporter;`Eukaryota; Metazoa; Ecdysozoa; Arthropoda; Hexapoda; Insecta; Pterygota; Neoptera; Endopterygota; Lepidoptera; Glossata; Ditrysia; Bombycoidea; Sphingidae; Sphinginae; Sphingini; Manduca.
comp97861_c0	10.1991	80.2473	7.86805	2.73036e-14	TRUE	sp|Q0MQB1|NDUA8_PANTR`Q0MQB1`Q:9-169,H:7-166`47.24%ID`E:2e-44`RecName: Full=NADH dehydrogenase [ubiquinone] 1 alpha subcomplex subunit 8; AltName: Full=Complex I-19kD; Short=CI-19kD; AltName: Full=NADH-ubiquinone oxidoreductase 19 kDa subunit;`Eukaryota; Metazoa; Chordata; Craniata; Vertebrata; Euteleostomi; Mammalia; Eutheria; Euarchontoglires; Primates; Haplorrhini; Catarrhini; Hominidae; Pan.
comp81601_c0	0	56.0783	NA	2.99985e-14	TRUE	NA
comp97032_c6	38.3345	140.965	3.67724	3.26492e-14	TRUE	sp|Q9QZB9|DCTN5_MOUSE`Q9QZB9`Q:1-178,H:1-178`76.97%ID`E:1e-99`RecName: Full=Dynactin subunit 5; AltName: Full=Dynactin subunit p25;`Eukaryota; Metazoa; Chordata; Craniata; Vertebrata; Euteleostomi; Mammalia; Eutheria; Euarchontoglires; Glires; Rodentia; Sciurognathi; Muroidea; Muridae; Murinae; Mus; Mus.
comp40315_c0	58.6913	177.992	3.03269	3.7659e-14	TRUE	sp|P38117|ETFB_HUMAN`P38117`Q:3-254,H:4-255`70.63%ID`E:3e-127`RecName: Full=Electron transfer flavoprotein subunit beta; Short=Beta-ETF;`Eukaryota; Metazoa; Chordata; Craniata; Vertebrata; Euteleostomi; Mammalia; Eutheria; Euarchontoglires; Primates; Haplorrhini; Catarrhini; Hominidae; Homo.
comp93264_c0	24.6469	112.958	4.58307	4.05213e-14	TRUE	sp|Q15836|VAMP3_HUMAN`Q15836`Q:29-99,H:11-81`83.1%ID`E:6e-37`RecName: Full=Vesicle-associated membrane protein 3; Short=VAMP-3; AltName: Full=Cellubrevin; Short=CEB; AltName: Full=Synaptobrevin-3;`Eukaryota; Metazoa; Chordata; Craniata; Vertebrata; Euteleostomi; Mammalia; Eutheria; Euarchontoglires; Primates; Haplorrhini; Catarrhini; Hominidae; Homo.
comp102248_c0	1.15275	54.075	46.9094	4.49022e-14	TRUE	NA
comp60975_c0	0	55.0901	NA	4.85257e-14	TRUE	NA
comp100135_c0	19.703	101.728	5.16308	5.19127e-14	TRUE	sp|Q9UHA4|LTOR3_HUMAN`Q9UHA4`Q:16-139,H:1-124`56.45%ID`E:5e-45`RecName: Full=Ragulator complex protein LAMTOR3; AltName: Full=Late endosomal/lysosomal adaptor and MAPK and MTOR activator 3; AltName: Full=MEK-binding partner 1; Short=Mp1; AltName: Full=Mitogen-activated protein kinase kinase 1-interacting protein 1; AltName: Full=Mitogen-activated protein kinase scaffold protein 1;`Eukaryota; Meta…
comp62604_c0	6.55121	69.0424	10.5389	5.69133e-14	TRUE	NA
comp92515_c0	0	54.7203	NA	5.81191e-14	TRUE	NA
comp43386_c0	0.6031	54.0696	89.6528	5.81593e-14	TRUE	NA
comp89440_c0	12.3705	84.198	6.80634	6.33859e-14	TRUE	sp|Q9HBI1|PARVB_HUMAN`Q9HBI1`Q:43-389,H:16-362`68.1%ID`E:7e-162`RecName: Full=Beta-parvin; AltName: Full=Affixin;`Eukaryota; Metazoa; Chordata; Craniata; Vertebrata; Euteleostomi; Mammalia; Eutheria; Euarchontoglires; Primates; Haplorrhini; Catarrhini; Hominidae; Homo.
comp97609_c0	27.7161	118.355	4.27026	6.50994e-14	TRUE	sp|Q9D939|ST1C2_MOUSE`Q9D939`Q:76-347,H:35-290`29.9%ID`E:6e-42`RecName: Full=Sulfotransferase 1C2; Short=ST1C2; EC=2.8.2.-;`Eukaryota; Metazoa; Chordata; Craniata; Vertebrata; Euteleostomi; Mammalia; Eutheria; Euarchontoglires; Glires; Rodentia; Sciurognathi; Muroidea; Muridae; Murinae; Mus; Mus.
comp40660_c0	0.997002	52.5066	52.6645	9.78265e-14	TRUE	NA
comp93655_c0	11.6857	81.6509	6.98722	9.96402e-14	TRUE	sp|Q9Z2V9|CCNI_MOUSE`Q9Z2V9`Q:14-325,H:14-377`33.88%ID`E:1e-53`RecName: Full=Cyclin-I;`Eukaryota; Metazoa; Chordata; Craniata; Vertebrata; Euteleostomi; Mammalia; Eutheria; Euarchontoglires; Glires; Rodentia; Sciurognathi; Muroidea; Muridae; Murinae; Mus; Mus.
comp95646_c4	47.8793	155.919	3.2565	1.11076e-13	TRUE	NA
comp81758_c0	8.808	73.8657	8.38621	1.22628e-13	TRUE	sp|P58005|SESN3_HUMAN`P58005`Q:44-427,H:78-492`50.12%ID`E:6e-143`RecName: Full=Sestrin-3;`Eukaryota; Metazoa; Chordata; Craniata; Vertebrata; Euteleostomi; Mammalia; Eutheria; Euarchontoglires; Primates; Haplorrhini; Catarrhini; Hominidae; Homo.
comp96340_c1	0.341208	55.1004	161.486	1.23881e-13	TRUE	sp|Q9Z2V5|HDAC6_MOUSE`Q9Z2V5`Q:9-281,H:542-815`51.64%ID`E:5e-87`RecName: Full=Histone deacetylase 6; Short=HD6; EC=3.5.1.98; AltName: Full=Histone deacetylase mHDA2;`Eukaryota; Metazoa; Chordata; Craniata; Vertebrata; Euteleostomi; Mammalia; Eutheria; Euarchontoglires; Glires; Rodentia; Sciurognathi; Muroidea; Muridae; Murinae; Mus; Mus.
comp86950_c0	7.48079	70.2402	9.3894	1.25449e-13	TRUE	sp|Q1W376|PMM_SOYBN`Q1W376`Q:2-241,H:3-239`65%ID`E:9e-103`RecName: Full=Phosphomannomutase; EC=5.4.2.8; AltName: Full=GmPMM;`Eukaryota; Viridiplantae; Streptophyta; Embryophyta; Tracheophyta; Spermatophyta; Magnoliophyta; eudicotyledons; core eudicotyledons; rosids; fabids; Fabales; Fabaceae; Papilionoideae; Phaseoleae; Glycine.
comp80202_c0	3.26805	57.881	17.7111	1.31306e-13	TRUE	sp|Q9HCJ6|VAT1L_HUMAN`Q9HCJ6`Q:3-378,H:11-386`58.78%ID`E:4e-162`RecName: Full=Synaptic vesicle membrane protein VAT-1 homolog-like; EC=1.-.-.-;`Eukaryota; Metazoa; Chordata; Craniata; Vertebrata; Euteleostomi; Mammalia; Eutheria; Euarchontoglires; Primates; Haplorrhini; Catarrhini; Hominidae; Homo.
comp88673_c0	17.9488	95.9088	5.34346	1.33644e-13	TRUE	sp|B4JT39|ARMET_DROGR`B4JT39`Q:12-180,H:6-173`57.99%ID`E:3e-62`RecName: Full=Mesencephalic astrocyte-derived neurotrophic factor homolog; AltName: Full=MANF/CDNF-like protein; Flags: Precursor;`Eukaryota; Metazoa; Ecdysozoa; Arthropoda; Hexapoda; Insecta; Pterygota; Neoptera; Endopterygota; Diptera; Brachycera; Muscomorpha; Ephydroidea; Drosophilidae; Drosophila; Hawaiian Drosophila.
comp96560_c0	2.98508	56.9665	19.0837	1.35237e-13	TRUE	NA
comp96335_c0	1.71647	53.0283	30.8938	1.55185e-13	TRUE	sp|P86392|VMPA_TITSE`P86392`Q:185-403,H:5-224`26.72%ID`E:1e-14`RecName: Full=Snake venom metalloproteinase antarease; Short=SVMP; EC=3.4.24.-; Flags: Fragments;`Eukaryota; Metazoa; Ecdysozoa; Arthropoda; Chelicerata; Arachnida; Scorpiones; Buthida; Buthoidea; Buthidae; Tityus.
comp94065_c1	0.559335	52.3334	93.5637	1.55537e-13	TRUE	NA
comp87298_c0	0.0407067	86.1623	2116.66	1.81182e-13	TRUE	NA
comp96817_c12	7.08075	68.4229	9.66323	1.87526e-13	TRUE	sp|Q9Y3C5|RNF11_HUMAN`Q9Y3C5`Q:1-145,H:1-154`66.88%ID`E:3e-68`RecName: Full=RING finger protein 11;`Eukaryota; Metazoa; Chordata; Craniata; Vertebrata; Euteleostomi; Mammalia; Eutheria; Euarchontoglires; Primates; Haplorrhini; Catarrhini; Hominidae; Homo.
comp86361_c0	0	52.2989	NA	1.90431e-13	TRUE	NA
comp99431_c0	42.7421	145.149	3.39594	1.91866e-13	TRUE	NA
comp92146_c0	0	52.2025	NA	1.99683e-13	TRUE	NA
comp96782_c4	0.0233338	103.091	4418.09	2.01558e-13	TRUE	NA
comp85473_c0	0	52.1648	NA	2.03424e-13	TRUE	sp|O95672|ECEL1_HUMAN`O95672`Q:244-774,H:277-774`21.18%ID`E:3e-20`RecName: Full=Endothelin-converting enzyme-like 1; EC=3.4.24.-; AltName: Full=Xce protein;`Eukaryota; Metazoa; Chordata; Craniata; Vertebrata; Euteleostomi; Mammalia; Eutheria; Euarchontoglires; Primates; Haplorrhini; Catarrhini; Hominidae; Homo.
comp91316_c0	0.0131633	127.408	9679.06	2.05178e-13	TRUE	NA
comp80375_c0	18.1929	95.3303	5.23996	2.35285e-13	TRUE	sp|P34696|HSP11_CAEEL`P34696`Q:86-177,H:49-141`39.78%ID`E:1e-15`RecName: Full=Heat shock protein Hsp-16.1/Hsp-16.11;`Eukaryota; Metazoa; Ecdysozoa; Nematoda; Chromadorea; Rhabditida; Rhabditoidea; Rhabditidae; Peloderinae; Caenorhabditis.
comp90705_c0	0.650312	50.9171	78.2964	2.6484e-13	TRUE	NA
comp91973_c0	2.36595	53.9219	22.7908	2.6754e-13	TRUE	sp|Q99MS3|MP17L_MOUSE`Q99MS3`Q:4-180,H:1-169`35.96%ID`E:9e-30`RecName: Full=Mpv17-like protein; Short=M-LP;`Eukaryota; Metazoa; Chordata; Craniata; Vertebrata; Euteleostomi; Mammalia; Eutheria; Euarchontoglires; Glires; Rodentia; Sciurognathi; Muroidea; Muridae; Murinae; Mus; Mus.
comp80679_c0	22.9729	104.95	4.56844	3.42862e-13	TRUE	sp|Q9C005|DPY30_HUMAN`Q9C005`Q:27-103,H:22-96`62.34%ID`E:5e-26`RecName: Full=Protein dpy-30 homolog; AltName: Full=Dpy-30-like protein; Short=Dpy-30L;`Eukaryota; Metazoa; Chordata; Craniata; Vertebrata; Euteleostomi; Mammalia; Eutheria; Euarchontoglires; Primates; Haplorrhini; Catarrhini; Hominidae; Homo.
comp93217_c6	2.03319	52.208	25.6779	4.10255e-13	TRUE	NA
comp96890_c0	5.2951	61.6901	11.6504	4.85835e-13	TRUE	sp|A2BGU9|SERHL_DANRE`A2BGU9`Q:36-333,H:15-309`31.89%ID`E:6e-42`RecName: Full=Serine hydrolase-like protein; EC=3.1.-.-;`Eukaryota; Metazoa; Chordata; Craniata; Vertebrata; Euteleostomi; Actinopterygii; Neopterygii; Teleostei; Ostariophysi; Cypriniformes; Cyprinidae; Danio.
comp100294_c0	12.073	79.4582	6.58147	5.35679e-13	TRUE	sp|Q28FY5|TM147_XENTR`Q28FY5`Q:1-224,H:1-223`57.14%ID`E:2e-89`RecName: Full=Transmembrane protein 147;`Eukaryota; Metazoa; Chordata; Craniata; Vertebrata; Euteleostomi; Amphibia; Batrachia; Anura; Pipoidea; Pipidae; Xenopodinae; Xenopus; Silurana.
comp94276_c0	0	50.1741	NA	5.44019e-13	TRUE	NA
comp96364_c0	21.3734	100.431	4.69887	5.86516e-13	TRUE	sp|Q58EB4|HIBCH_DANRE`Q58EB4`Q:7-391,H:1-382`54.81%ID`E:5e-141`RecName: Full=3-hydroxyisobutyryl-CoA hydrolase, mitochondrial; EC=3.1.2.4; AltName: Full=3-hydroxyisobutyryl-coenzyme A hydrolase; Short=HIB-CoA hydrolase; Short=HIBYL-CoA-H; Flags: Precursor;`Eukaryota; Metazoa; Chordata; Craniata; Vertebrata; Euteleostomi; Actinopterygii; Neopterygii; Teleostei; Ostariophysi; Cypriniformes; Cyprini…
comp99985_c0	24.8898	107.667	4.32578	6.31425e-13	TRUE	sp|Q5RAV6|RAB6A_PONAB`Q5RAV6`Q:58-265,H:1-208`86.6%ID`E:2e-130`RecName: Full=Ras-related protein Rab-6A;`Eukaryota; Metazoa; Chordata; Craniata; Vertebrata; Euteleostomi; Mammalia; Eutheria; Euarchontoglires; Primates; Haplorrhini; Catarrhini; Hominidae; Pongo.
comp41815_c0	0.138799	58.9778	424.914	7.03834e-13	TRUE	sp|P84251|CU109_IXORI`P84251`Q:34-135,H:1-100`74.51%ID`E:2e-46`RecName: Full=Cuticle protein 10.9; AltName: Full=Ir-ACP10.9;`Eukaryota; Metazoa; Ecdysozoa; Arthropoda; Chelicerata; Arachnida; Acari; Parasitiformes; Ixodida; Ixodoidea; Ixodidae; Ixodinae; Ixodes.
comp84647_c0	10.0783	73.8544	7.32804	7.53599e-13	TRUE	sp|Q5R833|ACO13_PONAB`Q5R833`Q:15-144,H:6-140`45.19%ID`E:2e-27`RecName: Full=Acyl-coenzyme A thioesterase 13; Short=Acyl-CoA thioesterase 13; EC=3.1.2.-; AltName: Full=Thioesterase superfamily member 2;`Eukaryota; Metazoa; Chordata; Craniata; Vertebrata; Euteleostomi; Mammalia; Eutheria; Euarchontoglires; Primates; Haplorrhini; Catarrhini; Hominidae; Pongo.
comp59516_c0	26.8935	111.302	4.13864	7.84078e-13	TRUE	sp|Q498T4|RM02_RAT`Q498T4`Q:70-294,H:70-294`50.88%ID`E:6e-65`RecName: Full=39S ribosomal protein L2, mitochondrial; Short=L2mt; Short=MRP-L2; Flags: Precursor;`Eukaryota; Metazoa; Chordata; Craniata; Vertebrata; Euteleostomi; Mammalia; Eutheria; Euarchontoglires; Glires; Rodentia; Sciurognathi; Muroidea; Muridae; Murinae; Rattus.
comp89779_c0	8.68779	70.1923	8.07942	7.84253e-13	TRUE	sp|Q9W4P5|VA0D1_DROME`Q9W4P5`Q:25-371,H:4-350`83%ID`E:0`RecName: Full=V-type proton ATPase subunit d 1; Short=V-ATPase subunit d 1; AltName: Full=V-ATPase 39 kDa subunit; AltName: Full=Vacuolar H+ ATPase subunit AC39-1; AltName: Full=Vacuolar proton pump subunit d 1;`Eukaryota; Metazoa; Ecdysozoa; Arthropoda; Hexapoda; Insecta; Pterygota; Neoptera; Endopterygota; Diptera; Brachycera; Muscomorpha;…
comp98363_c1	0.497101	49.0432	98.6584	9.62847e-13	TRUE	NA
comp98856_c2	6.44675	63.7263	9.88503	9.85775e-13	TRUE	NA
comp40292_c0	25.7451	108.445	4.21226	9.97134e-13	TRUE	sp|Q5REY3|PRDX3_PONAB`Q5REY3`Q:4-233,H:24-255`67.24%ID`E:1e-111`RecName: Full=Thioredoxin-dependent peroxide reductase, mitochondrial; EC=1.11.1.15; AltName: Full=Peroxiredoxin-3; Flags: Precursor;`Eukaryota; Metazoa; Chordata; Craniata; Vertebrata; Euteleostomi; Mammalia; Eutheria; Euarchontoglires; Primates; Haplorrhini; Catarrhini; Hominidae; Pongo.
comp80877_c0	13.9723	82.7137	5.91983	1.05606e-12	TRUE	sp|P61023|CHP1_RAT`P61023`Q:1-189,H:1-195`66.84%ID`E:4e-88`RecName: Full=Calcineurin B homologous protein 1; AltName: Full=Calcineurin B-like protein; AltName: Full=Calcium-binding protein CHP; AltName: Full=Calcium-binding protein p22; AltName: Full=EF-hand calcium-binding domain-containing protein p22;`Eukaryota; Metazoa; Chordata; Craniata; Vertebrata; Euteleostomi; Mammalia; Eutheria; Euarcho…
comp87042_c0	21.0141	98.4379	4.68437	1.05971e-12	TRUE	sp|Q5U2U6|CDIP1_RAT`Q5U2U6`Q:65-158,H:114-207`42.55%ID`E:1e-19`RecName: Full=Cell death-inducing p53-target protein 1; AltName: Full=LITAF-like protein;`Eukaryota; Metazoa; Chordata; Craniata; Vertebrata; Euteleostomi; Mammalia; Eutheria; Euarchontoglires; Glires; Rodentia; Sciurognathi; Muroidea; Muridae; Murinae; Rattus.
comp91078_c0	8.3438	68.6512	8.2278	1.11427e-12	TRUE	NA
comp93382_c1	7.84669	67.3253	8.58008	1.1173e-12	TRUE	sp|Q9D154|ILEUA_MOUSE`Q9D154`Q:17-377,H:11-376`41.85%ID`E:6e-89`RecName: Full=Leukocyte elastase inhibitor A; AltName: Full=Serine protease inhibitor EIA; AltName: Full=Serpin B1a;`Eukaryota; Metazoa; Chordata; Craniata; Vertebrata; Euteleostomi; Mammalia; Eutheria; Euarchontoglires; Glires; Rodentia; Sciurognathi; Muroidea; Muridae; Murinae; Mus; Mus.
comp95032_c1	8.69302	69.2109	7.96166	1.35721e-12	TRUE	sp|O18973|RABX5_BOVIN`O18973`Q:17-460,H:16-459`37.99%ID`E:4e-102`RecName: Full=Rab5 GDP/GTP exchange factor; AltName: Full=Rabex-5;`Eukaryota; Metazoa; Chordata; Craniata; Vertebrata; Euteleostomi; Mammalia; Eutheria; Laurasiatheria; Cetartiodactyla; Ruminantia; Pecora; Bovidae; Bovinae; Bos.
comp97342_c0	0.0608555	69.1867	1136.9	1.47979e-12	TRUE	NA
comp93743_c0	0	47.8981	NA	1.68973e-12	TRUE	NA
comp97086_c1	0.0310254	84.0134	2707.89	1.70394e-12	TRUE	sp|Q75WF2|DNA2_ACAPL`Q75WF2`Q:1-336,H:27-358`30.84%ID`E:5e-38`RecName: Full=Plancitoxin-1; EC=3.1.22.1; AltName: Full=Plancitoxin I; Short=Plan-I; Contains: RecName: Full=Plancitoxin-1 subunit alpha; Contains: RecName: Full=Plancitoxin-1 subunit beta; Flags: Precursor;`Eukaryota; Metazoa; Echinodermata; Eleutherozoa; Asterozoa; Asteroidea; Valvatacea; Valvatida; Acanthasteridae; Acanthaster.
comp82748_c1	10.574	73.4755	6.94868	1.81361e-12	TRUE	NA
comp94850_c0	0	47.6978	NA	1.86773e-12	TRUE	NA
comp84431_c0	15.5319	84.9523	5.46953	2.12957e-12	TRUE	NA
comp93353_c1	6.00381	60.9275	10.1481	2.38854e-12	TRUE	sp|Q8R059|GALE_MOUSE`Q8R059`Q:7-350,H:4-343`65.99%ID`E:6e-169`RecName: Full=UDP-glucose 4-epimerase; EC=5.1.3.2; AltName: Full=Galactowaldenase; AltName: Full=UDP-galactose 4-epimerase;`Eukaryota; Metazoa; Chordata; Craniata; Vertebrata; Euteleostomi; Mammalia; Eutheria; Euarchontoglires; Glires; Rodentia; Sciurognathi; Muroidea; Muridae; Murinae; Mus; Mus.
comp88687_c0	34.7516	124.005	3.56831	2.6034e-12	TRUE	sp|Q5RBM1|RPN2_PONAB`Q5RBM1`Q:25-635,H:22-628`38.31%ID`E:1e-131`RecName: Full=Dolichyl-diphosphooligosaccharide--protein glycosyltransferase subunit 2; EC=2.4.99.18; AltName: Full=Dolichyl-diphosphooligosaccharide--protein glycosyltransferase 63 kDa subunit; AltName: Full=Ribophorin II; Short=RPN-II; AltName: Full=Ribophorin-2; Flags: Precursor;`Eukaryota; Metazoa; Chordata; Craniata; Vertebrata;…
comp96634_c0	21.4477	97.4445	4.54337	2.65847e-12	TRUE	sp|E7F568|COBL_DANRE`E7F568`Q:1-245,H:59-285`29.15%ID`E:2e-14`.`.
comp92781_c0	0.0992256	59.045	595.058	3.09512e-12	TRUE	sp|Q9U539|OCT1_CAEEL`Q9U539`Q:2-540,H:25-549`34.5%ID`E:1e-117`RecName: Full=Organic cation transporter 1; AltName: Full=CeOCT1;`Eukaryota; Metazoa; Ecdysozoa; Nematoda; Chromadorea; Rhabditida; Rhabditoidea; Rhabditidae; Peloderinae; Caenorhabditis.
comp40613_c0	23.9791	101.786	4.24477	4.10761e-12	TRUE	NA
comp96549_c5	0.428593	46.4962	108.486	4.30328e-12	TRUE	NA
comp87184_c0	29.0038	111.724	3.85204	4.37612e-12	TRUE	sp|Q06546|GABPA_HUMAN`Q06546`Q:78-468,H:37-454`44.52%ID`E:2e-115`RecName: Full=GA-binding protein alpha chain; Short=GABP subunit alpha; AltName: Full=Nuclear respiratory factor 2 subunit alpha; AltName: Full=Transcription factor E4TF1-60;`Eukaryota; Metazoa; Chordata; Craniata; Vertebrata; Euteleostomi; Mammalia; Eutheria; Euarchontoglires; Primates; Haplorrhini; Catarrhini; Hominidae; Homo.
comp58069_c1	1.20279	45.8122	38.0884	4.6642e-12	TRUE	sp|Q98972|ACTS_ORYLA`Q98972`Q:1-244,H:89-332`100%ID`E:3e-180`RecName: Full=Actin, alpha skeletal muscle; AltName: Full=Alpha-actin-1; AltName: Full=OlMA1; Flags: Precursor;`Eukaryota; Metazoa; Chordata; Craniata; Vertebrata; Euteleostomi; Actinopterygii; Neopterygii; Teleostei; Euteleostei; Neoteleostei; Acanthomorpha; Acanthopterygii; Percomorpha; Atherinomorpha; Beloniformes; Adrianichthyidae; …
comp96714_c2	0.861704	45.3163	52.5892	4.66854e-12	TRUE	NA
comp86068_c0	3.86986	53.5168	13.8291	4.82134e-12	TRUE	sp|Q5R9Y1|FSTL1_PONAB`Q5R9Y1`Q:79-336,H:24-282`37.45%ID`E:1e-58`RecName: Full=Follistatin-related protein 1; AltName: Full=Follistatin-like protein 1; Flags: Precursor;`Eukaryota; Metazoa; Chordata; Craniata; Vertebrata; Euteleostomi; Mammalia; Eutheria; Euarchontoglires; Primates; Haplorrhini; Catarrhini; Hominidae; Pongo.
comp40255_c0	38.7414	129.986	3.35521	4.89159e-12	TRUE	NA
comp94458_c2	8.63563	66.6385	7.7167	5.13925e-12	TRUE	sp|Q9VA73|CMC_DROME`Q9VA73`Q:36-701,H:15-680`62.15%ID`E:0`RecName: Full=Calcium-binding mitochondrial carrier protein Aralar1;`Eukaryota; Metazoa; Ecdysozoa; Arthropoda; Hexapoda; Insecta; Pterygota; Neoptera; Endopterygota; Diptera; Brachycera; Muscomorpha; Ephydroidea; Drosophilidae; Drosophila; Sophophora.
comp96162_c0	5.7703	58.7235	10.1769	5.76072e-12	TRUE	sp|Q07113|MPRI_MOUSE`Q07113`Q:131-2249,H:115-2271`30.98%ID`E:0`RecName: Full=Cation-independent mannose-6-phosphate receptor; Short=CI Man-6-P receptor; Short=CI-MPR; Short=M6PR; AltName: Full=300 kDa mannose 6-phosphate receptor; Short=MPR 300; AltName: Full=Insulin-like growth factor 2 receptor; AltName: Full=Insulin-like growth factor II receptor; Short=IGF-II receptor; AltName: Full=M6P/IGF2 …
comp83916_c0	15.7708	83.5207	5.2959	5.76912e-12	TRUE	NA
comp81542_c0	0	45.4525	NA	5.77223e-12	TRUE	NA
comp84903_c0	0.519011	45.3404	87.3593	5.84278e-12	TRUE	NA
comp98281_c7	6.66714	61.0216	9.15259	6.39392e-12	TRUE	sp|Q8UWA5|CAH2_TRIHK`Q8UWA5`Q:24-290,H:2-259`37.09%ID`E:2e-49`RecName: Full=Carbonic anhydrase 2; EC=4.2.1.1; AltName: Full=Carbonate dehydratase II; AltName: Full=Carbonic anhydrase II; Short=CA-II;`Eukaryota; Metazoa; Chordata; Craniata; Vertebrata; Euteleostomi; Actinopterygii; Neopterygii; Teleostei; Ostariophysi; Cypriniformes; Cyprinidae; Tribolodon.
comp60124_c0	17.4491	86.9617	4.98374	6.64896e-12	TRUE	sp|Q6AX41|CHC6A_XENLA`Q6AX41`Q:96-186,H:166-256`37.36%ID`E:2e-16`RecName: Full=Coiled-coil-helix-coiled-coil-helix domain-containing protein 6A, mitochondrial;`Eukaryota; Metazoa; Chordata; Craniata; Vertebrata; Euteleostomi; Amphibia; Batrachia; Anura; Pipoidea; Pipidae; Xenopodinae; Xenopus; Xenopus.
comp97823_c10	0	45.0305	NA	7.1435e-12	TRUE	NA
comp40428_c0	32.4373	117.251	3.61471	7.17135e-12	TRUE	sp|Q178A5|UFC1_AEDAE`Q178A5`Q:1-169,H:1-169`83.43%ID`E:3e-106`RecName: Full=Ubiquitin-fold modifier-conjugating enzyme 1; AltName: Full=Ufm1-conjugating enzyme 1;`Eukaryota; Metazoa; Ecdysozoa; Arthropoda; Hexapoda; Insecta; Pterygota; Neoptera; Endopterygota; Diptera; Nematocera; Culicoidea; Culicidae; Culicinae; Aedini; Aedes; Stegomyia.
comp94616_c1	0.217378	48.4212	222.751	9.00169e-12	TRUE	NA
comp90627_c0	14.198	78.9668	5.56182	9.4997e-12	TRUE	NA
comp97855_c3	13.2621	76.7302	5.78566	9.87121e-12	TRUE	sp|Q9GUM2|BRE4_CAEEL`Q9GUM2`Q:101-367,H:98-368`46.86%ID`E:4e-87`RecName: Full=Beta-1,4-N-acetylgalactosaminyltransferase bre-4; EC=2.4.1.-; AltName: Full=Bacillus thuringiensis toxin-resistant protein 4; Short=Bt toxin-resistant protein 4; AltName: Full=Beta-4-GalNAcT;`Eukaryota; Metazoa; Ecdysozoa; Nematoda; Chromadorea; Rhabditida; Rhabditoidea; Rhabditidae; Peloderinae; Caenorhabditis.
comp40365_c1	1.12033	44.2911	39.5339	9.99658e-12	TRUE	NA
comp96348_c0	21.4487	94.5927	4.41018	1.0332e-11	TRUE	sp|Q19724|NDUS6_CAEEL`Q19724`Q:11-126,H:5-130`47.62%ID`E:3e-32`RecName: Full=Probable NADH dehydrogenase [ubiquinone] iron-sulfur protein 6, mitochondrial; AltName: Full=Complex I-13kD-A; Short=CI-13kD-A; AltName: Full=NADH-ubiquinone oxidoreductase 13 kDa-A subunit; Flags: Precursor;`Eukaryota; Metazoa; Ecdysozoa; Nematoda; Chromadorea; Rhabditida; Rhabditoidea; Rhabditidae; Peloderinae; Caenorh…
comp80517_c0	2.15418	46.7137	21.6852	1.22343e-11	TRUE	sp|P21902|PCE_TACTR`P21902`Q:324-589,H:99-375`41.07%ID`E:8e-64`RecName: Full=Proclotting enzyme; EC=3.4.21.86; Contains: RecName: Full=Proclotting enzyme light chain; Contains: RecName: Full=Proclotting enzyme heavy chain; Flags: Precursor;`Eukaryota; Metazoa; Ecdysozoa; Arthropoda; Chelicerata; Merostomata; Xiphosura; Limulidae; Tachypleus.
comp86643_c0	1.99073	46.1567	23.1858	1.27333e-11	TRUE	NA
comp96961_c0	8.60133	64.8085	7.53471	1.33344e-11	TRUE	sp|O00560|SDCB1_HUMAN`O00560`Q:3-307,H:2-298`50.79%ID`E:3e-105`RecName: Full=Syntenin-1; AltName: Full=Melanoma differentiation-associated protein 9; Short=MDA-9; AltName: Full=Pro-TGF-alpha cytoplasmic domain-interacting protein 18; Short=TACIP18; AltName: Full=Scaffold protein Pbp1; AltName: Full=Syndecan-binding protein 1;`Eukaryota; Metazoa; Chordata; Craniata; Vertebrata; Euteleostomi; Mamma…
comp101363_c0	0	43.7518	NA	1.36566e-11	TRUE	NA
comp59757_c0	17.3955	85.3253	4.90501	1.40554e-11	TRUE	NA
comp92319_c0	6.87846	60.1369	8.74278	1.44769e-11	TRUE	sp|Q9D051|ODPB_MOUSE`Q9D051`Q:24-363,H:20-359`73.53%ID`E:0`RecName: Full=Pyruvate dehydrogenase E1 component subunit beta, mitochondrial; Short=PDHE1-B; EC=1.2.4.1; Flags: Precursor;`Eukaryota; Metazoa; Chordata; Craniata; Vertebrata; Euteleostomi; Mammalia; Eutheria; Euarchontoglires; Glires; Rodentia; Sciurognathi; Muroidea; Muridae; Murinae; Mus; Mus.
comp91420_c2	5.01826	54.805	10.9211	1.59836e-11	TRUE	sp|Q5ZKE7|KCY_CHICK`Q5ZKE7`Q:90-278,H:2-193`56.19%ID`E:2e-71`RecName: Full=UMP-CMP kinase; EC=2.7.4.14; AltName: Full=Cytidine monophosphate kinase; AltName: Full=Cytidylate kinase; AltName: Full=Deoxycytidylate kinase; AltName: Full=Uridine monophosphate kinase; AltName: Full=Uridine monophosphate/cytidine monophosphate kinase; Short=UMP/CMP kinase; Short=UMP/CMPK;`Eukaryota; Metazoa; Chordata; …
comp102001_c0	0.080735	56.8096	703.655	1.66399e-11	TRUE	NA
comp100580_c0	0.0273988	76.805	2803.23	1.83453e-11	TRUE	NA
comp87139_c0	2.19469	45.979	20.9501	2.01643e-11	TRUE	NA
comp92968_c1	0.0436143	65.9971	1513.2	2.11388e-11	TRUE	NA
comp97501_c1	8.62865	63.9877	7.41572	2.16826e-11	TRUE	sp|Q5E9C0|RSU1_BOVIN`Q5E9C0`Q:21-286,H:5-270`63.16%ID`E:1e-121`RecName: Full=Ras suppressor protein 1; Short=Rsu-1;`Eukaryota; Metazoa; Chordata; Craniata; Vertebrata; Euteleostomi; Mammalia; Eutheria; Laurasiatheria; Cetartiodactyla; Ruminantia; Pecora; Bovidae; Bovinae; Bos.
comp96807_c3	0.762324	42.3907	55.6072	2.23486e-11	TRUE	sp|P21329|RTJK_DROFU`P21329`Q:5-349,H:305-660`28.02%ID`E:2e-26`RecName: Full=RNA-directed DNA polymerase from mobile element jockey; EC=2.7.7.49; AltName: Full=Reverse transcriptase;`Eukaryota; Metazoa; Ecdysozoa; Arthropoda; Hexapoda; Insecta; Pterygota; Neoptera; Endopterygota; Diptera; Brachycera; Muscomorpha; Ephydroidea; Drosophilidae; Drosophila.
comp99501_c0	41.2517	130.736	3.16923	2.34956e-11	TRUE	sp|O17449|TBB1_MANSE`O17449`Q:1-434,H:1-434`97%ID`E:0`RecName: Full=Tubulin beta-1 chain; AltName: Full=Beta-1-tubulin;`Eukaryota; Metazoa; Ecdysozoa; Arthropoda; Hexapoda; Insecta; Pterygota; Neoptera; Endopterygota; Lepidoptera; Glossata; Ditrysia; Bombycoidea; Sphingidae; Sphinginae; Sphingini; Manduca.
comp86967_c0	3.26357	48.9416	14.9963	2.3907e-11	TRUE	sp|Q9VEG6|PERC_DROME`Q9VEG6`Q:226-806,H:218-808`42.21%ID`E:1e-147`RecName: Full=Chorion peroxidase; EC=1.11.1.7; AltName: Full=Peroxinectin-related protein; Short=Dpxt; Flags: Precursor;`Eukaryota; Metazoa; Ecdysozoa; Arthropoda; Hexapoda; Insecta; Pterygota; Neoptera; Endopterygota; Diptera; Brachycera; Muscomorpha; Ephydroidea; Drosophilidae; Drosophila; Sophophora.
comp83903_c0	30.1899	110.052	3.64534	2.52791e-11	TRUE	sp|Q5ZLF0|F10A1_CHICK`Q5ZLF0`Q:52-395,H:5-360`53.19%ID`E:6e-126`RecName: Full=Hsc70-interacting protein; Short=Hip; AltName: Full=Protein FAM10A1; AltName: Full=Protein ST13 homolog;`Eukaryota; Metazoa; Chordata; Craniata; Vertebrata; Euteleostomi; Archosauria; Dinosauria; Saurischia; Theropoda; Coelurosauria; Aves; Neognathae; Galliformes; Phasianidae; Phasianinae; Gallus.
comp59559_c0	20.1902	90.0114	4.45816	2.60951e-11	TRUE	sp|Q5Q995|KTAP2_IXOSC`Q5Q995`Q:1-135,H:1-135`74.07%ID`E:2e-69`RecName: Full=Protein KRTCAP2 homolog;`Eukaryota; Metazoa; Ecdysozoa; Arthropoda; Chelicerata; Arachnida; Acari; Parasitiformes; Ixodida; Ixodoidea; Ixodidae; Ixodinae; Ixodes.
comp95867_c0	32.0141	113.179	3.53529	2.93661e-11	TRUE	sp|Q640R7|RAP1B_XENTR`Q640R7`Q:33-217,H:1-184`90.27%ID`E:4e-118`RecName: Full=Ras-related protein Rap-1b; Flags: Precursor;`Eukaryota; Metazoa; Chordata; Craniata; Vertebrata; Euteleostomi; Amphibia; Batrachia; Anura; Pipoidea; Pipidae; Xenopodinae; Xenopus; Silurana.
comp94274_c0	9.66603	65.698	6.79679	3.51744e-11	TRUE	NA
comp96052_c6	17.1383	82.7375	4.82765	3.80268e-11	TRUE	sp|D0VWV4|C560_PIG`D0VWV4`Q:20-171,H:16-167`35.53%ID`E:2e-28`RecName: Full=Succinate dehydrogenase cytochrome b560 subunit, mitochondrial; AltName: Full=Succinate-ubiquinone oxidoreductase cytochrome B large subunit; Short=CYBL; Flags: Precursor;`Eukaryota; Metazoa; Chordata; Craniata; Vertebrata; Euteleostomi; Mammalia; Eutheria; Laurasiatheria; Cetartiodactyla; Suina; Suidae; Sus.
comp79775_c0	0.251988	43.8592	174.053	4.48105e-11	TRUE	NA
comp89277_c0	0	41.3027	NA	4.76899e-11	TRUE	NA
comp40199_c0	33.638	115.056	3.42041	4.8345e-11	TRUE	sp|Q60692|PSB6_MOUSE`Q60692`Q:22-239,H:16-230`65.14%ID`E:2e-104`RecName: Full=Proteasome subunit beta type-6; EC=3.4.25.1; AltName: Full=Low molecular mass protein 19; AltName: Full=Macropain delta chain; AltName: Full=Multicatalytic endopeptidase complex delta chain; AltName: Full=Proteasome delta chain; AltName: Full=Proteasome subunit Y; Flags: Precursor;`Eukaryota; Metazoa; Chordata; Craniata…
comp99948_c0	37.3572	121.91	3.26336	4.83477e-11	TRUE	sp|Q69Z28|ATS16_MOUSE`Q69Z28`Q:178-500,H:286-582`25.38%ID`E:5e-07`RecName: Full=A disintegrin and metalloproteinase with thrombospondin motifs 16; Short=ADAM-TS 16; Short=ADAM-TS16; Short=ADAMTS-16; EC=3.4.24.-; Flags: Precursor;`Eukaryota; Metazoa; Chordata; Craniata; Vertebrata; Euteleostomi; Mammalia; Eutheria; Euarchontoglires; Glires; Rodentia; Sciurognathi; Muroidea; Muridae; Murinae; Mus; …
comp94393_c2	0.43772	41.4981	94.805	4.98326e-11	TRUE	sp|Q5R573|RBL2A_PONAB`Q5R573`Q:2-194,H:17-207`67.36%ID`E:3e-94`RecName: Full=Rab-like protein 2A;`Eukaryota; Metazoa; Chordata; Craniata; Vertebrata; Euteleostomi; Mammalia; Eutheria; Euarchontoglires; Primates; Haplorrhini; Catarrhini; Hominidae; Pongo.
comp97242_c11	0.302048	42.7059	141.388	5.09418e-11	TRUE	NA
comp93620_c1	21.6458	91.0067	4.20436	6.72695e-11	TRUE	NA
comp81087_c0	38.2754	122.679	3.20516	6.98289e-11	TRUE	sp|P52815|RM12_HUMAN`P52815`Q:19-191,H:35-194`46.93%ID`E:2e-33`RecName: Full=39S ribosomal protein L12, mitochondrial; Short=L12mt; Short=MRP-L12; AltName: Full=5c5-2; Flags: Precursor;`Eukaryota; Metazoa; Chordata; Craniata; Vertebrata; Euteleostomi; Mammalia; Eutheria; Euarchontoglires; Primates; Haplorrhini; Catarrhini; Hominidae; Homo.
comp87391_c0	0.425989	40.8446	95.8818	7.15277e-11	TRUE	NA
comp97332_c8	17.9369	83.1416	4.63522	7.18847e-11	TRUE	NA
comp87218_c0	9.15399	62.9691	6.87888	7.70476e-11	TRUE	sp|P55013|S12A2_SQUAC`P55013`Q:63-477,H:173-599`56.91%ID`E:8e-140`RecName: Full=Solute carrier family 12 member 2; AltName: Full=Bumetanide-sensitive sodium-(potassium)-chloride cotransporter 1; AltName: Full=NKCC; AltName: Full=Na-K-CL symporter;`Eukaryota; Metazoa; Chordata; Craniata; Vertebrata; Chondrichthyes; Elasmobranchii; Squalimorphii; Squaliformes; Squalidae; Squalus.
comp89168_c0	0	40.0731	NA	8.97715e-11	TRUE	NA
comp86977_c0	17.4618	81.6096	4.6736	9.24035e-11	TRUE	sp|Q7SX99|FUMH_DANRE`Q7SX99`Q:42-502,H:49-509`79.39%ID`E:0`RecName: Full=Fumarate hydratase, mitochondrial; Short=Fumarase; EC=4.2.1.2; Flags: Precursor;`Eukaryota; Metazoa; Chordata; Craniata; Vertebrata; Euteleostomi; Actinopterygii; Neopterygii; Teleostei; Ostariophysi; Cypriniformes; Cyprinidae; Danio.
comp98206_c0	2.45936	44.1544	17.9536	9.38383e-11	TRUE	sp|P52307|5NTD_RHIMP`P52307`Q:57-592,H:15-553`36.43%ID`E:8e-119`RecName: Full=Protein 5NUC; Includes: RecName: Full=UDP-sugar hydrolase; EC=3.6.1.45; AltName: Full=UDP-sugar diphosphatase; AltName: Full=UDP-sugar pyrophosphatase; Includes: RecName: Full=5'-nucleotidase; Short=5'-NT; EC=3.1.3.5; Flags: Precursor; Fragment;`Eukaryota; Metazoa; Ecdysozoa; Arthropoda; Chelicerata; Arachnida; Acari; P…
comp81684_c0	9.79028	64.124	6.54976	9.60393e-11	TRUE	sp|Q8K3X2|FCL_CRIGR`Q8K3X2`Q:9-319,H:10-321`73.4%ID`E:6e-175`RecName: Full=GDP-L-fucose synthase; EC=1.1.1.271; AltName: Full=GDP-4-keto-6-deoxy-D-mannose-3,5-epimerase-4-reductase; AltName: Full=Protein FX; AltName: Full=Red cell NADP(H)-binding protein;`Eukaryota; Metazoa; Chordata; Craniata; Vertebrata; Euteleostomi; Mammalia; Eutheria; Euarchontoglires; Glires; Rodentia; Sciurognathi; Muroide…
comp91950_c0	10.7326	66.3954	6.18634	9.62049e-11	TRUE	NA
comp91206_c0	0.0182383	79.5861	4363.68	1.0036e-10	TRUE	NA
comp60737_c0	0.228113	42.2324	185.138	1.1804e-10	TRUE	sp|Q9Z0E8|S22A5_MOUSE`Q9Z0E8`Q:9-552,H:15-548`28.42%ID`E:2e-65`RecName: Full=Solute carrier family 22 member 5; AltName: Full=High-affinity sodium-dependent carnitine cotransporter; AltName: Full=Organic cation/carnitine transporter 2;`Eukaryota; Metazoa; Chordata; Craniata; Vertebrata; Euteleostomi; Mammalia; Eutheria; Euarchontoglires; Glires; Rodentia; Sciurognathi; Muroidea; Muridae; Murinae;…
comp60109_c0	32.7146	111.204	3.39922	1.1881e-10	TRUE	sp|Q6EV77|FUT8_PANTR`Q6EV77`Q:11-552,H:9-569`49.11%ID`E:0`RecName: Full=Alpha-(1,6)-fucosyltransferase; Short=Alpha1-6FucT; EC=2.4.1.68; AltName: Full=Fucosyltransferase 8; AltName: Full=GDP-L-Fuc:N-acetyl-beta-D-glucosaminide alpha1,6-fucosyltransferase; AltName: Full=GDP-fucose--glycoprotein fucosyltransferase; AltName: Full=Glycoprotein 6-alpha-L-fucosyltransferase;`Eukaryota; Metazoa; Chordat…
comp90603_c0	20.8625	88.1829	4.22686	1.18907e-10	TRUE	sp|Q90972|RNF13_CHICK`Q90972`Q:12-326,H:13-312`37.66%ID`E:1e-66`RecName: Full=E3 ubiquitin-protein ligase RNF13; EC=6.3.2.-; AltName: Full=C-RZF; AltName: Full=RING finger protein 13; Flags: Precursor;`Eukaryota; Metazoa; Chordata; Craniata; Vertebrata; Euteleostomi; Archosauria; Dinosauria; Saurischia; Theropoda; Coelurosauria; Aves; Neognathae; Galliformes; Phasianidae; Phasianinae; Gallus.
comp87196_c0	19.323	84.7866	4.38786	1.31941e-10	TRUE	sp|Q9W1G0|TALDO_DROME`Q9W1G0`Q:3-332,H:2-331`69.18%ID`E:5e-168`RecName: Full=Probable transaldolase; EC=2.2.1.2;`Eukaryota; Metazoa; Ecdysozoa; Arthropoda; Hexapoda; Insecta; Pterygota; Neoptera; Endopterygota; Diptera; Brachycera; Muscomorpha; Ephydroidea; Drosophilidae; Drosophila; Sophophora.
comp89359_c0	18.9133	83.8751	4.43471	1.35615e-10	TRUE	NA
comp89253_c0	20.8699	87.9132	4.21243	1.35796e-10	TRUE	sp|Q6Q0N1|CNDP2_RAT`Q6Q0N1`Q:59-530,H:4-474`62.71%ID`E:0`RecName: Full=Cytosolic non-specific dipeptidase; EC=3.4.13.18; AltName: Full=CNDP dipeptidase 2;`Eukaryota; Metazoa; Chordata; Craniata; Vertebrata; Euteleostomi; Mammalia; Eutheria; Euarchontoglires; Glires; Rodentia; Sciurognathi; Muroidea; Muridae; Murinae; Rattus.
comp97134_c1	7.05491	56.4891	8.00706	1.4298e-10	TRUE	NA
comp90407_c1	16.9559	79.5951	4.69424	1.45276e-10	TRUE	sp|P55809|SCOT1_HUMAN`P55809`Q:9-511,H:12-518`66.8%ID`E:0`RecName: Full=Succinyl-CoA:3-ketoacid coenzyme A transferase 1, mitochondrial; EC=2.8.3.5; AltName: Full=3-oxoacid CoA-transferase 1; AltName: Full=Somatic-type succinyl-CoA:3-oxoacid CoA-transferase; Short=SCOT-s; Flags: Precursor;`Eukaryota; Metazoa; Chordata; Craniata; Vertebrata; Euteleostomi; Mammalia; Eutheria; Euarchontoglires; Prim…
comp97562_c8	5.39519	51.8886	9.61757	1.54431e-10	TRUE	sp|Q9WUW9|S1C2A_RAT`Q9WUW9`Q:29-310,H:30-290`30.95%ID`E:9e-39`RecName: Full=Sulfotransferase 1C2A; Short=ST1C2A; Short=rSULT1C2A; EC=2.8.2.-; AltName: Full=Sulfotransferase K2;`Eukaryota; Metazoa; Chordata; Craniata; Vertebrata; Euteleostomi; Mammalia; Eutheria; Euarchontoglires; Glires; Rodentia; Sciurognathi; Muroidea; Muridae; Murinae; Rattus.
comp95946_c4	0.80921	38.875	48.0406	1.5539e-10	TRUE	NA
comp101385_c0	6.43684	54.6368	8.48813	1.61567e-10	TRUE	sp|P86392|VMPA_TITSE`P86392`Q:174-390,H:8-221`29.69%ID`E:3e-10`RecName: Full=Snake venom metalloproteinase antarease; Short=SVMP; EC=3.4.24.-; Flags: Fragments;`Eukaryota; Metazoa; Ecdysozoa; Arthropoda; Chelicerata; Arachnida; Scorpiones; Buthida; Buthoidea; Buthidae; Tityus.
comp93538_c9	15.019	75.165	5.00465	1.62797e-10	TRUE	sp|Q9Y4P3|TBL2_HUMAN`Q9Y4P3`Q:4-364,H:86-444`49.03%ID`E:3e-116`RecName: Full=Transducin beta-like protein 2; AltName: Full=WS beta-transducin repeats protein; Short=WS-betaTRP; AltName: Full=Williams-Beuren syndrome chromosomal region 13 protein;`Eukaryota; Metazoa; Chordata; Craniata; Vertebrata; Euteleostomi; Mammalia; Eutheria; Euarchontoglires; Primates; Haplorrhini; Catarrhini; Hominidae; Ho…
comp40461_c0	0	38.8801	NA	1.66363e-10	TRUE	NA
comp101025_c0	10.1842	63.8953	6.27398	1.79752e-10	TRUE	NA
comp98098_c0	0.324672	39.6184	122.026	1.93659e-10	TRUE	NA
comp89148_c0	9.13848	61.1864	6.69547	1.96529e-10	TRUE	sp|O60762|DPM1_HUMAN`O60762`Q:4-239,H:25-260`76.69%ID`E:1e-137`RecName: Full=Dolichol-phosphate mannosyltransferase; EC=2.4.1.83; AltName: Full=Dolichol-phosphate mannose synthase; Short=DPM synthase; AltName: Full=Dolichyl-phosphate beta-D-mannosyltransferase; AltName: Full=Mannose-P-dolichol synthase; Short=MPD synthase;`Eukaryota; Metazoa; Chordata; Craniata; Vertebrata; Euteleostomi; Mammalia…
comp89682_c0	3.02756	44.4102	14.6686	2.22131e-10	TRUE	NA
comp97153_c3	22.4096	89.7617	4.0055	2.43065e-10	TRUE	NA
comp95867_c1	27.6633	99.9496	3.61308	2.50501e-10	TRUE	NA
comp93968_c0	1.21293	38.3279	31.5994	3.32483e-10	TRUE	NA
comp93408_c4	2.17764	41.1341	18.8893	3.32613e-10	TRUE	sp|O70247|SC5A6_RAT`O70247`Q:5-170,H:386-552`30.23%ID`E:4e-10`RecName: Full=Sodium-dependent multivitamin transporter; Short=Na(+)-dependent multivitamin transporter; AltName: Full=Solute carrier family 5 member 6;`Eukaryota; Metazoa; Chordata; Craniata; Vertebrata; Euteleostomi; Mammalia; Eutheria; Euarchontoglires; Glires; Rodentia; Sciurognathi; Muroidea; Muridae; Murinae; Rattus.
comp93204_c1	0.0162227	76.2313	4699.05	3.66191e-10	TRUE	NA
comp84295_c0	14.8629	73.148	4.92151	3.72953e-10	TRUE	sp|Q5SV42|ILEUC_MOUSE`Q5SV42`Q:28-396,H:3-372`38.2%ID`E:1e-73`RecName: Full=Leukocyte elastase inhibitor C; AltName: Full=Serine protease inhibitor EIC; AltName: Full=Serpin B1c;`Eukaryota; Metazoa; Chordata; Craniata; Vertebrata; Euteleostomi; Mammalia; Eutheria; Euarchontoglires; Glires; Rodentia; Sciurognathi; Muroidea; Muridae; Murinae; Mus; Mus.
comp97445_c0	7.36077	55.5411	7.54556	3.72984e-10	TRUE	sp|Q9JLI3|MMEL1_MOUSE`Q9JLI3`Q:42-734,H:73-765`34.12%ID`E:5e-128`RecName: Full=Membrane metallo-endopeptidase-like 1; EC=3.4.24.11; AltName: Full=NEP2(m); AltName: Full=Neprilysin II; Short=NEPII; AltName: Full=Neprilysin-2; Short=NEP2; Short=NL2; AltName: Full=Neprilysin-like 1; Short=NL-1; AltName: Full=Neprilysin-like peptidase; Short=NEPLP; AltName: Full=Soluble secreted endopeptidase; Contai…
comp90502_c1	9.91653	61.853	6.23737	3.76317e-10	TRUE	NA
comp93932_c1	5.16067	49.6654	9.62382	3.77343e-10	TRUE	sp|Q02978|M2OM_HUMAN`Q02978`Q:65-359,H:17-312`76.35%ID`E:3e-169`RecName: Full=Mitochondrial 2-oxoglutarate/malate carrier protein; Short=OGCP; AltName: Full=Solute carrier family 25 member 11;`Eukaryota; Metazoa; Chordata; Craniata; Vertebrata; Euteleostomi; Mammalia; Eutheria; Euarchontoglires; Primates; Haplorrhini; Catarrhini; Hominidae; Homo.
comp84197_c0	27.5759	98.8046	3.58301	3.83056e-10	TRUE	sp|O43396|TXNL1_HUMAN`O43396`Q:32-316,H:4-289`51.75%ID`E:4e-101`RecName: Full=Thioredoxin-like protein 1; AltName: Full=32 kDa thioredoxin-related protein;`Eukaryota; Metazoa; Chordata; Craniata; Vertebrata; Euteleostomi; Mammalia; Eutheria; Euarchontoglires; Primates; Haplorrhini; Catarrhini; Hominidae; Homo.
comp88997_c0	0.578252	37.1345	64.2185	3.871e-10	TRUE	NA
comp89449_c0	14.1413	71.373	5.04712	4.1031e-10	TRUE	sp|O57314|DHB12_ANAPL`O57314`Q:62-327,H:47-308`54.51%ID`E:2e-94`RecName: Full=Estradiol 17-beta-dehydrogenase 12; EC=1.1.1.62; AltName: Full=17-beta-hydroxysteroid dehydrogenase 12; Short=17-beta-HSD 12;`Eukaryota; Metazoa; Chordata; Craniata; Vertebrata; Euteleostomi; Archosauria; Dinosauria; Saurischia; Theropoda; Coelurosauria; Aves; Neognathae; Anseriformes; Anatidae; Anas.
comp89893_c0	0.036177	58.2378	1609.8	4.15691e-10	TRUE	sp|Q868Z9|PPN_DROME`Q868Z9`Q:72-395,H:1612-1900`34.88%ID`E:5e-47`RecName: Full=Papilin; Flags: Precursor;`Eukaryota; Metazoa; Ecdysozoa; Arthropoda; Hexapoda; Insecta; Pterygota; Neoptera; Endopterygota; Diptera; Brachycera; Muscomorpha; Ephydroidea; Drosophilidae; Drosophila; Sophophora.
comp80430_c0	2.80958	42.651	15.1806	4.2264e-10	TRUE	NA
comp87435_c0	31.9801	106.617	3.33385	4.59499e-10	TRUE	sp|P63074|IF4E_RAT`P63074`Q:28-214,H:31-217`60.43%ID`E:3e-82`RecName: Full=Eukaryotic translation initiation factor 4E; Short=eIF-4E; Short=eIF4E; AltName: Full=eIF-4F 25 kDa subunit; AltName: Full=mRNA cap-binding protein;`Eukaryota; Metazoa; Chordata; Craniata; Vertebrata; Euteleostomi; Mammalia; Eutheria; Euarchontoglires; Glires; Rodentia; Sciurognathi; Muroidea; Muridae; Murinae; Rattus.
comp83049_c0	0.0126942	81.9493	6455.66	4.68156e-10	TRUE	NA
comp90929_c0	13.3267	69.288	5.19916	4.7162e-10	TRUE	sp|Q3T0J3|RM16_BOVIN`Q3T0J3`Q:41-257,H:28-241`45.16%ID`E:5e-60`RecName: Full=39S ribosomal protein L16, mitochondrial; Short=L16mt; Short=MRP-L16; Flags: Precursor;`Eukaryota; Metazoa; Chordata; Craniata; Vertebrata; Euteleostomi; Mammalia; Eutheria; Laurasiatheria; Cetartiodactyla; Ruminantia; Pecora; Bovidae; Bovinae; Bos.
comp81475_c0	12.9506	68.4159	5.28286	4.7878e-10	TRUE	NA
comp92852_c10	2.46349	41.3753	16.7954	4.81667e-10	TRUE	NA
comp97295_c6	0	36.8227	NA	4.85705e-10	TRUE	NA
comp87353_c0	0.885135	36.8647	41.6487	5.0529e-10	TRUE	NA
comp87120_c0	0.0176021	72.4214	4114.36	5.11097e-10	TRUE	NA
comp98204_c1	1.57989	38.5913	24.4266	5.14218e-10	TRUE	sp|Q99758|ABCA3_HUMAN`Q99758`Q:38-499,H:1-488`27.95%ID`E:4e-39`RecName: Full=ATP-binding cassette sub-family A member 3; AltName: Full=ABC-C transporter; AltName: Full=ATP-binding cassette transporter 3; Short=ATP-binding cassette 3;`Eukaryota; Metazoa; Chordata; Craniata; Vertebrata; Euteleostomi; Mammalia; Eutheria; Euarchontoglires; Primates; Haplorrhini; Catarrhini; Hominidae; Homo.
comp80168_c0	19.6436	82.3868	4.19409	5.55201e-10	TRUE	sp|P11348|DHPR_RAT`P11348`Q:4-234,H:7-237`62.34%ID`E:2e-102`RecName: Full=Dihydropteridine reductase; EC=1.5.1.34; AltName: Full=HDHPR; AltName: Full=Quinoid dihydropteridine reductase;`Eukaryota; Metazoa; Chordata; Craniata; Vertebrata; Euteleostomi; Mammalia; Eutheria; Euarchontoglires; Glires; Rodentia; Sciurognathi; Muroidea; Muridae; Murinae; Rattus.
comp40357_c0	0.0527106	51.0489	968.475	6.33715e-10	TRUE	NA
comp97879_c1	0.46435	36.1297	77.8071	7.30444e-10	TRUE	NA
comp59824_c0	18.351	79.1332	4.3122	7.3615e-10	TRUE	sp|Q96FZ7|CHMP6_HUMAN`Q96FZ7`Q:22-219,H:1-194`56.5%ID`E:7e-70`RecName: Full=Charged multivesicular body protein 6; AltName: Full=Chromatin-modifying protein 6; AltName: Full=Vacuolar protein sorting-associated protein 20; Short=Vps20; Short=hVps20;`Eukaryota; Metazoa; Chordata; Craniata; Vertebrata; Euteleostomi; Mammalia; Eutheria; Euarchontoglires; Primates; Haplorrhini; Catarrhini; Hominidae; …
comp90465_c0	12.6373	66.711	5.27888	7.93966e-10	TRUE	sp|Q8CJG1|AGO1_MOUSE`Q8CJG1`Q:114-950,H:24-856`41.2%ID`E:0`RecName: Full=Protein argonaute-1; Short=Argonaute1; Short=mAgo1; AltName: Full=Eukaryotic translation initiation factor 2C 1; Short=eIF-2C 1; Short=eIF2C 1; AltName: Full=Piwi/argonaute family protein meIF2C1;`Eukaryota; Metazoa; Chordata; Craniata; Vertebrata; Euteleostomi; Mammalia; Eutheria; Euarchontoglires; Glires; Rodentia; Sciurog…
comp96233_c2	2.39354	40.1837	16.7884	8.54877e-10	TRUE	NA
comp91989_c0	0.0178354	69.3409	3887.82	8.98231e-10	TRUE	NA
comp93046_c0	17.399	76.6761	4.40693	9.25291e-10	TRUE	sp|Q9X248|FABG_THEMA`Q9X248`Q:3-252,H:2-243`41.04%ID`E:4e-52`RecName: Full=3-oxoacyl-[acyl-carrier-protein] reductase FabG; EC=1.1.1.100; AltName: Full=3-ketoacyl-acyl carrier protein reductase; AltName: Full=Beta-Ketoacyl-acyl carrier protein reductase; AltName: Full=Beta-ketoacyl-ACP reductase;`Bacteria; Thermotogae; Thermotogales; Thermotogaceae; Thermotoga.
comp99720_c0	36.1897	112.471	3.10783	9.47871e-10	TRUE	sp|Q20930|MIG17_CAEEL`Q20930`Q:227-491,H:208-465`24.09%ID`E:3e-11`RecName: Full=ADAM family mig-17; EC=3.4.24.-; AltName: Full=A disintegrin and metalloproteinase mig-17; AltName: Full=Abnormal cell migration protein 17; Flags: Precursor;`Eukaryota; Metazoa; Ecdysozoa; Nematoda; Chromadorea; Rhabditida; Rhabditoidea; Rhabditidae; Peloderinae; Caenorhabditis.
comp97610_c4	28.6165	98.0885	3.4277	1.20617e-09	TRUE	NA
comp46556_c0	0	34.9016	NA	1.33287e-09	TRUE	NA
comp90575_c0	8.69261	56.414	6.48988	1.40563e-09	TRUE	sp|A5A6H9|ODBA_PANTR`A5A6H9`Q:10-441,H:17-445`53.47%ID`E:3e-164`RecName: Full=2-oxoisovalerate dehydrogenase subunit alpha, mitochondrial; EC=1.2.4.4; AltName: Full=Branched-chain alpha-keto acid dehydrogenase E1 component alpha chain; Short=BCKDE1A; Short=BCKDH E1-alpha; Flags: Precursor;`Eukaryota; Metazoa; Chordata; Craniata; Vertebrata; Euteleostomi; Mammalia; Eutheria; Euarchontoglires; Prim…
comp94838_c3	3.21625	41.6878	12.9616	1.51251e-09	TRUE	sp|Q54P78|4CL2_DICDI`Q54P78`Q:12-527,H:13-544`30.73%ID`E:8e-63`RecName: Full=Probable 4-coumarate--CoA ligase 2; Short=4CL 2; EC=6.2.1.12; AltName: Full=4-coumaroyl-CoA synthase 2;`Eukaryota; Amoebozoa; Mycetozoa; Dictyosteliida; Dictyostelium.
comp81761_c0	2.00715	37.7447	18.8051	1.7905e-09	TRUE	NA
comp97561_c10	12.3623	64.1699	5.19078	2.09614e-09	TRUE	sp|Q502B3|B3GL2_DANRE`Q502B3`Q:29-466,H:45-488`33.11%ID`E:1e-66`RecName: Full=UDP-GalNAc:beta-1,3-N-acetylgalactosaminyltransferase 2; Short=Beta-1,3-GalNAc-T2; EC=2.4.1.-; AltName: Full=Beta-1,3-N-acetylgalactosaminyltransferase II;`Eukaryota; Metazoa; Chordata; Craniata; Vertebrata; Euteleostomi; Actinopterygii; Neopterygii; Teleostei; Ostariophysi; Cypriniformes; Cyprinidae; Danio.
comp40084_c0	18.7386	77.674	4.14513	2.11091e-09	TRUE	sp|Q8R5C5|ACTY_MOUSE`Q8R5C5`Q:1-376,H:1-376`81.65%ID`E:0`RecName: Full=Beta-centractin; AltName: Full=Actin-related protein 1B; Short=ARP1B;`Eukaryota; Metazoa; Chordata; Craniata; Vertebrata; Euteleostomi; Mammalia; Eutheria; Euarchontoglires; Glires; Rodentia; Sciurognathi; Muroidea; Muridae; Murinae; Mus; Mus.
comp85246_c0	14.8991	69.5919	4.67088	2.2127e-09	TRUE	NA
comp81868_c0	12.3991	64.1252	5.17177	2.23408e-09	TRUE	NA
comp89208_c0	4.00095	43.2264	10.804	2.32724e-09	TRUE	NA
comp42622_c0	26.0618	91.7489	3.52043	2.33538e-09	TRUE	NA
comp97811_c0	5.46185	46.9853	8.60246	2.72281e-09	TRUE	sp|Q5RD81|GHC1_PONAB`Q5RD81`Q:1-203,H:45-270`58.85%ID`E:5e-76`RecName: Full=Mitochondrial glutamate carrier 1; Short=GC-1; AltName: Full=Glutamate/H(+) symporter 1; AltName: Full=Solute carrier family 25 member 22;`Eukaryota; Metazoa; Chordata; Craniata; Vertebrata; Euteleostomi; Mammalia; Eutheria; Euarchontoglires; Primates; Haplorrhini; Catarrhini; Hominidae; Pongo.
comp89451_c0	6.7792	50.3893	7.43293	2.78055e-09	TRUE	sp|Q10711|ECE2_BOVIN`Q10711`Q:76-722,H:212-883`24.46%ID`E:1e-57`RecName: Full=Endothelin-converting enzyme 2; Short=ECE-2; Includes: RecName: Full=Methyltransferase-like region; EC=2.1.1.-; Includes: RecName: Full=Endothelin-converting enzyme 2 region; EC=3.4.24.71;`Eukaryota; Metazoa; Chordata; Craniata; Vertebrata; Euteleostomi; Mammalia; Eutheria; Laurasiatheria; Cetartiodactyla; Ruminantia; P…
comp90292_c0	9.59267	56.7465	5.91561	3.66938e-09	TRUE	sp|P07602|SAP_HUMAN`P07602`Q:1-118,H:412-523`30.51%ID`E:9e-15`RecName: Full=Proactivator polypeptide; Contains: RecName: Full=Saposin-A; AltName: Full=Protein A; Contains: RecName: Full=Saposin-B-Val; Contains: RecName: Full=Saposin-B; AltName: Full=Cerebroside sulfate activator; Short=CSAct; AltName: Full=Dispersin; AltName: Full=Sphingolipid activator protein 1; Short=SAP-1; AltName: Full=Sulfa…
comp80932_c0	0.156598	36.356	232.161	3.73933e-09	TRUE	NA
comp87355_c0	30.5915	98.9464	3.23445	3.84421e-09	TRUE	sp|Q9TUM6|PLIN2_BOVIN`Q9TUM6`Q:119-482,H:9-401`22.42%ID`E:2e-11`RecName: Full=Perilipin-2; AltName: Full=Adipophilin; AltName: Full=Adipose differentiation-related protein; Short=ADRP;`Eukaryota; Metazoa; Chordata; Craniata; Vertebrata; Euteleostomi; Mammalia; Eutheria; Laurasiatheria; Cetartiodactyla; Ruminantia; Pecora; Bovidae; Bovinae; Bos.
comp93253_c0	8.79789	54.706	6.21808	3.98393e-09	TRUE	sp|P79702|FOS_CYPCA`P79702`Q:204-304,H:83-183`53.77%ID`E:1e-25`RecName: Full=Proto-oncogene c-Fos; AltName: Full=Cellular oncogene fos;`Eukaryota; Metazoa; Chordata; Craniata; Vertebrata; Euteleostomi; Actinopterygii; Neopterygii; Teleostei; Ostariophysi; Cypriniformes; Cyprinidae; Cyprinus.
comp96251_c9	16.1373	70.9105	4.39419	4.11565e-09	TRUE	sp|Q95KV7|NDUAD_BOVIN`Q95KV7`Q:1-107,H:1-107`49.54%ID`E:1e-23`RecName: Full=NADH dehydrogenase [ubiquinone] 1 alpha subcomplex subunit 13; AltName: Full=Cell death regulatory protein GRIM-19; AltName: Full=Complex I-B16.6; Short=CI-B16.6; AltName: Full=Gene associated with retinoic-interferon-induced mortality 19 protein; Short=GRIM-19; AltName: Full=NADH-ubiquinone oxidoreductase B16.6 subunit;`…
comp98392_c0	2.03691	36.3946	17.8676	4.17595e-09	TRUE	NA
comp100163_c0	25.8588	89.9687	3.47923	4.25538e-09	TRUE	NA
comp86981_c0	28.6904	95.0167	3.3118	4.64666e-09	TRUE	NA
comp98388_c0	0.01403	66.6824	4752.84	4.81714e-09	TRUE	sp|Q7TM99|MOT9_MOUSE`Q7TM99`Q:112-307,H:7-208`34.16%ID`E:2e-21`RecName: Full=Monocarboxylate transporter 9; Short=MCT 9; AltName: Full=Solute carrier family 16 member 9;`Eukaryota; Metazoa; Chordata; Craniata; Vertebrata; Euteleostomi; Mammalia; Eutheria; Euarchontoglires; Glires; Rodentia; Sciurognathi; Muroidea; Muridae; Murinae; Mus; Mus.
comp95532_c2	6.13568	47.6697	7.76925	4.99814e-09	TRUE	NA
comp93620_c2	23.5708	85.2365	3.6162	5.05741e-09	TRUE	NA
comp96443_c2	4.2839	42.5592	9.9347	5.39583e-09	TRUE	NA
comp98870_c0	28.3957	94.0882	3.31347	5.46083e-09	TRUE	sp|Q16134|ETFD_HUMAN`Q16134`Q:42-625,H:32-617`69.45%ID`E:0`RecName: Full=Electron transfer flavoprotein-ubiquinone oxidoreductase, mitochondrial; Short=ETF-QO; Short=ETF-ubiquinone oxidoreductase; EC=1.5.5.1; AltName: Full=Electron-transferring-flavoprotein dehydrogenase; Short=ETF dehydrogenase; Flags: Precursor;`Eukaryota; Metazoa; Chordata; Craniata; Vertebrata; Euteleostomi; Mammalia; Eutheri…
comp80665_c0	30.1443	97.1706	3.22351	5.71192e-09	TRUE	NA
comp40109_c0	26.0342	89.4953	3.4376	5.99168e-09	TRUE	sp|P82916|RT17_BOVIN`P82916`Q:10-110,H:13-114`38.24%ID`E:3e-19`RecName: Full=28S ribosomal protein S17, mitochondrial; Short=MRP-S17; Short=S17mt;`Eukaryota; Metazoa; Chordata; Craniata; Vertebrata; Euteleostomi; Mammalia; Eutheria; Laurasiatheria; Cetartiodactyla; Ruminantia; Pecora; Bovidae; Bovinae; Bos.
comp97026_c1	20.4806	78.8651	3.85073	6.00397e-09	TRUE	NA
comp84404_c0	25.3834	88.2025	3.47481	6.18515e-09	TRUE	sp|Q58DA6|S35A2_BOVIN`Q58DA6`Q:11-336,H:18-343`51.37%ID`E:1e-95`RecName: Full=UDP-galactose translocator; AltName: Full=Solute carrier family 35 member A2; AltName: Full=UDP-galactose transporter; Short=UDP-Gal-Tr; Short=UGT;`Eukaryota; Metazoa; Chordata; Craniata; Vertebrata; Euteleostomi; Mammalia; Eutheria; Laurasiatheria; Cetartiodactyla; Ruminantia; Pecora; Bovidae; Bovinae; Bos.
comp84444_c0	16.2903	70.2931	4.31501	6.41041e-09	TRUE	sp|O95861|BPNT1_HUMAN`O95861`Q:9-316,H:2-306`54.55%ID`E:2e-119`RecName: Full=3'(2'),5'-bisphosphate nucleotidase 1; EC=3.1.3.7; AltName: Full=Bisphosphate 3'-nucleotidase 1; AltName: Full=PAP-inositol 1,4-phosphatase; Short=PIP;`Eukaryota; Metazoa; Chordata; Craniata; Vertebrata; Euteleostomi; Mammalia; Eutheria; Euarchontoglires; Primates; Haplorrhini; Catarrhini; Hominidae; Homo.
comp97797_c9	27.8812	92.6864	3.32433	6.60606e-09	TRUE	NA
comp94288_c0	8.12614	52.1114	6.4128	6.69419e-09	TRUE	sp|P48594|SPB4_HUMAN`P48594`Q:3-375,H:1-385`37.34%ID`E:3e-80`RecName: Full=Serpin B4; AltName: Full=Leupin; AltName: Full=Peptidase inhibitor 11; Short=PI-11; AltName: Full=Squamous cell carcinoma antigen 2; Short=SCCA-2;`Eukaryota; Metazoa; Chordata; Craniata; Vertebrata; Euteleostomi; Mammalia; Eutheria; Euarchontoglires; Primates; Haplorrhini; Catarrhini; Hominidae; Homo.
comp100961_c0	17.5103	72.5575	4.14369	7.14658e-09	TRUE	sp|P42207|SEPT1_DROME`P42207`Q:3-345,H:2-350`78.22%ID`E:0`RecName: Full=Septin-1; AltName: Full=DIFF6 protein homolog; AltName: Full=Protein innocent bystander;`Eukaryota; Metazoa; Ecdysozoa; Arthropoda; Hexapoda; Insecta; Pterygota; Neoptera; Endopterygota; Diptera; Brachycera; Muscomorpha; Ephydroidea; Drosophilidae; Drosophila; Sophophora.
comp81548_c0	8.2359	52.1007	6.32605	7.75191e-09	TRUE	sp|Q3SZ22|RM46_BOVIN`Q3SZ22`Q:40-282,H:33-275`37.9%ID`E:2e-47`RecName: Full=39S ribosomal protein L46, mitochondrial; Short=L46mt; Short=MRP-L46; Flags: Precursor;`Eukaryota; Metazoa; Chordata; Craniata; Vertebrata; Euteleostomi; Mammalia; Eutheria; Laurasiatheria; Cetartiodactyla; Ruminantia; Pecora; Bovidae; Bovinae; Bos.
comp92624_c0	3.15142	38.6467	12.2633	7.9537e-09	TRUE	NA
comp40597_c0	23.9513	84.877	3.54373	8.09839e-09	TRUE	sp|Q7YU24|MARF_DROME`Q7YU24`Q:12-770,H:38-807`53.36%ID`E:0`RecName: Full=Transmembrane GTPase Marf; EC=3.6.5.-; AltName: Full=Mitochondrial assembly regulatory factor; AltName: Full=Mitofusin;`Eukaryota; Metazoa; Ecdysozoa; Arthropoda; Hexapoda; Insecta; Pterygota; Neoptera; Endopterygota; Diptera; Brachycera; Muscomorpha; Ephydroidea; Drosophilidae; Drosophila; Sophophora.
comp89052_c0	15.0167	67.1222	4.46983	8.21842e-09	TRUE	sp|Q5SUC9|SCO1_MOUSE`Q5SUC9`Q:49-252,H:70-273`57.56%ID`E:3e-82`RecName: Full=Protein SCO1 homolog, mitochondrial; Flags: Precursor;`Eukaryota; Metazoa; Chordata; Craniata; Vertebrata; Euteleostomi; Mammalia; Eutheria; Euarchontoglires; Glires; Rodentia; Sciurognathi; Muroidea; Muridae; Murinae; Mus; Mus.
comp81612_c0	0.0145033	63.2142	4358.61	8.21871e-09	TRUE	NA
comp84294_c0	18.8512	74.9122	3.97386	8.36044e-09	TRUE	sp|Q8U308|RIDA_PYRFU`Q8U308`Q:24-145,H:2-123`54.92%ID`E:7e-43`RecName: Full=Enamine/imine deaminase; EC=3.5.4.-;`Archaea; Euryarchaeota; Thermococci; Thermococcales; Thermococcaceae; Pyrococcus.
comp93539_c0	3.94951	40.8241	10.3365	8.51892e-09	TRUE	sp|P28227|MAOX_ANAPL`P28227`Q:17-219,H:335-538`52.94%ID`E:9e-68`RecName: Full=NADP-dependent malic enzyme; Short=NADP-ME; EC=1.1.1.40;`Eukaryota; Metazoa; Chordata; Craniata; Vertebrata; Euteleostomi; Archosauria; Dinosauria; Saurischia; Theropoda; Coelurosauria; Aves; Neognathae; Anseriformes; Anatidae; Anas.
comp104430_c0	0	31.3939	NA	8.62157e-09	TRUE	NA
comp78008_c0	10.7423	57.7152	5.37272	8.72743e-09	TRUE	sp|P49858|CNI_DROME`P49858`Q:16-159,H:1-144`70.14%ID`E:2e-70`RecName: Full=Protein cornichon;`Eukaryota; Metazoa; Ecdysozoa; Arthropoda; Hexapoda; Insecta; Pterygota; Neoptera; Endopterygota; Diptera; Brachycera; Muscomorpha; Ephydroidea; Drosophilidae; Drosophila; Sophophora.
comp99780_c0	19.8775	76.812	3.86426	8.87626e-09	TRUE	sp|P13221|AATC_RAT`P13221`Q:61-463,H:5-412`57.11%ID`E:5e-173`RecName: Full=Aspartate aminotransferase, cytoplasmic; EC=2.6.1.1; AltName: Full=Glutamate oxaloacetate transaminase 1; AltName: Full=Transaminase A;`Eukaryota; Metazoa; Chordata; Craniata; Vertebrata; Euteleostomi; Mammalia; Eutheria; Euarchontoglires; Glires; Rodentia; Sciurognathi; Muroidea; Muridae; Murinae; Rattus.
comp51219_c0	0.95475	31.9352	33.4487	9.00258e-09	TRUE	sp|Q9UBQ7|GRHPR_HUMAN`Q9UBQ7`Q:5-317,H:8-321`44.3%ID`E:2e-86`RecName: Full=Glyoxylate reductase/hydroxypyruvate reductase; EC=1.1.1.79; EC=1.1.1.81;`Eukaryota; Metazoa; Chordata; Craniata; Vertebrata; Euteleostomi; Mammalia; Eutheria; Euarchontoglires; Primates; Haplorrhini; Catarrhini; Hominidae; Homo.
comp102629_c0	0.523853	31.2181	59.5933	9.41991e-09	TRUE	NA
comp98719_c2	24.472	85.4262	3.49078	9.76057e-09	TRUE	NA
comp40477_c0	24.6449	85.4944	3.46905	1.08949e-08	TRUE	sp|Q9Z2Q5|RM40_MOUSE`Q9Z2Q5`Q:39-197,H:45-197`33.54%ID`E:2e-18`RecName: Full=39S ribosomal protein L40, mitochondrial; Short=L40mt; Short=MRP-L40; AltName: Full=Nuclear localization signal-containing protein deleted in velocardiofacial syndrome homolog; Flags: Precursor;`Eukaryota; Metazoa; Chordata; Craniata; Vertebrata; Euteleostomi; Mammalia; Eutheria; Euarchontoglires; Glires; Rodentia; Sciur…
comp95760_c5	1.77784	33.9482	19.0952	1.10628e-08	TRUE	NA
comp98532_c1	25.2547	86.553	3.4272	1.12813e-08	TRUE	NA
comp59725_c0	12.4188	60.6979	4.88759	1.26183e-08	TRUE	sp|Q16836|HCDH_HUMAN`Q16836`Q:21-307,H:27-313`67.6%ID`E:1e-137`RecName: Full=Hydroxyacyl-coenzyme A dehydrogenase, mitochondrial; Short=HCDH; EC=1.1.1.35; AltName: Full=Medium and short-chain L-3-hydroxyacyl-coenzyme A dehydrogenase; AltName: Full=Short-chain 3-hydroxyacyl-CoA dehydrogenase; Flags: Precursor;`Eukaryota; Metazoa; Chordata; Craniata; Vertebrata; Euteleostomi; Mammalia; Eutheria; Eu…
comp106682_c0	0	30.5998	NA	1.32157e-08	TRUE	NA
comp89994_c0	0.134987	33.9962	251.848	1.42623e-08	TRUE	NA
comp87511_c1	14.7859	65.1926	4.40909	1.64221e-08	TRUE	NA
comp93121_c3	11.3401	57.7891	5.09597	1.65333e-08	TRUE	sp|Q4R4J0|GDIR1_MACFA`Q4R4J0`Q:12-202,H:17-204`54.17%ID`E:2e-66`RecName: Full=Rho GDP-dissociation inhibitor 1; Short=Rho GDI 1; AltName: Full=Rho-GDI alpha;`Eukaryota; Metazoa; Chordata; Craniata; Vertebrata; Euteleostomi; Mammalia; Eutheria; Euarchontoglires; Primates; Haplorrhini; Catarrhini; Cercopithecidae; Cercopithecinae; Macaca.
comp89015_c0	0.0148958	58.9112	3954.9	1.75455e-08	TRUE	NA
comp96192_c5	5.1746	42.8802	8.28666	1.77082e-08	TRUE	sp|Q9VZU2|HHAT_DROME`Q9VZU2`Q:13-401,H:59-423`27.2%ID`E:8e-36`RecName: Full=Protein-cysteine N-palmitoyltransferase Rasp; EC=2.3.1.-; AltName: Full=Protein central missing; AltName: Full=Protein sightless; AltName: Full=Protein skinny hedgehog;`Eukaryota; Metazoa; Ecdysozoa; Arthropoda; Hexapoda; Insecta; Pterygota; Neoptera; Endopterygota; Diptera; Brachycera; Muscomorpha; Ephydroidea; Drosophil…
comp97580_c6	21.615	78.5541	3.63424	1.83296e-08	TRUE	sp|Q03344|ATIF1_RAT`Q03344`Q:42-109,H:36-103`58.82%ID`E:5e-17`RecName: Full=ATPase inhibitor, mitochondrial; AltName: Full=Inhibitor of F(1)F(o)-ATPase; Short=IF(1); Short=IF1; Flags: Precursor;`Eukaryota; Metazoa; Chordata; Craniata; Vertebrata; Euteleostomi; Mammalia; Eutheria; Euarchontoglires; Glires; Rodentia; Sciurognathi; Muroidea; Muridae; Murinae; Rattus.
comp90097_c2	0	29.9149	NA	1.9129e-08	TRUE	sp|B0WC46|TRET1_CULQU`B0WC46`Q:2-426,H:68-499`34.17%ID`E:1e-75`RecName: Full=Facilitated trehalose transporter Tret1;`Eukaryota; Metazoa; Ecdysozoa; Arthropoda; Hexapoda; Insecta; Pterygota; Neoptera; Endopterygota; Diptera; Nematocera; Culicoidea; Culicidae; Culicinae; Culicini; Culex; Culex.
comp87285_c0	0	29.768	NA	2.07127e-08	TRUE	NA
comp90644_c0	2.1698	33.9398	15.6419	2.24838e-08	TRUE	sp|F1QRX7|TBCD7_DANRE`F1QRX7`Q:20-294,H:6-281`37.68%ID`E:6e-59`RecName: Full=TBC1 domain family member 7;`Eukaryota; Metazoa; Chordata; Craniata; Vertebrata; Euteleostomi; Actinopterygii; Neopterygii; Teleostei; Ostariophysi; Cypriniformes; Cyprinidae; Danio.
comp92586_c1	6.54271	45.9407	7.02167	2.27949e-08	TRUE	NA
comp97297_c0	5.37099	42.9302	7.99297	2.29785e-08	TRUE	sp|P30531|SC6A1_HUMAN`P30531`Q:39-633,H:3-597`48.43%ID`E:0`RecName: Full=Sodium- and chloride-dependent GABA transporter 1; Short=GAT-1; AltName: Full=Solute carrier family 6 member 1;`Eukaryota; Metazoa; Chordata; Craniata; Vertebrata; Euteleostomi; Mammalia; Eutheria; Euarchontoglires; Primates; Haplorrhini; Catarrhini; Hominidae; Homo.
comp80549_c0	19.9834	74.8442	3.74532	2.35312e-08	TRUE	NA
comp97047_c0	10.7338	55.6093	5.18074	2.51494e-08	TRUE	sp|Q9VAI0|GNA1_DROME`Q9VAI0`Q:11-186,H:7-187`48.9%ID`E:3e-54`RecName: Full=Probable glucosamine 6-phosphate N-acetyltransferase; EC=2.3.1.4; AltName: Full=Phosphoglucosamine acetylase; AltName: Full=Phosphoglucosamine transacetylase;`Eukaryota; Metazoa; Ecdysozoa; Arthropoda; Hexapoda; Insecta; Pterygota; Neoptera; Endopterygota; Diptera; Brachycera; Muscomorpha; Ephydroidea; Drosophilidae; Droso…
comp88628_c1	0.0714048	36.4	509.77	2.82126e-08	TRUE	NA
comp91047_c1	9.71305	53.0826	5.46508	2.82438e-08	TRUE	NA
comp74093_c0	1.01713	30.1096	29.6024	2.82969e-08	TRUE	NA
comp100347_c0	14.1607	62.6569	4.42471	2.95869e-08	TRUE	NA
comp89239_c1	1.71652	32.0895	18.6945	2.96267e-08	TRUE	sp|Q9XYN1|INX2_SCHAM`Q9XYN1`Q:1-244,H:1-244`57.14%ID`E:6e-100`RecName: Full=Innexin inx2; Short=Innexin-2; AltName: Full=G-Inx2;`Eukaryota; Metazoa; Ecdysozoa; Arthropoda; Hexapoda; Insecta; Pterygota; Neoptera; Orthopteroidea; Orthoptera; Caelifera; Acridomorpha; Acridoidea; Acrididae; Cyrtacanthacridinae; Schistocerca.
comp92589_c0	7.73822	48.143	6.22146	3.36094e-08	TRUE	sp|A7LFZ6|DCL4_ORYSJ`A7LFZ6`Q:135-306,H:1209-1376`29.07%ID`E:5e-12`RecName: Full=Endoribonuclease Dicer homolog 4; EC=3.1.26.-; AltName: Full=Dicer-like protein 4; Short=OsDCL4; AltName: Full=Protein SHOOT ORGANIZATION 1;`Eukaryota; Viridiplantae; Streptophyta; Embryophyta; Tracheophyta; Spermatophyta; Magnoliophyta; Liliopsida; Poales; Poaceae; BEP clade; Ehrhartoideae; Oryzeae; Oryza.
comp39984_c0	0	28.787	NA	3.52735e-08	TRUE	NA
comp90186_c0	1.65975	31.6158	19.0485	3.5374e-08	TRUE	sp|Q4VC17|ATS18_MOUSE`Q4VC17`Q:289-477,H:394-578`30.26%ID`E:1e-12`RecName: Full=A disintegrin and metalloproteinase with thrombospondin motifs 18; Short=ADAM-TS 18; Short=ADAM-TS18; Short=ADAMTS-18; EC=3.4.24.-; Flags: Precursor;`Eukaryota; Metazoa; Chordata; Craniata; Vertebrata; Euteleostomi; Mammalia; Eutheria; Euarchontoglires; Glires; Rodentia; Sciurognathi; Muroidea; Muridae; Murinae; Mus; …
comp99801_c0	24.4788	82.39	3.36577	3.57319e-08	TRUE	sp|Q6DHC1|RB18B_DANRE`Q6DHC1`Q:1-201,H:1-202`74.51%ID`E:7e-104`RecName: Full=Ras-related protein Rab-18-B; Flags: Precursor;`Eukaryota; Metazoa; Chordata; Craniata; Vertebrata; Euteleostomi; Actinopterygii; Neopterygii; Teleostei; Ostariophysi; Cypriniformes; Cyprinidae; Danio.
comp87404_c0	0.157788	30.9522	196.163	3.87479e-08	TRUE	NA
comp93993_c6	0.210004	29.8553	142.165	4.01122e-08	TRUE	NA
comp97370_c8	6.78873	45.3895	6.68601	4.27716e-08	TRUE	NA
comp60427_c0	3.52108	36.7544	10.4384	4.41636e-08	TRUE	sp|P15122|ALDR_RABIT`P15122`Q:7-316,H:5-316`53.21%ID`E:4e-105`RecName: Full=Aldose reductase; Short=AR; EC=1.1.1.21; AltName: Full=Aldehyde reductase;`Eukaryota; Metazoa; Chordata; Craniata; Vertebrata; Euteleostomi; Mammalia; Eutheria; Euarchontoglires; Glires; Lagomorpha; Leporidae; Oryctolagus.
comp98014_c0	10.8415	54.6786	5.04345	4.52818e-08	TRUE	NA
comp91515_c0	15.711	64.7938	4.1241	4.8537e-08	TRUE	sp|P31937|3HIDH_HUMAN`P31937`Q:16-336,H:15-335`57.63%ID`E:2e-131`RecName: Full=3-hydroxyisobutyrate dehydrogenase, mitochondrial; Short=HIBADH; EC=1.1.1.31; Flags: Precursor;`Eukaryota; Metazoa; Chordata; Craniata; Vertebrata; Euteleostomi; Mammalia; Eutheria; Euarchontoglires; Primates; Haplorrhini; Catarrhini; Hominidae; Homo.
comp97560_c4	22.3127	77.5826	3.47705	4.96329e-08	TRUE	NA
comp93684_c0	7.08927	45.8346	6.46534	4.9969e-08	TRUE	NA
comp93750_c1	13.2563	59.6681	4.5011	5.00547e-08	TRUE	sp|Q80W47|WIPI2_MOUSE`Q80W47`Q:23-467,H:1-445`59.04%ID`E:0`RecName: Full=WD repeat domain phosphoinositide-interacting protein 2; Short=WIPI-2;`Eukaryota; Metazoa; Chordata; Craniata; Vertebrata; Euteleostomi; Mammalia; Eutheria; Euarchontoglires; Glires; Rodentia; Sciurognathi; Muroidea; Muridae; Murinae; Mus; Mus.
comp97497_c0	28.1664	88.2241	3.13225	5.12502e-08	TRUE	sp|Q6ZMG9|CERS6_HUMAN`Q6ZMG9`Q:12-342,H:7-340`44.31%ID`E:6e-100`RecName: Full=Ceramide synthase 6; Short=CerS5; AltName: Full=LAG1 longevity assurance homolog 6;`Eukaryota; Metazoa; Chordata; Craniata; Vertebrata; Euteleostomi; Mammalia; Eutheria; Euarchontoglires; Primates; Haplorrhini; Catarrhini; Hominidae; Homo.
comp81718_c0	13.2495	59.6041	4.49858	5.12684e-08	TRUE	sp|O00165|HAX1_HUMAN`O00165`Q:1-201,H:1-248`28.14%ID`E:9e-09`RecName: Full=HCLS1-associated protein X-1; AltName: Full=HS1-associating protein X-1; Short=HAX-1; AltName: Full=HS1-binding protein 1; Short=HSP1BP-1;`Eukaryota; Metazoa; Chordata; Craniata; Vertebrata; Euteleostomi; Mammalia; Eutheria; Euarchontoglires; Primates; Haplorrhini; Catarrhini; Hominidae; Homo.
comp89213_c0	2.2331	32.7252	14.6546	5.14686e-08	TRUE	sp|P02750|A2GL_HUMAN`P02750`Q:79-349,H:64-343`28.95%ID`E:2e-13`RecName: Full=Leucine-rich alpha-2-glycoprotein; Short=LRG; Flags: Precursor;`Eukaryota; Metazoa; Chordata; Craniata; Vertebrata; Euteleostomi; Mammalia; Eutheria; Euarchontoglires; Primates; Haplorrhini; Catarrhini; Hominidae; Homo.
comp90803_c0	0.105307	32.1187	305.002	5.40521e-08	TRUE	NA
comp89239_c0	1.87624	31.5161	16.7975	5.54207e-08	TRUE	sp|Q9XYN1|INX2_SCHAM`Q9XYN1`Q:1-121,H:238-358`51.24%ID`E:2e-42`RecName: Full=Innexin inx2; Short=Innexin-2; AltName: Full=G-Inx2;`Eukaryota; Metazoa; Ecdysozoa; Arthropoda; Hexapoda; Insecta; Pterygota; Neoptera; Orthopteroidea; Orthoptera; Caelifera; Acridomorpha; Acridoidea; Acrididae; Cyrtacanthacridinae; Schistocerca.
comp59381_c0	19.3578	71.6732	3.70254	5.62399e-08	TRUE	sp|Q7ZUH5|RM14_DANRE`Q7ZUH5`Q:1-145,H:1-141`52.41%ID`E:1e-43`RecName: Full=39S ribosomal protein L14, mitochondrial; Short=L14mt; Short=MRP-L14; Flags: Precursor;`Eukaryota; Metazoa; Chordata; Craniata; Vertebrata; Euteleostomi; Actinopterygii; Neopterygii; Teleostei; Ostariophysi; Cypriniformes; Cyprinidae; Danio.
comp97474_c1	6.18943	43.3824	7.00911	5.67418e-08	TRUE	sp|Q6NSN2|AOF_DANRE`Q6NSN2`Q:49-533,H:8-490`48.04%ID`E:7e-166`RecName: Full=Amine oxidase [flavin-containing]; EC=1.4.3.4; AltName: Full=Monoamine oxidase; Short=MAO; Short=Z-MAO;`Eukaryota; Metazoa; Chordata; Craniata; Vertebrata; Euteleostomi; Actinopterygii; Neopterygii; Teleostei; Ostariophysi; Cypriniformes; Cyprinidae; Danio.
comp97101_c5	0.0625314	35.4537	566.974	5.71362e-08	TRUE	NA
comp59152_c0	0	27.7324	NA	6.27155e-08	TRUE	NA
comp89808_c0	0.0682268	34.2274	501.671	6.98604e-08	TRUE	NA
comp98040_c0	0.0193249	47.8989	2478.61	7.19737e-08	TRUE	sp|P07314|GGT1_RAT`P07314`Q:51-579,H:37-560`37.31%ID`E:1e-107`RecName: Full=Gamma-glutamyltranspeptidase 1; Short=GGT 1; EC=2.3.2.2; AltName: Full=Gamma-glutamyltransferase 1; AltName: Full=Glutathione hydrolase 1; EC=3.4.19.13; AltName: Full=Leukotriene-C4 hydrolase; EC=3.4.19.14; AltName: CD_antigen=CD224; Contains: RecName: Full=Gamma-glutamyltranspeptidase 1 heavy chain; Contains: RecName: Fu…
comp97391_c3	1.06953	28.6364	26.7747	7.25584e-08	TRUE	NA
comp106609_c0	0	27.3874	NA	7.57615e-08	TRUE	NA
comp98642_c0	1.61657	30.0678	18.5998	8.16314e-08	TRUE	sp|Q5FVJ5|CP045_RAT`Q5FVJ5`Q:109-206,H:50-147`29.59%ID`E:1e-07`RecName: Full=Uncharacterized protein C16orf45 homolog;`Eukaryota; Metazoa; Chordata; Craniata; Vertebrata; Euteleostomi; Mammalia; Eutheria; Euarchontoglires; Glires; Rodentia; Sciurognathi; Muroidea; Muridae; Murinae; Rattus.
comp109356_c0	0	27.2038	NA	8.37894e-08	TRUE	NA
comp95799_c1	8.93355	49.1688	5.50384	8.46891e-08	TRUE	NA
comp96548_c9	2.30585	31.9318	13.8482	9.3387e-08	TRUE	sp|Q9CYL5|GAPR1_MOUSE`Q9CYL5`Q:83-228,H:7-152`40.4%ID`E:2e-28`RecName: Full=Golgi-associated plant pathogenesis-related protein 1; Short=GAPR-1; Short=Golgi-associated PR-1 protein; AltName: Full=Glioma pathogenesis-related protein 2; Short=GliPR 2;`Eukaryota; Metazoa; Chordata; Craniata; Vertebrata; Euteleostomi; Mammalia; Eutheria; Euarchontoglires; Glires; Rodentia; Sciurognathi; Muroidea; Mur…
comp97101_c8	0.127925	29.8162	233.075	9.4252e-08	TRUE	NA
comp40631_c0	20.6258	72.8911	3.53398	9.53988e-08	TRUE	sp|Q291A0|RM41_DROPS`Q291A0`Q:18-155,H:17-166`48.67%ID`E:4e-36`RecName: Full=39S ribosomal protein L41, mitochondrial; Short=L41mt; Short=MRP-L41; Flags: Precursor;`Eukaryota; Metazoa; Ecdysozoa; Arthropoda; Hexapoda; Insecta; Pterygota; Neoptera; Endopterygota; Diptera; Brachycera; Muscomorpha; Ephydroidea; Drosophilidae; Drosophila; Sophophora.
comp80457_c0	5.3919	40.3979	7.49232	9.64727e-08	TRUE	NA
comp93660_c0	25.9092	82.5942	3.18783	9.72821e-08	TRUE	sp|Q24740|CDC37_DROVI`Q24740`Q:1-354,H:1-354`60.56%ID`E:8e-153`RecName: Full=Hsp90 co-chaperone Cdc37; AltName: Full=Hsp90 chaperone protein kinase-targeting subunit;`Eukaryota; Metazoa; Ecdysozoa; Arthropoda; Hexapoda; Insecta; Pterygota; Neoptera; Endopterygota; Diptera; Brachycera; Muscomorpha; Ephydroidea; Drosophilidae; Drosophila.
comp92624_c1	2.66557	32.6518	12.2494	1.14444e-07	TRUE	NA
comp97340_c0	7.56145	45.3278	5.99459	1.19284e-07	TRUE	sp|P30533|AMRP_HUMAN`P30533`Q:20-335,H:28-357`32.84%ID`E:5e-32`RecName: Full=Alpha-2-macroglobulin receptor-associated protein; Short=Alpha-2-MRAP; AltName: Full=Low density lipoprotein receptor-related protein-associated protein 1; Short=RAP; Flags: Precursor;`Eukaryota; Metazoa; Chordata; Craniata; Vertebrata; Euteleostomi; Mammalia; Eutheria; Euarchontoglires; Primates; Haplorrhini; Catarrhini…
comp92457_c0	26.6187	83.1429	3.12348	1.3072e-07	TRUE	sp|Q5FVN0|MBOA5_RAT`Q5FVN0`Q:4-466,H:21-487`42.61%ID`E:7e-130`RecName: Full=Lysophospholipid acyltransferase 5; Short=LPLAT 5; EC=2.3.1.-; AltName: Full=1-acylglycerophosphocholine O-acyltransferase; EC=2.3.1.23; AltName: Full=Lysophosphatidylcholine acyltransferase 3; Short=Lyso-PC acyltransferase 3; AltName: Full=Membrane-bound O-acyltransferase domain-containing protein 5; Short=O-acyltransfer…
comp61469_c1	0	26.3716	NA	1.32441e-07	TRUE	NA
comp93393_c0	29.0454	87.1622	3.0009	1.46094e-07	TRUE	sp|Q28034|GLU2B_BOVIN`Q28034`Q:39-548,H:13-513`39.89%ID`E:2e-115`RecName: Full=Glucosidase 2 subunit beta; AltName: Full=80K-H protein; AltName: Full=Glucosidase II subunit beta; AltName: Full=Protein kinase C substrate 60.1 kDa protein heavy chain; Short=PKCSH; AltName: Full=Vacuolar system-associated protein 60; Short=VASAP-60; Flags: Precursor;`Eukaryota; Metazoa; Chordata; Craniata; Vertebrat…
comp81992_c0	8.30891	46.6552	5.61508	1.48134e-07	TRUE	sp|Q01490|PPIB_ORPSP`Q01490`Q:6-185,H:7-185`60%ID`E:4e-68`RecName: Full=Peptidyl-prolyl cis-trans isomerase B; Short=PPIase B; EC=5.2.1.8; AltName: Full=Cyclophilin B; AltName: Full=Rotamase B; Flags: Precursor;`Eukaryota; Fungi; Neocallimastigomycota; Neocallimastigomycetes; Neocallimastigales; Neocallimastigaceae; Orpinomyces.
comp91551_c0	24.8637	79.6529	3.20359	1.49854e-07	TRUE	sp|Q8BJ66|KAZD1_MOUSE`Q8BJ66`Q:25-246,H:60-278`45.33%ID`E:5e-50`RecName: Full=Kazal-type serine protease inhibitor domain-containing protein 1; AltName: Full=Bone and odontoblast-expressed protein 1; AltName: Full=Insulin-like growth factor-binding-related protein 10; Short=IGFBP-rP10; Short=IGFBP-related protein 10; AltName: Full=Insulin-like growth factor-binding-related protein 4; Flags: Precu…
comp92083_c0	7.66438	45.0702	5.88047	1.55146e-07	TRUE	sp|Q803G5|SAM5A_DANRE`Q803G5`Q:1-452,H:1-469`44.92%ID`E:1e-138`RecName: Full=Sorting and assembly machinery component 50 homolog A;`Eukaryota; Metazoa; Chordata; Craniata; Vertebrata; Euteleostomi; Actinopterygii; Neopterygii; Teleostei; Ostariophysi; Cypriniformes; Cyprinidae; Danio.
comp100788_c0	10.3752	51.1358	4.92866	1.59586e-07	TRUE	sp|Q9Y673|ALG5_HUMAN`Q9Y673`Q:56-351,H:23-317`59.6%ID`E:8e-129`RecName: Full=Dolichyl-phosphate beta-glucosyltransferase; Short=DolP-glucosyltransferase; EC=2.4.1.117; AltName: Full=Asparagine-linked glycosylation protein 5 homolog;`Eukaryota; Metazoa; Chordata; Craniata; Vertebrata; Euteleostomi; Mammalia; Eutheria; Euarchontoglires; Primates; Haplorrhini; Catarrhini; Hominidae; Homo.
comp96326_c2	11.7433	54.0679	4.60416	1.6051e-07	TRUE	NA
comp59585_c0	22.1839	74.4685	3.35686	1.68928e-07	TRUE	NA
comp91453_c3	16.8139	64.2246	3.81974	1.72393e-07	TRUE	sp|P35565|CALX_RAT`P35565`Q:35-601,H:43-591`52.44%ID`E:0`RecName: Full=Calnexin; Flags: Precursor;`Eukaryota; Metazoa; Chordata; Craniata; Vertebrata; Euteleostomi; Mammalia; Eutheria; Euarchontoglires; Glires; Rodentia; Sciurognathi; Muroidea; Muridae; Murinae; Rattus.
comp97370_c4	5.77997	40.3187	6.97558	1.7266e-07	TRUE	sp|O46037|VINC_DROME`O46037`Q:1-444,H:505-961`61.57%ID`E:5e-179`RecName: Full=Vinculin;`Eukaryota; Metazoa; Ecdysozoa; Arthropoda; Hexapoda; Insecta; Pterygota; Neoptera; Endopterygota; Diptera; Brachycera; Muscomorpha; Ephydroidea; Drosophilidae; Drosophila; Sophophora.
comp106757_c0	0	25.8768	NA	1.74054e-07	TRUE	NA
comp80328_c0	24.4769	78.5225	3.20802	1.78917e-07	TRUE	sp|Q2TJ56|VATA_AEDAL`Q2TJ56`Q:2-613,H:3-614`81.37%ID`E:0`RecName: Full=V-type proton ATPase catalytic subunit A; Short=V-ATPase subunit A; EC=3.6.3.14; AltName: Full=V-ATPase 69 kDa subunit; AltName: Full=Vacuolar proton pump subunit alpha;`Eukaryota; Metazoa; Ecdysozoa; Arthropoda; Hexapoda; Insecta; Pterygota; Neoptera; Endopterygota; Diptera; Nematocera; Culicoidea; Culicidae; Culicinae; Aedin…
comp91953_c0	7.35492	44.0532	5.98962	1.80664e-07	TRUE	NA
comp96092_c3	1.17196	27.3755	23.3588	1.8101e-07	TRUE	NA
comp96106_c2	0.394614	25.8028	65.3876	1.82063e-07	TRUE	NA
comp101055_c0	10.8819	51.8249	4.76248	1.95499e-07	TRUE	NA
comp98582_c0	3.30144	33.5104	10.1502	2.00669e-07	TRUE	NA
comp84723_c0	17.0473	64.1905	3.76544	2.14868e-07	TRUE	sp|Q9D0G0|RT30_MOUSE`Q9D0G0`Q:44-439,H:35-430`28.05%ID`E:2e-33`RecName: Full=28S ribosomal protein S30, mitochondrial; Short=MRP-S30; Short=S30mt;`Eukaryota; Metazoa; Chordata; Craniata; Vertebrata; Euteleostomi; Mammalia; Eutheria; Euarchontoglires; Glires; Rodentia; Sciurognathi; Muroidea; Muridae; Murinae; Mus; Mus.
comp93894_c0	0.0764054	30.4206	398.147	2.17889e-07	TRUE	NA
comp86800_c0	4.94384	37.7665	7.63911	2.19054e-07	TRUE	sp|Q7ZW24|ALG11_DANRE`Q7ZW24`Q:21-473,H:46-498`52.29%ID`E:1e-168`RecName: Full=GDP-Man:Man(3)GlcNAc(2)-PP-Dol alpha-1,2-mannosyltransferase; EC=2.4.1.131; AltName: Full=Asparagine-linked glycosylation protein 11 homolog; AltName: Full=Glycolipid 2-alpha-mannosyltransferase;`Eukaryota; Metazoa; Chordata; Craniata; Vertebrata; Euteleostomi; Actinopterygii; Neopterygii; Teleostei; Ostariophysi; Cypr…
comp94336_c0	0.220649	26.1364	118.452	2.25697e-07	TRUE	NA
comp107858_c0	0.245644	25.8807	105.358	2.30391e-07	TRUE	sp|Q868Z9|PPN_DROME`Q868Z9`Q:75-250,H:2194-2374`28.65%ID`E:1e-08`RecName: Full=Papilin; Flags: Precursor;`Eukaryota; Metazoa; Ecdysozoa; Arthropoda; Hexapoda; Insecta; Pterygota; Neoptera; Endopterygota; Diptera; Brachycera; Muscomorpha; Ephydroidea; Drosophilidae; Drosophila; Sophophora.
comp45685_c0	0	25.3474	NA	2.33347e-07	TRUE	NA
comp98184_c2	5.37987	38.7221	7.19759	2.388e-07	TRUE	NA
comp95766_c0	10.0683	49.5441	4.92082	2.52743e-07	TRUE	sp|Q9UQ90|SPG7_HUMAN`Q9UQ90`Q:139-461,H:142-462`56.75%ID`E:1e-108`RecName: Full=Paraplegin; EC=3.4.24.-; AltName: Full=Spastic paraplegia 7 protein;`Eukaryota; Metazoa; Chordata; Craniata; Vertebrata; Euteleostomi; Mammalia; Eutheria; Euarchontoglires; Primates; Haplorrhini; Catarrhini; Hominidae; Homo.
comp40012_c0	0	25.1103	NA	2.6617e-07	TRUE	sp|Q22523|YCYL_CAEEL`Q22523`Q:344-757,H:352-768`21.82%ID`E:1e-15`RecName: Full=Putative zinc metalloproteinase T16A9.4; EC=3.4.24.-;`Eukaryota; Metazoa; Ecdysozoa; Nematoda; Chromadorea; Rhabditida; Rhabditoidea; Rhabditidae; Peloderinae; Caenorhabditis.
comp96092_c0	0.911776	25.8891	28.3941	2.79412e-07	TRUE	NA
comp63418_c0	2.26369	29.9075	13.2118	2.85406e-07	TRUE	sp|Q9JLJ4|ELOV2_MOUSE`Q9JLJ4`Q:2-270,H:8-270`39.11%ID`E:1e-56`RecName: Full=Elongation of very long chain fatty acids protein 2; EC=2.3.1.199; AltName: Full=3-keto acyl-CoA synthase Elovl2; AltName: Full=ELOVL fatty acid elongase 2; Short=ELOVL FA elongase 2; AltName: Full=Very-long-chain 3-oxoacyl-CoA synthase 2;`Eukaryota; Metazoa; Chordata; Craniata; Vertebrata; Euteleostomi; Mammalia; Eutheri…
comp40268_c0	0.0289373	37.2996	1288.98	2.96377e-07	TRUE	NA
comp40270_c0	0.0893745	28.7487	321.665	2.99204e-07	TRUE	NA
comp97080_c2	4.02729	34.7596	8.63103	3.06606e-07	TRUE	sp|Q7RTS5|OTOP3_HUMAN`Q7RTS5`Q:248-670,H:147-596`21.17%ID`E:8e-12`RecName: Full=Otopetrin-3;`Eukaryota; Metazoa; Chordata; Craniata; Vertebrata; Euteleostomi; Mammalia; Eutheria; Euarchontoglires; Primates; Haplorrhini; Catarrhini; Hominidae; Homo.
comp88759_c0	0	24.8227	NA	3.12308e-07	TRUE	NA
comp80659_c1	2.76137	31.171	11.2882	3.19751e-07	TRUE	sp|Q6GN98|N6MT2_XENLA`Q6GN98`Q:4-200,H:3-212`52.86%ID`E:2e-68`RecName: Full=N(6)-adenine-specific DNA methyltransferase 2; EC=2.1.1.-;`Eukaryota; Metazoa; Chordata; Craniata; Vertebrata; Euteleostomi; Amphibia; Batrachia; Anura; Pipoidea; Pipidae; Xenopodinae; Xenopus; Xenopus.
comp97041_c0	15.3927	59.8594	3.8888	3.51732e-07	TRUE	sp|Q8C1A5|THOP1_MOUSE`Q8C1A5`Q:48-111,H:614-677`67.19%ID`E:1e-24`RecName: Full=Thimet oligopeptidase; EC=3.4.24.15;`Eukaryota; Metazoa; Chordata; Craniata; Vertebrata; Euteleostomi; Mammalia; Eutheria; Euarchontoglires; Glires; Rodentia; Sciurognathi; Muroidea; Muridae; Murinae; Mus; Mus.
comp84095_c0	8.50592	45.3913	5.33644	3.5804e-07	TRUE	sp|O75575|RPC9_HUMAN`O75575`Q:1-145,H:1-145`44.9%ID`E:8e-23`RecName: Full=DNA-directed RNA polymerase III subunit RPC9; Short=RNA polymerase III subunit C9; AltName: Full=Calcitonin gene-related peptide-receptor component protein; Short=CGRP-RCP; Short=CGRP-receptor component protein; Short=CGRPRCP; Short=HsC17;`Eukaryota; Metazoa; Chordata; Craniata; Vertebrata; Euteleostomi; Mammalia; Eutheria;…
comp82039_c0	14.8461	58.6227	3.94868	3.77496e-07	TRUE	sp|Q8JZQ2|AFG32_MOUSE`Q8JZQ2`Q:31-774,H:35-779`67.33%ID`E:0`RecName: Full=AFG3-like protein 2; EC=3.4.24.-;`Eukaryota; Metazoa; Chordata; Craniata; Vertebrata; Euteleostomi; Mammalia; Eutheria; Euarchontoglires; Glires; Rodentia; Sciurognathi; Muroidea; Muridae; Murinae; Mus; Mus.
comp92025_c0	0	24.435	NA	3.87589e-07	TRUE	NA
comp83175_c0	0.067655	29.6038	437.57	3.906e-07	TRUE	NA
comp93725_c3	10.9002	50.3597	4.62008	4.09177e-07	TRUE	NA
comp94307_c1	0.270999	24.5864	90.7253	4.10286e-07	TRUE	NA
comp85368_c1	0.0641886	29.5695	460.666	4.45392e-07	TRUE	NA
comp96919_c4	19.5605	67.1487	3.43287	4.79098e-07	TRUE	sp|Q9VWA1|CLC_DROME`Q9VWA1`Q:20-205,H:14-218`47.8%ID`E:9e-39`RecName: Full=Clathrin light chain; AltName: Full=dClc;`Eukaryota; Metazoa; Ecdysozoa; Arthropoda; Hexapoda; Insecta; Pterygota; Neoptera; Endopterygota; Diptera; Brachycera; Muscomorpha; Ephydroidea; Drosophilidae; Drosophila; Sophophora.
comp105633_c0	0.073843	28.4877	385.787	4.93422e-07	TRUE	NA
comp97771_c2	13.3272	54.9826	4.12558	4.97257e-07	TRUE	sp|P58743|S26A5_HUMAN`P58743`Q:1-547,H:126-711`33.39%ID`E:1e-106`RecName: Full=Prestin; AltName: Full=Solute carrier family 26 member 5;`Eukaryota; Metazoa; Chordata; Craniata; Vertebrata; Euteleostomi; Mammalia; Eutheria; Euarchontoglires; Primates; Haplorrhini; Catarrhini; Hominidae; Homo.
comp92496_c0	10.2817	48.4645	4.71368	5.42639e-07	TRUE	NA
comp79808_c0	6.24751	39.3026	6.29091	5.55424e-07	TRUE	sp|P13280|GLYG_RABIT`P13280`Q:36-360,H:1-332`52.21%ID`E:2e-115`RecName: Full=Glycogenin-1; Short=GN-1; Short=GN1; EC=2.4.1.186;`Eukaryota; Metazoa; Chordata; Craniata; Vertebrata; Euteleostomi; Mammalia; Eutheria; Euarchontoglires; Glires; Lagomorpha; Leporidae; Oryctolagus.
comp87675_c1	3.14819	31.2089	9.91329	5.91017e-07	TRUE	sp|Q9UJ83|HACL1_HUMAN`Q9UJ83`Q:2-571,H:10-578`55.96%ID`E:0`RecName: Full=2-hydroxyacyl-CoA lyase 1; EC=4.1.-.-; AltName: Full=2-hydroxyphytanoyl-CoA lyase; Short=2-HPCL; AltName: Full=Phytanoyl-CoA 2-hydroxylase 2;`Eukaryota; Metazoa; Chordata; Craniata; Vertebrata; Euteleostomi; Mammalia; Eutheria; Euarchontoglires; Primates; Haplorrhini; Catarrhini; Hominidae; Homo.
comp103999_c0	2.17657	28.3537	13.0268	6.11926e-07	TRUE	NA
comp93048_c3	5.83874	38.042	6.51544	6.42705e-07	TRUE	NA
comp58573_c0	0	23.4722	NA	6.64071e-07	TRUE	NA
comp91911_c0	9.29917	45.8996	4.93588	6.74956e-07	TRUE	NA
comp95183_c0	0	23.3907	NA	6.95149e-07	TRUE	sp|A5LGM7|TRET1_POLVA`A5LGM7`Q:61-492,H:45-482`34.01%ID`E:2e-69`RecName: Full=Facilitated trehalose transporter Tret1; Short=PvTret1;`Eukaryota; Metazoa; Ecdysozoa; Arthropoda; Hexapoda; Insecta; Pterygota; Neoptera; Endopterygota; Diptera; Nematocera; Chironomoidea; Chironomidae; Chironominae; Polypedilum.
comp96443_c1	5.50842	37.0474	6.72559	7.10627e-07	TRUE	sp|Q6NS09|TM45B_XENLA`Q6NS09`Q:1-179,H:1-182`31.38%ID`E:4e-20`RecName: Full=Transmembrane protein 45B;`Eukaryota; Metazoa; Chordata; Craniata; Vertebrata; Euteleostomi; Amphibia; Batrachia; Anura; Pipoidea; Pipidae; Xenopodinae; Xenopus; Xenopus.
comp89078_c0	12.6947	52.9352	4.16988	7.11579e-07	TRUE	sp|Q9WVR7|PPM1F_RAT`Q9WVR7`Q:135-428,H:126-415`46.94%ID`E:6e-82`RecName: Full=Protein phosphatase 1F; EC=3.1.3.16; AltName: Full=Ca(2+)/calmodulin-dependent protein kinase phosphatase; Short=CaM-kinase phosphatase; Short=CaMKPase; AltName: Full=Partner of PIX 2;`Eukaryota; Metazoa; Chordata; Craniata; Vertebrata; Euteleostomi; Mammalia; Eutheria; Euarchontoglires; Glires; Rodentia; Sciurognathi; …
comp104968_c0	0.287654	23.39	81.3127	7.35571e-07	TRUE	NA
comp97982_c2	15.8744	59.0872	3.72218	7.62497e-07	TRUE	sp|Q811M1|RHG15_MOUSE`Q811M1`Q:21-249,H:247-476`47.62%ID`E:4e-72`RecName: Full=Rho GTPase-activating protein 15; AltName: Full=ArhGAP15; AltName: Full=Rho-type GTPase-activating protein 15;`Eukaryota; Metazoa; Chordata; Craniata; Vertebrata; Euteleostomi; Mammalia; Eutheria; Euarchontoglires; Glires; Rodentia; Sciurognathi; Muroidea; Muridae; Murinae; Mus; Mus.
comp100697_c0	21.1574	68.9813	3.26038	7.66985e-07	TRUE	NA
comp98026_c1	2.0557	27.5307	13.3924	8.04393e-07	TRUE	NA
comp91633_c0	1.80006	26.7061	14.8362	8.32081e-07	TRUE	sp|Q6IE26|EPHX4_MOUSE`Q6IE26`Q:46-335,H:58-351`35.83%ID`E:8e-47`RecName: Full=Epoxide hydrolase 4; EC=3.3.-.-; AltName: Full=Abhydrolase domain-containing protein 7; AltName: Full=Epoxide hydrolase-related protein;`Eukaryota; Metazoa; Chordata; Craniata; Vertebrata; Euteleostomi; Mammalia; Eutheria; Euarchontoglires; Glires; Rodentia; Sciurognathi; Muroidea; Muridae; Murinae; Mus; Mus.
comp96288_c13	5.56958	36.7599	6.60013	9.01089e-07	TRUE	sp|Q8N695|SC5A8_HUMAN`Q8N695`Q:1-619,H:1-607`42.29%ID`E:2e-160`RecName: Full=Sodium-coupled monocarboxylate transporter 1; AltName: Full=Apical iodide transporter; AltName: Full=Electrogenic sodium monocarboxylate cotransporter; AltName: Full=Sodium iodide-related cotransporter; AltName: Full=Solute carrier family 5 member 8;`Eukaryota; Metazoa; Chordata; Craniata; Vertebrata; Euteleostomi; Mamma…
comp59564_c0	22.2236	70.5115	3.17281	9.05639e-07	TRUE	sp|Q62651|ECH1_RAT`Q62651`Q:26-314,H:42-327`61.38%ID`E:4e-124`RecName: Full=Delta(3,5)-Delta(2,4)-dienoyl-CoA isomerase, mitochondrial; EC=5.3.3.-; Flags: Precursor;`Eukaryota; Metazoa; Chordata; Craniata; Vertebrata; Euteleostomi; Mammalia; Eutheria; Euarchontoglires; Glires; Rodentia; Sciurognathi; Muroidea; Muridae; Murinae; Rattus.
comp94361_c0	2.89854	29.7224	10.2543	9.3154e-07	TRUE	NA
comp96127_c0	0.651448	23.148	35.5332	9.34258e-07	TRUE	NA
comp87256_c0	9.09096	44.6969	4.91663	9.81598e-07	TRUE	sp|P22439|ODPX_BOVIN`P22439`Q:23-439,H:36-500`42.04%ID`E:7e-112`RecName: Full=Pyruvate dehydrogenase protein X component; AltName: Full=Dihydrolipoamide dehydrogenase-binding protein of pyruvate dehydrogenase complex; AltName: Full=E3-binding protein; Short=E3BP; AltName: Full=proX; Flags: Precursor;`Eukaryota; Metazoa; Chordata; Craniata; Vertebrata; Euteleostomi; Mammalia; Eutheria; Laurasiathe…
comp95535_c4	0	22.7635	NA	9.89099e-07	TRUE	NA
comp97475_c2	1.5188	25.5269	16.8073	1.00896e-06	TRUE	NA
comp96053_c4	10.5414	47.6856	4.52366	1.04079e-06	TRUE	sp|Q8K4G6|MACD1_RAT`Q8K4G6`Q:64-287,H:31-257`54.31%ID`E:1e-73`RecName: Full=O-acetyl-ADP-ribose deacetylase MACROD1; EC=3.5.1.-; AltName: Full=MACRO domain-containing protein 1; AltName: Full=Protein LRP16; Flags: Fragment;`Eukaryota; Metazoa; Chordata; Craniata; Vertebrata; Euteleostomi; Mammalia; Eutheria; Euarchontoglires; Glires; Rodentia; Sciurognathi; Muroidea; Muridae; Murinae; Rattus.
comp96058_c1	10.5561	47.6703	4.5159	1.06451e-06	TRUE	NA
comp95819_c0	0	22.5801	NA	1.09677e-06	TRUE	NA
comp40275_c0	0	22.5565	NA	1.11149e-06	TRUE	NA
comp87851_c0	0	22.5147	NA	1.13801e-06	TRUE	sp|P05123|KCRM_CANFA`P05123`Q:1-294,H:88-381`89.46%ID`E:0`RecName: Full=Creatine kinase M-type; EC=2.7.3.2; AltName: Full=Creatine kinase M chain; AltName: Full=M-CK;`Eukaryota; Metazoa; Chordata; Craniata; Vertebrata; Euteleostomi; Mammalia; Eutheria; Laurasiatheria; Carnivora; Caniformia; Canidae; Canis.
comp90906_c0	5.2002	35.4097	6.8093	1.14536e-06	TRUE	NA
comp93161_c0	0.0816055	25.7573	315.632	1.19214e-06	TRUE	NA
comp89774_c0	1.96866	26.5002	13.461	1.26865e-06	TRUE	NA
comp87446_c0	16.3206	58.7754	3.60131	1.2815e-06	TRUE	sp|Q9H4A6|GOLP3_HUMAN`Q9H4A6`Q:3-282,H:7-298`68.6%ID`E:1e-139`RecName: Full=Golgi phosphoprotein 3; AltName: Full=Coat protein GPP34; AltName: Full=Mitochondrial DNA absence factor; Short=MIDAS;`Eukaryota; Metazoa; Chordata; Craniata; Vertebrata; Euteleostomi; Mammalia; Eutheria; Euarchontoglires; Primates; Haplorrhini; Catarrhini; Hominidae; Homo.
comp98599_c0	7.30664	40.0628	5.48306	1.3728e-06	TRUE	sp|O34309|PPS_BACSU`O34309`Q:165-485,H:509-851`27.3%ID`E:1e-25`RecName: Full=Putative phosphoenolpyruvate synthase; Short=Putative PEP synthase; AltName: Full=Pyruvate, water dikinase;`Bacteria; Firmicutes; Bacilli; Bacillales; Bacillaceae; Bacillus.
comp94929_c2	1.97097	26.2903	13.3388	1.44217e-06	TRUE	sp|Q5REW9|ANR27_PONAB`Q5REW9`Q:87-260,H:203-363`29.94%ID`E:2e-12`RecName: Full=Ankyrin repeat domain-containing protein 27;`Eukaryota; Metazoa; Chordata; Craniata; Vertebrata; Euteleostomi; Mammalia; Eutheria; Euarchontoglires; Primates; Haplorrhini; Catarrhini; Hominidae; Pongo.
comp85793_c0	0.0754533	25.6394	339.805	1.44441e-06	TRUE	NA
comp56364_c0	0	22.0632	NA	1.46874e-06	TRUE	NA
comp95948_c8	0.0521994	27.5478	527.741	1.46999e-06	TRUE	NA
comp97332_c0	14.8637	55.5955	3.74035	1.51667e-06	TRUE	NA
comp60726_c0	6.74463	38.5538	5.71622	1.53744e-06	TRUE	NA
comp94406_c0	10.9666	47.7204	4.35144	1.57177e-06	TRUE	sp|P18091|ACTN_DROME`P18091`Q:7-891,H:11-924`81.4%ID`E:0`RecName: Full=Alpha-actinin, sarcomeric; AltName: Full=F-actin cross-linking protein;`Eukaryota; Metazoa; Ecdysozoa; Arthropoda; Hexapoda; Insecta; Pterygota; Neoptera; Endopterygota; Diptera; Brachycera; Muscomorpha; Ephydroidea; Drosophilidae; Drosophila; Sophophora.
comp87361_c0	20.3031	65.6588	3.23393	1.60202e-06	TRUE	NA
comp95851_c0	14.1819	54.1257	3.81653	1.6168e-06	TRUE	sp|Q148N0|ODO1_BOVIN`Q148N0`Q:1-1026,H:1-1014`63.51%ID`E:0`RecName: Full=2-oxoglutarate dehydrogenase, mitochondrial; EC=1.2.4.2; AltName: Full=2-oxoglutarate dehydrogenase complex component E1; Short=OGDC-E1; AltName: Full=Alpha-ketoglutarate dehydrogenase; Flags: Precursor;`Eukaryota; Metazoa; Chordata; Craniata; Vertebrata; Euteleostomi; Mammalia; Eutheria; Laurasiatheria; Cetartiodactyla; Rum…
comp85432_c0	0.23796	22.0575	92.6942	1.63552e-06	TRUE	sp|Q6GM59|MOT12_XENLA`Q6GM59`Q:71-485,H:19-432`24.11%ID`E:3e-29`RecName: Full=Monocarboxylate transporter 12; Short=MCT 12; AltName: Full=Solute carrier family 16 member 12;`Eukaryota; Metazoa; Chordata; Craniata; Vertebrata; Euteleostomi; Amphibia; Batrachia; Anura; Pipoidea; Pipidae; Xenopodinae; Xenopus; Xenopus.
comp81430_c0	8.7879	43.0085	4.89406	1.64208e-06	TRUE	sp|A8WGE3|COR2B_XENTR`A8WGE3`Q:7-405,H:4-400`59%ID`E:2e-175`RecName: Full=Coronin-2B;`Eukaryota; Metazoa; Chordata; Craniata; Vertebrata; Euteleostomi; Amphibia; Batrachia; Anura; Pipoidea; Pipidae; Xenopodinae; Xenopus; Silurana.
comp90801_c0	0	21.8147	NA	1.69063e-06	TRUE	NA
comp91588_c0	8.1349	41.4918	5.10047	1.71242e-06	TRUE	NA
comp97077_c0	2.58705	27.7531	10.7277	1.75292e-06	TRUE	NA
comp92096_c0	7.40472	39.7498	5.36818	1.81035e-06	TRUE	sp|Q9P298|HIG1B_HUMAN`Q9P298`Q:21-109,H:11-99`38.2%ID`E:4e-16`RecName: Full=HIG1 domain family member 1B; AltName: Full=Protein CLST 11240;`Eukaryota; Metazoa; Chordata; Craniata; Vertebrata; Euteleostomi; Mammalia; Eutheria; Euarchontoglires; Primates; Haplorrhini; Catarrhini; Hominidae; Homo.
comp91594_c0	8.92663	42.9572	4.81225	1.9578e-06	TRUE	sp|Q92734|TFG_HUMAN`Q92734`Q:17-138,H:4-125`85.25%ID`E:5e-69`RecName: Full=Protein TFG; AltName: Full=TRK-fused gene protein;`Eukaryota; Metazoa; Chordata; Craniata; Vertebrata; Euteleostomi; Mammalia; Eutheria; Euarchontoglires; Primates; Haplorrhini; Catarrhini; Hominidae; Homo.
comp90251_c0	0	21.5547	NA	1.95926e-06	TRUE	NA
comp87110_c0	12.1926	49.6948	4.07583	2.01963e-06	TRUE	sp|P31402|VATE_MANSE`P31402`Q:1-222,H:1-226`64.6%ID`E:1e-97`RecName: Full=V-type proton ATPase subunit E; Short=V-ATPase subunit E; AltName: Full=V-ATPase 26 kDa subunit; AltName: Full=Vacuolar proton pump subunit E;`Eukaryota; Metazoa; Ecdysozoa; Arthropoda; Hexapoda; Insecta; Pterygota; Neoptera; Endopterygota; Lepidoptera; Glossata; Ditrysia; Bombycoidea; Sphingidae; Sphinginae; Sphingini; Man…
comp95046_c1	0.296132	21.4214	72.3372	2.05331e-06	TRUE	NA
comp97432_c1	2.07076	25.9729	12.5427	2.07167e-06	TRUE	NA
comp97741_c2	1.58294	24.5066	15.4817	2.07913e-06	TRUE	NA
comp96020_c0	15.3338	55.7911	3.63843	2.08297e-06	TRUE	sp|Q27928|GPDA_DROPS`Q27928`Q:6-357,H:7-357`66.19%ID`E:6e-163`RecName: Full=Glycerol-3-phosphate dehydrogenase [NAD(+)], cytoplasmic; Short=GPD-C; Short=GPDH-C; EC=1.1.1.8;`Eukaryota; Metazoa; Ecdysozoa; Arthropoda; Hexapoda; Insecta; Pterygota; Neoptera; Endopterygota; Diptera; Brachycera; Muscomorpha; Ephydroidea; Drosophilidae; Drosophila; Sophophora.
comp95914_c0	0.116379	23.0805	198.322	2.10274e-06	TRUE	NA
comp91936_c3	3.21033	29.116	9.06948	2.17306e-06	TRUE	sp|P16330|CN37_MOUSE`P16330`Q:23-284,H:32-308`24.2%ID`E:4e-10`RecName: Full=2',3'-cyclic-nucleotide 3'-phosphodiesterase; Short=CNP; Short=CNPase; EC=3.1.4.37;`Eukaryota; Metazoa; Chordata; Craniata; Vertebrata; Euteleostomi; Mammalia; Eutheria; Euarchontoglires; Glires; Rodentia; Sciurognathi; Muroidea; Muridae; Murinae; Mus; Mus.
comp93181_c0	0.780894	21.985	28.1537	2.22839e-06	TRUE	NA
comp89869_c1	7.91824	40.4679	5.11072	2.25712e-06	TRUE	sp|F1MS15|PKHA8_BOVIN`F1MS15`Q:13-237,H:287-515`38.43%ID`E:5e-42`RecName: Full=Pleckstrin homology domain-containing family A member 8; Short=PH domain-containing family A member 8; AltName: Full=Phosphatidylinositol-four-phosphate adapter protein 2; Short=FAPP-2; Short=Phosphoinositol 4-phosphate adapter protein 2;`Eukaryota; Metazoa; Chordata; Craniata; Vertebrata; Euteleostomi; Mammalia; Euthe…
comp86371_c0	0.808522	21.9551	27.1547	2.37284e-06	TRUE	NA
comp59696_c0	15.8744	56.5018	3.5593	2.39878e-06	TRUE	NA
comp96319_c1	3.79483	30.4996	8.03715	2.40243e-06	TRUE	NA
comp94184_c1	15.9963	56.6834	3.54352	2.45136e-06	TRUE	NA
comp100311_c0	16.0961	56.6954	3.5223	2.64842e-06	TRUE	NA
comp64322_c0	20.6904	65.0733	3.14509	2.72299e-06	TRUE	sp|Q9VXB5|RM22_DROME`Q9VXB5`Q:28-215,H:40-229`50%ID`E:1e-63`RecName: Full=39S ribosomal protein L22, mitochondrial; Short=L22mt; Short=MRP-L22; Flags: Precursor;`Eukaryota; Metazoa; Ecdysozoa; Arthropoda; Hexapoda; Insecta; Pterygota; Neoptera; Endopterygota; Diptera; Brachycera; Muscomorpha; Ephydroidea; Drosophilidae; Drosophila; Sophophora.
comp93378_c2	4.66085	32.3668	6.94439	2.91049e-06	TRUE	NA
comp91698_c0	0.980721	22.083	22.5171	2.95954e-06	TRUE	sp|Q9DBW0|CP4V2_MOUSE`Q9DBW0`Q:68-573,H:17-522`31.92%ID`E:6e-96`RecName: Full=Cytochrome P450 4V2; EC=1.14.13.-;`Eukaryota; Metazoa; Chordata; Craniata; Vertebrata; Euteleostomi; Mammalia; Eutheria; Euarchontoglires; Glires; Rodentia; Sciurognathi; Muroidea; Muridae; Murinae; Mus; Mus.
comp97391_c5	0.0524821	25.5882	487.56	2.96322e-06	TRUE	NA
comp95046_c5	0.112828	22.3945	198.483	2.98208e-06	TRUE	NA
comp95604_c1	9.57008	43.4313	4.53824	3.05126e-06	TRUE	NA
comp98870_c2	4.2089	31.1151	7.39269	3.09804e-06	TRUE	NA
comp90915_c0	19.6012	62.7391	3.20077	3.17578e-06	TRUE	sp|Q6PZ02|ATG4B_CHICK`Q6PZ02`Q:7-387,H:4-391`51.26%ID`E:4e-133`RecName: Full=Cysteine protease ATG4B; EC=3.4.22.-; AltName: Full=Autophagy-related cysteine endopeptidase 2B; Short=Autophagin-2B; Short=cAut2B; AltName: Full=Autophagy-related protein 4 homolog B;`Eukaryota; Metazoa; Chordata; Craniata; Vertebrata; Euteleostomi; Archosauria; Dinosauria; Saurischia; Theropoda; Coelurosauria; Aves; Ne…
comp90063_c0	0.0295372	29.0827	984.611	3.19364e-06	TRUE	NA
comp86781_c0	5.91284	34.9945	5.91839	3.6097e-06	TRUE	sp|Q7Z7K0|COXM1_HUMAN`Q7Z7K0`Q:27-121,H:4-97`50.53%ID`E:5e-26`RecName: Full=COX assembly mitochondrial protein homolog; Short=Cmc1p;`Eukaryota; Metazoa; Chordata; Craniata; Vertebrata; Euteleostomi; Mammalia; Eutheria; Euarchontoglires; Primates; Haplorrhini; Catarrhini; Hominidae; Homo.
comp96218_c2	0	20.4768	NA	3.62069e-06	TRUE	NA
comp49435_c0	0.0234695	30.4448	1297.21	3.69883e-06	TRUE	NA
comp97247_c0	2.23386	25.4621	11.3982	3.70396e-06	TRUE	NA
comp90337_c1	17.7463	58.968	3.32284	3.73883e-06	TRUE	sp|P11120|CALM_PLECO`P11120`Q:2-90,H:4-92`73.03%ID`E:4e-43`RecName: Full=Calmodulin; Short=CaM;`Eukaryota; Fungi; Dikarya; Basidiomycota; Agaricomycotina; Agaricomycetes; Agaricomycetidae; Agaricales; Pleurotaceae; Pleurotus.
comp64076_c0	0.357541	20.187	56.4606	3.9008e-06	TRUE	NA
comp92909_c20	5.54986	33.8803	6.10472	4.13812e-06	TRUE	NA
comp93780_c0	10.3664	44.45	4.2879	4.15864e-06	TRUE	sp|Q6PHN7|TM164_MOUSE`Q6PHN7`Q:1-255,H:1-269`49.82%ID`E:2e-84`RecName: Full=Transmembrane protein 164;`Eukaryota; Metazoa; Chordata; Craniata; Vertebrata; Euteleostomi; Mammalia; Eutheria; Euarchontoglires; Glires; Rodentia; Sciurognathi; Muroidea; Muridae; Murinae; Mus; Mus.
comp60868_c0	1.49785	22.9976	15.3538	4.38015e-06	TRUE	NA
comp40100_c0	16.1714	55.6564	3.44166	4.42339e-06	TRUE	sp|Q14197|ICT1_HUMAN`Q14197`Q:28-170,H:39-196`32.7%ID`E:4e-15`RecName: Full=Peptidyl-tRNA hydrolase ICT1, mitochondrial; EC=3.1.1.29; AltName: Full=Digestion substraction 1; Short=DS-1; AltName: Full=Immature colon carcinoma transcript 1 protein; Flags: Precursor;`Eukaryota; Metazoa; Chordata; Craniata; Vertebrata; Euteleostomi; Mammalia; Eutheria; Euarchontoglires; Primates; Haplorrhini; Catarrh…
comp106779_c0	0	20.0814	NA	4.54029e-06	TRUE	sp|Q75WF2|DNA2_ACAPL`Q75WF2`Q:1-364,H:1-357`30.65%ID`E:3e-42`RecName: Full=Plancitoxin-1; EC=3.1.22.1; AltName: Full=Plancitoxin I; Short=Plan-I; Contains: RecName: Full=Plancitoxin-1 subunit alpha; Contains: RecName: Full=Plancitoxin-1 subunit beta; Flags: Precursor;`Eukaryota; Metazoa; Echinodermata; Eleutherozoa; Asterozoa; Asteroidea; Valvatacea; Valvatida; Acanthasteridae; Acanthaster.
comp108241_c0	0	20.0653	NA	4.58253e-06	TRUE	NA
comp84697_c0	12.8959	49.3166	3.8242	4.583e-06	TRUE	NA
comp87411_c0	8.66176	40.5834	4.68536	4.79474e-06	TRUE	sp|Q8SQC1|SCRB1_PIG`Q8SQC1`Q:5-462,H:9-462`34.92%ID`E:8e-84`RecName: Full=Scavenger receptor class B member 1; Short=SRB1; AltName: Full=High density lipoprotein receptor SR-BI; AltName: Full=SR-BI;`Eukaryota; Metazoa; Chordata; Craniata; Vertebrata; Euteleostomi; Mammalia; Eutheria; Laurasiatheria; Cetartiodactyla; Suina; Suidae; Sus.
comp90331_c0	0.276556	19.8395	71.7377	4.87866e-06	TRUE	NA
comp101764_c0	6.74061	36.2627	5.37973	5.04551e-06	TRUE	NA
comp93020_c0	8.01804	39.0797	4.87397	5.08122e-06	TRUE	sp|P12007|IVD_RAT`P12007`Q:22-423,H:23-424`64.18%ID`E:0`RecName: Full=Isovaleryl-CoA dehydrogenase, mitochondrial; Short=IVD; EC=1.3.8.4; Flags: Precursor;`Eukaryota; Metazoa; Chordata; Craniata; Vertebrata; Euteleostomi; Mammalia; Eutheria; Euarchontoglires; Glires; Rodentia; Sciurognathi; Muroidea; Muridae; Murinae; Rattus.
comp81231_c0	9.39828	41.9849	4.4673	5.17877e-06	TRUE	NA
comp95195_c1	0.0839823	22.0861	262.985	5.19329e-06	TRUE	NA
comp93103_c0	19.2255	60.8453	3.16482	5.25077e-06	TRUE	sp|Q58CP0|IDH3G_BOVIN`Q58CP0`Q:54-411,H:30-383`61%ID`E:7e-159`RecName: Full=Isocitrate dehydrogenase [NAD] subunit gamma, mitochondrial; EC=1.1.1.41; AltName: Full=Isocitric dehydrogenase subunit gamma; AltName: Full=NAD(+)-specific ICDH subunit gamma; Flags: Precursor;`Eukaryota; Metazoa; Chordata; Craniata; Vertebrata; Euteleostomi; Mammalia; Eutheria; Laurasiatheria; Cetartiodactyla; Ruminanti…
comp96354_c4	3.88294	29.3305	7.55368	5.26544e-06	TRUE	NA
comp101445_c0	10.2051	43.5455	4.26705	5.4689e-06	TRUE	sp|P48758|CBR1_MOUSE`P48758`Q:2-274,H:3-277`53.26%ID`E:2e-96`RecName: Full=Carbonyl reductase [NADPH] 1; EC=1.1.1.184; AltName: Full=15-hydroxyprostaglandin dehydrogenase [NADP(+)]; EC=1.1.1.197; AltName: Full=NADPH-dependent carbonyl reductase 1; AltName: Full=Prostaglandin 9-ketoreductase; AltName: Full=Prostaglandin-E(2) 9-reductase; EC=1.1.1.189;`Eukaryota; Metazoa; Chordata; Craniata; Verteb…
comp88732_c0	3.50473	28.2788	8.06873	5.47824e-06	TRUE	sp|Q9I7K0|JUPIT_DROME`Q9I7K0`Q:1-136,H:1-135`34.48%ID`E:2e-12`RecName: Full=Microtubule-associated protein Jupiter;`Eukaryota; Metazoa; Ecdysozoa; Arthropoda; Hexapoda; Insecta; Pterygota; Neoptera; Endopterygota; Diptera; Brachycera; Muscomorpha; Ephydroidea; Drosophilidae; Drosophila; Sophophora.
comp58261_c0	19.4341	61.0746	3.14264	5.57449e-06	TRUE	sp|P08879|NDKA_DROME`P08879`Q:19-167,H:3-151`55.7%ID`E:3e-63`RecName: Full=Nucleoside diphosphate kinase; Short=NDK; Short=NDP kinase; EC=2.7.4.6; AltName: Full=Abnormal wing disks protein; AltName: Full=Killer of prune protein;`Eukaryota; Metazoa; Ecdysozoa; Arthropoda; Hexapoda; Insecta; Pterygota; Neoptera; Endopterygota; Diptera; Brachycera; Muscomorpha; Ephydroidea; Drosophilidae; Drosophila…
comp90827_c0	0.235229	19.6892	83.702	5.61459e-06	TRUE	sp|Q49B93|SC5AC_MOUSE`Q49B93`Q:6-540,H:6-530`29.04%ID`E:2e-64`RecName: Full=Sodium-coupled monocarboxylate transporter 2; AltName: Full=Electroneutral sodium monocarboxylate cotransporter; AltName: Full=Low-affinity sodium-lactate cotransporter; AltName: Full=Solute carrier family 5 member 12;`Eukaryota; Metazoa; Chordata; Craniata; Vertebrata; Euteleostomi; Mammalia; Eutheria; Euarchontoglires; …
comp101971_c0	13.9293	50.857	3.65107	5.64588e-06	TRUE	sp|P56616|UBE2C_XENLA`P56616`Q:1-178,H:1-178`66.85%ID`E:4e-83`RecName: Full=Ubiquitin-conjugating enzyme E2 C; EC=6.3.2.19; AltName: Full=UBC-X; AltName: Full=Ubiquitin carrier protein C; AltName: Full=Ubiquitin-protein ligase C;`Eukaryota; Metazoa; Chordata; Craniata; Vertebrata; Euteleostomi; Amphibia; Batrachia; Anura; Pipoidea; Pipidae; Xenopodinae; Xenopus; Xenopus.
comp105940_c0	0.0651089	22.7258	349.043	5.97338e-06	TRUE	NA
comp60832_c0	13.4026	49.6927	3.70769	6.03878e-06	TRUE	sp|Q8K3X3|GMDS_CRIGR`Q8K3X3`Q:4-359,H:17-372`76.97%ID`E:0`RecName: Full=GDP-mannose 4,6 dehydratase; EC=4.2.1.47; AltName: Full=GDP-D-mannose dehydratase; Short=GMD;`Eukaryota; Metazoa; Chordata; Craniata; Vertebrata; Euteleostomi; Mammalia; Eutheria; Euarchontoglires; Glires; Rodentia; Sciurognathi; Muroidea; Cricetidae; Cricetinae; Cricetulus.
comp101012_c0	10.2261	43.3126	4.23552	6.23911e-06	TRUE	sp|Q9NQP4|PFD4_HUMAN`Q9NQP4`Q:14-135,H:12-134`52.03%ID`E:1e-34`RecName: Full=Prefoldin subunit 4; AltName: Full=Protein C-1;`Eukaryota; Metazoa; Chordata; Craniata; Vertebrata; Euteleostomi; Mammalia; Eutheria; Euarchontoglires; Primates; Haplorrhini; Catarrhini; Hominidae; Homo.
comp94035_c7	6.81766	36.0146	5.28255	6.27256e-06	TRUE	sp|Q6XUZ5|IDHC_SHEEP`Q6XUZ5`Q:3-411,H:4-411`78.97%ID`E:0`RecName: Full=Isocitrate dehydrogenase [NADP] cytoplasmic; Short=IDH; EC=1.1.1.42; AltName: Full=Cytosolic NADP-isocitrate dehydrogenase; AltName: Full=IDP; AltName: Full=NADP(+)-specific ICDH; AltName: Full=Oxalosuccinate decarboxylase;`Eukaryota; Metazoa; Chordata; Craniata; Vertebrata; Euteleostomi; Mammalia; Eutheria; Laurasiatheria; Ce…
comp91172_c0	19.5123	60.916	3.12192	6.30045e-06	TRUE	sp|Q9R0L9|MUC24_MOUSE`Q9R0L9`Q:4-143,H:76-197`38.73%ID`E:1e-12`RecName: Full=Sialomucin core protein 24; Short=MUC-24; AltName: Full=Endolyn; AltName: Full=Multi-glycosylated core protein 24; Short=MGC-24; Short=MGC-24v; AltName: CD_antigen=CD164; Flags: Precursor;`Eukaryota; Metazoa; Chordata; Craniata; Vertebrata; Euteleostomi; Mammalia; Eutheria; Euarchontoglires; Glires; Rodentia; Sciurognath…
comp96416_c0	1.20877	21.4645	17.7572	6.46821e-06	TRUE	sp|Q8IYS1|P20D2_HUMAN`Q8IYS1`Q:23-392,H:41-422`45.69%ID`E:3e-101`RecName: Full=Peptidase M20 domain-containing protein 2; AltName: Full=Aminoacylase-1-like protein 2;`Eukaryota; Metazoa; Chordata; Craniata; Vertebrata; Euteleostomi; Mammalia; Eutheria; Euarchontoglires; Primates; Haplorrhini; Catarrhini; Hominidae; Homo.
comp89136_c1	13.9109	50.4962	3.62999	6.5266e-06	TRUE	sp|Q9Y2D2|S35A3_HUMAN`Q9Y2D2`Q:17-325,H:5-313`55.99%ID`E:7e-113`RecName: Full=UDP-N-acetylglucosamine transporter; AltName: Full=Golgi UDP-GlcNAc transporter; AltName: Full=Solute carrier family 35 member A3;`Eukaryota; Metazoa; Chordata; Craniata; Vertebrata; Euteleostomi; Mammalia; Eutheria; Euarchontoglires; Primates; Haplorrhini; Catarrhini; Hominidae; Homo.
comp91780_c1	0.355454	19.2285	54.0956	6.63104e-06	TRUE	sp|P48593|E631_DROME`P48593`Q:43-182,H:36-193`50%ID`E:2e-47`RecName: Full=Calcium-binding protein E63-1;`Eukaryota; Metazoa; Ecdysozoa; Arthropoda; Hexapoda; Insecta; Pterygota; Neoptera; Endopterygota; Diptera; Brachycera; Muscomorpha; Ephydroidea; Drosophilidae; Drosophila; Sophophora.
comp81513_c0	6.8429	35.962	5.25538	6.63518e-06	TRUE	NA
comp96254_c3	7.3843	37.1009	5.0243	6.85305e-06	TRUE	NA
comp96697_c0	0.16675	19.6525	117.856	7.12689e-06	TRUE	NA
comp97142_c0	7.90022	38.1087	4.82375	7.2726e-06	TRUE	sp|Q6PAY8|HSDL2_XENLA`Q6PAY8`Q:3-425,H:4-417`60%ID`E:8e-171`RecName: Full=Hydroxysteroid dehydrogenase-like protein 2; EC=1.-.-.-;`Eukaryota; Metazoa; Chordata; Craniata; Vertebrata; Euteleostomi; Amphibia; Batrachia; Anura; Pipoidea; Pipidae; Xenopodinae; Xenopus; Xenopus.
comp87330_c0	0.0363671	25.0836	689.734	7.37931e-06	TRUE	NA
comp89937_c0	2.5131	25.0753	9.9778	7.38724e-06	TRUE	NA
comp99971_c0	21.0682	63.2502	3.00217	7.4693e-06	TRUE	sp|Q9CZG3|COMD8_MOUSE`Q9CZG3`Q:1-170,H:1-183`30.81%ID`E:2e-16`RecName: Full=COMM domain-containing protein 8;`Eukaryota; Metazoa; Chordata; Craniata; Vertebrata; Euteleostomi; Mammalia; Eutheria; Euarchontoglires; Glires; Rodentia; Sciurognathi; Muroidea; Muridae; Murinae; Mus; Mus.
comp94616_c0	0.157049	19.6548	125.151	7.48145e-06	TRUE	NA
comp89765_c0	7.1052	36.2852	5.10684	7.58535e-06	TRUE	sp|O75521|ECI2_HUMAN`O75521`Q:33-390,H:43-394`49.03%ID`E:1e-110`RecName: Full=Enoyl-CoA delta isomerase 2, mitochondrial; EC=5.3.3.8; AltName: Full=DRS-1; AltName: Full=Delta(3),delta(2)-enoyl-CoA isomerase; Short=D3,D2-enoyl-CoA isomerase; AltName: Full=Diazepam-binding inhibitor-related protein 1; Short=DBI-related protein 1; AltName: Full=Dodecenoyl-CoA isomerase; AltName: Full=Hepatocellular …
comp58561_c0	0.0823827	21.2171	257.543	7.72447e-06	TRUE	sp|P81281|TRGS_TACTR`P81281`Q:21-93,H:1-72`38.36%ID`E:6e-08`RecName: Full=8.6 kDa transglutaminase substrate;`Eukaryota; Metazoa; Ecdysozoa; Arthropoda; Chelicerata; Merostomata; Xiphosura; Limulidae; Tachypleus.
comp93694_c2	7.11144	36.2468	5.09697	7.78976e-06	TRUE	sp|Q202J4|SMD_IXOSC`Q202J4`Q:1-155,H:145-300`48.41%ID`E:1e-40`RecName: Full=Sphingomyelin phosphodiesterase D; Short=SMD; Short=SMase D; Short=Sphingomyelinase D; EC=3.1.4.41; Flags: Precursor;`Eukaryota; Metazoa; Ecdysozoa; Arthropoda; Chelicerata; Arachnida; Acari; Parasitiformes; Ixodida; Ixodoidea; Ixodidae; Ixodinae; Ixodes.
comp97748_c0	11.5636	45.5332	3.93762	7.79774e-06	TRUE	NA
comp89266_c0	1.39198	21.6487	15.5524	8.09091e-06	TRUE	NA
comp91894_c0	5.33589	32.0997	6.01582	8.17194e-06	TRUE	NA
comp59058_c0	3.07867	26.4428	8.58905	8.18952e-06	TRUE	sp|Q52L45|ILEU_XENLA`Q52L45`Q:28-402,H:4-376`34.63%ID`E:5e-65`RecName: Full=Leukocyte elastase inhibitor; AltName: Full=Serpin B1;`Eukaryota; Metazoa; Chordata; Craniata; Vertebrata; Euteleostomi; Amphibia; Batrachia; Anura; Pipoidea; Pipidae; Xenopodinae; Xenopus; Xenopus.
comp91970_c0	1.28089	21.2653	16.6019	8.31327e-06	TRUE	NA
comp94430_c5	3.32868	27.0774	8.1346	8.32418e-06	TRUE	NA
comp98476_c1	6.51651	34.7349	5.33029	8.55827e-06	TRUE	sp|Q7LHG5|YI31B_YEAST`Q7LHG5`Q:2-515,H:955-1471`28.89%ID`E:6e-54`RecName: Full=Transposon Ty3-I Gag-Pol polyprotein; AltName: Full=Gag3-Pol3; AltName: Full=Transposon Ty3-2 TYA-TYB polyprotein; Contains: RecName: Full=Capsid protein; Short=CA; AltName: Full=p24; Contains: RecName: Full=Spacer peptide p3; Contains: RecName: Full=Nucleocapsid protein p11; Short=NC; Contains: RecName: Full=Ty3 prote…
comp98573_c0	3.79929	28.1836	7.4181	8.86913e-06	TRUE	NA
comp95139_c1	10.7783	43.6706	4.0517	8.94594e-06	TRUE	sp|Q8BWM0|PGES2_MOUSE`Q8BWM0`Q:112-386,H:97-368`50.18%ID`E:1e-89`RecName: Full=Prostaglandin E synthase 2; EC=5.3.99.3; AltName: Full=GATE-binding factor 1; Short=GBF-1; AltName: Full=Microsomal prostaglandin E synthase 2; Short=mPGES-2; Contains: RecName: Full=Prostaglandin E synthase 2 truncated form;`Eukaryota; Metazoa; Chordata; Craniata; Vertebrata; Euteleostomi; Mammalia; Eutheria; Euarchon…
comp93964_c0	0.494652	18.8468	38.101	9.18265e-06	TRUE	sp|P90850|YCF2E_CAEEL`P90850`Q:35-445,H:28-431`44.84%ID`E:4e-120`RecName: Full=Uncharacterized peptidase C1-like protein F26E4.3; Flags: Precursor;`Eukaryota; Metazoa; Ecdysozoa; Nematoda; Chromadorea; Rhabditida; Rhabditoidea; Rhabditidae; Peloderinae; Caenorhabditis.
comp91020_c0	5.9209	33.2231	5.61115	9.28154e-06	TRUE	NA
comp89767_c0	0.0517532	22.5529	435.777	9.43252e-06	TRUE	NA
comp97879_c4	0.427685	18.6594	43.6288	9.53178e-06	TRUE	NA
comp97823_c4	17.9214	57.0274	3.18209	9.64175e-06	TRUE	NA
comp97823_c7	0.438533	18.6278	42.4776	9.80241e-06	TRUE	NA
comp89905_c0	0	18.7427	NA	9.81521e-06	TRUE	NA
comp87059_c0	0.0952313	20.1673	211.772	1.00386e-05	TRUE	NA
comp102750_c0	5.12091	31.1957	6.09182	1.0094e-05	TRUE	NA
comp95213_c2	6.76897	34.9041	5.15648	1.04929e-05	TRUE	NA
comp93095_c2	2.62527	24.7749	9.43709	1.05355e-05	TRUE	sp|Q24524|SING_DROME`Q24524`Q:5-170,H:347-512`53.29%ID`E:4e-56`RecName: Full=Protein singed;`Eukaryota; Metazoa; Ecdysozoa; Arthropoda; Hexapoda; Insecta; Pterygota; Neoptera; Endopterygota; Diptera; Brachycera; Muscomorpha; Ephydroidea; Drosophilidae; Drosophila; Sophophora.
comp98714_c1	7.13554	35.6383	4.99447	1.09057e-05	TRUE	NA
comp95881_c0	0.0448765	22.7664	507.312	1.11883e-05	TRUE	sp|Q567I4|PLCX1_DANRE`Q567I4`Q:143-422,H:10-309`22.71%ID`E:1e-08`RecName: Full=PI-PLC X domain-containing protein 1;`Eukaryota; Metazoa; Chordata; Craniata; Vertebrata; Euteleostomi; Actinopterygii; Neopterygii; Teleostei; Ostariophysi; Cypriniformes; Cyprinidae; Danio.
comp98345_c3	10.0387	41.694	4.15334	1.12319e-05	TRUE	sp|Q9XTL9|PYG_DROME`Q9XTL9`Q:1-840,H:1-840`76.9%ID`E:0`RecName: Full=Glycogen phosphorylase; EC=2.4.1.1;`Eukaryota; Metazoa; Ecdysozoa; Arthropoda; Hexapoda; Insecta; Pterygota; Neoptera; Endopterygota; Diptera; Brachycera; Muscomorpha; Ephydroidea; Drosophilidae; Drosophila; Sophophora.
comp89862_c0	0	18.4949	NA	1.13293e-05	TRUE	NA
comp91594_c1	6.34371	33.7916	5.32679	1.13969e-05	TRUE	NA
comp58859_c0	0.0245644	26.2226	1067.51	1.15599e-05	TRUE	NA
comp87528_c1	0	18.3366	NA	1.24186e-05	TRUE	NA
comp115636_c0	0	18.3209	NA	1.25324e-05	TRUE	NA
comp97536_c0	2.28865	23.5357	10.2836	1.25605e-05	TRUE	NA
comp89812_c0	11.3614	44.0307	3.87546	1.29715e-05	TRUE	sp|Q08C93|ABD12_DANRE`Q08C93`Q:29-367,H:47-375`37.32%ID`E:1e-67`RecName: Full=Monoacylglycerol lipase ABHD12; EC=3.1.1.23; AltName: Full=Abhydrolase domain-containing protein 12;`Eukaryota; Metazoa; Chordata; Craniata; Vertebrata; Euteleostomi; Actinopterygii; Neopterygii; Teleostei; Ostariophysi; Cypriniformes; Cyprinidae; Danio.
comp97354_c0	6.16458	33.0575	5.36248	1.35222e-05	TRUE	NA
comp101865_c0	12.8455	46.6906	3.63478	1.43441e-05	TRUE	NA
comp103019_c0	7.57877	35.9479	4.74324	1.51474e-05	TRUE	NA
comp95520_c0	3.45385	26.3288	7.62305	1.52721e-05	TRUE	sp|Q921Q3|ALG1_MOUSE`Q921Q3`Q:7-437,H:31-459`48.96%ID`E:6e-138`RecName: Full=Chitobiosyldiphosphodolichol beta-mannosyltransferase; EC=2.4.1.142; AltName: Full=Asparagine-linked glycosylation protein 1 homolog; AltName: Full=Beta-1,4-mannosyltransferase; AltName: Full=GDP-Man:GlcNAc2-PP-dolichol mannosyltransferase; AltName: Full=GDP-mannose-dolichol diphosphochitobiose mannosyltransferase;`Eukar…
comp109157_c0	0.024124	25.3556	1051.05	1.56258e-05	TRUE	NA
comp60851_c0	12.5682	45.8442	3.64762	1.65144e-05	TRUE	sp|P15374|UCHL3_HUMAN`P15374`Q:3-229,H:2-228`50.66%ID`E:5e-86`RecName: Full=Ubiquitin carboxyl-terminal hydrolase isozyme L3; Short=UCH-L3; EC=3.4.19.12; AltName: Full=Ubiquitin thioesterase L3;`Eukaryota; Metazoa; Chordata; Craniata; Vertebrata; Euteleostomi; Mammalia; Eutheria; Euarchontoglires; Primates; Haplorrhini; Catarrhini; Hominidae; Homo.
comp96292_c7	0.505127	17.843	35.3237	1.66584e-05	TRUE	NA
comp98016_c0	5.46159	31.0455	5.68433	1.67197e-05	TRUE	sp|Q95KI5|S45A3_MACFA`Q95KI5`Q:15-216,H:21-233`39.53%ID`E:6e-32`RecName: Full=Solute carrier family 45 member 3; AltName: Full=Prostate cancer-associated protein 6; AltName: Full=Prostein;`Eukaryota; Metazoa; Chordata; Craniata; Vertebrata; Euteleostomi; Mammalia; Eutheria; Euarchontoglires; Primates; Haplorrhini; Catarrhini; Cercopithecidae; Cercopithecinae; Macaca.
comp93158_c0	10.6067	41.967	3.95666	1.6887e-05	TRUE	sp|Q9DAZ9|ZFY19_MOUSE`Q9DAZ9`Q:3-369,H:5-369`30.18%ID`E:7e-32`RecName: Full=Zinc finger FYVE domain-containing protein 19;`Eukaryota; Metazoa; Chordata; Craniata; Vertebrata; Euteleostomi; Mammalia; Eutheria; Euarchontoglires; Glires; Rodentia; Sciurognathi; Muroidea; Muridae; Murinae; Mus; Mus.
comp82418_c1	0.367315	17.552	47.7847	1.70717e-05	TRUE	NA
comp93995_c0	10.067	40.8517	4.05797	1.71777e-05	TRUE	sp|Q66IL0|CHID1_XENTR`Q66IL0`Q:19-404,H:6-394`47.84%ID`E:8e-122`RecName: Full=Chitinase domain-containing protein 1; Flags: Precursor;`Eukaryota; Metazoa; Chordata; Craniata; Vertebrata; Euteleostomi; Amphibia; Batrachia; Anura; Pipoidea; Pipidae; Xenopodinae; Xenopus; Silurana.
comp95760_c4	3.87156	27.1543	7.01377	1.74081e-05	TRUE	NA
comp87313_c0	17.1321	54.0961	3.15759	1.80289e-05	TRUE	NA
comp39996_c0	2.25407	22.7306	10.0842	1.90039e-05	TRUE	sp|Q9NWU1|OXSM_HUMAN`Q9NWU1`Q:32-450,H:42-457`54.76%ID`E:7e-157`RecName: Full=3-oxoacyl-[acyl-carrier-protein] synthase, mitochondrial; EC=2.3.1.41; AltName: Full=Beta-ketoacyl-ACP synthase; Flags: Precursor;`Eukaryota; Metazoa; Chordata; Craniata; Vertebrata; Euteleostomi; Mammalia; Eutheria; Euarchontoglires; Primates; Haplorrhini; Catarrhini; Hominidae; Homo.
comp91211_c0	15.979	51.8832	3.24696	1.90202e-05	TRUE	sp|Q32Q90|APOP1_RAT`Q32Q90`Q:3-154,H:7-170`37.13%ID`E:1e-24`RecName: Full=Apoptogenic protein 1, mitochondrial; Short=APOP-1; Flags: Precursor;`Eukaryota; Metazoa; Chordata; Craniata; Vertebrata; Euteleostomi; Mammalia; Eutheria; Euarchontoglires; Glires; Rodentia; Sciurognathi; Muroidea; Muridae; Murinae; Rattus.
comp91897_c1	1.34558	20.0223	14.88	1.96947e-05	TRUE	NA
comp98331_c0	3.59122	26.1589	7.28414	2.04509e-05	TRUE	sp|Q17BU3|KIF1A_AEDAE`Q17BU3`Q:1-390,H:1298-1644`50%ID`E:3e-110`RecName: Full=Kinesin-like protein unc-104;`Eukaryota; Metazoa; Ecdysozoa; Arthropoda; Hexapoda; Insecta; Pterygota; Neoptera; Endopterygota; Diptera; Nematocera; Culicoidea; Culicidae; Culicinae; Aedini; Aedes; Stegomyia.
comp100387_c0	11.3666	42.9365	3.77743	2.15147e-05	TRUE	sp|Q3ZCX4|ZN568_HUMAN`Q3ZCX4`Q:67-203,H:388-524`52.55%ID`E:2e-45`RecName: Full=Zinc finger protein 568;`Eukaryota; Metazoa; Chordata; Craniata; Vertebrata; Euteleostomi; Mammalia; Eutheria; Euarchontoglires; Primates; Haplorrhini; Catarrhini; Hominidae; Homo.
comp92149_c0	0	17.3056	NA	2.26378e-05	TRUE	NA
comp98672_c0	1.06008	18.8918	17.8211	2.30475e-05	TRUE	sp|O97125|HSP68_DROME`O97125`Q:1-311,H:319-635`67.61%ID`E:7e-158`RecName: Full=Heat shock protein 68;`Eukaryota; Metazoa; Ecdysozoa; Arthropoda; Hexapoda; Insecta; Pterygota; Neoptera; Endopterygota; Diptera; Brachycera; Muscomorpha; Ephydroidea; Drosophilidae; Drosophila; Sophophora.
comp87439_c0	8.81219	37.6238	4.26952	2.3716e-05	TRUE	sp|Q9DC37|MFSD1_MOUSE`Q9DC37`Q:17-455,H:16-456`55.78%ID`E:4e-179`RecName: Full=Major facilitator superfamily domain-containing protein 1;`Eukaryota; Metazoa; Chordata; Craniata; Vertebrata; Euteleostomi; Mammalia; Eutheria; Euarchontoglires; Glires; Rodentia; Sciurognathi; Muroidea; Muridae; Murinae; Mus; Mus.
comp64541_c0	0	17.1841	NA	2.43056e-05	TRUE	NA
comp59721_c0	14.6456	48.8471	3.33527	2.4485e-05	TRUE	sp|Q9CY16|RT28_MOUSE`Q9CY16`Q:19-181,H:22-184`46.75%ID`E:5e-43`RecName: Full=28S ribosomal protein S28, mitochondrial; Short=MRP-S28; Short=S28mt; Flags: Precursor;`Eukaryota; Metazoa; Chordata; Craniata; Vertebrata; Euteleostomi; Mammalia; Eutheria; Euarchontoglires; Glires; Rodentia; Sciurognathi; Muroidea; Muridae; Murinae; Mus; Mus.
comp97593_c11	1.64932	20.5578	12.4644	2.45865e-05	TRUE	sp|Q49B93|SC5AC_MOUSE`Q49B93`Q:1-362,H:178-535`40.92%ID`E:2e-85`RecName: Full=Sodium-coupled monocarboxylate transporter 2; AltName: Full=Electroneutral sodium monocarboxylate cotransporter; AltName: Full=Low-affinity sodium-lactate cotransporter; AltName: Full=Solute carrier family 5 member 12;`Eukaryota; Metazoa; Chordata; Craniata; Vertebrata; Euteleostomi; Mammalia; Eutheria; Euarchontoglires…
comp91145_c5	11.8059	43.357	3.67249	2.61401e-05	TRUE	sp|P46331|YXBG_BACSU`P46331`Q:21-78,H:1-60`41.67%ID`E:4e-08`RecName: Full=Uncharacterized oxidoreductase YxbG; EC=1.-.-.-;`Bacteria; Firmicutes; Bacilli; Bacillales; Bacillaceae; Bacillus.
comp97632_c1	5.30726	29.8367	5.62187	2.62191e-05	TRUE	NA
comp81470_c0	16.2258	51.5568	3.17745	2.629e-05	TRUE	sp|Q6PBU7|MNF1_DANRE`Q6PBU7`Q:4-130,H:3-125`35.43%ID`E:6e-19`RecName: Full=Mitochondrial nucleoid factor 1; AltName: Full=Mitochondrial protein M19;`Eukaryota; Metazoa; Chordata; Craniata; Vertebrata; Euteleostomi; Actinopterygii; Neopterygii; Teleostei; Ostariophysi; Cypriniformes; Cyprinidae; Danio.
comp94361_c2	2.40685	22.5887	9.38518	2.64323e-05	TRUE	NA
comp88901_c0	8.63746	37.0105	4.28488	2.68021e-05	TRUE	sp|Q92552|RT27_HUMAN`Q92552`Q:34-211,H:27-199`31.46%ID`E:9e-17`RecName: Full=28S ribosomal protein S27, mitochondrial; Short=MRP-S27; Short=S27mt;`Eukaryota; Metazoa; Chordata; Craniata; Vertebrata; Euteleostomi; Mammalia; Eutheria; Euarchontoglires; Primates; Haplorrhini; Catarrhini; Hominidae; Homo.
comp95854_c1	0.662139	17.4232	26.3135	2.71904e-05	TRUE	sp|P06276|CHLE_HUMAN`P06276`Q:8-544,H:20-554`36.69%ID`E:7e-97`RecName: Full=Cholinesterase; EC=3.1.1.8; AltName: Full=Acylcholine acylhydrolase; AltName: Full=Butyrylcholine esterase; AltName: Full=Choline esterase II; AltName: Full=Pseudocholinesterase; Flags: Precursor;`Eukaryota; Metazoa; Chordata; Craniata; Vertebrata; Euteleostomi; Mammalia; Eutheria; Euarchontoglires; Primates; Haplorrhini;…
comp92086_c1	0.447208	16.8151	37.6002	2.81338e-05	TRUE	sp|O76082|S22A5_HUMAN`O76082`Q:2-558,H:6-548`29.14%ID`E:4e-64`RecName: Full=Solute carrier family 22 member 5; AltName: Full=High-affinity sodium-dependent carnitine cotransporter; AltName: Full=Organic cation/carnitine transporter 2;`Eukaryota; Metazoa; Chordata; Craniata; Vertebrata; Euteleostomi; Mammalia; Eutheria; Euarchontoglires; Primates; Haplorrhini; Catarrhini; Hominidae; Homo.
comp77467_c0	2.95605	23.9549	8.10371	2.81403e-05	TRUE	sp|P00569|KAD1_RABIT`P00569`Q:41-225,H:7-193`50.27%ID`E:4e-65`RecName: Full=Adenylate kinase isoenzyme 1; Short=AK 1; EC=2.7.4.3; AltName: Full=ATP-AMP transphosphorylase 1; AltName: Full=Myokinase;`Eukaryota; Metazoa; Chordata; Craniata; Vertebrata; Euteleostomi; Mammalia; Eutheria; Euarchontoglires; Glires; Lagomorpha; Leporidae; Oryctolagus.
comp89123_c0	3.82917	26.1252	6.82268	2.90221e-05	TRUE	sp|Q7L273|KCTD9_HUMAN`Q7L273`Q:77-444,H:22-360`33.87%ID`E:6e-57`RecName: Full=BTB/POZ domain-containing protein KCTD9;`Eukaryota; Metazoa; Chordata; Craniata; Vertebrata; Euteleostomi; Mammalia; Eutheria; Euarchontoglires; Primates; Haplorrhini; Catarrhini; Hominidae; Homo.
comp87012_c0	0	16.7986	NA	3.04654e-05	TRUE	NA
comp97905_c1	5.94923	30.9938	5.20971	3.06346e-05	TRUE	NA
comp89404_c0	2.4255	22.3725	9.2239	3.08713e-05	TRUE	sp|Q56R10|ASTA_PENMO`Q56R10`Q:65-168,H:1-102`40.38%ID`E:1e-15`RecName: Full=Astakine; Flags: Precursor;`Eukaryota; Metazoa; Ecdysozoa; Arthropoda; Crustacea; Malacostraca; Eumalacostraca; Eucarida; Decapoda; Dendrobranchiata; Penaeoidea; Penaeidae; Penaeus.
comp40566_c0	0.870943	17.8282	20.47	3.08967e-05	TRUE	NA
comp92762_c3	0.188568	16.5991	88.0272	3.12539e-05	TRUE	NA
comp91986_c0	3.73541	25.729	6.88789	3.17699e-05	TRUE	sp|A8K2U0|A2ML1_HUMAN`A8K2U0`Q:109-1369,H:96-1287`25.49%ID`E:7e-89`RecName: Full=Alpha-2-macroglobulin-like protein 1; AltName: Full=C3 and PZP-like alpha-2-macroglobulin domain-containing protein 9; Flags: Precursor;`Eukaryota; Metazoa; Chordata; Craniata; Vertebrata; Euteleostomi; Mammalia; Eutheria; Euarchontoglires; Primates; Haplorrhini; Catarrhini; Hominidae; Homo.
comp96094_c2	0.540204	16.8212	31.1386	3.18957e-05	TRUE	NA
comp42611_c0	15.3099	49.4133	3.22753	3.22353e-05	TRUE	NA
comp95318_c2	0	16.6892	NA	3.24854e-05	TRUE	NA
comp61142_c0	11.7254	42.7044	3.64204	3.27003e-05	TRUE	sp|Q05319|STUB_DROME`Q05319`Q:152-415,H:530-787`35.21%ID`E:5e-49`RecName: Full=Serine proteinase stubble; EC=3.4.21.-; AltName: Full=Protein stubble-stubbloid; Contains: RecName: Full=Serine proteinase stubble non-catalytic chain; Contains: RecName: Full=Serine proteinase stubble catalytic chain;`Eukaryota; Metazoa; Ecdysozoa; Arthropoda; Hexapoda; Insecta; Pterygota; Neoptera; Endopterygota; Dip…
comp41585_c0	0.116632	17.073	146.384	3.38042e-05	TRUE	NA
comp86868_c0	7.59632	34.3637	4.52373	3.38584e-05	TRUE	sp|Q924T2|RT02_MOUSE`Q924T2`Q:71-302,H:57-285`52.79%ID`E:1e-82`RecName: Full=28S ribosomal protein S2, mitochondrial; Short=MRP-S2; Short=S2mt;`Eukaryota; Metazoa; Chordata; Craniata; Vertebrata; Euteleostomi; Mammalia; Eutheria; Euarchontoglires; Glires; Rodentia; Sciurognathi; Muroidea; Muridae; Murinae; Mus; Mus.
comp40708_c0	0	16.5895	NA	3.44453e-05	TRUE	NA
comp92733_c1	0.594806	16.8138	28.2677	3.49261e-05	TRUE	NA
comp89907_c0	3.85658	25.8459	6.70175	3.51468e-05	TRUE	NA
comp90348_c0	3.48789	24.9165	7.14371	3.53781e-05	TRUE	NA
comp98141_c0	4.42234	27.1902	6.14837	3.56368e-05	TRUE	sp|P11584|ITBX_DROME`P11584`Q:13-801,H:12-846`49.17%ID`E:0`RecName: Full=Integrin beta-PS; AltName: Full=Position-specific antigen beta subunit; AltName: Full=Protein myospheroid; AltName: Full=Protein olfactory C; Flags: Precursor;`Eukaryota; Metazoa; Ecdysozoa; Arthropoda; Hexapoda; Insecta; Pterygota; Neoptera; Endopterygota; Diptera; Brachycera; Muscomorpha; Ephydroidea; Drosophilidae; Drosop…
comp80672_c0	6.23991	31.2823	5.01326	3.67716e-05	TRUE	sp|C9WMM5|VCP_APIME`C9WMM5`Q:27-454,H:40-461`32.18%ID`E:9e-62`RecName: Full=Venom serine carboxypeptidase; EC=3.4.16.-; AltName: Allergen=Api m 9; Flags: Precursor;`Eukaryota; Metazoa; Ecdysozoa; Arthropoda; Hexapoda; Insecta; Pterygota; Neoptera; Endopterygota; Hymenoptera; Apocrita; Aculeata; Apoidea; Apidae; Apis.
comp113602_c0	0.500281	16.4616	32.9047	3.71502e-05	TRUE	NA
comp89237_c0	3.38969	24.4922	7.22551	3.90472e-05	TRUE	sp|Q9D0S9|HINT2_MOUSE`Q9D0S9`Q:6-134,H:35-163`66.67%ID`E:2e-61`RecName: Full=Histidine triad nucleotide-binding protein 2, mitochondrial; Short=HINT-2; EC=3.-.-.-; AltName: Full=HINT-3; Flags: Precursor;`Eukaryota; Metazoa; Chordata; Craniata; Vertebrata; Euteleostomi; Mammalia; Eutheria; Euarchontoglires; Glires; Rodentia; Sciurognathi; Muroidea; Muridae; Murinae; Mus; Mus.
comp98184_c3	6.78706	32.3369	4.76449	3.93854e-05	TRUE	NA
comp82436_c0	3.0155	23.4856	7.7883	4.0135e-05	TRUE	NA
comp94018_c0	9.61711	38.118	3.96356	4.05942e-05	TRUE	sp|Q6DJH2|ADPPT_XENLA`Q6DJH2`Q:5-280,H:13-295`42.61%ID`E:1e-69`RecName: Full=L-aminoadipate-semialdehyde dehydrogenase-phosphopantetheinyl transferase; EC=2.7.8.-; AltName: Full=4'-phosphopantetheinyl transferase; AltName: Full=Alpha-aminoadipic semialdehyde dehydrogenase-phosphopantetheinyl transferase; Short=AASD-PPT;`Eukaryota; Metazoa; Chordata; Craniata; Vertebrata; Euteleostomi; Amphibia; B…
comp96302_c3	2.09126	20.9396	10.0129	4.15415e-05	TRUE	NA
comp93534_c3	3.02111	23.3735	7.73673	4.31235e-05	TRUE	sp|Q68FT9|SCLY_RAT`Q68FT9`Q:7-405,H:17-429`52.17%ID`E:2e-140`RecName: Full=Selenocysteine lyase; EC=4.4.1.16;`Eukaryota; Metazoa; Chordata; Craniata; Vertebrata; Euteleostomi; Mammalia; Eutheria; Euarchontoglires; Glires; Rodentia; Sciurognathi; Muroidea; Muridae; Murinae; Rattus.
comp97982_c0	10.4942	39.7065	3.78367	4.32832e-05	TRUE	sp|Q5ZMM3|RHG15_CHICK`Q5ZMM3`Q:455-601,H:34-193`35.58%ID`E:3e-19`RecName: Full=Rho GTPase-activating protein 15; AltName: Full=ArhGAP15; AltName: Full=Rho-type GTPase-activating protein 15;`Eukaryota; Metazoa; Chordata; Craniata; Vertebrata; Euteleostomi; Archosauria; Dinosauria; Saurischia; Theropoda; Coelurosauria; Aves; Neognathae; Galliformes; Phasianidae; Phasianinae; Gallus.
comp91262_c0	0.560896	16.3588	29.1656	4.33174e-05	TRUE	NA
comp91628_c1	13.5873	45.5471	3.35219	4.36678e-05	TRUE	sp|Q15382|RHEB_HUMAN`Q15382`Q:4-181,H:5-183`65.36%ID`E:5e-83`RecName: Full=GTP-binding protein Rheb; AltName: Full=Ras homolog enriched in brain; Flags: Precursor;`Eukaryota; Metazoa; Chordata; Craniata; Vertebrata; Euteleostomi; Mammalia; Eutheria; Euarchontoglires; Primates; Haplorrhini; Catarrhini; Hominidae; Homo.
comp97060_c0	2.94032	23.119	7.86275	4.42372e-05	TRUE	NA
comp96530_c8	4.11066	25.9937	6.3235	4.54855e-05	TRUE	sp|Q96BZ8|LENG1_HUMAN`Q96BZ8`Q:1-270,H:1-255`40.81%ID`E:3e-38`RecName: Full=Leukocyte receptor cluster member 1;`Eukaryota; Metazoa; Chordata; Craniata; Vertebrata; Euteleostomi; Mammalia; Eutheria; Euarchontoglires; Primates; Haplorrhini; Catarrhini; Hominidae; Homo.
comp92462_c0	2.79777	22.6371	8.09113	4.70795e-05	TRUE	sp|P86392|VMPA_TITSE`P86392`Q:177-386,H:5-221`27.59%ID`E:3e-15`RecName: Full=Snake venom metalloproteinase antarease; Short=SVMP; EC=3.4.24.-; Flags: Fragments;`Eukaryota; Metazoa; Ecdysozoa; Arthropoda; Chelicerata; Arachnida; Scorpiones; Buthida; Buthoidea; Buthidae; Tityus.
comp84169_c0	13.0753	44.2454	3.38389	5.08878e-05	TRUE	sp|Q9BM99|JANA_DROSI`Q9BM99`Q:68-195,H:12-135`48.06%ID`E:2e-28`RecName: Full=Sex-regulated protein janus-A;`Eukaryota; Metazoa; Ecdysozoa; Arthropoda; Hexapoda; Insecta; Pterygota; Neoptera; Endopterygota; Diptera; Brachycera; Muscomorpha; Ephydroidea; Drosophilidae; Drosophila; Sophophora.
comp98714_c0	3.77238	24.9179	6.60535	5.22903e-05	TRUE	sp|P70428|EXT2_MOUSE`P70428`Q:50-699,H:61-718`55.45%ID`E:0`RecName: Full=Exostosin-2; EC=2.4.1.224; EC=2.4.1.225; AltName: Full=Glucuronosyl-N-acetylglucosaminyl-proteoglycan/N-acetylglucosaminyl-proteoglycan 4-alpha-N-acetylglucosaminyltransferase; AltName: Full=Multiple exostoses protein 2 homolog;`Eukaryota; Metazoa; Chordata; Craniata; Vertebrata; Euteleostomi; Mammalia; Eutheria; Euarchontog…
comp60995_c0	13.979	45.7923	3.27578	5.34922e-05	TRUE	NA
comp94149_c3	5.70713	29.3608	5.14458	5.38725e-05	TRUE	NA
comp78419_c0	0	15.8139	NA	5.44104e-05	TRUE	sp|P86392|VMPA_TITSE`P86392`Q:209-425,H:8-221`30.57%ID`E:2e-12`RecName: Full=Snake venom metalloproteinase antarease; Short=SVMP; EC=3.4.24.-; Flags: Fragments;`Eukaryota; Metazoa; Ecdysozoa; Arthropoda; Chelicerata; Arachnida; Scorpiones; Buthida; Buthoidea; Buthidae; Tityus.
comp97561_c16	1.59248	19.0525	11.964	5.46068e-05	TRUE	NA
comp94874_c1	7.71303	33.6267	4.35973	5.47512e-05	TRUE	sp|Q5FW46|F214A_XENTR`Q5FW46`Q:619-891,H:665-944`49.83%ID`E:6e-71`RecName: Full=Protein FAM214A;`Eukaryota; Metazoa; Chordata; Craniata; Vertebrata; Euteleostomi; Amphibia; Batrachia; Anura; Pipoidea; Pipidae; Xenopodinae; Xenopus; Silurana.
comp97114_c0	0	15.797	NA	5.4956e-05	TRUE	NA
comp89212_c0	3.30833	23.6371	7.14474	5.61717e-05	TRUE	sp|P40483|YIK8_YEAST`P40483`Q:17-320,H:21-338`24.12%ID`E:8e-12`RecName: Full=Putative zinc metalloproteinase YIL108W; EC=3.4.24.-;`Eukaryota; Fungi; Dikarya; Ascomycota; Saccharomycotina; Saccharomycetes; Saccharomycetales; Saccharomycetaceae; Saccharomyces.
comp41762_c0	1.59062	18.9926	11.9404	5.64096e-05	TRUE	sp|Q9H477|RBSK_HUMAN`Q9H477`Q:36-337,H:22-322`42.05%ID`E:2e-74`RecName: Full=Ribokinase; EC=2.7.1.15;`Eukaryota; Metazoa; Chordata; Craniata; Vertebrata; Euteleostomi; Mammalia; Eutheria; Euarchontoglires; Primates; Haplorrhini; Catarrhini; Hominidae; Homo.
comp93892_c1	0.570086	15.9138	27.9148	5.72982e-05	TRUE	NA
comp81200_c0	7.12438	32.2644	4.52872	5.8415e-05	TRUE	sp|Q29448|HMGCL_BOVIN`Q29448`Q:53-368,H:13-325`70.25%ID`E:7e-160`RecName: Full=Hydroxymethylglutaryl-CoA lyase, mitochondrial; Short=HL; Short=HMG-CoA lyase; EC=4.1.3.4; AltName: Full=3-hydroxy-3-methylglutarate-CoA lyase; Flags: Precursor;`Eukaryota; Metazoa; Chordata; Craniata; Vertebrata; Euteleostomi; Mammalia; Eutheria; Laurasiatheria; Cetartiodactyla; Ruminantia; Pecora; Bovidae; Bovinae; B…
comp59014_c0	2.19326	20.6182	9.40071	5.91676e-05	TRUE	sp|Q5R806|PTGR2_PONAB`Q5R806`Q:59-406,H:2-347`53.45%ID`E:3e-128`RecName: Full=Prostaglandin reductase 2; Short=PRG-2; EC=1.3.1.48; AltName: Full=15-oxoprostaglandin 13-reductase;`Eukaryota; Metazoa; Chordata; Craniata; Vertebrata; Euteleostomi; Mammalia; Eutheria; Euarchontoglires; Primates; Haplorrhini; Catarrhini; Hominidae; Pongo.
comp95081_c2	6.86996	31.6777	4.61105	5.9836e-05	TRUE	NA
comp90628_c0	12.9524	43.5916	3.36552	6.11894e-05	TRUE	sp|O75844|FACE1_HUMAN`O75844`Q:14-484,H:5-469`53.78%ID`E:0`RecName: Full=CAAX prenyl protease 1 homolog; EC=3.4.24.84; AltName: Full=Farnesylated proteins-converting enzyme 1; Short=FACE-1; AltName: Full=Prenyl protein-specific endoprotease 1; AltName: Full=Zinc metalloproteinase Ste24 homolog;`Eukaryota; Metazoa; Chordata; Craniata; Vertebrata; Euteleostomi; Mammalia; Eutheria; Euarchontoglires;…
comp90231_c1	5.78259	29.273	5.06227	6.14266e-05	TRUE	NA
comp92890_c2	1.17303	17.5447	14.9567	6.38432e-05	TRUE	sp|Q6DDP3|ENPP6_XENLA`Q6DDP3`Q:44-456,H:22-431`37.03%ID`E:4e-96`RecName: Full=Ectonucleotide pyrophosphatase/phosphodiesterase family member 6; Short=E-NPP 6; Short=NPP-6; EC=3.1.4.-; EC=3.1.4.38; AltName: Full=Choline-specific glycerophosphodiester phosphodiesterase; AltName: Full=Glycerophosphocholine cholinephosphodiesterase; Short=GPC-Cpde; Flags: Precursor;`Eukaryota; Metazoa; Chordata; Cran…
comp89647_c0	1.27331	17.8311	14.0038	6.44521e-05	TRUE	NA
comp93187_c0	0.0272344	20.2092	742.044	6.46746e-05	TRUE	sp|O77422|HBPM_RHIAP`O77422`Q:63-219,H:20-180`27.22%ID`E:3e-09`RecName: Full=Male-specific histamine-binding salivary protein; Short=MS-HBP; Flags: Precursor;`Eukaryota; Metazoa; Ecdysozoa; Arthropoda; Chelicerata; Arachnida; Acari; Parasitiformes; Ixodida; Ixodoidea; Ixodidae; Rhipicephalinae; Rhipicephalus; Rhipicephalus.
comp84905_c0	3.88097	24.7639	6.38084	6.57763e-05	TRUE	NA
comp80075_c0	0	15.4909	NA	6.58752e-05	TRUE	NA
comp97127_c0	6.28314	30.2198	4.80967	6.61816e-05	TRUE	NA
comp87016_c0	4.1229	25.3103	6.13894	6.70058e-05	TRUE	sp|B3DI94|TM186_DANRE`B3DI94`Q:74-232,H:68-225`30.82%ID`E:3e-18`RecName: Full=Transmembrane protein 186;`Eukaryota; Metazoa; Chordata; Craniata; Vertebrata; Euteleostomi; Actinopterygii; Neopterygii; Teleostei; Ostariophysi; Cypriniformes; Cyprinidae; Danio.
comp40120_c0	9.15043	36.1	3.94517	6.76017e-05	TRUE	NA
comp91781_c0	0.679187	15.9382	23.4666	6.81451e-05	TRUE	NA
comp98599_c4	3.87729	24.6703	6.36276	6.88942e-05	TRUE	sp|O34309|PPS_BACSU`O34309`Q:435-581,H:17-155`32.43%ID`E:2e-12`RecName: Full=Putative phosphoenolpyruvate synthase; Short=Putative PEP synthase; AltName: Full=Pyruvate, water dikinase;`Bacteria; Firmicutes; Bacilli; Bacillales; Bacillaceae; Bacillus.
comp101811_c0	12.9539	43.2652	3.33993	7.0526e-05	TRUE	NA
comp82012_c0	10.3398	38.3304	3.70706	7.07392e-05	TRUE	sp|A0M4Y1|KYNU_GRAFK`A0M4Y1`Q:32-467,H:5-420`42.82%ID`E:3e-122`RecName: Full=Kynureninase; EC=3.7.1.3; AltName: Full=L-kynurenine hydrolase;`Bacteria; Bacteroidetes; Flavobacteriia; Flavobacteriales; Flavobacteriaceae; Gramella.
comp86943_c0	13.6044	44.4149	3.26473	7.18392e-05	TRUE	sp|Q9QXT0|CNPY2_MOUSE`Q9QXT0`Q:28-176,H:24-171`35.95%ID`E:4e-25`RecName: Full=Protein canopy homolog 2; AltName: Full=MIR-interacting saposin-like protein; AltName: Full=Putative secreted protein ZSIG9; AltName: Full=Transmembrane protein 4; Flags: Precursor;`Eukaryota; Metazoa; Chordata; Craniata; Vertebrata; Euteleostomi; Mammalia; Eutheria; Euarchontoglires; Glires; Rodentia; Sciurognathi; Mur…
comp82970_c0	2.39359	20.8117	8.69479	7.25502e-05	TRUE	NA
comp86999_c1	5.11246	27.4498	5.3692	7.2764e-05	TRUE	sp|Q92626|PXDN_HUMAN`Q92626`Q:1-151,H:1167-1314`43.79%ID`E:8e-31`RecName: Full=Peroxidasin homolog; EC=1.11.1.7; AltName: Full=Melanoma-associated antigen MG50; AltName: Full=Vascular peroxidase 1; AltName: Full=p53-responsive gene 2 protein; Flags: Precursor;`Eukaryota; Metazoa; Chordata; Craniata; Vertebrata; Euteleostomi; Mammalia; Eutheria; Euarchontoglires; Primates; Haplorrhini; Catarrhini;…
comp88665_c0	0.0197665	21.5302	1089.23	7.32296e-05	TRUE	sp|P86392|VMPA_TITSE`P86392`Q:203-418,H:5-220`29.78%ID`E:8e-15`RecName: Full=Snake venom metalloproteinase antarease; Short=SVMP; EC=3.4.24.-; Flags: Fragments;`Eukaryota; Metazoa; Ecdysozoa; Arthropoda; Chelicerata; Arachnida; Scorpiones; Buthida; Buthoidea; Buthidae; Tityus.
comp94430_c3	1.72818	18.9441	10.9619	7.35596e-05	TRUE	NA
comp97921_c3	12.9896	43.2222	3.32743	7.39063e-05	TRUE	NA
comp86052_c1	9.71207	37.0033	3.81003	7.42942e-05	TRUE	sp|Q8BUP8|FA43A_MOUSE`Q8BUP8`Q:8-208,H:53-256`42.11%ID`E:3e-36`RecName: Full=Protein FAM43A;`Eukaryota; Metazoa; Chordata; Craniata; Vertebrata; Euteleostomi; Mammalia; Eutheria; Euarchontoglires; Glires; Rodentia; Sciurognathi; Muroidea; Muridae; Murinae; Mus; Mus.
comp90923_c0	5.52683	28.3126	5.12276	7.52642e-05	TRUE	NA
comp93434_c0	2.27383	20.4209	8.98084	7.54495e-05	TRUE	NA
comp106436_c0	2.85356	21.9501	7.69218	7.56371e-05	TRUE	NA
comp95534_c0	6.14711	29.6316	4.82041	7.6796e-05	TRUE	NA
comp39995_c0	0.0139038	23.5966	1697.13	7.7121e-05	TRUE	NA
comp87173_c0	0.0552979	16.9593	306.689	7.8314e-05	TRUE	NA
comp98845_c2	2.99884	22.2469	7.41851	7.89664e-05	TRUE	NA
comp58053_c0	2.72203	21.4428	7.87751	8.31485e-05	TRUE	NA
comp81896_c0	0.0759263	15.9749	210.401	8.41855e-05	TRUE	NA
comp93588_c1	0.626927	15.4127	24.5846	8.52312e-05	TRUE	NA
comp97475_c1	0.903416	16.1673	17.8957	8.94035e-05	TRUE	sp|A7MBD8|SC5AC_BOVIN`A7MBD8`Q:21-348,H:225-554`27.38%ID`E:2e-24`RecName: Full=Sodium-coupled monocarboxylate transporter 2; AltName: Full=Electroneutral sodium monocarboxylate cotransporter; AltName: Full=Low-affinity sodium-lactate cotransporter; AltName: Full=Solute carrier family 5 member 12;`Eukaryota; Metazoa; Chordata; Craniata; Vertebrata; Euteleostomi; Mammalia; Eutheria; Laurasiatheria;…
comp77553_c0	0.040867	17.602	430.715	8.95387e-05	TRUE	NA
comp94384_c0	1.47406	17.8509	12.11	9.10509e-05	TRUE	NA
comp98026_c0	1.14107	16.8503	14.7671	9.15992e-05	TRUE	sp|P31331|GLB_NASMU`P31331`Q:20-159,H:1-143`29.37%ID`E:1e-18`RecName: Full=Globin; AltName: Full=Myoglobin;`Eukaryota; Metazoa; Lophotrochozoa; Mollusca; Gastropoda; Caenogastropoda; Hypsogastropoda; Neogastropoda; Buccinoidea; Nassariidae; Nassarius.
comp91657_c0	0	14.9176	NA	9.26049e-05	TRUE	NA
comp40675_c0	0	14.9006	NA	9.35487e-05	TRUE	NA
comp96754_c0	4.13818	24.7275	5.97546	9.36507e-05	TRUE	sp|P47810|WEE1_MOUSE`P47810`Q:1-184,H:453-646`50.52%ID`E:6e-51`RecName: Full=Wee1-like protein kinase; EC=2.7.10.2; AltName: Full=Wee1A kinase;`Eukaryota; Metazoa; Chordata; Craniata; Vertebrata; Euteleostomi; Mammalia; Eutheria; Euarchontoglires; Glires; Rodentia; Sciurognathi; Muroidea; Muridae; Murinae; Mus; Mus.
comp40452_c0	0	14.8891	NA	9.419e-05	TRUE	NA
comp96721_c0	7.22475	31.4386	4.35152	9.71675e-05	TRUE	NA
comp96661_c6	0.548389	14.9446	27.2519	9.86221e-05	TRUE	NA
comp40251_c0	7.04983	31.0193	4.40001	9.98702e-05	TRUE	sp|O60218|AK1BA_HUMAN`O60218`Q:7-313,H:4-312`54.05%ID`E:5e-117`RecName: Full=Aldo-keto reductase family 1 member B10; EC=1.1.1.-; AltName: Full=ARL-1; AltName: Full=Aldose reductase-like; AltName: Full=Aldose reductase-related protein; Short=ARP; Short=hARP; AltName: Full=Small intestine reductase; Short=SI reductase;`Eukaryota; Metazoa; Chordata; Craniata; Vertebrata; Euteleostomi; Mammalia; Eut…
comp91036_c0	7.47444	31.8249	4.25783	0.000103443	TRUE	sp|Q08CX5|TBC24_XENTR`Q08CX5`Q:33-227,H:311-548`36.4%ID`E:3e-40`RecName: Full=TBC1 domain family member 24;`Eukaryota; Metazoa; Chordata; Craniata; Vertebrata; Euteleostomi; Amphibia; Batrachia; Anura; Pipoidea; Pipidae; Xenopodinae; Xenopus; Silurana.
comp95407_c1	13.719	43.7545	3.18934	0.000103695	TRUE	NA
comp87414_c0	0	14.7103	NA	0.000104784	TRUE	NA
comp81243_c0	14.9073	45.7965	3.07207	0.000107384	TRUE	sp|Q2KI84|SYHC_BOVIN`Q2KI84`Q:3-495,H:1-499`66.53%ID`E:0`RecName: Full=Histidine--tRNA ligase, cytoplasmic; EC=6.1.1.21; AltName: Full=Histidyl-tRNA synthetase; Short=HisRS;`Eukaryota; Metazoa; Chordata; Craniata; Vertebrata; Euteleostomi; Mammalia; Eutheria; Laurasiatheria; Cetartiodactyla; Ruminantia; Pecora; Bovidae; Bovinae; Bos.
comp88737_c0	0.938677	15.9621	17.0049	0.000108073	TRUE	NA
comp40117_c0	14.4648	44.9699	3.10893	0.000109137	TRUE	sp|Q3ZBX6|RM03_BOVIN`Q3ZBX6`Q:80-382,H:50-347`44.16%ID`E:9e-78`RecName: Full=39S ribosomal protein L3, mitochondrial; Short=L3mt; Short=MRP-L3;`Eukaryota; Metazoa; Chordata; Craniata; Vertebrata; Euteleostomi; Mammalia; Eutheria; Laurasiatheria; Cetartiodactyla; Ruminantia; Pecora; Bovidae; Bovinae; Bos.
comp115987_c0	0	14.6371	NA	0.000109462	TRUE	NA
comp58068_c0	6.10409	28.835	4.72388	0.000109579	TRUE	NA
comp92912_c5	1.56751	17.7661	11.334	0.000112672	TRUE	NA
comp95012_c0	15.4815	46.6824	3.01536	0.00011316	TRUE	sp|Q6P963|GLO2_DANRE`Q6P963`Q:35-289,H:44-299`64.84%ID`E:8e-123`RecName: Full=Hydroxyacylglutathione hydrolase, mitochondrial; EC=3.1.2.6; AltName: Full=Glyoxalase II; Short=Glx II; Flags: Precursor;`Eukaryota; Metazoa; Chordata; Craniata; Vertebrata; Euteleostomi; Actinopterygii; Neopterygii; Teleostei; Ostariophysi; Cypriniformes; Cyprinidae; Danio.
comp95650_c1	2.1122	19.2648	9.12072	0.000114549	TRUE	sp|Q8CHP8|PGP_MOUSE`Q8CHP8`Q:20-331,H:1-319`38.6%ID`E:3e-62`RecName: Full=Phosphoglycolate phosphatase; Short=PGP; Short=PGPase; EC=3.1.3.18;`Eukaryota; Metazoa; Chordata; Craniata; Vertebrata; Euteleostomi; Mammalia; Eutheria; Euarchontoglires; Glires; Rodentia; Sciurognathi; Muroidea; Muridae; Murinae; Mus; Mus.
comp86187_c0	10.8545	38.1663	3.51619	0.000118428	TRUE	sp|Q9JMA7|CP341_MOUSE`Q9JMA7`Q:48-495,H:53-497`33.33%ID`E:5e-79`RecName: Full=Cytochrome P450 3A41; EC=1.14.14.1;`Eukaryota; Metazoa; Chordata; Craniata; Vertebrata; Euteleostomi; Mammalia; Eutheria; Euarchontoglires; Glires; Rodentia; Sciurognathi; Muroidea; Muridae; Murinae; Mus; Mus.
comp94624_c2	9.49541	35.5605	3.74502	0.000118769	TRUE	NA
comp97142_c1	6.36349	29.1839	4.58615	0.000121383	TRUE	NA
comp92309_c0	4.35969	24.6885	5.66291	0.000126179	TRUE	sp|O76463|NFT1_CAEEL`O76463`Q:17-472,H:1-440`47.05%ID`E:2e-147`RecName: Full=Nitrilase and fragile histidine triad fusion protein NitFhit; Includes: RecName: Full=Bis(5'-adenosyl)-triphosphatase; EC=3.6.1.29; AltName: Full=AP3A hydrolase; Short=AP3Aase; AltName: Full=Diadenosine 5',5'''-P1,P3-triphosphate hydrolase; AltName: Full=Dinucleosidetriphosphatase; Includes: RecName: Full=Nitrilase homol…
comp43385_c0	12.258	40.6209	3.31382	0.000126864	TRUE	NA
comp91095_c0	9.93906	36.2687	3.64911	0.000127037	TRUE	sp|Q9N5Y2|TECR_CAEEL`Q9N5Y2`Q:3-304,H:5-308`56.25%ID`E:5e-120`.`.
comp61167_c0	7.15952	30.7394	4.2935	0.000127954	TRUE	sp|Q9CXE2|BCL7A_MOUSE`Q9CXE2`Q:1-51,H:1-51`84.31%ID`E:6e-25`RecName: Full=B-cell CLL/lymphoma 7 protein family member A;`Eukaryota; Metazoa; Chordata; Craniata; Vertebrata; Euteleostomi; Mammalia; Eutheria; Euarchontoglires; Glires; Rodentia; Sciurognathi; Muroidea; Muridae; Murinae; Mus; Mus.
comp98350_c2	12.2962	40.6697	3.30749	0.000128032	TRUE	NA
comp88720_c1	6.41465	29.1081	4.53775	0.000133032	TRUE	sp|Q40784|AAPC_CENCI`Q40784`Q:19-278,H:46-312`35.96%ID`E:1e-44`RecName: Full=Putative glucose-6-phosphate 1-epimerase; EC=5.1.3.15; AltName: Full=Putative D-hexose-6-phosphate mutarotase; AltName: Full=Putative apospory-associated protein C;`Eukaryota; Viridiplantae; Streptophyta; Embryophyta; Tracheophyta; Spermatophyta; Magnoliophyta; Liliopsida; Poales; Poaceae; PACMAD clade; Panicoideae; Pani…
comp40301_c0	8.46807	33.2743	3.92938	0.000134721	TRUE	sp|Q3SZ85|PTRD1_BOVIN`Q3SZ85`Q:11-139,H:12-140`54.89%ID`E:5e-37`RecName: Full=Putative peptidyl-tRNA hydrolase PTRHD1; EC=3.1.1.29; AltName: Full=Peptidyl-tRNA hydrolase domain-containing protein 1;`Eukaryota; Metazoa; Chordata; Craniata; Vertebrata; Euteleostomi; Mammalia; Eutheria; Laurasiatheria; Cetartiodactyla; Ruminantia; Pecora; Bovidae; Bovinae; Bos.
comp94590_c0	8.83551	33.9894	3.84691	0.000135336	TRUE	sp|Q15155|NOMO1_HUMAN`Q15155`Q:9-1155,H:19-1219`36.87%ID`E:0`RecName: Full=Nodal modulator 1; AltName: Full=pM5 protein; Flags: Precursor;`Eukaryota; Metazoa; Chordata; Craniata; Vertebrata; Euteleostomi; Mammalia; Eutheria; Euarchontoglires; Primates; Haplorrhini; Catarrhini; Hominidae; Homo.
comp95900_c0	8.86948	33.9152	3.8238	0.00014448	TRUE	NA
comp92299_c0	9.38594	34.8305	3.71092	0.000150548	TRUE	sp|P08120|CO4A1_DROME`P08120`Q:6-1792,H:4-1779`49.05%ID`E:0`RecName: Full=Collagen alpha-1(IV) chain; Flags: Precursor;`Eukaryota; Metazoa; Ecdysozoa; Arthropoda; Hexapoda; Insecta; Pterygota; Neoptera; Endopterygota; Diptera; Brachycera; Muscomorpha; Ephydroidea; Drosophilidae; Drosophila; Sophophora.
comp89404_c1	1.99007	18.4638	9.27795	0.000150574	TRUE	NA
comp93675_c2	0.403811	13.8035	34.1831	0.000155279	TRUE	sp|P86392|VMPA_TITSE`P86392`Q:177-391,H:5-221`25.65%ID`E:2e-10`RecName: Full=Snake venom metalloproteinase antarease; Short=SVMP; EC=3.4.24.-; Flags: Fragments;`Eukaryota; Metazoa; Ecdysozoa; Arthropoda; Chelicerata; Arachnida; Scorpiones; Buthida; Buthoidea; Buthidae; Tityus.
comp61163_c0	14.055	43.3818	3.08657	0.000155647	TRUE	sp|Q15526|SURF1_HUMAN`Q15526`Q:8-290,H:17-298`47.59%ID`E:2e-86`RecName: Full=Surfeit locus protein 1;`Eukaryota; Metazoa; Chordata; Craniata; Vertebrata; Euteleostomi; Mammalia; Eutheria; Euarchontoglires; Primates; Haplorrhini; Catarrhini; Hominidae; Homo.
comp96569_c0	1.85146	17.9784	9.71035	0.000160011	TRUE	sp|P55210|CASP7_HUMAN`P55210`Q:51-292,H:59-301`48.78%ID`E:3e-80`RecName: Full=Caspase-7; Short=CASP-7; EC=3.4.22.60; AltName: Full=Apoptotic protease Mch-3; AltName: Full=CMH-1; AltName: Full=ICE-like apoptotic protease 3; Short=ICE-LAP3; Contains: RecName: Full=Caspase-7 subunit p20; Contains: RecName: Full=Caspase-7 subunit p11; Flags: Precursor;`Eukaryota; Metazoa; Chordata; Craniata; Vertebra…
comp91600_c0	7.62455	31.1763	4.08894	0.000163712	TRUE	sp|Q04446|GLGB_HUMAN`Q04446`Q:7-685,H:23-699`65%ID`E:0`RecName: Full=1,4-alpha-glucan-branching enzyme; EC=2.4.1.18; AltName: Full=Brancher enzyme; AltName: Full=Glycogen-branching enzyme;`Eukaryota; Metazoa; Chordata; Craniata; Vertebrata; Euteleostomi; Mammalia; Eutheria; Euarchontoglires; Primates; Haplorrhini; Catarrhini; Hominidae; Homo.
comp91166_c0	14.5973	44.1997	3.02795	0.00016498	TRUE	sp|C3YEM5|EFTS_BRAFL`C3YEM5`Q:6-352,H:17-330`36.86%ID`E:1e-67`RecName: Full=Elongation factor Ts, mitochondrial; Short=EF-Ts; Short=EF-TsMt; Flags: Precursor;`Eukaryota; Metazoa; Chordata; Cephalochordata; Branchiostomidae; Branchiostoma.
comp96119_c0	8.30872	32.5232	3.91434	0.00016525	TRUE	sp|P43006|EAA2_MOUSE`P43006`Q:29-503,H:27-515`63.08%ID`E:0`RecName: Full=Excitatory amino acid transporter 2; AltName: Full=GLT-1; AltName: Full=Sodium-dependent glutamate/aspartate transporter 2; AltName: Full=Solute carrier family 1 member 2;`Eukaryota; Metazoa; Chordata; Craniata; Vertebrata; Euteleostomi; Mammalia; Eutheria; Euarchontoglires; Glires; Rodentia; Sciurognathi; Muroidea; Muridae;…
comp96354_c1	2.69786	20.1125	7.45498	0.00017115	TRUE	sp|Q9D9M5|PHOP2_MOUSE`Q9D9M5`Q:20-250,H:2-235`38.72%ID`E:2e-52`RecName: Full=Pyridoxal phosphate phosphatase PHOSPHO2; EC=3.1.3.74;`Eukaryota; Metazoa; Chordata; Craniata; Vertebrata; Euteleostomi; Mammalia; Eutheria; Euarchontoglires; Glires; Rodentia; Sciurognathi; Muroidea; Muridae; Murinae; Mus; Mus.
comp40335_c0	13.1645	41.5393	3.1554	0.000172806	TRUE	NA
comp96174_c0	0.0561309	14.9889	267.035	0.000176849	TRUE	NA
comp85392_c0	8.17396	32.0975	3.92679	0.000178046	TRUE	sp|Q5HZQ8|ECHD1_XENLA`Q5HZQ8`Q:28-290,H:36-298`48.11%ID`E:2e-87`RecName: Full=Ethylmalonyl-CoA decarboxylase; EC=4.1.1.94; AltName: Full=Enoyl-CoA hydratase domain-containing protein 1; AltName: Full=Methylmalonyl-CoA decarboxylase; Short=MMCD; EC=4.1.1.41;`Eukaryota; Metazoa; Chordata; Craniata; Vertebrata; Euteleostomi; Amphibia; Batrachia; Anura; Pipoidea; Pipidae; Xenopodinae; Xenopus; Xenopu…
comp62746_c0	0.0407753	15.8424	388.529	0.000178235	TRUE	NA
comp88953_c1	8.81262	33.3294	3.782	0.000179969	TRUE	sp|Q7ZVB1|CHM1B_DANRE`Q7ZVB1`Q:3-198,H:2-196`73.47%ID`E:6e-86`RecName: Full=Charged multivesicular body protein 1b; AltName: Full=Chromatin-modifying protein 1b; Short=CHMP1b;`Eukaryota; Metazoa; Chordata; Craniata; Vertebrata; Euteleostomi; Actinopterygii; Neopterygii; Teleostei; Ostariophysi; Cypriniformes; Cyprinidae; Danio.
comp93624_c0	0.037668	16.0017	424.809	0.000184525	TRUE	NA
comp81387_c0	11.0517	37.4948	3.39266	0.000187351	TRUE	NA
comp89400_c0	0.0626547	14.5674	232.503	0.000190437	TRUE	sp|P56542|DNS2A_MOUSE`P56542`Q:45-380,H:20-349`31.58%ID`E:2e-37`RecName: Full=Deoxyribonuclease-2-alpha; EC=3.1.22.1; AltName: Full=Acid DNase; AltName: Full=Deoxyribonuclease II alpha; Short=DNase II alpha; AltName: Full=Lysosomal DNase II; Flags: Precursor;`Eukaryota; Metazoa; Chordata; Craniata; Vertebrata; Euteleostomi; Mammalia; Eutheria; Euarchontoglires; Glires; Rodentia; Sciurognathi; Mur…
comp94570_c0	4.88779	25.0543	5.1259	0.000195235	TRUE	sp|Q16932|STX_APLCA`Q16932`Q:1-220,H:1-223`75.78%ID`E:1e-112`RecName: Full=Syntaxin;`Eukaryota; Metazoa; Lophotrochozoa; Mollusca; Gastropoda; Heterobranchia; Euthyneura; Euopisthobranchia; Aplysiomorpha; Aplysioidea; Aplysiidae; Aplysia.
comp58476_c0	7.03138	29.5789	4.2067	0.000197851	TRUE	NA
comp95927_c1	1.93181	17.7712	9.19922	0.000205877	TRUE	NA
comp95595_c0	0	13.5364	NA	0.000211768	TRUE	NA
comp84797_c1	0.247569	13.0026	52.521	0.00021206	TRUE	NA
comp87442_c0	12.0175	38.9813	3.24373	0.000212136	TRUE	sp|P86392|VMPA_TITSE`P86392`Q:180-381,H:7-221`26.96%ID`E:1e-08`RecName: Full=Snake venom metalloproteinase antarease; Short=SVMP; EC=3.4.24.-; Flags: Fragments;`Eukaryota; Metazoa; Ecdysozoa; Arthropoda; Chelicerata; Arachnida; Scorpiones; Buthida; Buthoidea; Buthidae; Tityus.
comp98754_c0	6.81368	28.9752	4.2525	0.000213642	TRUE	NA
comp84973_c1	5.26107	25.6899	4.88303	0.000214697	TRUE	sp|Q9U1G2|ALL7_LEPDS`Q9U1G2`Q:61-260,H:11-213`21.18%ID`E:5e-13`RecName: Full=Mite allergen Lep d 7; AltName: Allergen=Lep d 7; Flags: Precursor;`Eukaryota; Metazoa; Ecdysozoa; Arthropoda; Chelicerata; Arachnida; Acari; Acariformes; Sarcoptiformes; Astigmata; Glycyphagoidea; Glycyphagidae; Lepidoglyphus.
comp89622_c0	0.108883	13.3818	122.901	0.000216544	TRUE	sp|Q9V3B7|PGSC1_DROME`Q9V3B7`Q:8-146,H:47-185`43.17%ID`E:5e-40`RecName: Full=Peptidoglycan-recognition protein SC1a/b; EC=3.5.1.28; Flags: Precursor;`Eukaryota; Metazoa; Ecdysozoa; Arthropoda; Hexapoda; Insecta; Pterygota; Neoptera; Endopterygota; Diptera; Brachycera; Muscomorpha; Ephydroidea; Drosophilidae; Drosophila; Sophophora.
comp97138_c3	0.322462	12.9911	40.2872	0.000225987	TRUE	NA
comp95760_c0	2.18766	18.2581	8.34596	0.000231581	TRUE	NA
comp86112_c0	12.7132	40.0163	3.14763	0.000232986	TRUE	sp|Q791V5|MTCH2_MOUSE`Q791V5`Q:40-307,H:14-287`38.99%ID`E:8e-70`RecName: Full=Mitochondrial carrier homolog 2;`Eukaryota; Metazoa; Chordata; Craniata; Vertebrata; Euteleostomi; Mammalia; Eutheria; Euarchontoglires; Glires; Rodentia; Sciurognathi; Muroidea; Muridae; Murinae; Mus; Mus.
comp95353_c10	11.6103	37.9737	3.27068	0.000237684	TRUE	sp|Q640E9|WIBG_XENLA`Q640E9`Q:21-207,H:1-198`41.87%ID`E:3e-36`RecName: Full=Partner of Y14 and mago; AltName: Full=Protein wibg homolog;`Eukaryota; Metazoa; Chordata; Craniata; Vertebrata; Euteleostomi; Amphibia; Batrachia; Anura; Pipoidea; Pipidae; Xenopodinae; Xenopus; Xenopus.
comp93297_c0	11.0011	36.8532	3.34994	0.000237917	TRUE	sp|A6N7Y9|PIWL1_CHICK`A6N7Y9`Q:94-936,H:21-867`42.09%ID`E:0`RecName: Full=Piwi-like protein 1;`Eukaryota; Metazoa; Chordata; Craniata; Vertebrata; Euteleostomi; Archosauria; Dinosauria; Saurischia; Theropoda; Coelurosauria; Aves; Neognathae; Galliformes; Phasianidae; Phasianinae; Gallus.
comp97065_c6	1.12871	15.2001	13.4668	0.000243231	TRUE	sp|P86392|VMPA_TITSE`P86392`Q:104-248,H:73-224`30.77%ID`E:6e-10`RecName: Full=Snake venom metalloproteinase antarease; Short=SVMP; EC=3.4.24.-; Flags: Fragments;`Eukaryota; Metazoa; Ecdysozoa; Arthropoda; Chelicerata; Arachnida; Scorpiones; Buthida; Buthoidea; Buthidae; Tityus.
comp98463_c1	2.40384	18.7373	7.79474	0.000243606	TRUE	NA
comp95595_c1	0	13.2682	NA	0.000248949	TRUE	NA
comp89186_c0	10.7614	36.2723	3.3706	0.000252631	TRUE	sp|Q9HAP6|LIN7B_HUMAN`Q9HAP6`Q:1-194,H:1-194`81.96%ID`E:8e-115`RecName: Full=Protein lin-7 homolog B; Short=Lin-7B; Short=hLin7B; AltName: Full=Mammalian lin-seven protein 2; Short=MALS-2; AltName: Full=Vertebrate lin-7 homolog 2; Short=Veli-2; Short=hVeli2;`Eukaryota; Metazoa; Chordata; Craniata; Vertebrata; Euteleostomi; Mammalia; Eutheria; Euarchontoglires; Primates; Haplorrhini; Catarrhini; H…
comp89780_c0	7.0558	29.1019	4.12454	0.000255128	TRUE	sp|Q28EM8|LTMD1_XENTR`Q28EM8`Q:8-343,H:11-344`30.14%ID`E:4e-41`RecName: Full=LETM1 domain-containing protein 1;`Eukaryota; Metazoa; Chordata; Craniata; Vertebrata; Euteleostomi; Amphibia; Batrachia; Anura; Pipoidea; Pipidae; Xenopodinae; Xenopus; Silurana.
comp93684_c1	4.58855	23.81	5.189	0.000263978	TRUE	sp|P55916|UCP3_HUMAN`P55916`Q:12-301,H:13-299`61.22%ID`E:5e-122`RecName: Full=Mitochondrial uncoupling protein 3; Short=UCP 3; AltName: Full=Solute carrier family 25 member 9;`Eukaryota; Metazoa; Chordata; Craniata; Vertebrata; Euteleostomi; Mammalia; Eutheria; Euarchontoglires; Primates; Haplorrhini; Catarrhini; Hominidae; Homo.
comp97863_c6	11.8662	38.1348	3.21373	0.000270661	TRUE	sp|Q8TD84|DSCL1_HUMAN`Q8TD84`Q:15-456,H:744-1192`29.27%ID`E:4e-59`RecName: Full=Down syndrome cell adhesion molecule-like protein 1; AltName: Full=Down syndrome cell adhesion molecule 2; Flags: Precursor;`Eukaryota; Metazoa; Chordata; Craniata; Vertebrata; Euteleostomi; Mammalia; Eutheria; Euarchontoglires; Primates; Haplorrhini; Catarrhini; Hominidae; Homo.
comp94624_c0	12.6584	39.5197	3.12201	0.00027529	TRUE	NA
comp85463_c0	0	13.096	NA	0.000276234	TRUE	NA
comp95609_c6	7.72653	30.2688	3.91751	0.000277387	TRUE	NA
comp84018_c0	0.207174	12.5137	60.4021	0.000278473	TRUE	sp|Q0V9W6|BTBD6_XENTR`Q0V9W6`Q:34-259,H:126-347`35.17%ID`E:9e-26`RecName: Full=BTB/POZ domain-containing protein 6;`Eukaryota; Metazoa; Chordata; Craniata; Vertebrata; Euteleostomi; Amphibia; Batrachia; Anura; Pipoidea; Pipidae; Xenopodinae; Xenopus; Silurana.
comp95555_c6	1.96563	17.3291	8.81607	0.000281517	TRUE	NA
comp40294_c0	4.66322	23.839	5.11212	0.000283536	TRUE	NA
comp88811_c0	0.641353	13.4643	20.9935	0.000284657	TRUE	NA
comp95475_c0	0.196534	12.46	63.3989	0.000287912	TRUE	sp|Q7SZE0|VM2SA_GLOSA`Q7SZE0`Q:35-248,H:195-393`24.66%ID`E:9e-09`RecName: Full=Zinc metalloproteinase/disintegrin; Contains: RecName: Full=Snake venom metalloproteinase saxin; Short=SVMP; EC=3.4.24.-; Contains: RecName: Full=Disintegrin; Flags: Precursor;`Eukaryota; Metazoa; Chordata; Craniata; Vertebrata; Euteleostomi; Lepidosauria; Squamata; Scleroglossa; Serpentes; Colubroidea; Viperidae; Crot…
comp80246_c0	8.12287	30.941	3.80913	0.000291689	TRUE	sp|Q92982|NINJ1_HUMAN`Q92982`Q:38-158,H:18-139`43.09%ID`E:3e-24`RecName: Full=Ninjurin-1; AltName: Full=Nerve injury-induced protein 1;`Eukaryota; Metazoa; Chordata; Craniata; Vertebrata; Euteleostomi; Mammalia; Eutheria; Euarchontoglires; Primates; Haplorrhini; Catarrhini; Hominidae; Homo.
comp85149_c0	5.44084	25.4745	4.68209	0.000291811	TRUE	sp|Q9CQE2|TM223_MOUSE`Q9CQE2`Q:52-243,H:19-199`35.94%ID`E:7e-31`RecName: Full=Transmembrane protein 223;`Eukaryota; Metazoa; Chordata; Craniata; Vertebrata; Euteleostomi; Mammalia; Eutheria; Euarchontoglires; Glires; Rodentia; Sciurognathi; Muroidea; Muridae; Murinae; Mus; Mus.
comp98000_c0	0.31636	12.5397	39.6376	0.000292409	TRUE	sp|Q8K4C0|FMO5_RAT`Q8K4C0`Q:2-319,H:167-488`35.91%ID`E:9e-67`RecName: Full=Dimethylaniline monooxygenase [N-oxide-forming] 5; EC=1.14.13.8; AltName: Full=Dimethylaniline oxidase 5; AltName: Full=Hepatic flavin-containing monooxygenase 5; Short=FMO 5;`Eukaryota; Metazoa; Chordata; Craniata; Vertebrata; Euteleostomi; Mammalia; Eutheria; Euarchontoglires; Glires; Rodentia; Sciurognathi; Muroidea; Mu…
comp97117_c6	1.97488	17.2628	8.74115	0.000296956	TRUE	sp|Q8BMT9|HHAT_MOUSE`Q8BMT9`Q:185-514,H:163-490`27.79%ID`E:3e-32`RecName: Full=Protein-cysteine N-palmitoyltransferase HHAT; EC=2.3.1.-; AltName: Full=Hedgehog acyltransferase; AltName: Full=Skinny hedgehog protein;`Eukaryota; Metazoa; Chordata; Craniata; Vertebrata; Euteleostomi; Mammalia; Eutheria; Euarchontoglires; Glires; Rodentia; Sciurognathi; Muroidea; Muridae; Murinae; Mus; Mus.
comp96196_c0	7.84127	30.3331	3.86839	0.00029934	TRUE	sp|P49283|MVL_DROME`P49283`Q:53-366,H:50-373`66.05%ID`E:7e-147`RecName: Full=Protein Malvolio;`Eukaryota; Metazoa; Ecdysozoa; Arthropoda; Hexapoda; Insecta; Pterygota; Neoptera; Endopterygota; Diptera; Brachycera; Muscomorpha; Ephydroidea; Drosophilidae; Drosophila; Sophophora.
comp92420_c0	0	12.9539	NA	0.000301034	TRUE	NA
comp94374_c1	2.47332	18.5179	7.48705	0.000306016	TRUE	sp|O43772|MCAT_HUMAN`O43772`Q:1-304,H:1-301`67.87%ID`E:2e-153`RecName: Full=Mitochondrial carnitine/acylcarnitine carrier protein; AltName: Full=Carnitine/acylcarnitine translocase; Short=CAC; AltName: Full=Solute carrier family 25 member 20;`Eukaryota; Metazoa; Chordata; Craniata; Vertebrata; Euteleostomi; Mammalia; Eutheria; Euarchontoglires; Primates; Haplorrhini; Catarrhini; Hominidae; Homo.
comp96648_c7	8.79762	32.1414	3.65341	0.000306368	TRUE	sp|Q95NT6|MTH2_DROYA`Q95NT6`Q:49-327,H:208-495`25.08%ID`E:5e-26`RecName: Full=G-protein coupled receptor Mth2; AltName: Full=Protein methuselah-2; Flags: Precursor;`Eukaryota; Metazoa; Ecdysozoa; Arthropoda; Hexapoda; Insecta; Pterygota; Neoptera; Endopterygota; Diptera; Brachycera; Muscomorpha; Ephydroidea; Drosophilidae; Drosophila; Sophophora.
comp89365_c1	8.56704	31.6688	3.69659	0.000310436	TRUE	NA
comp97755_c2	0	12.8881	NA	0.000313279	TRUE	NA
comp95169_c0	8.91314	32.2763	3.62121	0.000318643	TRUE	sp|Q9UEE5|ST17A_HUMAN`Q9UEE5`Q:9-336,H:40-367`50.45%ID`E:1e-106`RecName: Full=Serine/threonine-protein kinase 17A; EC=2.7.11.1; AltName: Full=DAP kinase-related apoptosis-inducing protein kinase 1;`Eukaryota; Metazoa; Chordata; Craniata; Vertebrata; Euteleostomi; Mammalia; Eutheria; Euarchontoglires; Primates; Haplorrhini; Catarrhini; Hominidae; Homo.
comp97412_c0	8.74257	31.9453	3.65399	0.000319272	TRUE	sp|Q5SSH8|NEUFC_MOUSE`Q5SSH8`Q:66-291,H:37-262`55.31%ID`E:2e-90`RecName: Full=Neuferricin; AltName: Full=Cytochrome b5 domain-containing protein 2; Flags: Precursor;`Eukaryota; Metazoa; Chordata; Craniata; Vertebrata; Euteleostomi; Mammalia; Eutheria; Euarchontoglires; Glires; Rodentia; Sciurognathi; Muroidea; Muridae; Murinae; Mus; Mus.
comp97914_c2	11.4584	37.0025	3.22928	0.000319978	TRUE	sp|Q86WC4|OSTM1_HUMAN`Q86WC4`Q:58-283,H:84-320`25.42%ID`E:2e-14`RecName: Full=Osteopetrosis-associated transmembrane protein 1; AltName: Full=Chloride channel 7 beta subunit; Flags: Precursor;`Eukaryota; Metazoa; Chordata; Craniata; Vertebrata; Euteleostomi; Mammalia; Eutheria; Euarchontoglires; Primates; Haplorrhini; Catarrhini; Hominidae; Homo.
comp97712_c0	11.557	37.1812	3.2172	0.000319988	TRUE	NA
comp92161_c0	0.207925	12.2468	58.9002	0.000323412	TRUE	sp|P07686|HEXB_HUMAN`P07686`Q:28-554,H:44-551`44.94%ID`E:8e-152`RecName: Full=Beta-hexosaminidase subunit beta; EC=3.2.1.52; AltName: Full=Beta-N-acetylhexosaminidase subunit beta; Short=Hexosaminidase subunit B; AltName: Full=Cervical cancer proto-oncogene 7 protein; Short=HCC-7; AltName: Full=N-acetyl-beta-glucosaminidase subunit beta; Contains: RecName: Full=Beta-hexosaminidase subunit beta ch…
comp95595_c3	0	12.829	NA	0.000324689	TRUE	NA
comp95595_c2	0.0770652	13.0135	168.863	0.000325688	TRUE	NA
comp87489_c0	5.41423	25.1778	4.6503	0.000329437	TRUE	sp|Q01842|POK_DROME`Q01842`Q:60-128,H:46-114`47.83%ID`E:1e-12`RecName: Full=Ets DNA-binding protein pokkuri; AltName: Full=Protein anterior open; AltName: Full=Protein yan;`Eukaryota; Metazoa; Ecdysozoa; Arthropoda; Hexapoda; Insecta; Pterygota; Neoptera; Endopterygota; Diptera; Brachycera; Muscomorpha; Ephydroidea; Drosophilidae; Drosophila; Sophophora.
comp90231_c0	5.9739	26.3258	4.4068	0.000334573	TRUE	sp|Q0P5L5|SUMF1_BOVIN`Q0P5L5`Q:35-374,H:36-371`60.35%ID`E:4e-149`RecName: Full=Sulfatase-modifying factor 1; EC=1.8.99.-; AltName: Full=C-alpha-formylglycine-generating enzyme 1; Flags: Precursor;`Eukaryota; Metazoa; Chordata; Craniata; Vertebrata; Euteleostomi; Mammalia; Eutheria; Laurasiatheria; Cetartiodactyla; Ruminantia; Pecora; Bovidae; Bovinae; Bos.
comp98781_c2	4.3723	22.826	5.2206	0.000343228	TRUE	NA
comp40678_c0	8.95675	32.1828	3.59313	0.000345243	TRUE	sp|Q2KIS2|RM44_BOVIN`Q2KIS2`Q:83-344,H:52-312`37.79%ID`E:9e-55`RecName: Full=39S ribosomal protein L44, mitochondrial; Short=L44mt; Short=MRP-L44; EC=3.1.26.-; Flags: Precursor;`Eukaryota; Metazoa; Chordata; Craniata; Vertebrata; Euteleostomi; Mammalia; Eutheria; Laurasiatheria; Cetartiodactyla; Ruminantia; Pecora; Bovidae; Bovinae; Bos.
comp97860_c5	4.80161	23.7424	4.94467	0.000349083	TRUE	NA
comp91941_c0	6.64338	27.6142	4.15665	0.000349382	TRUE	sp|Q9D9G3|CHIC2_MOUSE`Q9D9G3`Q:9-173,H:1-165`70.91%ID`E:7e-64`RecName: Full=Cysteine-rich hydrophobic domain 2 protein;`Eukaryota; Metazoa; Chordata; Craniata; Vertebrata; Euteleostomi; Mammalia; Eutheria; Euarchontoglires; Glires; Rodentia; Sciurognathi; Muroidea; Muridae; Murinae; Mus; Mus.
comp98551_c6	2.01027	17.0293	8.47113	0.000359703	TRUE	NA
comp89859_c0	0	12.6492	NA	0.000362108	TRUE	sp|P82160|MLE3_LIZRA`P82160`Q:1-116,H:34-148`93.97%ID`E:7e-73`RecName: Full=Myosin light chain 3, skeletal muscle isoform; AltName: Full=LC-3; Short=LC3; AltName: Full=Myosin light chain alkali 2; Short=Myosin light chain A2;`Eukaryota; Metazoa; Chordata; Craniata; Vertebrata; Euteleostomi; Actinopterygii; Neopterygii; Teleostei; Euteleostei; Neoteleostei; Acanthomorpha; Acanthopterygii; Percomor…
comp103285_c0	5.40067	24.9592	4.62151	0.000362536	TRUE	NA
comp62273_c0	10.5763	35.0632	3.31527	0.000368577	TRUE	NA
comp88962_c0	3.58677	20.8788	5.82105	0.000372674	TRUE	sp|Q4V7R3|COQ5_XENLA`Q4V7R3`Q:44-304,H:34-310`59.86%ID`E:2e-110`RecName: Full=2-methoxy-6-polyprenyl-1,4-benzoquinol methylase, mitochondrial; EC=2.1.1.201; AltName: Full=Ubiquinone biosynthesis methyltransferase COQ5; Flags: Precursor;`Eukaryota; Metazoa; Chordata; Craniata; Vertebrata; Euteleostomi; Amphibia; Batrachia; Anura; Pipoidea; Pipidae; Xenopodinae; Xenopus; Xenopus.
comp94161_c0	0.68661	13.154	19.1578	0.000374216	TRUE	sp|P21328|RTJK_DROME`P21328`Q:20-314,H:550-841`28.19%ID`E:8e-22`RecName: Full=RNA-directed DNA polymerase from mobile element jockey; EC=2.7.7.49; AltName: Full=Reverse transcriptase;`Eukaryota; Metazoa; Ecdysozoa; Arthropoda; Hexapoda; Insecta; Pterygota; Neoptera; Endopterygota; Diptera; Brachycera; Muscomorpha; Ephydroidea; Drosophilidae; Drosophila; Sophophora.
comp91137_c1	0.173194	11.9879	69.2168	0.000379562	TRUE	NA
comp87183_c0	2.46181	18.0742	7.34186	0.000387605	TRUE	NA
comp92373_c4	7.36724	28.8387	3.91446	0.000389323	TRUE	sp|Q9R0Q9|MPU1_MOUSE`Q9R0Q9`Q:18-248,H:17-247`47.19%ID`E:4e-71`RecName: Full=Mannose-P-dolichol utilization defect 1 protein; AltName: Full=Suppressor of Lec15 and Lec35 glycosylation mutation homolog; Short=SL15;`Eukaryota; Metazoa; Chordata; Craniata; Vertebrata; Euteleostomi; Mammalia; Eutheria; Euarchontoglires; Glires; Rodentia; Sciurognathi; Muroidea; Muridae; Murinae; Mus; Mus.
comp95429_c0	3.24898	19.9836	6.15073	0.000393272	TRUE	NA
comp86929_c0	13.0796	39.3789	3.01071	0.00039738	TRUE	sp|Q9JJP9|UBQL1_RAT`Q9JJP9`Q:25-601,H:25-580`48.93%ID`E:1e-170`RecName: Full=Ubiquilin-1; AltName: Full=Protein linking IAP with cytoskeleton 1; Short=PLIC-1;`Eukaryota; Metazoa; Chordata; Craniata; Vertebrata; Euteleostomi; Mammalia; Eutheria; Euarchontoglires; Glires; Rodentia; Sciurognathi; Muroidea; Muridae; Murinae; Rattus.
comp95088_c0	7.23174	28.4754	3.93756	0.000407183	TRUE	sp|Q27874|PAT3_CAEEL`Q27874`Q:83-415,H:39-386`46.13%ID`E:3e-99`RecName: Full=Integrin beta pat-3; AltName: Full=Paralyzed arrest at two-fold protein 3; Flags: Precursor;`Eukaryota; Metazoa; Ecdysozoa; Nematoda; Chromadorea; Rhabditida; Rhabditoidea; Rhabditidae; Peloderinae; Caenorhabditis.
comp91601_c0	0.010623	19.1176	1799.64	0.000408832	TRUE	sp|P86392|VMPA_TITSE`P86392`Q:47-254,H:7-222`27.19%ID`E:2e-11`RecName: Full=Snake venom metalloproteinase antarease; Short=SVMP; EC=3.4.24.-; Flags: Fragments;`Eukaryota; Metazoa; Ecdysozoa; Arthropoda; Chelicerata; Arachnida; Scorpiones; Buthida; Buthoidea; Buthidae; Tityus.
comp40368_c0	8.89616	31.6333	3.55584	0.000420122	TRUE	sp|F1SRI0|TPPC2_PIG`F1SRI0`Q:1-138,H:1-138`71.01%ID`E:1e-71`RecName: Full=Trafficking protein particle complex subunit 2;`Eukaryota; Metazoa; Chordata; Craniata; Vertebrata; Euteleostomi; Mammalia; Eutheria; Laurasiatheria; Cetartiodactyla; Suina; Suidae; Sus.
comp89822_c0	0	12.4006	NA	0.000421156	TRUE	sp|P09227|PRVA_CYPCA`P09227`Q:1-109,H:1-109`85.32%ID`E:8e-57`RecName: Full=Parvalbumin alpha; AltName: Full=A1;`Eukaryota; Metazoa; Chordata; Craniata; Vertebrata; Euteleostomi; Actinopterygii; Neopterygii; Teleostei; Ostariophysi; Cypriniformes; Cyprinidae; Cyprinus.
comp40295_c0	5.92874	25.7378	4.34119	0.000427176	TRUE	sp|O16852|PCNA_SARCR`O16852`Q:1-259,H:1-259`74.13%ID`E:7e-149`RecName: Full=Proliferating cell nuclear antigen; Short=PCNA; AltName: Full=Cyclin;`Eukaryota; Metazoa; Ecdysozoa; Arthropoda; Hexapoda; Insecta; Pterygota; Neoptera; Endopterygota; Diptera; Brachycera; Muscomorpha; Oestroidea; Sarcophagidae; Sarcophaga; Liopygia.
comp96940_c2	0	12.3747	NA	0.00042783	TRUE	NA
comp84693_c0	0.259614	11.7702	45.3371	0.000433577	TRUE	NA
comp86686_c0	6.06768	25.9393	4.275	0.000445439	TRUE	sp|P00787|CATB_RAT`P00787`Q:35-345,H:26-330`58.33%ID`E:7e-125`RecName: Full=Cathepsin B; EC=3.4.22.1; AltName: Full=Cathepsin B1; AltName: Full=RSG-2; Contains: RecName: Full=Cathepsin B light chain; Contains: RecName: Full=Cathepsin B heavy chain; Flags: Precursor;`Eukaryota; Metazoa; Chordata; Craniata; Vertebrata; Euteleostomi; Mammalia; Eutheria; Euarchontoglires; Glires; Rodentia; Sciurognat…
comp103290_c0	7.84242	29.4737	3.75824	0.000447344	TRUE	sp|Q86SZ2|TPC6B_HUMAN`Q86SZ2`Q:4-154,H:1-153`64.71%ID`E:3e-68`RecName: Full=Trafficking protein particle complex subunit 6B;`Eukaryota; Metazoa; Chordata; Craniata; Vertebrata; Euteleostomi; Mammalia; Eutheria; Euarchontoglires; Primates; Haplorrhini; Catarrhini; Hominidae; Homo.
comp97204_c2	2.13296	16.9549	7.94902	0.000453264	TRUE	sp|Q4V8E5|MFSD3_RAT`Q4V8E5`Q:252-437,H:206-405`35.32%ID`E:5e-16`RecName: Full=Major facilitator superfamily domain-containing protein 3;`Eukaryota; Metazoa; Chordata; Craniata; Vertebrata; Euteleostomi; Mammalia; Eutheria; Euarchontoglires; Glires; Rodentia; Sciurognathi; Muroidea; Muridae; Murinae; Rattus.
comp94149_c1	3.86714	21.1571	5.471	0.000454177	TRUE	NA
comp97264_c1	10.9397	35.2127	3.21879	0.000459853	TRUE	sp|Q1HRV8|ELVL1_AEDAE`Q1HRV8`Q:19-325,H:19-321`54.05%ID`E:7e-106`RecName: Full=Elongation of very long chain fatty acids protein AAEL008004; EC=2.3.1.199; AltName: Full=3-keto acyl-CoA synthase AAEL008004; AltName: Full=Very-long-chain 3-oxoacyl-CoA synthase AAEL008004;`Eukaryota; Metazoa; Ecdysozoa; Arthropoda; Hexapoda; Insecta; Pterygota; Neoptera; Endopterygota; Diptera; Nematocera; Culicoide…
comp97027_c6	0.478336	12.165	25.4319	0.000467841	TRUE	NA
comp96661_c11	0.0225433	15.2122	674.8	0.000468702	TRUE	sp|O15375|MOT6_HUMAN`O15375`Q:94-261,H:9-176`30.95%ID`E:6e-19`RecName: Full=Monocarboxylate transporter 6; Short=MCT 6; AltName: Full=Monocarboxylate transporter 5; Short=MCT 5; AltName: Full=Solute carrier family 16 member 5;`Eukaryota; Metazoa; Chordata; Craniata; Vertebrata; Euteleostomi; Mammalia; Eutheria; Euarchontoglires; Primates; Haplorrhini; Catarrhini; Hominidae; Homo.
comp96609_c5	6.11064	25.8952	4.23772	0.00047527	TRUE	sp|Q5U2Q3|CK054_RAT`Q5U2Q3`Q:11-311,H:8-315`54.55%ID`E:2e-118`RecName: Full=Ester hydrolase C11orf54 homolog; EC=3.1.-.-;`Eukaryota; Metazoa; Chordata; Craniata; Vertebrata; Euteleostomi; Mammalia; Eutheria; Euarchontoglires; Glires; Rodentia; Sciurognathi; Muroidea; Muridae; Murinae; Rattus.
comp98670_c1	2.84298	18.6419	6.55719	0.000480712	TRUE	NA
comp84229_c0	0	12.1737	NA	0.000483561	TRUE	NA
comp85697_c0	1.89471	16.1899	8.54479	0.000490568	TRUE	NA
comp98299_c1	8.13289	29.8184	3.6664	0.000494386	TRUE	sp|O60469|DSCAM_HUMAN`O60469`Q:30-596,H:596-1174`31.4%ID`E:8e-79`RecName: Full=Down syndrome cell adhesion molecule; AltName: Full=CHD2; Flags: Precursor;`Eukaryota; Metazoa; Chordata; Craniata; Vertebrata; Euteleostomi; Mammalia; Eutheria; Euarchontoglires; Primates; Haplorrhini; Catarrhini; Hominidae; Homo.
comp96805_c7	1.005	13.6618	13.5938	0.000495285	TRUE	sp|Q13797|ITA9_HUMAN`Q13797`Q:23-1028,H:29-1019`27.67%ID`E:2e-101`RecName: Full=Integrin alpha-9; AltName: Full=Integrin alpha-RLC; Flags: Precursor;`Eukaryota; Metazoa; Chordata; Craniata; Vertebrata; Euteleostomi; Mammalia; Eutheria; Euarchontoglires; Primates; Haplorrhini; Catarrhini; Hominidae; Homo.
comp95306_c0	0.0233338	14.9129	639.111	0.000498977	TRUE	NA
comp93374_c0	4.92805	23.2945	4.72691	0.000505527	TRUE	NA
comp90542_c0	0.26428	11.4898	43.476	0.000512589	TRUE	NA
comp92079_c1	0.36581	11.6876	31.95	0.000518327	TRUE	NA
comp97239_c2	6.91648	27.3216	3.95021	0.000523083	TRUE	sp|Q6P8Y1|CAPSL_MOUSE`Q6P8Y1`Q:5-188,H:25-208`65.22%ID`E:6e-85`RecName: Full=Calcyphosin-like protein;`Eukaryota; Metazoa; Chordata; Craniata; Vertebrata; Euteleostomi; Mammalia; Eutheria; Euarchontoglires; Glires; Rodentia; Sciurognathi; Muroidea; Muridae; Murinae; Mus; Mus.
comp94173_c2	5.35845	24.1181	4.50094	0.000529136	TRUE	sp|Q6GQ48|LIAS_XENLA`Q6GQ48`Q:54-411,H:9-368`64.36%ID`E:4e-169`RecName: Full=Lipoyl synthase, mitochondrial; EC=2.8.1.8; AltName: Full=Lipoate synthase; Short=LS; Short=Lip-syn; AltName: Full=Lipoic acid synthase; Flags: Precursor;`Eukaryota; Metazoa; Chordata; Craniata; Vertebrata; Euteleostomi; Amphibia; Batrachia; Anura; Pipoidea; Pipidae; Xenopodinae; Xenopus; Xenopus.
comp96369_c1	0.0189618	15.1424	798.573	0.000596304	TRUE	NA
comp97394_c1	0.581525	12.0697	20.7553	0.000598061	TRUE	NA
comp97959_c0	3.8212	20.5343	5.37379	0.000598696	TRUE	NA
comp98281_c3	0.229113	11.1703	48.7545	0.000600914	TRUE	NA
comp90326_c0	0.631682	12.1971	19.3089	0.000607314	TRUE	NA
comp88961_c0	6.4588	26.0791	4.03776	0.000612111	TRUE	sp|Q9D0B5|TSTD3_MOUSE`Q9D0B5`Q:97-199,H:44-145`45.63%ID`E:7e-25`RecName: Full=Thiosulfate sulfurtransferase/rhodanese-like domain-containing protein 3; AltName: Full=Rhodanese domain-containing protein 3;`Eukaryota; Metazoa; Chordata; Craniata; Vertebrata; Euteleostomi; Mammalia; Eutheria; Euarchontoglires; Glires; Rodentia; Sciurognathi; Muroidea; Muridae; Murinae; Mus; Mus.
comp87234_c0	7.1083	27.3564	3.84852	0.000615508	TRUE	sp|Q4R550|SYCC_MACFA`Q4R550`Q:15-759,H:1-739`58.65%ID`E:0`RecName: Full=Cysteine--tRNA ligase, cytoplasmic; EC=6.1.1.16; AltName: Full=Cysteinyl-tRNA synthetase; Short=CysRS;`Eukaryota; Metazoa; Chordata; Craniata; Vertebrata; Euteleostomi; Mammalia; Eutheria; Euarchontoglires; Primates; Haplorrhini; Catarrhini; Cercopithecidae; Cercopithecinae; Macaca.
comp89239_c2	0.621977	12.1314	19.5046	0.000620955	TRUE	NA
comp97101_c3	0.0150251	15.8207	1052.95	0.000646076	TRUE	NA
comp90416_c0	1.7447	15.3047	8.77212	0.000651413	TRUE	NA
comp106812_c0	3.28573	19.1367	5.82419	0.000655301	TRUE	sp|O54998|FKBP7_MOUSE`O54998`Q:4-210,H:7-218`39.72%ID`E:2e-47`RecName: Full=Peptidyl-prolyl cis-trans isomerase FKBP7; Short=PPIase FKBP7; EC=5.2.1.8; AltName: Full=23 kDa FK506-binding protein; Short=23 kDa FKBP; Short=FKBP-23; AltName: Full=FK506-binding protein 7; Short=FKBP-7; AltName: Full=Rotamase; Flags: Precursor;`Eukaryota; Metazoa; Chordata; Craniata; Vertebrata; Euteleostomi; Mammalia;…
comp96666_c0	4.26002	21.3305	5.00715	0.000658835	TRUE	sp|Q04656|ATP7A_HUMAN`Q04656`Q:101-1177,H:379-1471`49.2%ID`E:0`RecName: Full=Copper-transporting ATPase 1; EC=3.6.3.4; AltName: Full=Copper pump 1; AltName: Full=Menkes disease-associated protein;`Eukaryota; Metazoa; Chordata; Craniata; Vertebrata; Euteleostomi; Mammalia; Eutheria; Euarchontoglires; Primates; Haplorrhini; Catarrhini; Hominidae; Homo.
comp89842_c0	10.9535	34.3913	3.13976	0.000658871	TRUE	NA
comp79752_c0	0	11.636	NA	0.000671662	TRUE	NA
comp86927_c0	0.0262127	13.6455	520.57	0.000690971	TRUE	sp|Q04757|HR29_HALRO`Q04757`Q:118-183,H:158-231`41.89%ID`E:1e-08`RecName: Full=Body wall muscle protein HR-29;`Eukaryota; Metazoa; Chordata; Tunicata; Ascidiacea; Stolidobranchia; Pyuridae; Halocynthia.
comp61651_c0	0.164852	10.913	66.1989	0.000693054	TRUE	NA
comp97991_c0	5.89302	24.6557	4.18389	0.000700991	TRUE	sp|O93430|GLRA1_DANRE`O93430`Q:86-462,H:31-433`38.78%ID`E:2e-92`RecName: Full=Glycine receptor subunit alphaZ1; Flags: Precursor;`Eukaryota; Metazoa; Chordata; Craniata; Vertebrata; Euteleostomi; Actinopterygii; Neopterygii; Teleostei; Ostariophysi; Cypriniformes; Cyprinidae; Danio.
comp94754_c7	5.84141	24.5492	4.20261	0.000701444	TRUE	sp|Q3SZE3|LPP3_BOVIN`Q3SZE3`Q:70-274,H:65-276`28.57%ID`E:2e-22`RecName: Full=Lipid phosphate phosphohydrolase 3; EC=3.1.3.4; AltName: Full=PAP2-beta; AltName: Full=Phosphatidate phosphohydrolase type 2b; AltName: Full=Phosphatidic acid phosphatase 2b; Short=PAP-2b; Short=PAP2b;`Eukaryota; Metazoa; Chordata; Craniata; Vertebrata; Euteleostomi; Mammalia; Eutheria; Laurasiatheria; Cetartiodactyla; R…
comp104712_c0	6.89132	26.6413	3.86593	0.00070515	TRUE	sp|Q5RB71|MTO1_PONAB`Q5RB71`Q:23-658,H:19-666`57.38%ID`E:0`RecName: Full=Protein MTO1 homolog, mitochondrial; Flags: Precursor;`Eukaryota; Metazoa; Chordata; Craniata; Vertebrata; Euteleostomi; Mammalia; Eutheria; Euarchontoglires; Primates; Haplorrhini; Catarrhini; Hominidae; Pongo.
comp83251_c0	7.68607	28.1378	3.66088	0.000721258	TRUE	NA
comp91339_c0	0	11.4989	NA	0.00073051	TRUE	NA
comp97090_c0	4.5583	21.7573	4.77311	0.00073911	TRUE	NA
comp87302_c0	8.23023	29.0924	3.53482	0.000748922	TRUE	sp|Q96RQ3|MCCA_HUMAN`Q96RQ3`Q:45-716,H:47-719`59.26%ID`E:0`RecName: Full=Methylcrotonoyl-CoA carboxylase subunit alpha, mitochondrial; Short=MCCase subunit alpha; EC=6.4.1.4; AltName: Full=3-methylcrotonyl-CoA carboxylase 1; AltName: Full=3-methylcrotonyl-CoA carboxylase biotin-containing subunit; AltName: Full=3-methylcrotonyl-CoA:carbon dioxide ligase subunit alpha; Flags: Precursor;`Eukaryota;…
comp85098_c0	3.75177	19.9379	5.31426	0.000756457	TRUE	sp|Q9UKP4|ATS7_HUMAN`Q9UKP4`Q:78-485,H:127-527`24.88%ID`E:3e-13`RecName: Full=A disintegrin and metalloproteinase with thrombospondin motifs 7; Short=ADAM-TS 7; Short=ADAM-TS7; Short=ADAMTS-7; EC=3.4.24.-; AltName: Full=COMPase; Flags: Precursor;`Eukaryota; Metazoa; Chordata; Craniata; Vertebrata; Euteleostomi; Mammalia; Eutheria; Euarchontoglires; Primates; Haplorrhini; Catarrhini; Hominidae; Ho…
comp92398_c0	1.4875	14.3407	9.64084	0.000760827	TRUE	sp|Q9D7Q1|CHIT1_MOUSE`Q9D7Q1`Q:49-317,H:45-382`28.2%ID`E:3e-28`RecName: Full=Chitotriosidase-1; EC=3.2.1.14; AltName: Full=Chitinase-1; Flags: Precursor;`Eukaryota; Metazoa; Chordata; Craniata; Vertebrata; Euteleostomi; Mammalia; Eutheria; Euarchontoglires; Glires; Rodentia; Sciurognathi; Muroidea; Muridae; Murinae; Mus; Mus.
comp92056_c0	0.0193146	14.3241	741.622	0.000769237	TRUE	NA
comp96992_c3	2.90631	17.9327	6.17027	0.000776294	TRUE	sp|A4IF87|GNPAT_BOVIN`A4IF87`Q:1-191,H:476-664`30.05%ID`E:3e-10`RecName: Full=Dihydroxyacetone phosphate acyltransferase; Short=DAP-AT; Short=DHAP-AT; EC=2.3.1.42; AltName: Full=Acyl-CoA:dihydroxyacetonephosphateacyltransferase; AltName: Full=Glycerone-phosphate O-acyltransferase;`Eukaryota; Metazoa; Chordata; Craniata; Vertebrata; Euteleostomi; Mammalia; Eutheria; Laurasiatheria; Cetartiodactyla…
comp40544_c0	9.24203	30.8978	3.34319	0.000777325	TRUE	sp|Q5R7G6|PEPL1_PONAB`Q5R7G6`Q:1-519,H:1-523`59.62%ID`E:0`RecName: Full=Probable aminopeptidase NPEPL1; EC=3.4.11.-; AltName: Full=Aminopeptidase-like 1;`Eukaryota; Metazoa; Chordata; Craniata; Vertebrata; Euteleostomi; Mammalia; Eutheria; Euarchontoglires; Primates; Haplorrhini; Catarrhini; Hominidae; Pongo.
comp98195_c1	4.60988	21.7668	4.72176	0.000778548	TRUE	sp|Q9D154|ILEUA_MOUSE`Q9D154`Q:4-373,H:3-376`46.42%ID`E:9e-98`RecName: Full=Leukocyte elastase inhibitor A; AltName: Full=Serine protease inhibitor EIA; AltName: Full=Serpin B1a;`Eukaryota; Metazoa; Chordata; Craniata; Vertebrata; Euteleostomi; Mammalia; Eutheria; Euarchontoglires; Glires; Rodentia; Sciurognathi; Muroidea; Muridae; Murinae; Mus; Mus.
comp91954_c0	0.0240283	13.4562	560.013	0.000815457	TRUE	sp|P02609|MLRS_CHICK`P02609`Q:1-169,H:1-166`84.02%ID`E:3e-103`RecName: Full=Myosin regulatory light chain 2, skeletal muscle isoform; AltName: Full=DTNB; AltName: Full=Fast skeletal myosin light chain 2; Short=MLC-2; AltName: Full=G2; AltName: Full=LC2f;`Eukaryota; Metazoa; Chordata; Craniata; Vertebrata; Euteleostomi; Archosauria; Dinosauria; Saurischia; Theropoda; Coelurosauria; Aves; Neognatha…
comp93050_c8	0.76464	12.1094	15.8367	0.000822909	TRUE	NA
comp98718_c4	10.972	33.8945	3.08917	0.000823524	TRUE	sp|Q8CJG0|AGO2_MOUSE`Q8CJG0`Q:65-940,H:4-860`74.46%ID`E:0`RecName: Full=Protein argonaute-2; Short=Argonaute2; Short=mAgo2; EC=3.1.26.n2; AltName: Full=Eukaryotic translation initiation factor 2C 2; Short=eIF-2C 2; Short=eIF2C 2; AltName: Full=Piwi/argonaute family protein meIF2C2; AltName: Full=Protein slicer;`Eukaryota; Metazoa; Chordata; Craniata; Vertebrata; Euteleostomi; Mammalia; Eutheria; …
comp89465_c0	0	11.2971	NA	0.000826879	TRUE	NA
comp98349_c2	1.74415	14.8909	8.53763	0.000830431	TRUE	NA
comp95407_c0	10.3643	32.7839	3.16316	0.000831856	TRUE	sp|Q9GKX2|DHRS4_RABIT`Q9GKX2`Q:48-291,H:12-255`60.25%ID`E:6e-100`RecName: Full=Dehydrogenase/reductase SDR family member 4; EC=1.1.1.184; AltName: Full=NADPH-dependent carbonyl reductase/NADP-retinol dehydrogenase; Short=CR; Short=PHCR; AltName: Full=NADPH-dependent retinol dehydrogenase/reductase; Short=NDRD; AltName: Full=Peroxisomal short-chain alcohol dehydrogenase; Short=PSCD; AltName: Full=…
comp96004_c8	4.07166	20.4627	5.02564	0.000834903	TRUE	NA
comp64048_c0	0	11.2791	NA	0.000836074	TRUE	NA
comp95588_c0	4.85414	22.1427	4.56162	0.000837784	TRUE	sp|P48148|RHO1_DROME`P48148`Q:1-196,H:1-190`41.62%ID`E:1e-43`RecName: Full=Ras-like GTP-binding protein Rho1; Flags: Precursor;`Eukaryota; Metazoa; Ecdysozoa; Arthropoda; Hexapoda; Insecta; Pterygota; Neoptera; Endopterygota; Diptera; Brachycera; Muscomorpha; Ephydroidea; Drosophilidae; Drosophila; Sophophora.
comp89745_c0	0.356533	10.8593	30.458	0.000841917	TRUE	NA
comp92564_c0	0.128186	10.6046	82.7281	0.000859127	TRUE	NA
comp40590_c0	0.656765	11.6831	17.7889	0.000873804	TRUE	sp|P36362|CHIT_MANSE`P36362`Q:60-426,H:23-396`38.77%ID`E:3e-90`RecName: Full=Endochitinase; EC=3.2.1.14; Flags: Precursor;`Eukaryota; Metazoa; Ecdysozoa; Arthropoda; Hexapoda; Insecta; Pterygota; Neoptera; Endopterygota; Lepidoptera; Glossata; Ditrysia; Bombycoidea; Sphingidae; Sphinginae; Sphingini; Manduca.
comp94966_c1	10.2822	32.5166	3.16241	0.000875354	TRUE	NA
comp40272_c0	7.61911	27.5874	3.62082	0.000875597	TRUE	sp|Q5R6K7|WRB_PONAB`Q5R6K7`Q:12-160,H:17-165`32.21%ID`E:2e-29`RecName: Full=Tail-anchored protein insertion receptor WRB; AltName: Full=Tryptophan-rich basic protein; Short=WRB;`Eukaryota; Metazoa; Chordata; Craniata; Vertebrata; Euteleostomi; Mammalia; Eutheria; Euarchontoglires; Primates; Haplorrhini; Catarrhini; Hominidae; Pongo.
comp89934_c5	0.0104129	16.4333	1578.16	0.000879621	TRUE	NA
comp94323_c0	8.42873	29.0852	3.45072	0.000888736	TRUE	NA
comp92373_c0	5.68493	23.7463	4.17706	0.000888887	TRUE	NA
comp78637_c0	0	11.1403	NA	0.000910602	TRUE	NA
comp89686_c0	0.371936	10.7699	28.9562	0.000911319	TRUE	NA
comp92562_c2	10.8441	33.3906	3.07915	0.000924721	TRUE	NA
comp94886_c3	6.61425	25.5187	3.85814	0.000926473	TRUE	sp|Q9BYI3|HYCCI_HUMAN`Q9BYI3`Q:5-332,H:8-323`36.97%ID`E:2e-60`RecName: Full=Hyccin; AltName: Full=Down-regulated by CTNNB1 protein A; AltName: Full=Protein FAM126A;`Eukaryota; Metazoa; Chordata; Craniata; Vertebrata; Euteleostomi; Mammalia; Eutheria; Euarchontoglires; Primates; Haplorrhini; Catarrhini; Hominidae; Homo.
comp84099_c0	0.268081	10.4437	38.9575	0.000953492	TRUE	sp|Q0Q028|DFP3_ANTMY`Q0Q028`Q:66-206,H:16-159`35.33%ID`E:4e-19`RecName: Full=Putative defense protein 3; Short=DFP-3; Flags: Precursor;`Eukaryota; Metazoa; Ecdysozoa; Arthropoda; Hexapoda; Insecta; Pterygota; Neoptera; Endopterygota; Lepidoptera; Glossata; Ditrysia; Bombycoidea; Saturniidae; Saturniinae; Saturniini; Antheraea.
comp61637_c0	0	11.0642	NA	0.000954301	TRUE	NA
comp97475_c4	0.754319	11.8376	15.693	0.000954455	TRUE	NA
comp92799_c0	0.192226	10.2924	53.5432	0.000980895	TRUE	NA
comp93490_c0	3.86243	19.6802	5.0953	0.000987929	TRUE	sp|A3KP37|NDUF5_DANRE`A3KP37`Q:43-344,H:12-311`56.95%ID`E:2e-122`RecName: Full=NADH dehydrogenase [ubiquinone] 1 alpha subcomplex assembly factor 5; AltName: Full=Probable methyltransferase C20orf7 homolog, mitochondrial; EC=2.1.1.-; Flags: Precursor;`Eukaryota; Metazoa; Chordata; Craniata; Vertebrata; Euteleostomi; Actinopterygii; Neopterygii; Teleostei; Ostariophysi; Cypriniformes; Cyprinidae; …
comp97463_c0	3.82236	19.5824	5.12311	0.000992668	TRUE	NA
comp95728_c4	5.73386	23.619	4.11921	0.00099291	TRUE	NA
comp95514_c14	6.62839	25.3927	3.83091	0.000996252	TRUE	NA

## Sheet: Sheet2
Gene_ID	unfed-Expression	fed-Expression	fold-change(fed/unfed)	p-value	sig-lable	Annotation
comp83974_c0	0	6252.87	NA	0	TRUE	NA
comp99059_c0	0	3995.02	NA	0	TRUE	NA
comp87086_c0	0	3487.19	NA	0	TRUE	NA
comp82860_c0	0	3461.99	NA	0	TRUE	NA
comp40237_c0	0	3337.43	NA	0	TRUE	NA
comp95362_c4	0	3309.64	NA	0	TRUE	NA
comp84022_c1	0	2837.57	NA	1e-304	TRUE	NA
comp96522_c4	0	2661.8	NA	1.25478e-290	TRUE	NA
comp59923_c0	0	2424.19	NA	1.89792e-271	TRUE	NA
comp40149_c0	0	1137.08	NA	6.14753e-155	TRUE	NA
comp40166_c0	0	1074.5	NA	1.7392e-148	TRUE	NA
comp99130_c0	0	975.818	NA	4.3106e-138	TRUE	NA
comp82775_c0	0	968.182	NA	2.82443e-137	TRUE	NA
comp83866_c0	0	843.365	NA	1.16356e-123	TRUE	NA
comp40246_c0	0	792.648	NA	5.70149e-118	TRUE	NA
comp83187_c0	0	709.848	NA	1.8526e-108	TRUE	NA
comp40164_c0	0	614.214	NA	4.38032e-97	TRUE	NA
comp99221_c0	0	595.099	NA	9.34619e-95	TRUE	NA
comp40170_c0	0	531.005	NA	8.56227e-87	TRUE	NA
comp79754_c0	0	511.948	NA	2.23073e-84	TRUE	NA
comp99243_c0	0	482.422	NA	1.37747e-80	TRUE	NA
comp60127_c0	0	452.045	NA	1.26831e-76	TRUE	NA
comp40135_c0	0	433.932	NA	3.16286e-74	TRUE	NA
comp99250_c0	0	422.163	NA	1.17851e-72	TRUE	NA
comp93380_c1	0	380.243	NA	5.80021e-67	TRUE	NA
comp92308_c0	0	373.755	NA	4.55498e-66	TRUE	NA
comp82209_c0	0	339.561	NA	2.77583e-61	TRUE	NA
comp99285_c0	0	330.274	NA	5.80486e-60	TRUE	NA
comp59919_c0	0	325.749	NA	2.57334e-59	TRUE	NA
comp99304_c0	0	318.665	NA	2.67569e-58	TRUE	NA
comp84246_c0	0	289.971	NA	4.04118e-54	TRUE	NA
comp99355_c0	0	279.815	NA	1.28796e-52	TRUE	NA
comp99288_c0	0	277.366	NA	2.98124e-52	TRUE	NA
comp98763_c1	0	248.366	NA	7.14294e-48	TRUE	sp|P42892|ECE1_HUMAN`P42892`Q:62-686,H:122-769`20.8%ID`E:9e-12`RecName: Full=Endothelin-converting enzyme 1; Short=ECE-1; EC=3.4.24.71;`Eukaryota; Metazoa; Chordata; Craniata; Vertebrata; Euteleostomi; Mammalia; Eutheria; Euarchontoglires; Primates; Haplorrhini; Catarrhini; Hominidae; Homo.
comp60324_c0	0	244.276	NA	3.02841e-47	TRUE	NA
comp90953_c0	0	235.453	NA	6.97421e-46	TRUE	NA
comp99378_c0	0	234.513	NA	9.75785e-46	TRUE	NA
comp88679_c0	0	225.324	NA	2.64686e-44	TRUE	NA
comp60351_c0	0	218.483	NA	3.15402e-43	TRUE	NA
comp99743_c0	0	213.462	NA	1.9669e-42	TRUE	NA
comp93857_c0	0	209.515	NA	8.35291e-42	TRUE	NA
comp59600_c0	0	198.965	NA	4.11848e-40	TRUE	NA
comp99311_c0	0	198.453	NA	4.98176e-40	TRUE	NA
comp87388_c0	0	187.616	NA	2.8797e-38	TRUE	NA
comp83763_c0	0	171.911	NA	1.13709e-35	TRUE	NA
comp93345_c1	0	170.019	NA	2.35626e-35	TRUE	sp|Q61391|NEP_MOUSE`Q61391`Q:281-475,H:269-468`22.44%ID`E:3e-07`RecName: Full=Neprilysin; EC=3.4.24.11; AltName: Full=Atriopeptidase; AltName: Full=Enkephalinase; AltName: Full=Neutral endopeptidase 24.11; Short=NEP; Short=Neutral endopeptidase; AltName: Full=Skin fibroblast elastase; Short=SFE; AltName: CD_antigen=CD10;`Eukaryota; Metazoa; Chordata; Craniata; Vertebrata; Euteleostomi; Mammalia; …
comp99515_c0	0	164.843	NA	1.74636e-34	TRUE	NA
comp60127_c1	0	157.95	NA	2.57185e-33	TRUE	NA
comp83650_c0	0	155.154	NA	7.71629e-33	TRUE	NA
comp60105_c0	0	144.098	NA	6.21483e-31	TRUE	NA
comp99853_c0	0	131.007	NA	1.24019e-28	TRUE	NA
comp100012_c0	0	127.24	NA	5.81588e-28	TRUE	NA
comp90370_c0	0	121.515	NA	6.2075e-27	TRUE	NA
comp99956_c0	0	113.546	NA	1.74568e-25	TRUE	NA
comp90744_c0	0	112.974	NA	2.22281e-25	TRUE	NA
comp100410_c0	0	107.488	NA	2.28237e-24	TRUE	NA
comp40112_c0	0	99.7349	NA	6.40809e-23	TRUE	NA
comp87241_c0	0	95.7328	NA	3.66091e-22	TRUE	NA
comp84960_c1	0	95.575	NA	3.92255e-22	TRUE	NA
comp100303_c0	0	95.2017	NA	4.61874e-22	TRUE	NA
comp100667_c0	0	91.1628	NA	2.72876e-21	TRUE	NA
comp40585_c0	0	85.0955	NA	4.05738e-20	TRUE	NA
comp59712_c0	0	84.1467	NA	6.20991e-20	TRUE	NA
comp101244_c0	0	82.1136	NA	1.55086e-19	TRUE	NA
comp100566_c0	0	81.2246	NA	2.31751e-19	TRUE	NA
comp91167_c0	0	79.7611	NA	4.49806e-19	TRUE	NA
comp64872_c0	0	74.3467	NA	5.34454e-18	TRUE	NA
comp100110_c0	0	74.1333	NA	5.8964e-18	TRUE	NA
comp100863_c0	0	73.2439	NA	8.88625e-18	TRUE	NA
comp59372_c0	0	72.5829	NA	1.20614e-17	TRUE	NA
comp81683_c0	0	71.5405	NA	1.95473e-17	TRUE	NA
comp90572_c0	0	69.9929	NA	4.01343e-17	TRUE	NA
comp84586_c0	0	69.4624	NA	5.13938e-17	TRUE	NA
comp100934_c0	0	66.3444	NA	2.21552e-16	TRUE	NA
comp87129_c0	0	65.1665	NA	3.86077e-16	TRUE	NA
comp85737_c1	0	62.4346	NA	1.41044e-15	TRUE	NA
comp40781_c0	0	61.5856	NA	2.11436e-15	TRUE	NA
comp86456_c0	0	61.3206	NA	2.39964e-15	TRUE	NA
comp40774_c0	0	60.6065	NA	3.37681e-15	TRUE	sp|Q05982|NDKA_RAT`Q05982`Q:25-175,H:2-152`71.52%ID`E:7e-83`RecName: Full=Nucleoside diphosphate kinase A; Short=NDK A; Short=NDP kinase A; EC=2.7.4.6; AltName: Full=Metastasis inhibition factor NM23; AltName: Full=Tumor metastatic process-associated protein;`Eukaryota; Metazoa; Chordata; Craniata; Vertebrata; Euteleostomi; Mammalia; Eutheria; Euarchontoglires; Glires; Rodentia; Sciurognathi; Mur…
comp81707_c0	0	59.569	NA	5.5545e-15	TRUE	NA
comp86848_c0	0	59.4686	NA	5.82883e-15	TRUE	NA
comp94084_c3	0	58.8479	NA	7.85729e-15	TRUE	NA
comp90059_c0	0	57.8466	NA	1.27354e-14	TRUE	NA
comp81601_c0	0	56.0783	NA	2.99985e-14	TRUE	NA
comp60975_c0	0	55.0901	NA	4.85257e-14	TRUE	NA
comp92515_c0	0	54.7203	NA	5.81191e-14	TRUE	NA
comp86361_c0	0	52.2989	NA	1.90431e-13	TRUE	NA
comp92146_c0	0	52.2025	NA	1.99683e-13	TRUE	NA
comp85473_c0	0	52.1648	NA	2.03424e-13	TRUE	sp|O95672|ECEL1_HUMAN`O95672`Q:244-774,H:277-774`21.18%ID`E:3e-20`RecName: Full=Endothelin-converting enzyme-like 1; EC=3.4.24.-; AltName: Full=Xce protein;`Eukaryota; Metazoa; Chordata; Craniata; Vertebrata; Euteleostomi; Mammalia; Eutheria; Euarchontoglires; Primates; Haplorrhini; Catarrhini; Hominidae; Homo.
comp94276_c0	0	50.1741	NA	5.44019e-13	TRUE	NA
comp93743_c0	0	47.8981	NA	1.68973e-12	TRUE	NA
comp94850_c0	0	47.6978	NA	1.86773e-12	TRUE	NA
comp81542_c0	0	45.4525	NA	5.77223e-12	TRUE	NA
comp97823_c10	0	45.0305	NA	7.1435e-12	TRUE	NA
comp101363_c0	0	43.7518	NA	1.36566e-11	TRUE	NA
comp89277_c0	0	41.3027	NA	4.76899e-11	TRUE	NA
comp89168_c0	0	40.0731	NA	8.97715e-11	TRUE	NA
comp40461_c0	0	38.8801	NA	1.66363e-10	TRUE	NA
comp97295_c6	0	36.8227	NA	4.85705e-10	TRUE	NA
comp46556_c0	0	34.9016	NA	1.33287e-09	TRUE	NA
comp104430_c0	0	31.3939	NA	8.62157e-09	TRUE	NA
comp106682_c0	0	30.5998	NA	1.32157e-08	TRUE	NA
comp90097_c2	0	29.9149	NA	1.9129e-08	TRUE	sp|B0WC46|TRET1_CULQU`B0WC46`Q:2-426,H:68-499`34.17%ID`E:1e-75`RecName: Full=Facilitated trehalose transporter Tret1;`Eukaryota; Metazoa; Ecdysozoa; Arthropoda; Hexapoda; Insecta; Pterygota; Neoptera; Endopterygota; Diptera; Nematocera; Culicoidea; Culicidae; Culicinae; Culicini; Culex; Culex.
comp87285_c0	0	29.768	NA	2.07127e-08	TRUE	NA
comp39984_c0	0	28.787	NA	3.52735e-08	TRUE	NA
comp59152_c0	0	27.7324	NA	6.27155e-08	TRUE	NA
comp106609_c0	0	27.3874	NA	7.57615e-08	TRUE	NA
comp109356_c0	0	27.2038	NA	8.37894e-08	TRUE	NA
comp61469_c1	0	26.3716	NA	1.32441e-07	TRUE	NA
comp106757_c0	0	25.8768	NA	1.74054e-07	TRUE	NA
comp45685_c0	0	25.3474	NA	2.33347e-07	TRUE	NA
comp40012_c0	0	25.1103	NA	2.6617e-07	TRUE	sp|Q22523|YCYL_CAEEL`Q22523`Q:344-757,H:352-768`21.82%ID`E:1e-15`RecName: Full=Putative zinc metalloproteinase T16A9.4; EC=3.4.24.-;`Eukaryota; Metazoa; Ecdysozoa; Nematoda; Chromadorea; Rhabditida; Rhabditoidea; Rhabditidae; Peloderinae; Caenorhabditis.
comp88759_c0	0	24.8227	NA	3.12308e-07	TRUE	NA
comp92025_c0	0	24.435	NA	3.87589e-07	TRUE	NA
comp58573_c0	0	23.4722	NA	6.64071e-07	TRUE	NA
comp95183_c0	0	23.3907	NA	6.95149e-07	TRUE	sp|A5LGM7|TRET1_POLVA`A5LGM7`Q:61-492,H:45-482`34.01%ID`E:2e-69`RecName: Full=Facilitated trehalose transporter Tret1; Short=PvTret1;`Eukaryota; Metazoa; Ecdysozoa; Arthropoda; Hexapoda; Insecta; Pterygota; Neoptera; Endopterygota; Diptera; Nematocera; Chironomoidea; Chironomidae; Chironominae; Polypedilum.
comp95535_c4	0	22.7635	NA	9.89099e-07	TRUE	NA
comp95819_c0	0	22.5801	NA	1.09677e-06	TRUE	NA
comp40275_c0	0	22.5565	NA	1.11149e-06	TRUE	NA
comp87851_c0	0	22.5147	NA	1.13801e-06	TRUE	sp|P05123|KCRM_CANFA`P05123`Q:1-294,H:88-381`89.46%ID`E:0`RecName: Full=Creatine kinase M-type; EC=2.7.3.2; AltName: Full=Creatine kinase M chain; AltName: Full=M-CK;`Eukaryota; Metazoa; Chordata; Craniata; Vertebrata; Euteleostomi; Mammalia; Eutheria; Laurasiatheria; Carnivora; Caniformia; Canidae; Canis.
comp56364_c0	0	22.0632	NA	1.46874e-06	TRUE	NA
comp90801_c0	0	21.8147	NA	1.69063e-06	TRUE	NA
comp90251_c0	0	21.5547	NA	1.95926e-06	TRUE	NA
comp96218_c2	0	20.4768	NA	3.62069e-06	TRUE	NA
comp106779_c0	0	20.0814	NA	4.54029e-06	TRUE	sp|Q75WF2|DNA2_ACAPL`Q75WF2`Q:1-364,H:1-357`30.65%ID`E:3e-42`RecName: Full=Plancitoxin-1; EC=3.1.22.1; AltName: Full=Plancitoxin I; Short=Plan-I; Contains: RecName: Full=Plancitoxin-1 subunit alpha; Contains: RecName: Full=Plancitoxin-1 subunit beta; Flags: Precursor;`Eukaryota; Metazoa; Echinodermata; Eleutherozoa; Asterozoa; Asteroidea; Valvatacea; Valvatida; Acanthasteridae; Acanthaster.
comp108241_c0	0	20.0653	NA	4.58253e-06	TRUE	NA
comp89905_c0	0	18.7427	NA	9.81521e-06	TRUE	NA
comp89862_c0	0	18.4949	NA	1.13293e-05	TRUE	NA
comp87528_c1	0	18.3366	NA	1.24186e-05	TRUE	NA
comp115636_c0	0	18.3209	NA	1.25324e-05	TRUE	NA
comp92149_c0	0	17.3056	NA	2.26378e-05	TRUE	NA
comp64541_c0	0	17.1841	NA	2.43056e-05	TRUE	NA
comp87012_c0	0	16.7986	NA	3.04654e-05	TRUE	NA
comp95318_c2	0	16.6892	NA	3.24854e-05	TRUE	NA
comp40708_c0	0	16.5895	NA	3.44453e-05	TRUE	NA
comp78419_c0	0	15.8139	NA	5.44104e-05	TRUE	sp|P86392|VMPA_TITSE`P86392`Q:209-425,H:8-221`30.57%ID`E:2e-12`RecName: Full=Snake venom metalloproteinase antarease; Short=SVMP; EC=3.4.24.-; Flags: Fragments;`Eukaryota; Metazoa; Ecdysozoa; Arthropoda; Chelicerata; Arachnida; Scorpiones; Buthida; Buthoidea; Buthidae; Tityus.
comp97114_c0	0	15.797	NA	5.4956e-05	TRUE	NA
comp80075_c0	0	15.4909	NA	6.58752e-05	TRUE	NA
comp91657_c0	0	14.9176	NA	9.26049e-05	TRUE	NA
comp40675_c0	0	14.9006	NA	9.35487e-05	TRUE	NA
comp40452_c0	0	14.8891	NA	9.419e-05	TRUE	NA
comp87414_c0	0	14.7103	NA	0.000104784	TRUE	NA
comp115987_c0	0	14.6371	NA	0.000109462	TRUE	NA
comp95595_c0	0	13.5364	NA	0.000211768	TRUE	NA
comp95595_c1	0	13.2682	NA	0.000248949	TRUE	NA
comp85463_c0	0	13.096	NA	0.000276234	TRUE	NA
comp92420_c0	0	12.9539	NA	0.000301034	TRUE	NA
comp97755_c2	0	12.8881	NA	0.000313279	TRUE	NA
comp95595_c3	0	12.829	NA	0.000324689	TRUE	NA
comp89859_c0	0	12.6492	NA	0.000362108	TRUE	sp|P82160|MLE3_LIZRA`P82160`Q:1-116,H:34-148`93.97%ID`E:7e-73`RecName: Full=Myosin light chain 3, skeletal muscle isoform; AltName: Full=LC-3; Short=LC3; AltName: Full=Myosin light chain alkali 2; Short=Myosin light chain A2;`Eukaryota; Metazoa; Chordata; Craniata; Vertebrata; Euteleostomi; Actinopterygii; Neopterygii; Teleostei; Euteleostei; Neoteleostei; Acanthomorpha; Acanthopterygii; Percomor…
comp89822_c0	0	12.4006	NA	0.000421156	TRUE	sp|P09227|PRVA_CYPCA`P09227`Q:1-109,H:1-109`85.32%ID`E:8e-57`RecName: Full=Parvalbumin alpha; AltName: Full=A1;`Eukaryota; Metazoa; Chordata; Craniata; Vertebrata; Euteleostomi; Actinopterygii; Neopterygii; Teleostei; Ostariophysi; Cypriniformes; Cyprinidae; Cyprinus.
comp96940_c2	0	12.3747	NA	0.00042783	TRUE	NA
comp84229_c0	0	12.1737	NA	0.000483561	TRUE	NA
comp79752_c0	0	11.636	NA	0.000671662	TRUE	NA
comp91339_c0	0	11.4989	NA	0.00073051	TRUE	NA
comp89465_c0	0	11.2971	NA	0.000826879	TRUE	NA
comp64048_c0	0	11.2791	NA	0.000836074	TRUE	NA
comp78637_c0	0	11.1403	NA	0.000910602	TRUE	NA
comp61637_c0	0	11.0642	NA	0.000954301	TRUE	NA
comp90742_c0	0.0424425	9925.09	233848	0	TRUE	NA
comp90709_c0	0.0209944	4321.46	205839	8.02748e-156	TRUE	sp|Q7Z5P9|MUC19_HUMAN`Q7Z5P9`Q:162-757,H:4717-5291`27.3%ID`E:2e-19`RecName: Full=Mucin-19; Short=MUC-19; Flags: Precursor;`Eukaryota; Metazoa; Chordata; Craniata; Vertebrata; Euteleostomi; Mammalia; Eutheria; Euarchontoglires; Primates; Haplorrhini; Catarrhini; Hominidae; Homo.
comp90498_c0	0.0114248	1575.33	137887	4.91171e-66	TRUE	NA
comp84159_c0	0.028295	809.959	28625.5	3.08228e-56	TRUE	NA
comp87093_c0	0.0266746	744.239	27900.7	3.26976e-52	TRUE	NA
comp93943_c0	0.0158823	441.027	27768.4	1.08964e-31	TRUE	NA
comp83125_c0	0.0353584	829.882	23470.6	5.03703e-61	TRUE	NA
comp93458_c4	0.00973493	224.413	23052.3	8.44285e-18	TRUE	NA
comp40180_c0	0.0398363	829.084	20812.3	3.93216e-63	TRUE	NA
comp84212_c0	0.0764054	1332.1	17434.7	1.38071e-105	TRUE	NA
comp60885_c0	0.105569	1637.49	15511.2	8.89227e-134	TRUE	NA
comp80888_c0	0.0325107	463.184	14247.1	4.29652e-40	TRUE	NA
comp78713_c0	0.0239807	253.992	10591.5	1.30911e-24	TRUE	NA
comp99129_c0	0.125278	1287.89	10280.2	1.24898e-118	TRUE	NA
comp91316_c0	0.0131633	127.408	9679.06	2.05178e-13	TRUE	NA
comp99131_c0	0.0942432	650.683	6904.3	9.15489e-68	TRUE	NA
comp97964_c1	0.111925	755.891	6753.57	7.00304e-79	TRUE	NA
comp90530_c0	0.0739934	499.261	6747.37	9.77331e-53	TRUE	NA
comp83049_c0	0.0126942	81.9493	6455.66	4.68156e-10	TRUE	NA
comp92968_c0	0.034967	178.591	5107.41	2.33489e-21	TRUE	NA
comp98388_c0	0.01403	66.6824	4752.84	4.81714e-09	TRUE	sp|Q7TM99|MOT9_MOUSE`Q7TM99`Q:112-307,H:7-208`34.16%ID`E:2e-21`RecName: Full=Monocarboxylate transporter 9; Short=MCT 9; AltName: Full=Solute carrier family 16 member 9;`Eukaryota; Metazoa; Chordata; Craniata; Vertebrata; Euteleostomi; Mammalia; Eutheria; Euarchontoglires; Glires; Rodentia; Sciurognathi; Muroidea; Muridae; Murinae; Mus; Mus.
comp93204_c1	0.0162227	76.2313	4699.05	3.66191e-10	TRUE	NA
comp90496_c0	0.0773818	361.32	4669.31	1.83284e-42	TRUE	NA
comp40470_c0	0.0290762	134.644	4630.71	7.06609e-17	TRUE	NA
comp96782_c4	0.0233338	103.091	4418.09	2.01558e-13	TRUE	NA
comp99125_c0	0.180413	789.863	4378.07	3.5736e-92	TRUE	NA
comp91206_c0	0.0182383	79.5861	4363.68	1.0036e-10	TRUE	NA
comp81612_c0	0.0145033	63.2142	4358.61	8.21871e-09	TRUE	NA
comp40238_c0	0.0421226	181.171	4301.03	1.44561e-22	TRUE	NA
comp100091_c0	0.0260435	110.49	4242.5	2.05688e-14	TRUE	sp|Q05910|ADAM8_MOUSE`Q05910`Q:180-402,H:194-391`26.99%ID`E:5e-08`RecName: Full=Disintegrin and metalloproteinase domain-containing protein 8; Short=ADAM 8; EC=3.4.24.-; AltName: Full=Cell surface antigen MS2; AltName: Full=Macrophage cysteine-rich glycoprotein; AltName: CD_antigen=CD156a; Flags: Precursor;`Eukaryota; Metazoa; Chordata; Craniata; Vertebrata; Euteleostomi; Mammalia; Eutheria; Euar…
comp87120_c0	0.0176021	72.4214	4114.36	5.11097e-10	TRUE	NA
comp89015_c0	0.0148958	58.9112	3954.9	1.75455e-08	TRUE	NA
comp91989_c0	0.0178354	69.3409	3887.82	8.98231e-10	TRUE	NA
comp95127_c0	0.299019	1087.11	3635.61	3.30266e-132	TRUE	NA
comp87380_c0	0.0425668	141.681	3328.44	4.18267e-19	TRUE	NA
comp40151_c0	0.25448	841.111	3305.21	3.39911e-105	TRUE	NA
comp98193_c2	0.245989	802.693	3263.12	8.50097e-101	TRUE	NA
comp89317_c1	0.0529603	168.791	3187.12	1.09876e-22	TRUE	NA
comp93208_c0	0.0484895	145.332	2997.18	4.91814e-20	TRUE	NA
comp100580_c0	0.0273988	76.805	2803.23	1.83453e-11	TRUE	NA
comp97086_c1	0.0310254	84.0134	2707.89	1.70394e-12	TRUE	sp|Q75WF2|DNA2_ACAPL`Q75WF2`Q:1-336,H:27-358`30.84%ID`E:5e-38`RecName: Full=Plancitoxin-1; EC=3.1.22.1; AltName: Full=Plancitoxin I; Short=Plan-I; Contains: RecName: Full=Plancitoxin-1 subunit alpha; Contains: RecName: Full=Plancitoxin-1 subunit beta; Flags: Precursor;`Eukaryota; Metazoa; Echinodermata; Eleutherozoa; Asterozoa; Asteroidea; Valvatacea; Valvatida; Acanthasteridae; Acanthaster.
comp98040_c0	0.0193249	47.8989	2478.61	7.19737e-08	TRUE	sp|P07314|GGT1_RAT`P07314`Q:51-579,H:37-560`37.31%ID`E:1e-107`RecName: Full=Gamma-glutamyltranspeptidase 1; Short=GGT 1; EC=2.3.2.2; AltName: Full=Gamma-glutamyltransferase 1; AltName: Full=Glutathione hydrolase 1; EC=3.4.19.13; AltName: Full=Leukotriene-C4 hydrolase; EC=3.4.19.14; AltName: CD_antigen=CD224; Contains: RecName: Full=Gamma-glutamyltranspeptidase 1 heavy chain; Contains: RecName: Fu…
comp87298_c0	0.0407067	86.1623	2116.66	1.81182e-13	TRUE	NA
comp97391_c1	0.07563	159.616	2110.49	1.19975e-23	TRUE	NA
comp91601_c0	0.010623	19.1176	1799.64	0.000408832	TRUE	sp|P86392|VMPA_TITSE`P86392`Q:47-254,H:7-222`27.19%ID`E:2e-11`RecName: Full=Snake venom metalloproteinase antarease; Short=SVMP; EC=3.4.24.-; Flags: Fragments;`Eukaryota; Metazoa; Ecdysozoa; Arthropoda; Chelicerata; Arachnida; Scorpiones; Buthida; Buthoidea; Buthidae; Tityus.
comp93629_c0	0.157907	278.18	1761.67	1.27165e-41	TRUE	NA
comp39995_c0	0.0139038	23.5966	1697.13	7.7121e-05	TRUE	NA
comp89893_c0	0.036177	58.2378	1609.8	4.15691e-10	TRUE	sp|Q868Z9|PPN_DROME`Q868Z9`Q:72-395,H:1612-1900`34.88%ID`E:5e-47`RecName: Full=Papilin; Flags: Precursor;`Eukaryota; Metazoa; Ecdysozoa; Arthropoda; Hexapoda; Insecta; Pterygota; Neoptera; Endopterygota; Diptera; Brachycera; Muscomorpha; Ephydroidea; Drosophilidae; Drosophila; Sophophora.
comp89934_c5	0.0104129	16.4333	1578.16	0.000879621	TRUE	NA
comp92968_c1	0.0436143	65.9971	1513.2	2.11388e-11	TRUE	NA
comp40502_c0	0.145129	218.263	1503.92	3.55549e-34	TRUE	NA
comp90481_c0	0.11047	157.213	1423.13	2.25794e-25	TRUE	NA
comp89439_c1	0.0895729	122.973	1372.89	2.40376e-20	TRUE	NA
comp49435_c0	0.0234695	30.4448	1297.21	3.69883e-06	TRUE	NA
comp40268_c0	0.0289373	37.2996	1288.98	2.96377e-07	TRUE	NA
comp99882_c0	0.103605	121.62	1173.88	8.7634e-21	TRUE	NA
comp97342_c0	0.0608555	69.1867	1136.9	1.47979e-12	TRUE	NA
comp89439_c0	0.164081	186.341	1135.66	3.47319e-31	TRUE	sp|Q8WWT9|S13A3_HUMAN`Q8WWT9`Q:27-591,H:16-591`32.13%ID`E:2e-95`RecName: Full=Solute carrier family 13 member 3; AltName: Full=Na(+)/dicarboxylate cotransporter 3; Short=NaDC-3; Short=hNaDC3; AltName: Full=Sodium-dependent high-affinity dicarboxylate transporter 2;`Eukaryota; Metazoa; Chordata; Craniata; Vertebrata; Euteleostomi; Mammalia; Eutheria; Euarchontoglires; Primates; Haplorrhini; Catarr…
comp88665_c0	0.0197665	21.5302	1089.23	7.32296e-05	TRUE	sp|P86392|VMPA_TITSE`P86392`Q:203-418,H:5-220`29.78%ID`E:8e-15`RecName: Full=Snake venom metalloproteinase antarease; Short=SVMP; EC=3.4.24.-; Flags: Fragments;`Eukaryota; Metazoa; Ecdysozoa; Arthropoda; Chelicerata; Arachnida; Scorpiones; Buthida; Buthoidea; Buthidae; Tityus.
comp58859_c0	0.0245644	26.2226	1067.51	1.15599e-05	TRUE	NA
comp97610_c1	0.244759	260.566	1064.58	1.70418e-43	TRUE	NA
comp97101_c3	0.0150251	15.8207	1052.95	0.000646076	TRUE	NA
comp109157_c0	0.024124	25.3556	1051.05	1.56258e-05	TRUE	NA
comp85482_c0	0.110193	115.763	1050.55	2.69512e-20	TRUE	NA
comp90824_c0	0.372214	387.987	1042.38	3.64598e-64	TRUE	NA
comp90063_c0	0.0295372	29.0827	984.611	3.19364e-06	TRUE	NA
comp40357_c0	0.0527106	51.0489	968.475	6.33715e-10	TRUE	NA
comp60304_c0	0.19243	183.283	952.466	8.56952e-32	TRUE	NA
comp93609_c0	0.53622	470.134	876.755	4.22389e-80	TRUE	sp|P18948|VIT6_CAEEL`P18948`Q:11-729,H:29-751`21.52%ID`E:5e-35`RecName: Full=Vitellogenin-6; Flags: Precursor;`Eukaryota; Metazoa; Ecdysozoa; Nematoda; Chromadorea; Rhabditida; Rhabditoidea; Rhabditidae; Peloderinae; Caenorhabditis.
comp91647_c0	0.232192	201.731	868.812	1.88592e-35	TRUE	sp|Q75WF2|DNA2_ACAPL`Q75WF2`Q:4-361,H:8-357`31.79%ID`E:2e-43`RecName: Full=Plancitoxin-1; EC=3.1.22.1; AltName: Full=Plancitoxin I; Short=Plan-I; Contains: RecName: Full=Plancitoxin-1 subunit alpha; Contains: RecName: Full=Plancitoxin-1 subunit beta; Flags: Precursor;`Eukaryota; Metazoa; Echinodermata; Eleutherozoa; Asterozoa; Asteroidea; Valvatacea; Valvatida; Acanthasteridae; Acanthaster.
comp40218_c0	0.308006	250.253	812.494	3.96383e-44	TRUE	NA
comp96369_c1	0.0189618	15.1424	798.573	0.000596304	TRUE	NA
comp93289_c0	0.107647	82.2854	764.403	9.12777e-16	TRUE	NA
comp93187_c0	0.0272344	20.2092	742.044	6.46746e-05	TRUE	sp|O77422|HBPM_RHIAP`O77422`Q:63-219,H:20-180`27.22%ID`E:3e-09`RecName: Full=Male-specific histamine-binding salivary protein; Short=MS-HBP; Flags: Precursor;`Eukaryota; Metazoa; Ecdysozoa; Arthropoda; Chelicerata; Arachnida; Acari; Parasitiformes; Ixodida; Ixodoidea; Ixodidae; Rhipicephalinae; Rhipicephalus; Rhipicephalus.
comp92056_c0	0.0193146	14.3241	741.622	0.000769237	TRUE	NA
comp102001_c0	0.080735	56.8096	703.655	1.66399e-11	TRUE	NA
comp95253_c8	0.592893	412.716	696.105	9.53478e-74	TRUE	sp|P43006|EAA2_MOUSE`P43006`Q:22-510,H:12-512`37.18%ID`E:2e-115`RecName: Full=Excitatory amino acid transporter 2; AltName: Full=GLT-1; AltName: Full=Sodium-dependent glutamate/aspartate transporter 2; AltName: Full=Solute carrier family 1 member 2;`Eukaryota; Metazoa; Chordata; Craniata; Vertebrata; Euteleostomi; Mammalia; Eutheria; Euarchontoglires; Glires; Rodentia; Sciurognathi; Muroidea; Mur…
comp87330_c0	0.0363671	25.0836	689.734	7.37931e-06	TRUE	NA
comp96661_c11	0.0225433	15.2122	674.8	0.000468702	TRUE	sp|O15375|MOT6_HUMAN`O15375`Q:94-261,H:9-176`30.95%ID`E:6e-19`RecName: Full=Monocarboxylate transporter 6; Short=MCT 6; AltName: Full=Monocarboxylate transporter 5; Short=MCT 5; AltName: Full=Solute carrier family 16 member 5;`Eukaryota; Metazoa; Chordata; Craniata; Vertebrata; Euteleostomi; Mammalia; Eutheria; Euarchontoglires; Primates; Haplorrhini; Catarrhini; Hominidae; Homo.
comp92859_c2	1.70339	1090.25	640.044	1.17183e-194	TRUE	NA
comp95306_c0	0.0233338	14.9129	639.111	0.000498977	TRUE	NA
comp90940_c0	0.340698	215.039	631.173	5.49236e-40	TRUE	NA
comp92781_c0	0.0992256	59.045	595.058	3.09512e-12	TRUE	sp|Q9U539|OCT1_CAEEL`Q9U539`Q:2-540,H:25-549`34.5%ID`E:1e-117`RecName: Full=Organic cation transporter 1; AltName: Full=CeOCT1;`Eukaryota; Metazoa; Ecdysozoa; Nematoda; Chromadorea; Rhabditida; Rhabditoidea; Rhabditidae; Peloderinae; Caenorhabditis.
comp98404_c1	0.193322	110.535	571.765	1.00749e-21	TRUE	NA
comp97101_c5	0.0625314	35.4537	566.974	5.71362e-08	TRUE	NA
comp91954_c0	0.0240283	13.4562	560.013	0.000815457	TRUE	sp|P02609|MLRS_CHICK`P02609`Q:1-169,H:1-166`84.02%ID`E:3e-103`RecName: Full=Myosin regulatory light chain 2, skeletal muscle isoform; AltName: Full=DTNB; AltName: Full=Fast skeletal myosin light chain 2; Short=MLC-2; AltName: Full=G2; AltName: Full=LC2f;`Eukaryota; Metazoa; Chordata; Craniata; Vertebrata; Euteleostomi; Archosauria; Dinosauria; Saurischia; Theropoda; Coelurosauria; Aves; Neognatha…
comp92092_c0	1.97191	1059.29	537.19	2.61583e-195	TRUE	sp|P86392|VMPA_TITSE`P86392`Q:187-404,H:5-220`29.39%ID`E:2e-15`RecName: Full=Snake venom metalloproteinase antarease; Short=SVMP; EC=3.4.24.-; Flags: Fragments;`Eukaryota; Metazoa; Ecdysozoa; Arthropoda; Chelicerata; Arachnida; Scorpiones; Buthida; Buthoidea; Buthidae; Tityus.
comp60094_c0	0.266497	142.056	533.047	8.75585e-28	TRUE	sp|Q9JLI3|MMEL1_MOUSE`Q9JLI3`Q:68-645,H:151-764`19.39%ID`E:2e-07`RecName: Full=Membrane metallo-endopeptidase-like 1; EC=3.4.24.11; AltName: Full=NEP2(m); AltName: Full=Neprilysin II; Short=NEPII; AltName: Full=Neprilysin-2; Short=NEP2; Short=NL2; AltName: Full=Neprilysin-like 1; Short=NL-1; AltName: Full=Neprilysin-like peptidase; Short=NEPLP; AltName: Full=Soluble secreted endopeptidase; Contai…
comp95948_c8	0.0521994	27.5478	527.741	1.46999e-06	TRUE	NA
comp86927_c0	0.0262127	13.6455	520.57	0.000690971	TRUE	sp|Q04757|HR29_HALRO`Q04757`Q:118-183,H:158-231`41.89%ID`E:1e-08`RecName: Full=Body wall muscle protein HR-29;`Eukaryota; Metazoa; Chordata; Tunicata; Ascidiacea; Stolidobranchia; Pyuridae; Halocynthia.
comp88628_c1	0.0714048	36.4	509.77	2.82126e-08	TRUE	NA
comp90532_c0	1.61201	818.263	507.603	7.60502e-153	TRUE	NA
comp95881_c0	0.0448765	22.7664	507.312	1.11883e-05	TRUE	sp|Q567I4|PLCX1_DANRE`Q567I4`Q:143-422,H:10-309`22.71%ID`E:1e-08`RecName: Full=PI-PLC X domain-containing protein 1;`Eukaryota; Metazoa; Chordata; Craniata; Vertebrata; Euteleostomi; Actinopterygii; Neopterygii; Teleostei; Ostariophysi; Cypriniformes; Cyprinidae; Danio.
comp92859_c0	1.64398	832.244	506.237	1.70309e-155	TRUE	NA
comp89808_c0	0.0682268	34.2274	501.671	6.98604e-08	TRUE	NA
comp97391_c5	0.0524821	25.5882	487.56	2.96322e-06	TRUE	NA
comp85368_c1	0.0641886	29.5695	460.666	4.45392e-07	TRUE	NA
comp40220_c0	0.43772	199.796	456.448	2.12157e-39	TRUE	NA
comp83175_c0	0.067655	29.6038	437.57	3.906e-07	TRUE	NA
comp89767_c0	0.0517532	22.5529	435.777	9.43252e-06	TRUE	NA
comp77553_c0	0.040867	17.602	430.715	8.95387e-05	TRUE	NA
comp90777_c0	0.443184	188.99	426.437	8.97192e-38	TRUE	NA
comp41815_c0	0.138799	58.9778	424.914	7.03834e-13	TRUE	sp|P84251|CU109_IXORI`P84251`Q:34-135,H:1-100`74.51%ID`E:2e-46`RecName: Full=Cuticle protein 10.9; AltName: Full=Ir-ACP10.9;`Eukaryota; Metazoa; Ecdysozoa; Arthropoda; Chelicerata; Arachnida; Acari; Parasitiformes; Ixodida; Ixodoidea; Ixodidae; Ixodinae; Ixodes.
comp93624_c0	0.037668	16.0017	424.809	0.000184525	TRUE	NA
comp98929_c2	0.28033	115.994	413.777	6.13767e-24	TRUE	NA
comp40137_c0	1.47902	598.639	404.754	1.08008e-116	TRUE	sp|P30116|GSTMU_MESAU`P30116`Q:36-252,H:2-218`40.09%ID`E:7e-50`RecName: Full=Glutathione S-transferase; EC=2.5.1.18; AltName: Full=GST class-mu;`Eukaryota; Metazoa; Chordata; Craniata; Vertebrata; Euteleostomi; Mammalia; Eutheria; Euarchontoglires; Glires; Rodentia; Sciurognathi; Muroidea; Cricetidae; Cricetinae; Mesocricetus.
comp93894_c0	0.0764054	30.4206	398.147	2.17889e-07	TRUE	NA
comp62746_c0	0.0407753	15.8424	388.529	0.000178235	TRUE	NA
comp105633_c0	0.073843	28.4877	385.787	4.93422e-07	TRUE	NA
comp90480_c0	0.593924	212.002	356.952	2.4199e-43	TRUE	sp|P86392|VMPA_TITSE`P86392`Q:266-409,H:85-227`27.59%ID`E:6e-10`RecName: Full=Snake venom metalloproteinase antarease; Short=SVMP; EC=3.4.24.-; Flags: Fragments;`Eukaryota; Metazoa; Ecdysozoa; Arthropoda; Chelicerata; Arachnida; Scorpiones; Buthida; Buthoidea; Buthidae; Tityus.
comp105940_c0	0.0651089	22.7258	349.043	5.97338e-06	TRUE	NA
comp85793_c0	0.0754533	25.6394	339.805	1.44441e-06	TRUE	NA
comp97815_c0	4.75212	1572.69	330.944	0	TRUE	NA
comp94742_c0	0.306114	99.1844	324.011	1.8667e-21	TRUE	NA
comp40270_c0	0.0893745	28.7487	321.665	2.99204e-07	TRUE	NA
comp97685_c7	0.800136	256.954	321.138	5.5528e-53	TRUE	NA
comp93161_c0	0.0816055	25.7573	315.632	1.19214e-06	TRUE	NA
comp87173_c0	0.0552979	16.9593	306.689	7.8314e-05	TRUE	NA
comp90803_c0	0.105307	32.1187	305.002	5.40521e-08	TRUE	NA
comp99162_c0	3.46007	967.047	279.487	4.46839e-198	TRUE	NA
comp96174_c0	0.0561309	14.9889	267.035	0.000176849	TRUE	NA
comp95195_c1	0.0839823	22.0861	262.985	5.19329e-06	TRUE	NA
comp59968_c0	3.97966	1041.92	261.812	3.4593e-215	TRUE	NA
comp60209_c1	3.01836	784.531	259.92	1.07235e-162	TRUE	NA
comp86645_c0	0.970669	251.773	259.381	1.63365e-53	TRUE	NA
comp58561_c0	0.0823827	21.2171	257.543	7.72447e-06	TRUE	sp|P81281|TRGS_TACTR`P81281`Q:21-93,H:1-72`38.36%ID`E:6e-08`RecName: Full=8.6 kDa transglutaminase substrate;`Eukaryota; Metazoa; Ecdysozoa; Arthropoda; Chelicerata; Merostomata; Xiphosura; Limulidae; Tachypleus.
comp89994_c0	0.134987	33.9962	251.848	1.42623e-08	TRUE	NA
comp97101_c8	0.127925	29.8162	233.075	9.4252e-08	TRUE	NA
comp89400_c0	0.0626547	14.5674	232.503	0.000190437	TRUE	sp|P56542|DNS2A_MOUSE`P56542`Q:45-380,H:20-349`31.58%ID`E:2e-37`RecName: Full=Deoxyribonuclease-2-alpha; EC=3.1.22.1; AltName: Full=Acid DNase; AltName: Full=Deoxyribonuclease II alpha; Short=DNase II alpha; AltName: Full=Lysosomal DNase II; Flags: Precursor;`Eukaryota; Metazoa; Chordata; Craniata; Vertebrata; Euteleostomi; Mammalia; Eutheria; Euarchontoglires; Glires; Rodentia; Sciurognathi; Mur…
comp80932_c0	0.156598	36.356	232.161	3.73933e-09	TRUE	NA
comp94909_c0	0.273272	63.2803	231.565	7.3066e-15	TRUE	sp|Q02527|MGAT3_RAT`Q02527`Q:93-428,H:167-503`40.06%ID`E:1e-75`RecName: Full=Beta-1,4-mannosyl-glycoprotein 4-beta-N-acetylglucosaminyltransferase; EC=2.4.1.144; AltName: Full=N-glycosyl-oligosaccharide-glycoprotein N-acetylglucosaminyltransferase III; Short=GNT-III; Short=GlcNAc-T III; Short=N-acetylglucosaminyltransferase III;`Eukaryota; Metazoa; Chordata; Craniata; Vertebrata; Euteleostomi; Ma…
comp94616_c1	0.217378	48.4212	222.751	9.00169e-12	TRUE	NA
comp97941_c0	0.297044	65.4695	220.403	2.06405e-15	TRUE	NA
comp87059_c0	0.0952313	20.1673	211.772	1.00386e-05	TRUE	NA
comp81896_c0	0.0759263	15.9749	210.401	8.41855e-05	TRUE	NA
comp90901_c0	3.03294	606.602	200.004	1.71024e-130	TRUE	NA
comp84582_c0	0.427831	85.0076	198.694	8.86365e-20	TRUE	NA
comp95046_c5	0.112828	22.3945	198.483	2.98208e-06	TRUE	NA
comp95914_c0	0.116379	23.0805	198.322	2.10274e-06	TRUE	NA
comp87404_c0	0.157788	30.9522	196.163	3.87479e-08	TRUE	NA
comp80962_c1	0.813909	158.357	194.564	1.61516e-35	TRUE	sp|P34387|TG198_CAEEL`P34387`Q:29-375,H:9-343`30.79%ID`E:2e-37`RecName: Full=Cell-death-related nuclease 7; EC=3.1.-.-; Flags: Precursor;`Eukaryota; Metazoa; Ecdysozoa; Nematoda; Chromadorea; Rhabditida; Rhabditoidea; Rhabditidae; Peloderinae; Caenorhabditis.
comp59910_c0	2.73922	514.944	187.989	7.27661e-112	TRUE	NA
comp60737_c0	0.228113	42.2324	185.138	1.1804e-10	TRUE	sp|Q9Z0E8|S22A5_MOUSE`Q9Z0E8`Q:9-552,H:15-548`28.42%ID`E:2e-65`RecName: Full=Solute carrier family 22 member 5; AltName: Full=High-affinity sodium-dependent carnitine cotransporter; AltName: Full=Organic cation/carnitine transporter 2;`Eukaryota; Metazoa; Chordata; Craniata; Vertebrata; Euteleostomi; Mammalia; Eutheria; Euarchontoglires; Glires; Rodentia; Sciurognathi; Muroidea; Muridae; Murinae;…
comp79775_c0	0.251988	43.8592	174.053	4.48105e-11	TRUE	NA
comp95595_c2	0.0770652	13.0135	168.863	0.000325688	TRUE	NA
comp96340_c1	0.341208	55.1004	161.486	1.23881e-13	TRUE	sp|Q9Z2V5|HDAC6_MOUSE`Q9Z2V5`Q:9-281,H:542-815`51.64%ID`E:5e-87`RecName: Full=Histone deacetylase 6; Short=HD6; EC=3.5.1.98; AltName: Full=Histone deacetylase mHDA2;`Eukaryota; Metazoa; Chordata; Craniata; Vertebrata; Euteleostomi; Mammalia; Eutheria; Euarchontoglires; Glires; Rodentia; Sciurognathi; Muroidea; Muridae; Murinae; Mus; Mus.
comp60059_c0	67.2651	10656.9	158.431	0	TRUE	sp|P08010|GSTM2_RAT`P08010`Q:7-220,H:5-218`39.72%ID`E:8e-51`RecName: Full=Glutathione S-transferase Mu 2; EC=2.5.1.18; AltName: Full=GST 4-4; AltName: Full=GSTM2-2; AltName: Full=Glutathione S-transferase Yb-2; Short=GST Yb2;`Eukaryota; Metazoa; Chordata; Craniata; Vertebrata; Euteleostomi; Mammalia; Eutheria; Euarchontoglires; Glires; Rodentia; Sciurognathi; Muroidea; Muridae; Murinae; Rattus.
comp87277_c0	0.631055	94.468	149.699	1.98421e-22	TRUE	NA
comp41585_c0	0.116632	17.073	146.384	3.38042e-05	TRUE	NA
comp93993_c6	0.210004	29.8553	142.165	4.01122e-08	TRUE	NA
comp99855_c0	0.862736	122.287	141.744	1.08113e-28	TRUE	NA
comp97242_c11	0.302048	42.7059	141.388	5.09418e-11	TRUE	NA
comp87479_c0	0.944719	130.716	138.365	1.28074e-30	TRUE	sp|O46503|ST1C2_RABIT`O46503`Q:21-327,H:4-290`33.33%ID`E:1e-47`RecName: Full=Sulfotransferase 1C2; Short=ST1C2; Short=rabSULT1C2; EC=2.8.2.-; AltName: Full=Sulfotransferase 1C1;`Eukaryota; Metazoa; Chordata; Craniata; Vertebrata; Euteleostomi; Mammalia; Eutheria; Euarchontoglires; Glires; Lagomorpha; Leporidae; Oryctolagus.
comp89007_c0	7.68974	989.834	128.721	2.7685e-221	TRUE	NA
comp94616_c0	0.157049	19.6548	125.151	7.48145e-06	TRUE	NA
comp89622_c0	0.108883	13.3818	122.901	0.000216544	TRUE	sp|Q9V3B7|PGSC1_DROME`Q9V3B7`Q:8-146,H:47-185`43.17%ID`E:5e-40`RecName: Full=Peptidoglycan-recognition protein SC1a/b; EC=3.5.1.28; Flags: Precursor;`Eukaryota; Metazoa; Ecdysozoa; Arthropoda; Hexapoda; Insecta; Pterygota; Neoptera; Endopterygota; Diptera; Brachycera; Muscomorpha; Ephydroidea; Drosophilidae; Drosophila; Sophophora.
comp84200_c0	0.579265	71.1563	122.839	1.46795e-17	TRUE	NA
comp98098_c0	0.324672	39.6184	122.026	1.93659e-10	TRUE	NA
comp94336_c0	0.220649	26.1364	118.452	2.25697e-07	TRUE	NA
comp96697_c0	0.16675	19.6525	117.856	7.12689e-06	TRUE	NA
comp88777_c0	5.31297	597.042	112.374	1.09417e-135	TRUE	NA
comp94872_c0	6.0429	672.449	111.279	1.12008e-152	TRUE	NA
comp96549_c5	0.428593	46.4962	108.486	4.30328e-12	TRUE	NA
comp107858_c0	0.245644	25.8807	105.358	2.30391e-07	TRUE	sp|Q868Z9|PPN_DROME`Q868Z9`Q:75-250,H:2194-2374`28.65%ID`E:1e-08`RecName: Full=Papilin; Flags: Precursor;`Eukaryota; Metazoa; Ecdysozoa; Arthropoda; Hexapoda; Insecta; Pterygota; Neoptera; Endopterygota; Diptera; Brachycera; Muscomorpha; Ephydroidea; Drosophilidae; Drosophila; Sophophora.
comp98706_c1	0.650423	67.4986	103.777	6.36526e-17	TRUE	NA
comp98363_c1	0.497101	49.0432	98.6584	9.62847e-13	TRUE	NA
comp87391_c0	0.425989	40.8446	95.8818	7.15277e-11	TRUE	NA
comp94393_c2	0.43772	41.4981	94.805	4.98326e-11	TRUE	sp|Q5R573|RBL2A_PONAB`Q5R573`Q:2-194,H:17-207`67.36%ID`E:3e-94`RecName: Full=Rab-like protein 2A;`Eukaryota; Metazoa; Chordata; Craniata; Vertebrata; Euteleostomi; Mammalia; Eutheria; Euarchontoglires; Primates; Haplorrhini; Catarrhini; Hominidae; Pongo.
comp94065_c1	0.559335	52.3334	93.5637	1.55537e-13	TRUE	NA
comp85432_c0	0.23796	22.0575	92.6942	1.63552e-06	TRUE	sp|Q6GM59|MOT12_XENLA`Q6GM59`Q:71-485,H:19-432`24.11%ID`E:3e-29`RecName: Full=Monocarboxylate transporter 12; Short=MCT 12; AltName: Full=Solute carrier family 16 member 12;`Eukaryota; Metazoa; Chordata; Craniata; Vertebrata; Euteleostomi; Amphibia; Batrachia; Anura; Pipoidea; Pipidae; Xenopodinae; Xenopus; Xenopus.
comp98363_c7	0.608555	55.8371	91.7536	2.35787e-14	TRUE	NA
comp94307_c1	0.270999	24.5864	90.7253	4.10286e-07	TRUE	NA
comp40289_c0	2.42477	219.654	90.5876	9.1803e-52	TRUE	NA
comp43386_c0	0.6031	54.0696	89.6528	5.81593e-14	TRUE	NA
comp87333_c0	2.51971	225.371	89.4432	4.25955e-53	TRUE	NA
comp92762_c3	0.188568	16.5991	88.0272	3.12539e-05	TRUE	NA
comp84903_c0	0.519011	45.3404	87.3593	5.84278e-12	TRUE	NA
comp90662_c0	1.87478	161.936	86.3763	1.04171e-38	TRUE	sp|P86392|VMPA_TITSE`P86392`Q:193-407,H:7-227`27.43%ID`E:3e-13`RecName: Full=Snake venom metalloproteinase antarease; Short=SVMP; EC=3.4.24.-; Flags: Fragments;`Eukaryota; Metazoa; Ecdysozoa; Arthropoda; Chelicerata; Arachnida; Scorpiones; Buthida; Buthoidea; Buthidae; Tityus.
comp99379_c0	2.23701	189.456	84.6914	4.97691e-45	TRUE	NA
comp88819_c0	1.60105	134.061	83.7335	2.21197e-32	TRUE	sp|P68373|TBA1C_MOUSE`P68373`Q:1-298,H:152-449`96.98%ID`E:0`RecName: Full=Tubulin alpha-1C chain; AltName: Full=Alpha-tubulin 6; AltName: Full=Alpha-tubulin isotype M-alpha-6; AltName: Full=Tubulin alpha-6 chain;`Eukaryota; Metazoa; Chordata; Craniata; Vertebrata; Euteleostomi; Mammalia; Eutheria; Euarchontoglires; Glires; Rodentia; Sciurognathi; Muroidea; Muridae; Murinae; Mus; Mus.
comp90827_c0	0.235229	19.6892	83.702	5.61459e-06	TRUE	sp|Q49B93|SC5AC_MOUSE`Q49B93`Q:6-540,H:6-530`29.04%ID`E:2e-64`RecName: Full=Sodium-coupled monocarboxylate transporter 2; AltName: Full=Electroneutral sodium monocarboxylate cotransporter; AltName: Full=Low-affinity sodium-lactate cotransporter; AltName: Full=Solute carrier family 5 member 12;`Eukaryota; Metazoa; Chordata; Craniata; Vertebrata; Euteleostomi; Mammalia; Eutheria; Euarchontoglires; …
comp92564_c0	0.128186	10.6046	82.7281	0.000859127	TRUE	NA
comp104968_c0	0.287654	23.39	81.3127	7.35571e-07	TRUE	NA
comp90483_c0	4.79737	387.397	80.7518	2.40709e-90	TRUE	sp|Q9XYN1|INX2_SCHAM`Q9XYN1`Q:1-356,H:1-356`53.22%ID`E:3e-141`RecName: Full=Innexin inx2; Short=Innexin-2; AltName: Full=G-Inx2;`Eukaryota; Metazoa; Ecdysozoa; Arthropoda; Hexapoda; Insecta; Pterygota; Neoptera; Orthopteroidea; Orthoptera; Caelifera; Acridomorpha; Acridoidea; Acrididae; Cyrtacanthacridinae; Schistocerca.
comp97964_c6	23.4047	1839.09	78.5777	0	TRUE	NA
comp84210_c0	2.60863	204.971	78.5741	1.02933e-48	TRUE	NA
comp90705_c0	0.650312	50.9171	78.2964	2.6484e-13	TRUE	NA
comp60104_c0	2.90157	225.856	77.839	1.635e-53	TRUE	NA
comp97879_c1	0.46435	36.1297	77.8071	7.30444e-10	TRUE	NA
comp95046_c1	0.296132	21.4214	72.3372	2.05331e-06	TRUE	NA
comp90331_c0	0.276556	19.8395	71.7377	4.87866e-06	TRUE	NA
comp91357_c0	8.39011	599.58	71.4628	2.6175e-139	TRUE	NA
comp94350_c0	1.82087	129.149	70.927	2.0021e-31	TRUE	sp|P86392|VMPA_TITSE`P86392`Q:147-363,H:5-220`27.56%ID`E:6e-16`RecName: Full=Snake venom metalloproteinase antarease; Short=SVMP; EC=3.4.24.-; Flags: Fragments;`Eukaryota; Metazoa; Ecdysozoa; Arthropoda; Chelicerata; Arachnida; Scorpiones; Buthida; Buthoidea; Buthidae; Tityus.
comp91137_c1	0.173194	11.9879	69.2168	0.000379562	TRUE	NA
comp96128_c1	9.1073	622.757	68.38	9.1762e-145	TRUE	sp|P86392|VMPA_TITSE`P86392`Q:176-384,H:5-213`24.65%ID`E:1e-10`RecName: Full=Snake venom metalloproteinase antarease; Short=SVMP; EC=3.4.24.-; Flags: Fragments;`Eukaryota; Metazoa; Ecdysozoa; Arthropoda; Chelicerata; Arachnida; Scorpiones; Buthida; Buthoidea; Buthidae; Tityus.
comp61651_c0	0.164852	10.913	66.1989	0.000693054	TRUE	NA
comp96106_c2	0.394614	25.8028	65.3876	1.82063e-07	TRUE	NA
comp88997_c0	0.578252	37.1345	64.2185	3.871e-10	TRUE	NA
comp95475_c0	0.196534	12.46	63.3989	0.000287912	TRUE	sp|Q7SZE0|VM2SA_GLOSA`Q7SZE0`Q:35-248,H:195-393`24.66%ID`E:9e-09`RecName: Full=Zinc metalloproteinase/disintegrin; Contains: RecName: Full=Snake venom metalloproteinase saxin; Short=SVMP; EC=3.4.24.-; Contains: RecName: Full=Disintegrin; Flags: Precursor;`Eukaryota; Metazoa; Chordata; Craniata; Vertebrata; Euteleostomi; Lepidosauria; Squamata; Scleroglossa; Serpentes; Colubroidea; Viperidae; Crot…
comp84018_c0	0.207174	12.5137	60.4021	0.000278473	TRUE	sp|Q0V9W6|BTBD6_XENTR`Q0V9W6`Q:34-259,H:126-347`35.17%ID`E:9e-26`RecName: Full=BTB/POZ domain-containing protein 6;`Eukaryota; Metazoa; Chordata; Craniata; Vertebrata; Euteleostomi; Amphibia; Batrachia; Anura; Pipoidea; Pipidae; Xenopodinae; Xenopus; Silurana.
comp102629_c0	0.523853	31.2181	59.5933	9.41991e-09	TRUE	NA
comp98281_c4	1.77369	105.124	59.2684	5.96246e-26	TRUE	sp|Q9Z0Z5|S13A3_RAT`Q9Z0Z5`Q:30-588,H:30-593`33.68%ID`E:1e-97`RecName: Full=Solute carrier family 13 member 3; AltName: Full=Na(+)/dicarboxylate cotransporter 3; Short=NaDC-3; Short=rNaDC3; AltName: Full=Sodium-dependent high-affinity dicarboxylate transporter 2;`Eukaryota; Metazoa; Chordata; Craniata; Vertebrata; Euteleostomi; Mammalia; Eutheria; Euarchontoglires; Glires; Rodentia; Sciurognathi;…
comp92161_c0	0.207925	12.2468	58.9002	0.000323412	TRUE	sp|P07686|HEXB_HUMAN`P07686`Q:28-554,H:44-551`44.94%ID`E:8e-152`RecName: Full=Beta-hexosaminidase subunit beta; EC=3.2.1.52; AltName: Full=Beta-N-acetylhexosaminidase subunit beta; Short=Hexosaminidase subunit B; AltName: Full=Cervical cancer proto-oncogene 7 protein; Short=HCC-7; AltName: Full=N-acetyl-beta-glucosaminidase subunit beta; Contains: RecName: Full=Beta-hexosaminidase subunit beta ch…
comp95246_c3	1.65521	96.2801	58.168	6.61445e-24	TRUE	NA
comp84208_c0	36.3308	2094.07	57.6389	0	TRUE	NA
comp64076_c0	0.357541	20.187	56.4606	3.9008e-06	TRUE	NA
comp96807_c3	0.762324	42.3907	55.6072	2.23486e-11	TRUE	sp|P21329|RTJK_DROFU`P21329`Q:5-349,H:305-660`28.02%ID`E:2e-26`RecName: Full=RNA-directed DNA polymerase from mobile element jockey; EC=2.7.7.49; AltName: Full=Reverse transcriptase;`Eukaryota; Metazoa; Ecdysozoa; Arthropoda; Hexapoda; Insecta; Pterygota; Neoptera; Endopterygota; Diptera; Brachycera; Muscomorpha; Ephydroidea; Drosophilidae; Drosophila.
comp91780_c1	0.355454	19.2285	54.0956	6.63104e-06	TRUE	sp|P48593|E631_DROME`P48593`Q:43-182,H:36-193`50%ID`E:2e-47`RecName: Full=Calcium-binding protein E63-1;`Eukaryota; Metazoa; Ecdysozoa; Arthropoda; Hexapoda; Insecta; Pterygota; Neoptera; Endopterygota; Diptera; Brachycera; Muscomorpha; Ephydroidea; Drosophilidae; Drosophila; Sophophora.
comp92799_c0	0.192226	10.2924	53.5432	0.000980895	TRUE	NA
comp40660_c0	0.997002	52.5066	52.6645	9.78265e-14	TRUE	NA
comp96714_c2	0.861704	45.3163	52.5892	4.66854e-12	TRUE	NA
comp84797_c1	0.247569	13.0026	52.521	0.00021206	TRUE	NA
comp80267_c0	3.0902	159.563	51.6351	1.69663e-38	TRUE	NA
comp98281_c3	0.229113	11.1703	48.7545	0.000600914	TRUE	NA
comp95946_c4	0.80921	38.875	48.0406	1.5539e-10	TRUE	NA
comp82418_c1	0.367315	17.552	47.7847	1.70717e-05	TRUE	NA
comp95214_c0	6.92042	325.608	47.0502	1.47846e-76	TRUE	NA
comp102248_c0	1.15275	54.075	46.9094	4.49022e-14	TRUE	NA
comp99178_c0	9.87124	461.321	46.7338	1.18545e-107	TRUE	NA
comp83768_c0	5.13348	234.536	45.6875	1.29959e-55	TRUE	NA
comp99183_c0	11.5309	524.796	45.512	4.19187e-122	TRUE	NA
comp84693_c0	0.259614	11.7702	45.3371	0.000433577	TRUE	NA
comp90909_c0	4.49468	203.211	45.2114	2.07845e-48	TRUE	NA
comp97879_c4	0.427685	18.6594	43.6288	9.53178e-06	TRUE	NA
comp90542_c0	0.26428	11.4898	43.476	0.000512589	TRUE	NA
comp97823_c7	0.438533	18.6278	42.4776	9.80241e-06	TRUE	NA
comp97127_c2	3.25089	137.302	42.2352	3.437e-33	TRUE	NA
comp87353_c0	0.885135	36.8647	41.6487	5.0529e-10	TRUE	NA
comp97138_c3	0.322462	12.9911	40.2872	0.000225987	TRUE	NA
comp98000_c0	0.31636	12.5397	39.6376	0.000292409	TRUE	sp|Q8K4C0|FMO5_RAT`Q8K4C0`Q:2-319,H:167-488`35.91%ID`E:9e-67`RecName: Full=Dimethylaniline monooxygenase [N-oxide-forming] 5; EC=1.14.13.8; AltName: Full=Dimethylaniline oxidase 5; AltName: Full=Hepatic flavin-containing monooxygenase 5; Short=FMO 5;`Eukaryota; Metazoa; Chordata; Craniata; Vertebrata; Euteleostomi; Mammalia; Eutheria; Euarchontoglires; Glires; Rodentia; Sciurognathi; Muroidea; Mu…
comp40365_c1	1.12033	44.2911	39.5339	9.99658e-12	TRUE	NA
comp84099_c0	0.268081	10.4437	38.9575	0.000953492	TRUE	sp|Q0Q028|DFP3_ANTMY`Q0Q028`Q:66-206,H:16-159`35.33%ID`E:4e-19`RecName: Full=Putative defense protein 3; Short=DFP-3; Flags: Precursor;`Eukaryota; Metazoa; Ecdysozoa; Arthropoda; Hexapoda; Insecta; Pterygota; Neoptera; Endopterygota; Lepidoptera; Glossata; Ditrysia; Bombycoidea; Saturniidae; Saturniinae; Saturniini; Antheraea.
comp93964_c0	0.494652	18.8468	38.101	9.18265e-06	TRUE	sp|P90850|YCF2E_CAEEL`P90850`Q:35-445,H:28-431`44.84%ID`E:4e-120`RecName: Full=Uncharacterized peptidase C1-like protein F26E4.3; Flags: Precursor;`Eukaryota; Metazoa; Ecdysozoa; Nematoda; Chromadorea; Rhabditida; Rhabditoidea; Rhabditidae; Peloderinae; Caenorhabditis.
comp58069_c1	1.20279	45.8122	38.0884	4.6642e-12	TRUE	sp|Q98972|ACTS_ORYLA`Q98972`Q:1-244,H:89-332`100%ID`E:3e-180`RecName: Full=Actin, alpha skeletal muscle; AltName: Full=Alpha-actin-1; AltName: Full=OlMA1; Flags: Precursor;`Eukaryota; Metazoa; Chordata; Craniata; Vertebrata; Euteleostomi; Actinopterygii; Neopterygii; Teleostei; Euteleostei; Neoteleostei; Acanthomorpha; Acanthopterygii; Percomorpha; Atherinomorpha; Beloniformes; Adrianichthyidae; …
comp92086_c1	0.447208	16.8151	37.6002	2.81338e-05	TRUE	sp|O76082|S22A5_HUMAN`O76082`Q:2-558,H:6-548`29.14%ID`E:4e-64`RecName: Full=Solute carrier family 22 member 5; AltName: Full=High-affinity sodium-dependent carnitine cotransporter; AltName: Full=Organic cation/carnitine transporter 2;`Eukaryota; Metazoa; Chordata; Craniata; Vertebrata; Euteleostomi; Mammalia; Eutheria; Euarchontoglires; Primates; Haplorrhini; Catarrhini; Hominidae; Homo.
comp96127_c0	0.651448	23.148	35.5332	9.34258e-07	TRUE	NA
comp96292_c7	0.505127	17.843	35.3237	1.66584e-05	TRUE	NA
comp93675_c2	0.403811	13.8035	34.1831	0.000155279	TRUE	sp|P86392|VMPA_TITSE`P86392`Q:177-391,H:5-221`25.65%ID`E:2e-10`RecName: Full=Snake venom metalloproteinase antarease; Short=SVMP; EC=3.4.24.-; Flags: Fragments;`Eukaryota; Metazoa; Ecdysozoa; Arthropoda; Chelicerata; Arachnida; Scorpiones; Buthida; Buthoidea; Buthidae; Tityus.
comp94632_c0	2.57867	87.3931	33.8908	1.82677e-21	TRUE	sp|P86392|VMPA_TITSE`P86392`Q:184-383,H:7-220`25%ID`E:4e-09`RecName: Full=Snake venom metalloproteinase antarease; Short=SVMP; EC=3.4.24.-; Flags: Fragments;`Eukaryota; Metazoa; Ecdysozoa; Arthropoda; Chelicerata; Arachnida; Scorpiones; Buthida; Buthoidea; Buthidae; Tityus.
comp51219_c0	0.95475	31.9352	33.4487	9.00258e-09	TRUE	sp|Q9UBQ7|GRHPR_HUMAN`Q9UBQ7`Q:5-317,H:8-321`44.3%ID`E:2e-86`RecName: Full=Glyoxylate reductase/hydroxypyruvate reductase; EC=1.1.1.79; EC=1.1.1.81;`Eukaryota; Metazoa; Chordata; Craniata; Vertebrata; Euteleostomi; Mammalia; Eutheria; Euarchontoglires; Primates; Haplorrhini; Catarrhini; Hominidae; Homo.
comp113602_c0	0.500281	16.4616	32.9047	3.71502e-05	TRUE	NA
comp80870_c0	4.76458	154.995	32.5306	1.11429e-36	TRUE	sp|P86392|VMPA_TITSE`P86392`Q:180-391,H:5-213`28.64%ID`E:4e-18`RecName: Full=Snake venom metalloproteinase antarease; Short=SVMP; EC=3.4.24.-; Flags: Fragments;`Eukaryota; Metazoa; Ecdysozoa; Arthropoda; Chelicerata; Arachnida; Scorpiones; Buthida; Buthoidea; Buthidae; Tityus.
comp92079_c1	0.36581	11.6876	31.95	0.000518327	TRUE	NA
comp93968_c0	1.21293	38.3279	31.5994	3.32483e-10	TRUE	NA
comp96094_c2	0.540204	16.8212	31.1386	3.18957e-05	TRUE	NA
comp96335_c0	1.71647	53.0283	30.8938	1.55185e-13	TRUE	sp|P86392|VMPA_TITSE`P86392`Q:185-403,H:5-224`26.72%ID`E:1e-14`RecName: Full=Snake venom metalloproteinase antarease; Short=SVMP; EC=3.4.24.-; Flags: Fragments;`Eukaryota; Metazoa; Ecdysozoa; Arthropoda; Chelicerata; Arachnida; Scorpiones; Buthida; Buthoidea; Buthidae; Tityus.
comp89745_c0	0.356533	10.8593	30.458	0.000841917	TRUE	NA
comp74093_c0	1.01713	30.1096	29.6024	2.82969e-08	TRUE	NA
comp91262_c0	0.560896	16.3588	29.1656	4.33174e-05	TRUE	NA
comp89686_c0	0.371936	10.7699	28.9562	0.000911319	TRUE	NA
comp95706_c0	5.36316	154.747	28.8537	3.09984e-36	TRUE	sp|P23978|SC6A1_RAT`P23978`Q:136-679,H:42-582`48.07%ID`E:0`RecName: Full=Sodium- and chloride-dependent GABA transporter 1; Short=GAT-1; AltName: Full=Solute carrier family 6 member 1;`Eukaryota; Metazoa; Chordata; Craniata; Vertebrata; Euteleostomi; Mammalia; Eutheria; Euarchontoglires; Glires; Rodentia; Sciurognathi; Muroidea; Muridae; Murinae; Rattus.
comp96092_c0	0.911776	25.8891	28.3941	2.79412e-07	TRUE	NA
comp92733_c1	0.594806	16.8138	28.2677	3.49261e-05	TRUE	NA
comp93181_c0	0.780894	21.985	28.1537	2.22839e-06	TRUE	NA
comp93892_c1	0.570086	15.9138	27.9148	5.72982e-05	TRUE	NA
comp84703_c0	2.14786	59.2695	27.5947	8.47659e-15	TRUE	NA
comp96661_c6	0.548389	14.9446	27.2519	9.86221e-05	TRUE	NA
comp86371_c0	0.808522	21.9551	27.1547	2.37284e-06	TRUE	NA
comp97391_c3	1.06953	28.6364	26.7747	7.25584e-08	TRUE	NA
comp95854_c1	0.662139	17.4232	26.3135	2.71904e-05	TRUE	sp|P06276|CHLE_HUMAN`P06276`Q:8-544,H:20-554`36.69%ID`E:7e-97`RecName: Full=Cholinesterase; EC=3.1.1.8; AltName: Full=Acylcholine acylhydrolase; AltName: Full=Butyrylcholine esterase; AltName: Full=Choline esterase II; AltName: Full=Pseudocholinesterase; Flags: Precursor;`Eukaryota; Metazoa; Chordata; Craniata; Vertebrata; Euteleostomi; Mammalia; Eutheria; Euarchontoglires; Primates; Haplorrhini;…
comp93217_c6	2.03319	52.208	25.6779	4.10255e-13	TRUE	NA
comp92860_c0	41.2563	1053.2	25.5283	1.24477e-232	TRUE	sp|P13284|GILT_HUMAN`P13284`Q:311-446,H:102-234`29.5%ID`E:5e-08`RecName: Full=Gamma-interferon-inducible lysosomal thiol reductase; EC=1.8.-.-; AltName: Full=Gamma-interferon-inducible protein IP-30; AltName: Full=Legumaturain; Flags: Precursor;`Eukaryota; Metazoa; Chordata; Craniata; Vertebrata; Euteleostomi; Mammalia; Eutheria; Euarchontoglires; Primates; Haplorrhini; Catarrhini; Hominidae; Hom…
comp97027_c6	0.478336	12.165	25.4319	0.000467841	TRUE	NA
comp93588_c1	0.626927	15.4127	24.5846	8.52312e-05	TRUE	NA
comp98204_c1	1.57989	38.5913	24.4266	5.14218e-10	TRUE	sp|Q99758|ABCA3_HUMAN`Q99758`Q:38-499,H:1-488`27.95%ID`E:4e-39`RecName: Full=ATP-binding cassette sub-family A member 3; AltName: Full=ABC-C transporter; AltName: Full=ATP-binding cassette transporter 3; Short=ATP-binding cassette 3;`Eukaryota; Metazoa; Chordata; Craniata; Vertebrata; Euteleostomi; Mammalia; Eutheria; Euarchontoglires; Primates; Haplorrhini; Catarrhini; Hominidae; Homo.
comp87140_c0	2.9481	71.6536	24.305	2.55199e-17	TRUE	sp|Q60HG7|CGL_MACFA`Q60HG7`Q:19-399,H:17-397`62.99%ID`E:0`RecName: Full=Cystathionine gamma-lyase; EC=4.4.1.1; AltName: Full=Cysteine-protein sulfhydrase; AltName: Full=Gamma-cystathionase;`Eukaryota; Metazoa; Chordata; Craniata; Vertebrata; Euteleostomi; Mammalia; Eutheria; Euarchontoglires; Primates; Haplorrhini; Catarrhini; Cercopithecidae; Cercopithecinae; Macaca.
comp91781_c0	0.679187	15.9382	23.4666	6.81451e-05	TRUE	NA
comp97914_c4	4.39641	102.992	23.4263	4.36953e-24	TRUE	sp|Q9Y2S2|CRYL1_HUMAN`Q9Y2S2`Q:4-310,H:7-315`54.69%ID`E:2e-123`RecName: Full=Lambda-crystallin homolog; EC=1.1.1.45; AltName: Full=L-gulonate 3-dehydrogenase; Short=Gul3DH;`Eukaryota; Metazoa; Chordata; Craniata; Vertebrata; Euteleostomi; Mammalia; Eutheria; Euarchontoglires; Primates; Haplorrhini; Catarrhini; Hominidae; Homo.
comp96092_c3	1.17196	27.3755	23.3588	1.8101e-07	TRUE	NA
comp40138_c1	14.3828	334.265	23.2407	3.14265e-74	TRUE	NA
comp86643_c0	1.99073	46.1567	23.1858	1.27333e-11	TRUE	NA
comp97430_c2	53.345	1218.04	22.8332	1.21921e-264	TRUE	NA
comp95532_c0	2.60868	59.5313	22.8204	1.57403e-14	TRUE	NA
comp91973_c0	2.36595	53.9219	22.7908	2.6754e-13	TRUE	sp|Q99MS3|MP17L_MOUSE`Q99MS3`Q:4-180,H:1-169`35.96%ID`E:9e-30`RecName: Full=Mpv17-like protein; Short=M-LP;`Eukaryota; Metazoa; Chordata; Craniata; Vertebrata; Euteleostomi; Mammalia; Eutheria; Euarchontoglires; Glires; Rodentia; Sciurognathi; Muroidea; Muridae; Murinae; Mus; Mus.
comp91698_c0	0.980721	22.083	22.5171	2.95954e-06	TRUE	sp|Q9DBW0|CP4V2_MOUSE`Q9DBW0`Q:68-573,H:17-522`31.92%ID`E:6e-96`RecName: Full=Cytochrome P450 4V2; EC=1.14.13.-;`Eukaryota; Metazoa; Chordata; Craniata; Vertebrata; Euteleostomi; Mammalia; Eutheria; Euarchontoglires; Glires; Rodentia; Sciurognathi; Muroidea; Muridae; Murinae; Mus; Mus.
comp80517_c0	2.15418	46.7137	21.6852	1.22343e-11	TRUE	sp|P21902|PCE_TACTR`P21902`Q:324-589,H:99-375`41.07%ID`E:8e-64`RecName: Full=Proclotting enzyme; EC=3.4.21.86; Contains: RecName: Full=Proclotting enzyme light chain; Contains: RecName: Full=Proclotting enzyme heavy chain; Flags: Precursor;`Eukaryota; Metazoa; Ecdysozoa; Arthropoda; Chelicerata; Merostomata; Xiphosura; Limulidae; Tachypleus.
comp60791_c0	2.94263	63.67	21.6371	2.55264e-15	TRUE	sp|Q9XYN1|INX2_SCHAM`Q9XYN1`Q:13-358,H:12-356`48.28%ID`E:4e-116`RecName: Full=Innexin inx2; Short=Innexin-2; AltName: Full=G-Inx2;`Eukaryota; Metazoa; Ecdysozoa; Arthropoda; Hexapoda; Insecta; Pterygota; Neoptera; Orthopteroidea; Orthoptera; Caelifera; Acridomorpha; Acridoidea; Acrididae; Cyrtacanthacridinae; Schistocerca.
comp88811_c0	0.641353	13.4643	20.9935	0.000284657	TRUE	NA
comp87139_c0	2.19469	45.979	20.9501	2.01643e-11	TRUE	NA
comp97394_c1	0.581525	12.0697	20.7553	0.000598061	TRUE	NA
comp59465_c0	10.4758	216.673	20.6832	6.80444e-48	TRUE	sp|P36609|NCS2_CAEEL`P36609`Q:1-186,H:1-185`54.3%ID`E:3e-75`RecName: Full=Neuronal calcium sensor 2; Short=NCS-2;`Eukaryota; Metazoa; Ecdysozoa; Nematoda; Chromadorea; Rhabditida; Rhabditoidea; Rhabditidae; Peloderinae; Caenorhabditis.
comp92539_c0	10.196	209.813	20.578	2.15045e-46	TRUE	sp|Q64459|CP3AB_MOUSE`Q64459`Q:9-497,H:15-498`32.32%ID`E:1e-87`RecName: Full=Cytochrome P450 3A11; EC=1.14.14.1; AltName: Full=CYPIIIA11; AltName: Full=Cytochrome P-450IIIAM1; AltName: Full=Cytochrome P-450UT;`Eukaryota; Metazoa; Chordata; Craniata; Vertebrata; Euteleostomi; Mammalia; Eutheria; Euarchontoglires; Glires; Rodentia; Sciurognathi; Muroidea; Muridae; Murinae; Mus; Mus.
comp40566_c0	0.870943	17.8282	20.47	3.08967e-05	TRUE	NA
comp90874_c4	8.60907	174.467	20.2655	8.9812e-39	TRUE	sp|Q05910|ADAM8_MOUSE`Q05910`Q:182-464,H:194-449`25.52%ID`E:6e-09`RecName: Full=Disintegrin and metalloproteinase domain-containing protein 8; Short=ADAM 8; EC=3.4.24.-; AltName: Full=Cell surface antigen MS2; AltName: Full=Macrophage cysteine-rich glycoprotein; AltName: CD_antigen=CD156a; Flags: Precursor;`Eukaryota; Metazoa; Chordata; Craniata; Vertebrata; Euteleostomi; Mammalia; Eutheria; Euar…
comp40138_c0	24.6935	484.079	19.6035	9.34036e-104	TRUE	sp|P20478|GLNA2_DROME`P20478`Q:53-406,H:16-369`66.67%ID`E:0`RecName: Full=Glutamine synthetase 2 cytoplasmic; EC=6.3.1.2; AltName: Full=Glutamate--ammonia ligase 2;`Eukaryota; Metazoa; Ecdysozoa; Arthropoda; Hexapoda; Insecta; Pterygota; Neoptera; Endopterygota; Diptera; Brachycera; Muscomorpha; Ephydroidea; Drosophilidae; Drosophila; Sophophora.
comp89239_c2	0.621977	12.1314	19.5046	0.000620955	TRUE	NA
comp90326_c0	0.631682	12.1971	19.3089	0.000607314	TRUE	NA
comp94161_c0	0.68661	13.154	19.1578	0.000374216	TRUE	sp|P21328|RTJK_DROME`P21328`Q:20-314,H:550-841`28.19%ID`E:8e-22`RecName: Full=RNA-directed DNA polymerase from mobile element jockey; EC=2.7.7.49; AltName: Full=Reverse transcriptase;`Eukaryota; Metazoa; Ecdysozoa; Arthropoda; Hexapoda; Insecta; Pterygota; Neoptera; Endopterygota; Diptera; Brachycera; Muscomorpha; Ephydroidea; Drosophilidae; Drosophila; Sophophora.
comp95760_c5	1.77784	33.9482	19.0952	1.10628e-08	TRUE	NA
comp96560_c0	2.98508	56.9665	19.0837	1.35237e-13	TRUE	NA
comp90186_c0	1.65975	31.6158	19.0485	3.5374e-08	TRUE	sp|Q4VC17|ATS18_MOUSE`Q4VC17`Q:289-477,H:394-578`30.26%ID`E:1e-12`RecName: Full=A disintegrin and metalloproteinase with thrombospondin motifs 18; Short=ADAM-TS 18; Short=ADAM-TS18; Short=ADAMTS-18; EC=3.4.24.-; Flags: Precursor;`Eukaryota; Metazoa; Chordata; Craniata; Vertebrata; Euteleostomi; Mammalia; Eutheria; Euarchontoglires; Glires; Rodentia; Sciurognathi; Muroidea; Muridae; Murinae; Mus; …
comp93408_c4	2.17764	41.1341	18.8893	3.32613e-10	TRUE	sp|O70247|SC5A6_RAT`O70247`Q:5-170,H:386-552`30.23%ID`E:4e-10`RecName: Full=Sodium-dependent multivitamin transporter; Short=Na(+)-dependent multivitamin transporter; AltName: Full=Solute carrier family 5 member 6;`Eukaryota; Metazoa; Chordata; Craniata; Vertebrata; Euteleostomi; Mammalia; Eutheria; Euarchontoglires; Glires; Rodentia; Sciurognathi; Muroidea; Muridae; Murinae; Rattus.
comp81761_c0	2.00715	37.7447	18.8051	1.7905e-09	TRUE	NA
comp89239_c1	1.71652	32.0895	18.6945	2.96267e-08	TRUE	sp|Q9XYN1|INX2_SCHAM`Q9XYN1`Q:1-244,H:1-244`57.14%ID`E:6e-100`RecName: Full=Innexin inx2; Short=Innexin-2; AltName: Full=G-Inx2;`Eukaryota; Metazoa; Ecdysozoa; Arthropoda; Hexapoda; Insecta; Pterygota; Neoptera; Orthopteroidea; Orthoptera; Caelifera; Acridomorpha; Acridoidea; Acrididae; Cyrtacanthacridinae; Schistocerca.
comp88865_c0	584.433	10900.5	18.6515	0	TRUE	NA
comp98642_c0	1.61657	30.0678	18.5998	8.16314e-08	TRUE	sp|Q5FVJ5|CP045_RAT`Q5FVJ5`Q:109-206,H:50-147`29.59%ID`E:1e-07`RecName: Full=Uncharacterized protein C16orf45 homolog;`Eukaryota; Metazoa; Chordata; Craniata; Vertebrata; Euteleostomi; Mammalia; Eutheria; Euarchontoglires; Glires; Rodentia; Sciurognathi; Muroidea; Muridae; Murinae; Rattus.
comp88819_c1	4.99939	91.096	18.2214	1.19971e-20	TRUE	sp|P06604|TBA2_DROME`P06604`Q:1-158,H:1-158`91.77%ID`E:9e-93`RecName: Full=Tubulin alpha-2 chain;`Eukaryota; Metazoa; Ecdysozoa; Arthropoda; Hexapoda; Insecta; Pterygota; Neoptera; Endopterygota; Diptera; Brachycera; Muscomorpha; Ephydroidea; Drosophilidae; Drosophila; Sophophora.
comp83927_c0	6.36021	115.574	18.1713	9.48181e-26	TRUE	sp|Q3T0D6|LEG4_BOVIN`Q3T0D6`Q:22-298,H:14-332`32.72%ID`E:2e-48`RecName: Full=Galectin-4; Short=Gal-4;`Eukaryota; Metazoa; Chordata; Craniata; Vertebrata; Euteleostomi; Mammalia; Eutheria; Laurasiatheria; Cetartiodactyla; Ruminantia; Pecora; Bovidae; Bovinae; Bos.
comp98206_c0	2.45936	44.1544	17.9536	9.38383e-11	TRUE	sp|P52307|5NTD_RHIMP`P52307`Q:57-592,H:15-553`36.43%ID`E:8e-119`RecName: Full=Protein 5NUC; Includes: RecName: Full=UDP-sugar hydrolase; EC=3.6.1.45; AltName: Full=UDP-sugar diphosphatase; AltName: Full=UDP-sugar pyrophosphatase; Includes: RecName: Full=5'-nucleotidase; Short=5'-NT; EC=3.1.3.5; Flags: Precursor; Fragment;`Eukaryota; Metazoa; Ecdysozoa; Arthropoda; Chelicerata; Arachnida; Acari; P…
comp97475_c1	0.903416	16.1673	17.8957	8.94035e-05	TRUE	sp|A7MBD8|SC5AC_BOVIN`A7MBD8`Q:21-348,H:225-554`27.38%ID`E:2e-24`RecName: Full=Sodium-coupled monocarboxylate transporter 2; AltName: Full=Electroneutral sodium monocarboxylate cotransporter; AltName: Full=Low-affinity sodium-lactate cotransporter; AltName: Full=Solute carrier family 5 member 12;`Eukaryota; Metazoa; Chordata; Craniata; Vertebrata; Euteleostomi; Mammalia; Eutheria; Laurasiatheria;…
comp98392_c0	2.03691	36.3946	17.8676	4.17595e-09	TRUE	NA
comp98672_c0	1.06008	18.8918	17.8211	2.30475e-05	TRUE	sp|O97125|HSP68_DROME`O97125`Q:1-311,H:319-635`67.61%ID`E:7e-158`RecName: Full=Heat shock protein 68;`Eukaryota; Metazoa; Ecdysozoa; Arthropoda; Hexapoda; Insecta; Pterygota; Neoptera; Endopterygota; Diptera; Brachycera; Muscomorpha; Ephydroidea; Drosophilidae; Drosophila; Sophophora.
comp40590_c0	0.656765	11.6831	17.7889	0.000873804	TRUE	sp|P36362|CHIT_MANSE`P36362`Q:60-426,H:23-396`38.77%ID`E:3e-90`RecName: Full=Endochitinase; EC=3.2.1.14; Flags: Precursor;`Eukaryota; Metazoa; Ecdysozoa; Arthropoda; Hexapoda; Insecta; Pterygota; Neoptera; Endopterygota; Lepidoptera; Glossata; Ditrysia; Bombycoidea; Sphingidae; Sphinginae; Sphingini; Manduca.
comp96416_c0	1.20877	21.4645	17.7572	6.46821e-06	TRUE	sp|Q8IYS1|P20D2_HUMAN`Q8IYS1`Q:23-392,H:41-422`45.69%ID`E:3e-101`RecName: Full=Peptidase M20 domain-containing protein 2; AltName: Full=Aminoacylase-1-like protein 2;`Eukaryota; Metazoa; Chordata; Craniata; Vertebrata; Euteleostomi; Mammalia; Eutheria; Euarchontoglires; Primates; Haplorrhini; Catarrhini; Hominidae; Homo.
comp80202_c0	3.26805	57.881	17.7111	1.31306e-13	TRUE	sp|Q9HCJ6|VAT1L_HUMAN`Q9HCJ6`Q:3-378,H:11-386`58.78%ID`E:4e-162`RecName: Full=Synaptic vesicle membrane protein VAT-1 homolog-like; EC=1.-.-.-;`Eukaryota; Metazoa; Chordata; Craniata; Vertebrata; Euteleostomi; Mammalia; Eutheria; Euarchontoglires; Primates; Haplorrhini; Catarrhini; Hominidae; Homo.
comp88737_c0	0.938677	15.9621	17.0049	0.000108073	TRUE	NA
comp92330_c0	3.8189	64.3945	16.8621	7.89046e-15	TRUE	sp|Q94637|VIT6_OSCBR`Q94637`Q:16-467,H:26-482`23.08%ID`E:2e-18`RecName: Full=Vitellogenin-6; Flags: Precursor;`Eukaryota; Metazoa; Ecdysozoa; Nematoda; Chromadorea; Rhabditida; Rhabditoidea; Rhabditidae; Rhabditinae; Oscheius.
comp97475_c2	1.5188	25.5269	16.8073	1.00896e-06	TRUE	NA
comp89239_c0	1.87624	31.5161	16.7975	5.54207e-08	TRUE	sp|Q9XYN1|INX2_SCHAM`Q9XYN1`Q:1-121,H:238-358`51.24%ID`E:2e-42`RecName: Full=Innexin inx2; Short=Innexin-2; AltName: Full=G-Inx2;`Eukaryota; Metazoa; Ecdysozoa; Arthropoda; Hexapoda; Insecta; Pterygota; Neoptera; Orthopteroidea; Orthoptera; Caelifera; Acridomorpha; Acridoidea; Acrididae; Cyrtacanthacridinae; Schistocerca.
comp92852_c10	2.46349	41.3753	16.7954	4.81667e-10	TRUE	NA
comp96233_c2	2.39354	40.1837	16.7884	8.54877e-10	TRUE	NA
comp91970_c0	1.28089	21.2653	16.6019	8.31327e-06	TRUE	NA
comp82472_c0	14.8516	243.017	16.3631	3.85356e-51	TRUE	NA
comp90664_c0	41.1767	660.71	16.0457	3.13733e-135	TRUE	sp|Q26636|CATL_SARPE`Q26636`Q:82-401,H:17-339`64.11%ID`E:3e-154`RecName: Full=Cathepsin L; EC=3.4.22.15; Contains: RecName: Full=Cathepsin L heavy chain; Contains: RecName: Full=Cathepsin L light chain; Flags: Precursor;`Eukaryota; Metazoa; Ecdysozoa; Arthropoda; Hexapoda; Insecta; Pterygota; Neoptera; Endopterygota; Diptera; Brachycera; Muscomorpha; Oestroidea; Sarcophagidae; Sarcophaga; Boettch…
comp100492_c0	4.44553	70.5117	15.8612	6.84615e-16	TRUE	NA
comp93050_c8	0.76464	12.1094	15.8367	0.000822909	TRUE	NA
comp97475_c4	0.754319	11.8376	15.693	0.000954455	TRUE	NA
comp90644_c0	2.1698	33.9398	15.6419	2.24838e-08	TRUE	sp|F1QRX7|TBCD7_DANRE`F1QRX7`Q:20-294,H:6-281`37.68%ID`E:6e-59`RecName: Full=TBC1 domain family member 7;`Eukaryota; Metazoa; Chordata; Craniata; Vertebrata; Euteleostomi; Actinopterygii; Neopterygii; Teleostei; Ostariophysi; Cypriniformes; Cyprinidae; Danio.
comp89266_c0	1.39198	21.6487	15.5524	8.09091e-06	TRUE	NA
comp97741_c2	1.58294	24.5066	15.4817	2.07913e-06	TRUE	NA
comp60868_c0	1.49785	22.9976	15.3538	4.38015e-06	TRUE	NA
comp80430_c0	2.80958	42.651	15.1806	4.2264e-10	TRUE	NA
comp86967_c0	3.26357	48.9416	14.9963	2.3907e-11	TRUE	sp|Q9VEG6|PERC_DROME`Q9VEG6`Q:226-806,H:218-808`42.21%ID`E:1e-147`RecName: Full=Chorion peroxidase; EC=1.11.1.7; AltName: Full=Peroxinectin-related protein; Short=Dpxt; Flags: Precursor;`Eukaryota; Metazoa; Ecdysozoa; Arthropoda; Hexapoda; Insecta; Pterygota; Neoptera; Endopterygota; Diptera; Brachycera; Muscomorpha; Ephydroidea; Drosophilidae; Drosophila; Sophophora.
comp92890_c2	1.17303	17.5447	14.9567	6.38432e-05	TRUE	sp|Q6DDP3|ENPP6_XENLA`Q6DDP3`Q:44-456,H:22-431`37.03%ID`E:4e-96`RecName: Full=Ectonucleotide pyrophosphatase/phosphodiesterase family member 6; Short=E-NPP 6; Short=NPP-6; EC=3.1.4.-; EC=3.1.4.38; AltName: Full=Choline-specific glycerophosphodiester phosphodiesterase; AltName: Full=Glycerophosphocholine cholinephosphodiesterase; Short=GPC-Cpde; Flags: Precursor;`Eukaryota; Metazoa; Chordata; Cran…
comp91897_c1	1.34558	20.0223	14.88	1.96947e-05	TRUE	NA
comp91633_c0	1.80006	26.7061	14.8362	8.32081e-07	TRUE	sp|Q6IE26|EPHX4_MOUSE`Q6IE26`Q:46-335,H:58-351`35.83%ID`E:8e-47`RecName: Full=Epoxide hydrolase 4; EC=3.3.-.-; AltName: Full=Abhydrolase domain-containing protein 7; AltName: Full=Epoxide hydrolase-related protein;`Eukaryota; Metazoa; Chordata; Craniata; Vertebrata; Euteleostomi; Mammalia; Eutheria; Euarchontoglires; Glires; Rodentia; Sciurognathi; Muroidea; Muridae; Murinae; Mus; Mus.
comp98026_c0	1.14107	16.8503	14.7671	9.15992e-05	TRUE	sp|P31331|GLB_NASMU`P31331`Q:20-159,H:1-143`29.37%ID`E:1e-18`RecName: Full=Globin; AltName: Full=Myoglobin;`Eukaryota; Metazoa; Lophotrochozoa; Mollusca; Gastropoda; Caenogastropoda; Hypsogastropoda; Neogastropoda; Buccinoidea; Nassariidae; Nassarius.
comp89682_c0	3.02756	44.4102	14.6686	2.22131e-10	TRUE	NA
comp89213_c0	2.2331	32.7252	14.6546	5.14686e-08	TRUE	sp|P02750|A2GL_HUMAN`P02750`Q:79-349,H:64-343`28.95%ID`E:2e-13`RecName: Full=Leucine-rich alpha-2-glycoprotein; Short=LRG; Flags: Precursor;`Eukaryota; Metazoa; Chordata; Craniata; Vertebrata; Euteleostomi; Mammalia; Eutheria; Euarchontoglires; Primates; Haplorrhini; Catarrhini; Hominidae; Homo.
comp89647_c0	1.27331	17.8311	14.0038	6.44521e-05	TRUE	NA
comp92330_c5	5.10382	71.1025	13.9312	1.53914e-15	TRUE	NA
comp96548_c9	2.30585	31.9318	13.8482	9.3387e-08	TRUE	sp|Q9CYL5|GAPR1_MOUSE`Q9CYL5`Q:83-228,H:7-152`40.4%ID`E:2e-28`RecName: Full=Golgi-associated plant pathogenesis-related protein 1; Short=GAPR-1; Short=Golgi-associated PR-1 protein; AltName: Full=Glioma pathogenesis-related protein 2; Short=GliPR 2;`Eukaryota; Metazoa; Chordata; Craniata; Vertebrata; Euteleostomi; Mammalia; Eutheria; Euarchontoglires; Glires; Rodentia; Sciurognathi; Muroidea; Mur…
comp86068_c0	3.86986	53.5168	13.8291	4.82134e-12	TRUE	sp|Q5R9Y1|FSTL1_PONAB`Q5R9Y1`Q:79-336,H:24-282`37.45%ID`E:1e-58`RecName: Full=Follistatin-related protein 1; AltName: Full=Follistatin-like protein 1; Flags: Precursor;`Eukaryota; Metazoa; Chordata; Craniata; Vertebrata; Euteleostomi; Mammalia; Eutheria; Euarchontoglires; Primates; Haplorrhini; Catarrhini; Hominidae; Pongo.
comp96805_c7	1.005	13.6618	13.5938	0.000495285	TRUE	sp|Q13797|ITA9_HUMAN`Q13797`Q:23-1028,H:29-1019`27.67%ID`E:2e-101`RecName: Full=Integrin alpha-9; AltName: Full=Integrin alpha-RLC; Flags: Precursor;`Eukaryota; Metazoa; Chordata; Craniata; Vertebrata; Euteleostomi; Mammalia; Eutheria; Euarchontoglires; Primates; Haplorrhini; Catarrhini; Hominidae; Homo.
comp97065_c6	1.12871	15.2001	13.4668	0.000243231	TRUE	sp|P86392|VMPA_TITSE`P86392`Q:104-248,H:73-224`30.77%ID`E:6e-10`RecName: Full=Snake venom metalloproteinase antarease; Short=SVMP; EC=3.4.24.-; Flags: Fragments;`Eukaryota; Metazoa; Ecdysozoa; Arthropoda; Chelicerata; Arachnida; Scorpiones; Buthida; Buthoidea; Buthidae; Tityus.
comp92330_c3	5.33903	71.8969	13.4663	1.46023e-15	TRUE	sp|Q9BPS0|VIT2_PERAM`Q9BPS0`Q:1-375,H:727-1097`21.86%ID`E:1e-10`RecName: Full=Vitellogenin-2; Short=Vg-2; Flags: Precursor;`Eukaryota; Metazoa; Ecdysozoa; Arthropoda; Hexapoda; Insecta; Pterygota; Neoptera; Orthopteroidea; Dictyoptera; Blattodea; Blattoidea; Blattidae; Blattinae; Periplaneta.
comp89774_c0	1.96866	26.5002	13.461	1.26865e-06	TRUE	NA
comp98026_c1	2.0557	27.5307	13.3924	8.04393e-07	TRUE	NA
comp94929_c2	1.97097	26.2903	13.3388	1.44217e-06	TRUE	sp|Q5REW9|ANR27_PONAB`Q5REW9`Q:87-260,H:203-363`29.94%ID`E:2e-12`RecName: Full=Ankyrin repeat domain-containing protein 27;`Eukaryota; Metazoa; Chordata; Craniata; Vertebrata; Euteleostomi; Mammalia; Eutheria; Euarchontoglires; Primates; Haplorrhini; Catarrhini; Hominidae; Pongo.
comp99356_c0	15.5498	207.291	13.3307	1.02308e-41	TRUE	NA
comp63418_c0	2.26369	29.9075	13.2118	2.85406e-07	TRUE	sp|Q9JLJ4|ELOV2_MOUSE`Q9JLJ4`Q:2-270,H:8-270`39.11%ID`E:1e-56`RecName: Full=Elongation of very long chain fatty acids protein 2; EC=2.3.1.199; AltName: Full=3-keto acyl-CoA synthase Elovl2; AltName: Full=ELOVL fatty acid elongase 2; Short=ELOVL FA elongase 2; AltName: Full=Very-long-chain 3-oxoacyl-CoA synthase 2;`Eukaryota; Metazoa; Chordata; Craniata; Vertebrata; Euteleostomi; Mammalia; Eutheri…
comp103999_c0	2.17657	28.3537	13.0268	6.11926e-07	TRUE	NA
comp94838_c3	3.21625	41.6878	12.9616	1.51251e-09	TRUE	sp|Q54P78|4CL2_DICDI`Q54P78`Q:12-527,H:13-544`30.73%ID`E:8e-63`RecName: Full=Probable 4-coumarate--CoA ligase 2; Short=4CL 2; EC=6.2.1.12; AltName: Full=4-coumaroyl-CoA synthase 2;`Eukaryota; Amoebozoa; Mycetozoa; Dictyosteliida; Dictyostelium.
comp94039_c0	6.09344	76.9696	12.6316	2.84903e-16	TRUE	NA
comp84346_c1	38.0593	478.338	12.5682	2.66561e-92	TRUE	sp|Q5RBP4|EHD1_PONAB`Q5RBP4`Q:43-575,H:1-531`70.54%ID`E:0`RecName: Full=EH domain-containing protein 1;`Eukaryota; Metazoa; Chordata; Craniata; Vertebrata; Euteleostomi; Mammalia; Eutheria; Euarchontoglires; Primates; Haplorrhini; Catarrhini; Hominidae; Pongo.
comp97432_c1	2.07076	25.9729	12.5427	2.07167e-06	TRUE	NA
comp97593_c11	1.64932	20.5578	12.4644	2.45865e-05	TRUE	sp|Q49B93|SC5AC_MOUSE`Q49B93`Q:1-362,H:178-535`40.92%ID`E:2e-85`RecName: Full=Sodium-coupled monocarboxylate transporter 2; AltName: Full=Electroneutral sodium monocarboxylate cotransporter; AltName: Full=Low-affinity sodium-lactate cotransporter; AltName: Full=Solute carrier family 5 member 12;`Eukaryota; Metazoa; Chordata; Craniata; Vertebrata; Euteleostomi; Mammalia; Eutheria; Euarchontoglires…
comp97823_c9	5.86313	72.1646	12.3082	3.05967e-15	TRUE	NA
comp92624_c0	3.15142	38.6467	12.2633	7.9537e-09	TRUE	NA
comp92624_c1	2.66557	32.6518	12.2494	1.14444e-07	TRUE	NA
comp98281_c8	10.8196	132.046	12.2044	1.62373e-26	TRUE	NA
comp94384_c0	1.47406	17.8509	12.11	9.10509e-05	TRUE	NA
comp97561_c16	1.59248	19.0525	11.964	5.46068e-05	TRUE	NA
comp95749_c3	6.47204	77.3653	11.9538	4.29652e-16	TRUE	sp|Q501L1|P20D2_XENTR`Q501L1`Q:1-229,H:178-407`39.13%ID`E:5e-48`RecName: Full=Peptidase M20 domain-containing protein 2; AltName: Full=Aminoacylase-1-like protein 2;`Eukaryota; Metazoa; Chordata; Craniata; Vertebrata; Euteleostomi; Amphibia; Batrachia; Anura; Pipoidea; Pipidae; Xenopodinae; Xenopus; Silurana.
comp41762_c0	1.59062	18.9926	11.9404	5.64096e-05	TRUE	sp|Q9H477|RBSK_HUMAN`Q9H477`Q:36-337,H:22-322`42.05%ID`E:2e-74`RecName: Full=Ribokinase; EC=2.7.1.15;`Eukaryota; Metazoa; Chordata; Craniata; Vertebrata; Euteleostomi; Mammalia; Eutheria; Euarchontoglires; Primates; Haplorrhini; Catarrhini; Hominidae; Homo.
comp40324_c0	48.4969	576.59	11.8892	5.64029e-109	TRUE	NA
comp91533_c0	9.36102	110.879	11.8447	2.51774e-22	TRUE	NA
comp96890_c0	5.2951	61.6901	11.6504	4.85835e-13	TRUE	sp|A2BGU9|SERHL_DANRE`A2BGU9`Q:36-333,H:15-309`31.89%ID`E:6e-42`RecName: Full=Serine hydrolase-like protein; EC=3.1.-.-;`Eukaryota; Metazoa; Chordata; Craniata; Vertebrata; Euteleostomi; Actinopterygii; Neopterygii; Teleostei; Ostariophysi; Cypriniformes; Cyprinidae; Danio.
comp60933_c0	9.6882	111.549	11.5139	2.95296e-22	TRUE	NA
comp60238_c0	16.5336	189.529	11.4633	1.3132e-36	TRUE	sp|Q93353|IDH3B_CAEEL`Q93353`Q:39-378,H:35-377`64.43%ID`E:1e-161`RecName: Full=Probable isocitrate dehydrogenase [NAD] subunit beta, mitochondrial; EC=1.1.1.41; AltName: Full=Isocitric dehydrogenase subunit beta; AltName: Full=NAD(+)-specific ICDH subunit beta; Flags: Precursor;`Eukaryota; Metazoa; Ecdysozoa; Nematoda; Chromadorea; Rhabditida; Rhabditoidea; Rhabditidae; Peloderinae; Caenorhabditi…
comp97247_c0	2.23386	25.4621	11.3982	3.70396e-06	TRUE	NA
comp94802_c1	19.2777	219.472	11.3848	5.02564e-42	TRUE	NA
comp92912_c5	1.56751	17.7661	11.334	0.000112672	TRUE	NA
comp60000_c0	434.049	4918.93	11.3327	0	TRUE	NA
comp84209_c1	9.70128	109.547	11.292	9.43109e-22	TRUE	sp|Q24400|MLP2_DROME`Q24400`Q:1-89,H:1-90`67.78%ID`E:4e-33`RecName: Full=Muscle LIM protein Mlp84B;`Eukaryota; Metazoa; Ecdysozoa; Arthropoda; Hexapoda; Insecta; Pterygota; Neoptera; Endopterygota; Diptera; Brachycera; Muscomorpha; Ephydroidea; Drosophilidae; Drosophila; Sophophora.
comp80659_c1	2.76137	31.171	11.2882	3.19751e-07	TRUE	sp|Q6GN98|N6MT2_XENLA`Q6GN98`Q:4-200,H:3-212`52.86%ID`E:2e-68`RecName: Full=N(6)-adenine-specific DNA methyltransferase 2; EC=2.1.1.-;`Eukaryota; Metazoa; Chordata; Craniata; Vertebrata; Euteleostomi; Amphibia; Batrachia; Anura; Pipoidea; Pipidae; Xenopodinae; Xenopus; Xenopus.
comp92699_c2	11.1594	125.616	11.2565	1.10914e-24	TRUE	sp|Q2KIA4|SCD5_BOVIN`Q2KIA4`Q:18-307,H:46-334`61.03%ID`E:1e-133`RecName: Full=Stearoyl-CoA desaturase 5; EC=1.14.19.1; AltName: Full=Acyl-CoA-desaturase 4; AltName: Full=Stearoyl-CoA 9-desaturase;`Eukaryota; Metazoa; Chordata; Craniata; Vertebrata; Euteleostomi; Mammalia; Eutheria; Laurasiatheria; Cetartiodactyla; Ruminantia; Pecora; Bovidae; Bovinae; Bos.
comp84717_c0	32.5433	362.854	11.1499	7.7194e-68	TRUE	sp|P52555|ERP29_RAT`P52555`Q:17-238,H:30-250`43.56%ID`E:4e-53`RecName: Full=Endoplasmic reticulum resident protein 29; Short=ERp29; AltName: Full=Endoplasmic reticulum resident protein 31; Short=ERp31; Flags: Precursor;`Eukaryota; Metazoa; Chordata; Craniata; Vertebrata; Euteleostomi; Mammalia; Eutheria; Euarchontoglires; Glires; Rodentia; Sciurognathi; Muroidea; Muridae; Murinae; Rattus.
comp98257_c1	14.0266	155.256	11.0687	5.95926e-30	TRUE	sp|Q8TB22|SPT20_HUMAN`Q8TB22`Q:66-826,H:45-784`48.82%ID`E:0`RecName: Full=Spermatogenesis-associated protein 20; AltName: Full=Sperm-specific protein 411; Short=Ssp411; Flags: Precursor;`Eukaryota; Metazoa; Chordata; Craniata; Vertebrata; Euteleostomi; Mammalia; Eutheria; Euarchontoglires; Primates; Haplorrhini; Catarrhini; Hominidae; Homo.
comp40234_c0	20.2359	222.675	11.0039	3.904e-42	TRUE	sp|O17449|TBB1_MANSE`O17449`Q:22-454,H:1-434`97.24%ID`E:0`RecName: Full=Tubulin beta-1 chain; AltName: Full=Beta-1-tubulin;`Eukaryota; Metazoa; Ecdysozoa; Arthropoda; Hexapoda; Insecta; Pterygota; Neoptera; Endopterygota; Lepidoptera; Glossata; Ditrysia; Bombycoidea; Sphingidae; Sphinginae; Sphingini; Manduca.
comp60268_c0	19.8062	217.872	11.0002	2.93451e-41	TRUE	sp|P06745|G6PI_MOUSE`P06745`Q:10-556,H:4-550`69.53%ID`E:0`RecName: Full=Glucose-6-phosphate isomerase; Short=GPI; EC=5.3.1.9; AltName: Full=Autocrine motility factor; Short=AMF; AltName: Full=Neuroleukin; Short=NLK; AltName: Full=Phosphoglucose isomerase; Short=PGI; AltName: Full=Phosphohexose isomerase; Short=PHI;`Eukaryota; Metazoa; Chordata; Craniata; Vertebrata; Euteleostomi; Mammalia; Euther…
comp94430_c3	1.72818	18.9441	10.9619	7.35596e-05	TRUE	NA
comp91420_c2	5.01826	54.805	10.9211	1.59836e-11	TRUE	sp|Q5ZKE7|KCY_CHICK`Q5ZKE7`Q:90-278,H:2-193`56.19%ID`E:2e-71`RecName: Full=UMP-CMP kinase; EC=2.7.4.14; AltName: Full=Cytidine monophosphate kinase; AltName: Full=Cytidylate kinase; AltName: Full=Deoxycytidylate kinase; AltName: Full=Uridine monophosphate kinase; AltName: Full=Uridine monophosphate/cytidine monophosphate kinase; Short=UMP/CMP kinase; Short=UMP/CMPK;`Eukaryota; Metazoa; Chordata; …
comp95926_c1	7.53142	81.9171	10.8767	1.83094e-16	TRUE	NA
comp89208_c0	4.00095	43.2264	10.804	2.32724e-09	TRUE	NA
comp59957_c0	15.2388	164.31	10.7823	2.52937e-31	TRUE	NA
comp97077_c0	2.58705	27.7531	10.7277	1.75292e-06	TRUE	NA
comp100292_c0	6.77151	72.1633	10.6569	1.37518e-14	TRUE	NA
comp93275_c0	46.391	489.97	10.5618	3.03274e-89	TRUE	sp|P09470|ACE_MOUSE`P09470`Q:142-716,H:647-1226`43.05%ID`E:4e-158`RecName: Full=Angiotensin-converting enzyme; Short=ACE; EC=3.2.1.-; EC=3.4.15.1; AltName: Full=Dipeptidyl carboxypeptidase I; AltName: Full=Kininase II; AltName: CD_antigen=CD143; Contains: RecName: Full=Angiotensin-converting enzyme, soluble form; Flags: Precursor;`Eukaryota; Metazoa; Chordata; Craniata; Vertebrata; Euteleostomi; …
comp62604_c0	6.55121	69.0424	10.5389	5.69133e-14	TRUE	NA
comp92638_c0	8.28401	87.0451	10.5076	3.3551e-17	TRUE	NA
comp60427_c0	3.52108	36.7544	10.4384	4.41636e-08	TRUE	sp|P15122|ALDR_RABIT`P15122`Q:7-316,H:5-316`53.21%ID`E:4e-105`RecName: Full=Aldose reductase; Short=AR; EC=1.1.1.21; AltName: Full=Aldehyde reductase;`Eukaryota; Metazoa; Chordata; Craniata; Vertebrata; Euteleostomi; Mammalia; Eutheria; Euarchontoglires; Glires; Lagomorpha; Leporidae; Oryctolagus.
comp84701_c0	32.4579	338.645	10.4334	5.55006e-62	TRUE	sp|P13634|CAH1_MOUSE`P13634`Q:151-402,H:13-258`45.67%ID`E:2e-65`RecName: Full=Carbonic anhydrase 1; EC=4.2.1.1; AltName: Full=Carbonate dehydratase I; AltName: Full=Carbonic anhydrase I; Short=CA-I;`Eukaryota; Metazoa; Chordata; Craniata; Vertebrata; Euteleostomi; Mammalia; Eutheria; Euarchontoglires; Glires; Rodentia; Sciurognathi; Muroidea; Muridae; Murinae; Mus; Mus.
comp93539_c0	3.94951	40.8241	10.3365	8.51892e-09	TRUE	sp|P28227|MAOX_ANAPL`P28227`Q:17-219,H:335-538`52.94%ID`E:9e-68`RecName: Full=NADP-dependent malic enzyme; Short=NADP-ME; EC=1.1.1.40;`Eukaryota; Metazoa; Chordata; Craniata; Vertebrata; Euteleostomi; Archosauria; Dinosauria; Saurischia; Theropoda; Coelurosauria; Aves; Neognathae; Anseriformes; Anatidae; Anas.
comp97536_c0	2.28865	23.5357	10.2836	1.25605e-05	TRUE	NA
comp99220_c0	33.5869	345.273	10.28	8.05545e-63	TRUE	NA
comp94361_c0	2.89854	29.7224	10.2543	9.3154e-07	TRUE	NA
comp96162_c0	5.7703	58.7235	10.1769	5.76072e-12	TRUE	sp|Q07113|MPRI_MOUSE`Q07113`Q:131-2249,H:115-2271`30.98%ID`E:0`RecName: Full=Cation-independent mannose-6-phosphate receptor; Short=CI Man-6-P receptor; Short=CI-MPR; Short=M6PR; AltName: Full=300 kDa mannose 6-phosphate receptor; Short=MPR 300; AltName: Full=Insulin-like growth factor 2 receptor; AltName: Full=Insulin-like growth factor II receptor; Short=IGF-II receptor; AltName: Full=M6P/IGF2 …
comp97295_c0	42.9363	436.16	10.1583	1.59463e-78	TRUE	sp|Q9W0Y2|YS11_DROME`Q9W0Y2`Q:1-150,H:7-137`38.67%ID`E:5e-29`RecName: Full=Putative gamma-glutamylcyclotransferase CG2811; EC=2.3.2.-;`Eukaryota; Metazoa; Ecdysozoa; Arthropoda; Hexapoda; Insecta; Pterygota; Neoptera; Endopterygota; Diptera; Brachycera; Muscomorpha; Ephydroidea; Drosophilidae; Drosophila; Sophophora.
comp98582_c0	3.30144	33.5104	10.1502	2.00669e-07	TRUE	NA
comp93353_c1	6.00381	60.9275	10.1481	2.38854e-12	TRUE	sp|Q8R059|GALE_MOUSE`Q8R059`Q:7-350,H:4-343`65.99%ID`E:6e-169`RecName: Full=UDP-glucose 4-epimerase; EC=5.1.3.2; AltName: Full=Galactowaldenase; AltName: Full=UDP-galactose 4-epimerase;`Eukaryota; Metazoa; Chordata; Craniata; Vertebrata; Euteleostomi; Mammalia; Eutheria; Euarchontoglires; Glires; Rodentia; Sciurognathi; Muroidea; Muridae; Murinae; Mus; Mus.
comp96991_c0	18.408	185.935	10.1008	2.02558e-34	TRUE	NA
comp39996_c0	2.25407	22.7306	10.0842	1.90039e-05	TRUE	sp|Q9NWU1|OXSM_HUMAN`Q9NWU1`Q:32-450,H:42-457`54.76%ID`E:7e-157`RecName: Full=3-oxoacyl-[acyl-carrier-protein] synthase, mitochondrial; EC=2.3.1.41; AltName: Full=Beta-ketoacyl-ACP synthase; Flags: Precursor;`Eukaryota; Metazoa; Chordata; Craniata; Vertebrata; Euteleostomi; Mammalia; Eutheria; Euarchontoglires; Primates; Haplorrhini; Catarrhini; Hominidae; Homo.
comp96302_c3	2.09126	20.9396	10.0129	4.15415e-05	TRUE	NA
comp89937_c0	2.5131	25.0753	9.9778	7.38724e-06	TRUE	NA
comp96443_c2	4.2839	42.5592	9.9347	5.39583e-09	TRUE	NA
comp87675_c1	3.14819	31.2089	9.91329	5.91017e-07	TRUE	sp|Q9UJ83|HACL1_HUMAN`Q9UJ83`Q:2-571,H:10-578`55.96%ID`E:0`RecName: Full=2-hydroxyacyl-CoA lyase 1; EC=4.1.-.-; AltName: Full=2-hydroxyphytanoyl-CoA lyase; Short=2-HPCL; AltName: Full=Phytanoyl-CoA 2-hydroxylase 2;`Eukaryota; Metazoa; Chordata; Craniata; Vertebrata; Euteleostomi; Mammalia; Eutheria; Euarchontoglires; Primates; Haplorrhini; Catarrhini; Hominidae; Homo.
comp98856_c2	6.44675	63.7263	9.88503	9.85775e-13	TRUE	NA
comp97101_c2	27.9864	273.131	9.75945	4.15649e-49	TRUE	sp|Q99PV3|MKLN1_RAT`Q99PV3`Q:10-732,H:13-735`64.02%ID`E:0`RecName: Full=Muskelin;`Eukaryota; Metazoa; Chordata; Craniata; Vertebrata; Euteleostomi; Mammalia; Eutheria; Euarchontoglires; Glires; Rodentia; Sciurognathi; Muroidea; Muridae; Murinae; Rattus.
comp96569_c0	1.85146	17.9784	9.71035	0.000160011	TRUE	sp|P55210|CASP7_HUMAN`P55210`Q:51-292,H:59-301`48.78%ID`E:3e-80`RecName: Full=Caspase-7; Short=CASP-7; EC=3.4.22.60; AltName: Full=Apoptotic protease Mch-3; AltName: Full=CMH-1; AltName: Full=ICE-like apoptotic protease 3; Short=ICE-LAP3; Contains: RecName: Full=Caspase-7 subunit p20; Contains: RecName: Full=Caspase-7 subunit p11; Flags: Precursor;`Eukaryota; Metazoa; Chordata; Craniata; Vertebra…
comp96817_c12	7.08075	68.4229	9.66323	1.87526e-13	TRUE	sp|Q9Y3C5|RNF11_HUMAN`Q9Y3C5`Q:1-145,H:1-154`66.88%ID`E:3e-68`RecName: Full=RING finger protein 11;`Eukaryota; Metazoa; Chordata; Craniata; Vertebrata; Euteleostomi; Mammalia; Eutheria; Euarchontoglires; Primates; Haplorrhini; Catarrhini; Hominidae; Homo.
comp95956_c3	47.5852	459.79	9.66247	4.15349e-81	TRUE	NA
comp92398_c0	1.4875	14.3407	9.64084	0.000760827	TRUE	sp|Q9D7Q1|CHIT1_MOUSE`Q9D7Q1`Q:49-317,H:45-382`28.2%ID`E:3e-28`RecName: Full=Chitotriosidase-1; EC=3.2.1.14; AltName: Full=Chitinase-1; Flags: Precursor;`Eukaryota; Metazoa; Chordata; Craniata; Vertebrata; Euteleostomi; Mammalia; Eutheria; Euarchontoglires; Glires; Rodentia; Sciurognathi; Muroidea; Muridae; Murinae; Mus; Mus.
comp93932_c1	5.16067	49.6654	9.62382	3.77343e-10	TRUE	sp|Q02978|M2OM_HUMAN`Q02978`Q:65-359,H:17-312`76.35%ID`E:3e-169`RecName: Full=Mitochondrial 2-oxoglutarate/malate carrier protein; Short=OGCP; AltName: Full=Solute carrier family 25 member 11;`Eukaryota; Metazoa; Chordata; Craniata; Vertebrata; Euteleostomi; Mammalia; Eutheria; Euarchontoglires; Primates; Haplorrhini; Catarrhini; Hominidae; Homo.
comp97562_c8	5.39519	51.8886	9.61757	1.54431e-10	TRUE	sp|Q9WUW9|S1C2A_RAT`Q9WUW9`Q:29-310,H:30-290`30.95%ID`E:9e-39`RecName: Full=Sulfotransferase 1C2A; Short=ST1C2A; Short=rSULT1C2A; EC=2.8.2.-; AltName: Full=Sulfotransferase K2;`Eukaryota; Metazoa; Chordata; Craniata; Vertebrata; Euteleostomi; Mammalia; Eutheria; Euarchontoglires; Glires; Rodentia; Sciurognathi; Muroidea; Muridae; Murinae; Rattus.
comp93095_c2	2.62527	24.7749	9.43709	1.05355e-05	TRUE	sp|Q24524|SING_DROME`Q24524`Q:5-170,H:347-512`53.29%ID`E:4e-56`RecName: Full=Protein singed;`Eukaryota; Metazoa; Ecdysozoa; Arthropoda; Hexapoda; Insecta; Pterygota; Neoptera; Endopterygota; Diptera; Brachycera; Muscomorpha; Ephydroidea; Drosophilidae; Drosophila; Sophophora.
comp59918_c0	39.1057	369.03	9.43673	7.45297e-65	TRUE	NA
comp59014_c0	2.19326	20.6182	9.40071	5.91676e-05	TRUE	sp|Q5R806|PTGR2_PONAB`Q5R806`Q:59-406,H:2-347`53.45%ID`E:3e-128`RecName: Full=Prostaglandin reductase 2; Short=PRG-2; EC=1.3.1.48; AltName: Full=15-oxoprostaglandin 13-reductase;`Eukaryota; Metazoa; Chordata; Craniata; Vertebrata; Euteleostomi; Mammalia; Eutheria; Euarchontoglires; Primates; Haplorrhini; Catarrhini; Hominidae; Pongo.
comp86950_c0	7.48079	70.2402	9.3894	1.25449e-13	TRUE	sp|Q1W376|PMM_SOYBN`Q1W376`Q:2-241,H:3-239`65%ID`E:9e-103`RecName: Full=Phosphomannomutase; EC=5.4.2.8; AltName: Full=GmPMM;`Eukaryota; Viridiplantae; Streptophyta; Embryophyta; Tracheophyta; Spermatophyta; Magnoliophyta; eudicotyledons; core eudicotyledons; rosids; fabids; Fabales; Fabaceae; Papilionoideae; Phaseoleae; Glycine.
comp94361_c2	2.40685	22.5887	9.38518	2.64323e-05	TRUE	NA
comp40102_c0	10.2195	94.9097	9.28709	8.32578e-18	TRUE	sp|P52209|6PGD_HUMAN`P52209`Q:6-485,H:2-483`75.93%ID`E:0`RecName: Full=6-phosphogluconate dehydrogenase, decarboxylating; EC=1.1.1.44;`Eukaryota; Metazoa; Chordata; Craniata; Vertebrata; Euteleostomi; Mammalia; Eutheria; Euarchontoglires; Primates; Haplorrhini; Catarrhini; Hominidae; Homo.
comp89404_c1	1.99007	18.4638	9.27795	0.000150574	TRUE	NA
comp89404_c0	2.4255	22.3725	9.2239	3.08713e-05	TRUE	sp|Q56R10|ASTA_PENMO`Q56R10`Q:65-168,H:1-102`40.38%ID`E:1e-15`RecName: Full=Astakine; Flags: Precursor;`Eukaryota; Metazoa; Ecdysozoa; Arthropoda; Crustacea; Malacostraca; Eumalacostraca; Eucarida; Decapoda; Dendrobranchiata; Penaeoidea; Penaeidae; Penaeus.
comp95927_c1	1.93181	17.7712	9.19922	0.000205877	TRUE	NA
comp98281_c7	6.66714	61.0216	9.15259	6.39392e-12	TRUE	sp|Q8UWA5|CAH2_TRIHK`Q8UWA5`Q:24-290,H:2-259`37.09%ID`E:2e-49`RecName: Full=Carbonic anhydrase 2; EC=4.2.1.1; AltName: Full=Carbonate dehydratase II; AltName: Full=Carbonic anhydrase II; Short=CA-II;`Eukaryota; Metazoa; Chordata; Craniata; Vertebrata; Euteleostomi; Actinopterygii; Neopterygii; Teleostei; Ostariophysi; Cypriniformes; Cyprinidae; Tribolodon.
comp95650_c1	2.1122	19.2648	9.12072	0.000114549	TRUE	sp|Q8CHP8|PGP_MOUSE`Q8CHP8`Q:20-331,H:1-319`38.6%ID`E:3e-62`RecName: Full=Phosphoglycolate phosphatase; Short=PGP; Short=PGPase; EC=3.1.3.18;`Eukaryota; Metazoa; Chordata; Craniata; Vertebrata; Euteleostomi; Mammalia; Eutheria; Euarchontoglires; Glires; Rodentia; Sciurognathi; Muroidea; Muridae; Murinae; Mus; Mus.
comp91936_c3	3.21033	29.116	9.06948	2.17306e-06	TRUE	sp|P16330|CN37_MOUSE`P16330`Q:23-284,H:32-308`24.2%ID`E:4e-10`RecName: Full=2',3'-cyclic-nucleotide 3'-phosphodiesterase; Short=CNP; Short=CNPase; EC=3.1.4.37;`Eukaryota; Metazoa; Chordata; Craniata; Vertebrata; Euteleostomi; Mammalia; Eutheria; Euarchontoglires; Glires; Rodentia; Sciurognathi; Muroidea; Muridae; Murinae; Mus; Mus.
comp93434_c0	2.27383	20.4209	8.98084	7.54495e-05	TRUE	NA
comp97224_c0	8.68278	77.5994	8.93716	1.27475e-14	TRUE	sp|P91622|PDK_DROME`P91622`Q:13-388,H:20-396`65.44%ID`E:8e-174`RecName: Full=[Pyruvate dehydrogenase [lipoamide]] kinase, mitochondrial; Short=DmPDK; Short=Pyruvate dehydrogenase kinase; EC=2.7.11.2; Flags: Precursor;`Eukaryota; Metazoa; Ecdysozoa; Arthropoda; Hexapoda; Insecta; Pterygota; Neoptera; Endopterygota; Diptera; Brachycera; Muscomorpha; Ephydroidea; Drosophilidae; Drosophila; Sophophor…
comp95555_c6	1.96563	17.3291	8.81607	0.000281517	TRUE	NA
comp90416_c0	1.7447	15.3047	8.77212	0.000651413	TRUE	NA
comp92319_c0	6.87846	60.1369	8.74278	1.44769e-11	TRUE	sp|Q9D051|ODPB_MOUSE`Q9D051`Q:24-363,H:20-359`73.53%ID`E:0`RecName: Full=Pyruvate dehydrogenase E1 component subunit beta, mitochondrial; Short=PDHE1-B; EC=1.2.4.1; Flags: Precursor;`Eukaryota; Metazoa; Chordata; Craniata; Vertebrata; Euteleostomi; Mammalia; Eutheria; Euarchontoglires; Glires; Rodentia; Sciurognathi; Muroidea; Muridae; Murinae; Mus; Mus.
comp97117_c6	1.97488	17.2628	8.74115	0.000296956	TRUE	sp|Q8BMT9|HHAT_MOUSE`Q8BMT9`Q:185-514,H:163-490`27.79%ID`E:3e-32`RecName: Full=Protein-cysteine N-palmitoyltransferase HHAT; EC=2.3.1.-; AltName: Full=Hedgehog acyltransferase; AltName: Full=Skinny hedgehog protein;`Eukaryota; Metazoa; Chordata; Craniata; Vertebrata; Euteleostomi; Mammalia; Eutheria; Euarchontoglires; Glires; Rodentia; Sciurognathi; Muroidea; Muridae; Murinae; Mus; Mus.
comp80722_c0	13.1888	115.077	8.72534	9.84961e-21	TRUE	NA
comp82970_c0	2.39359	20.8117	8.69479	7.25502e-05	TRUE	NA
comp87456_c0	16.0285	139.15	8.6814	1.10682e-24	TRUE	sp|Q9VXK0|NIPSN_DROME`Q9VXK0`Q:51-307,H:14-271`53.26%ID`E:5e-92`RecName: Full=Protein NipSnap;`Eukaryota; Metazoa; Ecdysozoa; Arthropoda; Hexapoda; Insecta; Pterygota; Neoptera; Endopterygota; Diptera; Brachycera; Muscomorpha; Ephydroidea; Drosophilidae; Drosophila; Sophophora.
comp97080_c2	4.02729	34.7596	8.63103	3.06606e-07	TRUE	sp|Q7RTS5|OTOP3_HUMAN`Q7RTS5`Q:248-670,H:147-596`21.17%ID`E:8e-12`RecName: Full=Otopetrin-3;`Eukaryota; Metazoa; Chordata; Craniata; Vertebrata; Euteleostomi; Mammalia; Eutheria; Euarchontoglires; Primates; Haplorrhini; Catarrhini; Hominidae; Homo.
comp97811_c0	5.46185	46.9853	8.60246	2.72281e-09	TRUE	sp|Q5RD81|GHC1_PONAB`Q5RD81`Q:1-203,H:45-270`58.85%ID`E:5e-76`RecName: Full=Mitochondrial glutamate carrier 1; Short=GC-1; AltName: Full=Glutamate/H(+) symporter 1; AltName: Full=Solute carrier family 25 member 22;`Eukaryota; Metazoa; Chordata; Craniata; Vertebrata; Euteleostomi; Mammalia; Eutheria; Euarchontoglires; Primates; Haplorrhini; Catarrhini; Hominidae; Pongo.
comp59058_c0	3.07867	26.4428	8.58905	8.18952e-06	TRUE	sp|Q52L45|ILEU_XENLA`Q52L45`Q:28-402,H:4-376`34.63%ID`E:5e-65`RecName: Full=Leukocyte elastase inhibitor; AltName: Full=Serpin B1;`Eukaryota; Metazoa; Chordata; Craniata; Vertebrata; Euteleostomi; Amphibia; Batrachia; Anura; Pipoidea; Pipidae; Xenopodinae; Xenopus; Xenopus.
comp93382_c1	7.84669	67.3253	8.58008	1.1173e-12	TRUE	sp|Q9D154|ILEUA_MOUSE`Q9D154`Q:17-377,H:11-376`41.85%ID`E:6e-89`RecName: Full=Leukocyte elastase inhibitor A; AltName: Full=Serine protease inhibitor EIA; AltName: Full=Serpin B1a;`Eukaryota; Metazoa; Chordata; Craniata; Vertebrata; Euteleostomi; Mammalia; Eutheria; Euarchontoglires; Glires; Rodentia; Sciurognathi; Muroidea; Muridae; Murinae; Mus; Mus.
comp90848_c0	20.5256	175.502	8.55039	1.67783e-30	TRUE	NA
comp85697_c0	1.89471	16.1899	8.54479	0.000490568	TRUE	NA
comp96323_c0	14.1848	121.126	8.53913	1.5206e-21	TRUE	sp|A7YWE4|AL4A1_BOVIN`A7YWE4`Q:88-624,H:27-562`57.81%ID`E:0`RecName: Full=Delta-1-pyrroline-5-carboxylate dehydrogenase, mitochondrial; Short=P5C dehydrogenase; EC=1.5.1.12; AltName: Full=Aldehyde dehydrogenase family 4 member A1; Flags: Precursor;`Eukaryota; Metazoa; Chordata; Craniata; Vertebrata; Euteleostomi; Mammalia; Eutheria; Laurasiatheria; Cetartiodactyla; Ruminantia; Pecora; Bovidae; Bo…
comp98349_c2	1.74415	14.8909	8.53763	0.000830431	TRUE	NA
comp101385_c0	6.43684	54.6368	8.48813	1.61567e-10	TRUE	sp|P86392|VMPA_TITSE`P86392`Q:174-390,H:8-221`29.69%ID`E:3e-10`RecName: Full=Snake venom metalloproteinase antarease; Short=SVMP; EC=3.4.24.-; Flags: Fragments;`Eukaryota; Metazoa; Ecdysozoa; Arthropoda; Chelicerata; Arachnida; Scorpiones; Buthida; Buthoidea; Buthidae; Tityus.
comp98551_c6	2.01027	17.0293	8.47113	0.000359703	TRUE	NA
comp98225_c0	43.3734	367.008	8.46159	1.32515e-61	TRUE	sp|Q6GPJ4|RMTL1_XENLA`Q6GPJ4`Q:79-411,H:88-407`38.94%ID`E:3e-77`RecName: Full=RNA methyltransferase-like protein 1; EC=2.1.1.-;`Eukaryota; Metazoa; Chordata; Craniata; Vertebrata; Euteleostomi; Amphibia; Batrachia; Anura; Pipoidea; Pipidae; Xenopodinae; Xenopus; Xenopus.
comp81758_c0	8.808	73.8657	8.38621	1.22628e-13	TRUE	sp|P58005|SESN3_HUMAN`P58005`Q:44-427,H:78-492`50.12%ID`E:6e-143`RecName: Full=Sestrin-3;`Eukaryota; Metazoa; Chordata; Craniata; Vertebrata; Euteleostomi; Mammalia; Eutheria; Euarchontoglires; Primates; Haplorrhini; Catarrhini; Hominidae; Homo.
comp95760_c0	2.18766	18.2581	8.34596	0.000231581	TRUE	NA
comp59568_c0	9.82485	81.7305	8.31875	7.02655e-15	TRUE	NA
comp40339_c0	44.4304	368.982	8.30473	2.08835e-61	TRUE	NA
comp96192_c5	5.1746	42.8802	8.28666	1.77082e-08	TRUE	sp|Q9VZU2|HHAT_DROME`Q9VZU2`Q:13-401,H:59-423`27.2%ID`E:8e-36`RecName: Full=Protein-cysteine N-palmitoyltransferase Rasp; EC=2.3.1.-; AltName: Full=Protein central missing; AltName: Full=Protein sightless; AltName: Full=Protein skinny hedgehog;`Eukaryota; Metazoa; Ecdysozoa; Arthropoda; Hexapoda; Insecta; Pterygota; Neoptera; Endopterygota; Diptera; Brachycera; Muscomorpha; Ephydroidea; Drosophil…
comp94296_c0	16.2482	134.065	8.25107	2.51044e-23	TRUE	sp|P30043|BLVRB_HUMAN`P30043`Q:37-237,H:3-202`52.22%ID`E:4e-67`RecName: Full=Flavin reductase (NADPH); Short=FR; EC=1.5.1.30; AltName: Full=Biliverdin reductase B; Short=BVR-B; EC=1.3.1.24; AltName: Full=Biliverdin-IX beta-reductase; AltName: Full=Green heme-binding protein; Short=GHBP; AltName: Full=NADPH-dependent diaphorase; AltName: Full=NADPH-flavin reductase; Short=FLR;`Eukaryota; Metazoa; …
comp91078_c0	8.3438	68.6512	8.2278	1.11427e-12	TRUE	NA
comp91373_c0	174.255	1425.32	8.17952	3.81766e-230	TRUE	sp|P84185|ACT5C_ANOGA`P84185`Q:1-376,H:1-376`99.47%ID`E:0`RecName: Full=Actin-5C; AltName: Full=Actin-1D, cytoplasmic; Flags: Precursor;`Eukaryota; Metazoa; Ecdysozoa; Arthropoda; Hexapoda; Insecta; Pterygota; Neoptera; Endopterygota; Diptera; Nematocera; Culicoidea; Culicidae; Anophelinae; Anopheles.
comp88695_c0	15.5793	127.061	8.15573	4.4421e-22	TRUE	NA
comp94430_c5	3.32868	27.0774	8.1346	8.32418e-06	TRUE	NA
comp77467_c0	2.95605	23.9549	8.10371	2.81403e-05	TRUE	sp|P00569|KAD1_RABIT`P00569`Q:41-225,H:7-193`50.27%ID`E:4e-65`RecName: Full=Adenylate kinase isoenzyme 1; Short=AK 1; EC=2.7.4.3; AltName: Full=ATP-AMP transphosphorylase 1; AltName: Full=Myokinase;`Eukaryota; Metazoa; Chordata; Craniata; Vertebrata; Euteleostomi; Mammalia; Eutheria; Euarchontoglires; Glires; Lagomorpha; Leporidae; Oryctolagus.
comp92462_c0	2.79777	22.6371	8.09113	4.70795e-05	TRUE	sp|P86392|VMPA_TITSE`P86392`Q:177-386,H:5-221`27.59%ID`E:3e-15`RecName: Full=Snake venom metalloproteinase antarease; Short=SVMP; EC=3.4.24.-; Flags: Fragments;`Eukaryota; Metazoa; Ecdysozoa; Arthropoda; Chelicerata; Arachnida; Scorpiones; Buthida; Buthoidea; Buthidae; Tityus.
comp89779_c0	8.68779	70.1923	8.07942	7.84253e-13	TRUE	sp|Q9W4P5|VA0D1_DROME`Q9W4P5`Q:25-371,H:4-350`83%ID`E:0`RecName: Full=V-type proton ATPase subunit d 1; Short=V-ATPase subunit d 1; AltName: Full=V-ATPase 39 kDa subunit; AltName: Full=Vacuolar H+ ATPase subunit AC39-1; AltName: Full=Vacuolar proton pump subunit d 1;`Eukaryota; Metazoa; Ecdysozoa; Arthropoda; Hexapoda; Insecta; Pterygota; Neoptera; Endopterygota; Diptera; Brachycera; Muscomorpha;…
comp88732_c0	3.50473	28.2788	8.06873	5.47824e-06	TRUE	sp|Q9I7K0|JUPIT_DROME`Q9I7K0`Q:1-136,H:1-135`34.48%ID`E:2e-12`RecName: Full=Microtubule-associated protein Jupiter;`Eukaryota; Metazoa; Ecdysozoa; Arthropoda; Hexapoda; Insecta; Pterygota; Neoptera; Endopterygota; Diptera; Brachycera; Muscomorpha; Ephydroidea; Drosophilidae; Drosophila; Sophophora.
comp95577_c3	10.3375	83.3267	8.06065	6.13874e-15	TRUE	sp|Q91955|MTPN_CHICK`Q91955`Q:4-117,H:5-118`53.91%ID`E:7e-37`RecName: Full=Myotrophin; AltName: Full=Granule cell differentiation protein; AltName: Full=Protein V-1;`Eukaryota; Metazoa; Chordata; Craniata; Vertebrata; Euteleostomi; Archosauria; Dinosauria; Saurischia; Theropoda; Coelurosauria; Aves; Neognathae; Galliformes; Phasianidae; Phasianinae; Gallus.
comp96319_c1	3.79483	30.4996	8.03715	2.40243e-06	TRUE	NA
comp87464_c0	35.3458	284.022	8.03553	5.76734e-47	TRUE	sp|P20742|PZP_HUMAN`P20742`Q:108-1500,H:113-1473`31.98%ID`E:0`RecName: Full=Pregnancy zone protein; AltName: Full=C3 and PZP-like alpha-2-macroglobulin domain-containing protein 6; Flags: Precursor;`Eukaryota; Metazoa; Chordata; Craniata; Vertebrata; Euteleostomi; Mammalia; Eutheria; Euarchontoglires; Primates; Haplorrhini; Catarrhini; Hominidae; Homo.
comp97134_c1	7.05491	56.4891	8.00706	1.4298e-10	TRUE	NA
comp97297_c0	5.37099	42.9302	7.99297	2.29785e-08	TRUE	sp|P30531|SC6A1_HUMAN`P30531`Q:39-633,H:3-597`48.43%ID`E:0`RecName: Full=Sodium- and chloride-dependent GABA transporter 1; Short=GAT-1; AltName: Full=Solute carrier family 6 member 1;`Eukaryota; Metazoa; Chordata; Craniata; Vertebrata; Euteleostomi; Mammalia; Eutheria; Euarchontoglires; Primates; Haplorrhini; Catarrhini; Hominidae; Homo.
comp95032_c1	8.69302	69.2109	7.96166	1.35721e-12	TRUE	sp|O18973|RABX5_BOVIN`O18973`Q:17-460,H:16-459`37.99%ID`E:4e-102`RecName: Full=Rab5 GDP/GTP exchange factor; AltName: Full=Rabex-5;`Eukaryota; Metazoa; Chordata; Craniata; Vertebrata; Euteleostomi; Mammalia; Eutheria; Laurasiatheria; Cetartiodactyla; Ruminantia; Pecora; Bovidae; Bovinae; Bos.
comp97204_c2	2.13296	16.9549	7.94902	0.000453264	TRUE	sp|Q4V8E5|MFSD3_RAT`Q4V8E5`Q:252-437,H:206-405`35.32%ID`E:5e-16`RecName: Full=Major facilitator superfamily domain-containing protein 3;`Eukaryota; Metazoa; Chordata; Craniata; Vertebrata; Euteleostomi; Mammalia; Eutheria; Euarchontoglires; Glires; Rodentia; Sciurognathi; Muroidea; Muridae; Murinae; Rattus.
comp96990_c0	14.0612	111.711	7.9446	2.23974e-19	TRUE	NA
comp99276_c0	41.6818	330.96	7.94015	3.96345e-54	TRUE	sp|Q1HPL8|NDUBA_BOMMO`Q1HPL8`Q:4-153,H:5-152`49.67%ID`E:5e-47`RecName: Full=NADH dehydrogenase [ubiquinone] 1 beta subcomplex subunit 10;`Eukaryota; Metazoa; Ecdysozoa; Arthropoda; Hexapoda; Insecta; Pterygota; Neoptera; Endopterygota; Lepidoptera; Glossata; Ditrysia; Bombycoidea; Bombycidae; Bombycinae; Bombyx.
comp94286_c0	29.1544	230.177	7.89511	4.45529e-38	TRUE	sp|P49415|SDC_DROME`P49415`Q:168-239,H:327-399`82.19%ID`E:4e-33`RecName: Full=Syndecan; Flags: Precursor;`Eukaryota; Metazoa; Ecdysozoa; Arthropoda; Hexapoda; Insecta; Pterygota; Neoptera; Endopterygota; Diptera; Brachycera; Muscomorpha; Ephydroidea; Drosophilidae; Drosophila; Sophophora.
comp58053_c0	2.72203	21.4428	7.87751	8.31485e-05	TRUE	NA
comp97861_c0	10.1991	80.2473	7.86805	2.73036e-14	TRUE	sp|Q0MQB1|NDUA8_PANTR`Q0MQB1`Q:9-169,H:7-166`47.24%ID`E:2e-44`RecName: Full=NADH dehydrogenase [ubiquinone] 1 alpha subcomplex subunit 8; AltName: Full=Complex I-19kD; Short=CI-19kD; AltName: Full=NADH-ubiquinone oxidoreductase 19 kDa subunit;`Eukaryota; Metazoa; Chordata; Craniata; Vertebrata; Euteleostomi; Mammalia; Eutheria; Euarchontoglires; Primates; Haplorrhini; Catarrhini; Hominidae; Pan.
comp97060_c0	2.94032	23.119	7.86275	4.42372e-05	TRUE	NA
comp98463_c1	2.40384	18.7373	7.79474	0.000243606	TRUE	NA
comp97131_c0	39.2097	305.396	7.78879	1.25486e-49	TRUE	NA
comp82436_c0	3.0155	23.4856	7.7883	4.0135e-05	TRUE	NA
comp95532_c2	6.13568	47.6697	7.76925	4.99814e-09	TRUE	NA
comp93534_c3	3.02111	23.3735	7.73673	4.31235e-05	TRUE	sp|Q68FT9|SCLY_RAT`Q68FT9`Q:7-405,H:17-429`52.17%ID`E:2e-140`RecName: Full=Selenocysteine lyase; EC=4.4.1.16;`Eukaryota; Metazoa; Chordata; Craniata; Vertebrata; Euteleostomi; Mammalia; Eutheria; Euarchontoglires; Glires; Rodentia; Sciurognathi; Muroidea; Muridae; Murinae; Rattus.
comp94458_c2	8.63563	66.6385	7.7167	5.13925e-12	TRUE	sp|Q9VA73|CMC_DROME`Q9VA73`Q:36-701,H:15-680`62.15%ID`E:0`RecName: Full=Calcium-binding mitochondrial carrier protein Aralar1;`Eukaryota; Metazoa; Ecdysozoa; Arthropoda; Hexapoda; Insecta; Pterygota; Neoptera; Endopterygota; Diptera; Brachycera; Muscomorpha; Ephydroidea; Drosophilidae; Drosophila; Sophophora.
comp94274_c1	12.7954	98.734	7.71638	4.43128e-17	TRUE	NA
comp106436_c0	2.85356	21.9501	7.69218	7.56371e-05	TRUE	NA
comp86800_c0	4.94384	37.7665	7.63911	2.19054e-07	TRUE	sp|Q7ZW24|ALG11_DANRE`Q7ZW24`Q:21-473,H:46-498`52.29%ID`E:1e-168`RecName: Full=GDP-Man:Man(3)GlcNAc(2)-PP-Dol alpha-1,2-mannosyltransferase; EC=2.4.1.131; AltName: Full=Asparagine-linked glycosylation protein 11 homolog; AltName: Full=Glycolipid 2-alpha-mannosyltransferase;`Eukaryota; Metazoa; Chordata; Craniata; Vertebrata; Euteleostomi; Actinopterygii; Neopterygii; Teleostei; Ostariophysi; Cypr…
comp95520_c0	3.45385	26.3288	7.62305	1.52721e-05	TRUE	sp|Q921Q3|ALG1_MOUSE`Q921Q3`Q:7-437,H:31-459`48.96%ID`E:6e-138`RecName: Full=Chitobiosyldiphosphodolichol beta-mannosyltransferase; EC=2.4.1.142; AltName: Full=Asparagine-linked glycosylation protein 1 homolog; AltName: Full=Beta-1,4-mannosyltransferase; AltName: Full=GDP-Man:GlcNAc2-PP-dolichol mannosyltransferase; AltName: Full=GDP-mannose-dolichol diphosphochitobiose mannosyltransferase;`Eukar…
comp59951_c0	29.1929	222.099	7.60799	3.72451e-36	TRUE	sp|O75489|NDUS3_HUMAN`O75489`Q:77-302,H:38-261`67.26%ID`E:5e-110`RecName: Full=NADH dehydrogenase [ubiquinone] iron-sulfur protein 3, mitochondrial; EC=1.6.5.3; EC=1.6.99.3; AltName: Full=Complex I-30kD; Short=CI-30kD; AltName: Full=NADH-ubiquinone oxidoreductase 30 kDa subunit; Flags: Precursor;`Eukaryota; Metazoa; Chordata; Craniata; Vertebrata; Euteleostomi; Mammalia; Eutheria; Euarchontoglire…
comp96354_c4	3.88294	29.3305	7.55368	5.26544e-06	TRUE	NA
comp97445_c0	7.36077	55.5411	7.54556	3.72984e-10	TRUE	sp|Q9JLI3|MMEL1_MOUSE`Q9JLI3`Q:42-734,H:73-765`34.12%ID`E:5e-128`RecName: Full=Membrane metallo-endopeptidase-like 1; EC=3.4.24.11; AltName: Full=NEP2(m); AltName: Full=Neprilysin II; Short=NEPII; AltName: Full=Neprilysin-2; Short=NEP2; Short=NL2; AltName: Full=Neprilysin-like 1; Short=NL-1; AltName: Full=Neprilysin-like peptidase; Short=NEPLP; AltName: Full=Soluble secreted endopeptidase; Contai…
comp96961_c0	8.60133	64.8085	7.53471	1.33344e-11	TRUE	sp|O00560|SDCB1_HUMAN`O00560`Q:3-307,H:2-298`50.79%ID`E:3e-105`RecName: Full=Syntenin-1; AltName: Full=Melanoma differentiation-associated protein 9; Short=MDA-9; AltName: Full=Pro-TGF-alpha cytoplasmic domain-interacting protein 18; Short=TACIP18; AltName: Full=Scaffold protein Pbp1; AltName: Full=Syndecan-binding protein 1;`Eukaryota; Metazoa; Chordata; Craniata; Vertebrata; Euteleostomi; Mamma…
comp84184_c0	273.692	2051.34	7.49508	0	TRUE	NA
comp80457_c0	5.3919	40.3979	7.49232	9.64727e-08	TRUE	NA
comp94374_c1	2.47332	18.5179	7.48705	0.000306016	TRUE	sp|O43772|MCAT_HUMAN`O43772`Q:1-304,H:1-301`67.87%ID`E:2e-153`RecName: Full=Mitochondrial carnitine/acylcarnitine carrier protein; AltName: Full=Carnitine/acylcarnitine translocase; Short=CAC; AltName: Full=Solute carrier family 25 member 20;`Eukaryota; Metazoa; Chordata; Craniata; Vertebrata; Euteleostomi; Mammalia; Eutheria; Euarchontoglires; Primates; Haplorrhini; Catarrhini; Hominidae; Homo.
comp96354_c1	2.69786	20.1125	7.45498	0.00017115	TRUE	sp|Q9D9M5|PHOP2_MOUSE`Q9D9M5`Q:20-250,H:2-235`38.72%ID`E:2e-52`RecName: Full=Pyridoxal phosphate phosphatase PHOSPHO2; EC=3.1.3.74;`Eukaryota; Metazoa; Chordata; Craniata; Vertebrata; Euteleostomi; Mammalia; Eutheria; Euarchontoglires; Glires; Rodentia; Sciurognathi; Muroidea; Muridae; Murinae; Mus; Mus.
comp99279_c0	46.0061	342.18	7.4377	3.83289e-54	TRUE	sp|Q8HXG5|NDUBB_BOVIN`Q8HXG5`Q:72-154,H:73-154`34.94%ID`E:8e-09`RecName: Full=NADH dehydrogenase [ubiquinone] 1 beta subcomplex subunit 11, mitochondrial; AltName: Full=Complex I-ESSS; Short=CI-ESSS; AltName: Full=NADH-ubiquinone oxidoreductase ESSS subunit; Flags: Precursor;`Eukaryota; Metazoa; Chordata; Craniata; Vertebrata; Euteleostomi; Mammalia; Eutheria; Laurasiatheria; Cetartiodactyla; Rum…
comp99271_c0	51.3136	381.563	7.43591	3.68614e-60	TRUE	NA
comp89451_c0	6.7792	50.3893	7.43293	2.78055e-09	TRUE	sp|Q10711|ECE2_BOVIN`Q10711`Q:76-722,H:212-883`24.46%ID`E:1e-57`RecName: Full=Endothelin-converting enzyme 2; Short=ECE-2; Includes: RecName: Full=Methyltransferase-like region; EC=2.1.1.-; Includes: RecName: Full=Endothelin-converting enzyme 2 region; EC=3.4.24.71;`Eukaryota; Metazoa; Chordata; Craniata; Vertebrata; Euteleostomi; Mammalia; Eutheria; Laurasiatheria; Cetartiodactyla; Ruminantia; P…
comp98845_c2	2.99884	22.2469	7.41851	7.89664e-05	TRUE	NA
comp98573_c0	3.79929	28.1836	7.4181	8.86913e-06	TRUE	NA
comp97501_c1	8.62865	63.9877	7.41572	2.16826e-11	TRUE	sp|Q5E9C0|RSU1_BOVIN`Q5E9C0`Q:21-286,H:5-270`63.16%ID`E:1e-121`RecName: Full=Ras suppressor protein 1; Short=Rsu-1;`Eukaryota; Metazoa; Chordata; Craniata; Vertebrata; Euteleostomi; Mammalia; Eutheria; Laurasiatheria; Cetartiodactyla; Ruminantia; Pecora; Bovidae; Bovinae; Bos.
comp98870_c2	4.2089	31.1151	7.39269	3.09804e-06	TRUE	NA
comp92377_c0	69.3081	511.514	7.38029	1.02348e-79	TRUE	sp|Q96I24|FUBP3_HUMAN`Q96I24`Q:1-316,H:275-552`36.23%ID`E:3e-37`RecName: Full=Far upstream element-binding protein 3; Short=FUSE-binding protein 3;`Eukaryota; Metazoa; Chordata; Craniata; Vertebrata; Euteleostomi; Mammalia; Eutheria; Euarchontoglires; Primates; Haplorrhini; Catarrhini; Hominidae; Homo.
comp96829_c2	12.1761	89.4997	7.35044	2.8186e-15	TRUE	sp|Q9VZU2|HHAT_DROME`Q9VZU2`Q:69-466,H:56-439`25%ID`E:5e-27`RecName: Full=Protein-cysteine N-palmitoyltransferase Rasp; EC=2.3.1.-; AltName: Full=Protein central missing; AltName: Full=Protein sightless; AltName: Full=Protein skinny hedgehog;`Eukaryota; Metazoa; Ecdysozoa; Arthropoda; Hexapoda; Insecta; Pterygota; Neoptera; Endopterygota; Diptera; Brachycera; Muscomorpha; Ephydroidea; Drosophilid…
comp87183_c0	2.46181	18.0742	7.34186	0.000387605	TRUE	NA
comp84647_c0	10.0783	73.8544	7.32804	7.53599e-13	TRUE	sp|Q5R833|ACO13_PONAB`Q5R833`Q:15-144,H:6-140`45.19%ID`E:2e-27`RecName: Full=Acyl-coenzyme A thioesterase 13; Short=Acyl-CoA thioesterase 13; EC=3.1.2.-; AltName: Full=Thioesterase superfamily member 2;`Eukaryota; Metazoa; Chordata; Craniata; Vertebrata; Euteleostomi; Mammalia; Eutheria; Euarchontoglires; Primates; Haplorrhini; Catarrhini; Hominidae; Pongo.
comp94649_c0	15.8282	115.957	7.32598	2.63927e-19	TRUE	sp|Q04499|PROD_DROME`Q04499`Q:30-626,H:52-681`52.91%ID`E:0`RecName: Full=Proline dehydrogenase 1, mitochondrial; EC=1.5.99.8; AltName: Full=Proline oxidase; AltName: Full=Protein sluggish-A; Flags: Precursor;`Eukaryota; Metazoa; Ecdysozoa; Arthropoda; Hexapoda; Insecta; Pterygota; Neoptera; Endopterygota; Diptera; Brachycera; Muscomorpha; Ephydroidea; Drosophilidae; Drosophila; Sophophora.
comp98331_c0	3.59122	26.1589	7.28414	2.04509e-05	TRUE	sp|Q17BU3|KIF1A_AEDAE`Q17BU3`Q:1-390,H:1298-1644`50%ID`E:3e-110`RecName: Full=Kinesin-like protein unc-104;`Eukaryota; Metazoa; Ecdysozoa; Arthropoda; Hexapoda; Insecta; Pterygota; Neoptera; Endopterygota; Diptera; Nematocera; Culicoidea; Culicidae; Culicinae; Aedini; Aedes; Stegomyia.
comp89237_c0	3.38969	24.4922	7.22551	3.90472e-05	TRUE	sp|Q9D0S9|HINT2_MOUSE`Q9D0S9`Q:6-134,H:35-163`66.67%ID`E:2e-61`RecName: Full=Histidine triad nucleotide-binding protein 2, mitochondrial; Short=HINT-2; EC=3.-.-.-; AltName: Full=HINT-3; Flags: Precursor;`Eukaryota; Metazoa; Chordata; Craniata; Vertebrata; Euteleostomi; Mammalia; Eutheria; Euarchontoglires; Glires; Rodentia; Sciurognathi; Muroidea; Muridae; Murinae; Mus; Mus.
comp98184_c2	5.37987	38.7221	7.19759	2.388e-07	TRUE	NA
comp90292_c1	16.6344	119.58	7.18873	1.12641e-19	TRUE	sp|O13035|SAP_CHICK`O13035`Q:2-162,H:325-481`35.4%ID`E:1e-25`RecName: Full=Proactivator polypeptide; Contains: RecName: Full=Saposin-A; Contains: RecName: Full=Saposin-B; Contains: RecName: Full=Saposin-C; Contains: RecName: Full=Saposin-D; Flags: Precursor;`Eukaryota; Metazoa; Chordata; Craniata; Vertebrata; Euteleostomi; Archosauria; Dinosauria; Saurischia; Theropoda; Coelurosauria; Aves; Neogn…
comp97361_c0	75.1679	539.3	7.1746	1.02488e-82	TRUE	sp|P14618|KPYM_HUMAN`P14618`Q:11-528,H:16-530`62.62%ID`E:0`RecName: Full=Pyruvate kinase isozymes M1/M2; EC=2.7.1.40; AltName: Full=Cytosolic thyroid hormone-binding protein; Short=CTHBP; AltName: Full=Opa-interacting protein 3; Short=OIP-3; AltName: Full=Pyruvate kinase 2/3; AltName: Full=Pyruvate kinase muscle isozyme; AltName: Full=Thyroid hormone-binding protein 1; Short=THBP1; AltName: Full=…
comp89212_c0	3.30833	23.6371	7.14474	5.61717e-05	TRUE	sp|P40483|YIK8_YEAST`P40483`Q:17-320,H:21-338`24.12%ID`E:8e-12`RecName: Full=Putative zinc metalloproteinase YIL108W; EC=3.4.24.-;`Eukaryota; Fungi; Dikarya; Ascomycota; Saccharomycotina; Saccharomycetes; Saccharomycetales; Saccharomycetaceae; Saccharomyces.
comp90348_c0	3.48789	24.9165	7.14371	3.53781e-05	TRUE	NA
comp87218_c1	11.9021	84.6923	7.11576	2.59859e-14	TRUE	sp|Q25479|NKCL_MANSE`Q25479`Q:4-646,H:472-1060`41.99%ID`E:1e-159`RecName: Full=Bumetanide-sensitive sodium-(potassium)-chloride cotransporter; AltName: Full=Na-K-CL symporter;`Eukaryota; Metazoa; Ecdysozoa; Arthropoda; Hexapoda; Insecta; Pterygota; Neoptera; Endopterygota; Lepidoptera; Glossata; Ditrysia; Bombycoidea; Sphingidae; Sphinginae; Sphingini; Manduca.
comp87399_c0	12.8523	90.7747	7.06292	3.55841e-15	TRUE	NA
comp92586_c1	6.54271	45.9407	7.02167	2.27949e-08	TRUE	NA
comp95760_c4	3.87156	27.1543	7.01377	1.74081e-05	TRUE	NA
comp97474_c1	6.18943	43.3824	7.00911	5.67418e-08	TRUE	sp|Q6NSN2|AOF_DANRE`Q6NSN2`Q:49-533,H:8-490`48.04%ID`E:7e-166`RecName: Full=Amine oxidase [flavin-containing]; EC=1.4.3.4; AltName: Full=Monoamine oxidase; Short=MAO; Short=Z-MAO;`Eukaryota; Metazoa; Chordata; Craniata; Vertebrata; Euteleostomi; Actinopterygii; Neopterygii; Teleostei; Ostariophysi; Cypriniformes; Cyprinidae; Danio.
comp93655_c0	11.6857	81.6509	6.98722	9.96402e-14	TRUE	sp|Q9Z2V9|CCNI_MOUSE`Q9Z2V9`Q:14-325,H:14-377`33.88%ID`E:1e-53`RecName: Full=Cyclin-I;`Eukaryota; Metazoa; Chordata; Craniata; Vertebrata; Euteleostomi; Mammalia; Eutheria; Euarchontoglires; Glires; Rodentia; Sciurognathi; Muroidea; Muridae; Murinae; Mus; Mus.
comp97370_c4	5.77997	40.3187	6.97558	1.7266e-07	TRUE	sp|O46037|VINC_DROME`O46037`Q:1-444,H:505-961`61.57%ID`E:5e-179`RecName: Full=Vinculin;`Eukaryota; Metazoa; Ecdysozoa; Arthropoda; Hexapoda; Insecta; Pterygota; Neoptera; Endopterygota; Diptera; Brachycera; Muscomorpha; Ephydroidea; Drosophilidae; Drosophila; Sophophora.
comp82748_c1	10.574	73.4755	6.94868	1.81361e-12	TRUE	NA
comp82627_c0	33.4672	232.517	6.94762	4.61806e-36	TRUE	sp|Q9YHT1|DHSA_CHICK`Q9YHT1`Q:8-661,H:1-665`76.87%ID`E:0`RecName: Full=Succinate dehydrogenase [ubiquinone] flavoprotein subunit, mitochondrial; EC=1.3.5.1; AltName: Full=Flavoprotein subunit of complex II; Short=Fp; Flags: Precursor;`Eukaryota; Metazoa; Chordata; Craniata; Vertebrata; Euteleostomi; Archosauria; Dinosauria; Saurischia; Theropoda; Coelurosauria; Aves; Neognathae; Galliformes; Phas…
comp93378_c2	4.66085	32.3668	6.94439	2.91049e-06	TRUE	NA
comp97697_c1	44.6871	309.241	6.92015	2.74275e-47	TRUE	sp|Q3T0P6|PGK1_BOVIN`Q3T0P6`Q:81-490,H:6-415`72.09%ID`E:0`RecName: Full=Phosphoglycerate kinase 1; EC=2.7.2.3;`Eukaryota; Metazoa; Chordata; Craniata; Vertebrata; Euteleostomi; Mammalia; Eutheria; Laurasiatheria; Cetartiodactyla; Ruminantia; Pecora; Bovidae; Bovinae; Bos.
comp91986_c0	3.73541	25.729	6.88789	3.17699e-05	TRUE	sp|A8K2U0|A2ML1_HUMAN`A8K2U0`Q:109-1369,H:96-1287`25.49%ID`E:7e-89`RecName: Full=Alpha-2-macroglobulin-like protein 1; AltName: Full=C3 and PZP-like alpha-2-macroglobulin domain-containing protein 9; Flags: Precursor;`Eukaryota; Metazoa; Chordata; Craniata; Vertebrata; Euteleostomi; Mammalia; Eutheria; Euarchontoglires; Primates; Haplorrhini; Catarrhini; Hominidae; Homo.
comp40169_c0	84.2499	579.827	6.88223	8.16872e-87	TRUE	NA
comp87218_c0	9.15399	62.9691	6.87888	7.70476e-11	TRUE	sp|P55013|S12A2_SQUAC`P55013`Q:63-477,H:173-599`56.91%ID`E:8e-140`RecName: Full=Solute carrier family 12 member 2; AltName: Full=Bumetanide-sensitive sodium-(potassium)-chloride cotransporter 1; AltName: Full=NKCC; AltName: Full=Na-K-CL symporter;`Eukaryota; Metazoa; Chordata; Craniata; Vertebrata; Chondrichthyes; Elasmobranchii; Squalimorphii; Squaliformes; Squalidae; Squalus.
comp40621_c0	54.5409	373.645	6.85074	1.87204e-56	TRUE	NA
comp89123_c0	3.82917	26.1252	6.82268	2.90221e-05	TRUE	sp|Q7L273|KCTD9_HUMAN`Q7L273`Q:77-444,H:22-360`33.87%ID`E:6e-57`RecName: Full=BTB/POZ domain-containing protein KCTD9;`Eukaryota; Metazoa; Chordata; Craniata; Vertebrata; Euteleostomi; Mammalia; Eutheria; Euarchontoglires; Primates; Haplorrhini; Catarrhini; Hominidae; Homo.
comp90906_c0	5.2002	35.4097	6.8093	1.14536e-06	TRUE	NA
comp89440_c0	12.3705	84.198	6.80634	6.33859e-14	TRUE	sp|Q9HBI1|PARVB_HUMAN`Q9HBI1`Q:43-389,H:16-362`68.1%ID`E:7e-162`RecName: Full=Beta-parvin; AltName: Full=Affixin;`Eukaryota; Metazoa; Chordata; Craniata; Vertebrata; Euteleostomi; Mammalia; Eutheria; Euarchontoglires; Primates; Haplorrhini; Catarrhini; Hominidae; Homo.
comp94274_c0	9.66603	65.698	6.79679	3.51744e-11	TRUE	NA
comp96443_c1	5.50842	37.0474	6.72559	7.10627e-07	TRUE	sp|Q6NS09|TM45B_XENLA`Q6NS09`Q:1-179,H:1-182`31.38%ID`E:4e-20`RecName: Full=Transmembrane protein 45B;`Eukaryota; Metazoa; Chordata; Craniata; Vertebrata; Euteleostomi; Amphibia; Batrachia; Anura; Pipoidea; Pipidae; Xenopodinae; Xenopus; Xenopus.
comp89907_c0	3.85658	25.8459	6.70175	3.51468e-05	TRUE	NA
comp89148_c0	9.13848	61.1864	6.69547	1.96529e-10	TRUE	sp|O60762|DPM1_HUMAN`O60762`Q:4-239,H:25-260`76.69%ID`E:1e-137`RecName: Full=Dolichol-phosphate mannosyltransferase; EC=2.4.1.83; AltName: Full=Dolichol-phosphate mannose synthase; Short=DPM synthase; AltName: Full=Dolichyl-phosphate beta-D-mannosyltransferase; AltName: Full=Mannose-P-dolichol synthase; Short=MPD synthase;`Eukaryota; Metazoa; Chordata; Craniata; Vertebrata; Euteleostomi; Mammalia…
comp97370_c8	6.78873	45.3895	6.68601	4.27716e-08	TRUE	NA
comp40231_c0	24.2907	160.682	6.61497	8.94438e-25	TRUE	NA
comp84652_c0	26.4518	174.906	6.61224	8.113e-27	TRUE	sp|O43181|NDUS4_HUMAN`O43181`Q:67-190,H:52-175`71.77%ID`E:5e-62`RecName: Full=NADH dehydrogenase [ubiquinone] iron-sulfur protein 4, mitochondrial; AltName: Full=Complex I-18 kDa; Short=CI-18 kDa; AltName: Full=Complex I-AQDQ; Short=CI-AQDQ; AltName: Full=NADH-ubiquinone oxidoreductase 18 kDa subunit; Flags: Precursor;`Eukaryota; Metazoa; Chordata; Craniata; Vertebrata; Euteleostomi; Mammalia; Eu…
comp98714_c0	3.77238	24.9179	6.60535	5.22903e-05	TRUE	sp|P70428|EXT2_MOUSE`P70428`Q:50-699,H:61-718`55.45%ID`E:0`RecName: Full=Exostosin-2; EC=2.4.1.224; EC=2.4.1.225; AltName: Full=Glucuronosyl-N-acetylglucosaminyl-proteoglycan/N-acetylglucosaminyl-proteoglycan 4-alpha-N-acetylglucosaminyltransferase; AltName: Full=Multiple exostoses protein 2 homolog;`Eukaryota; Metazoa; Chordata; Craniata; Vertebrata; Euteleostomi; Mammalia; Eutheria; Euarchontog…
comp96288_c13	5.56958	36.7599	6.60013	9.01089e-07	TRUE	sp|Q8N695|SC5A8_HUMAN`Q8N695`Q:1-619,H:1-607`42.29%ID`E:2e-160`RecName: Full=Sodium-coupled monocarboxylate transporter 1; AltName: Full=Apical iodide transporter; AltName: Full=Electrogenic sodium monocarboxylate cotransporter; AltName: Full=Sodium iodide-related cotransporter; AltName: Full=Solute carrier family 5 member 8;`Eukaryota; Metazoa; Chordata; Craniata; Vertebrata; Euteleostomi; Mamma…
comp95460_c1	336.129	2217.06	6.59585	0	TRUE	sp|O44104|G3P2_DROPS`O44104`Q:4-334,H:3-332`77.34%ID`E:0`RecName: Full=Glyceraldehyde-3-phosphate dehydrogenase 2; EC=1.2.1.12; AltName: Full=Glyceraldehyde-3-phosphate dehydrogenase II; Short=GAPDH II;`Eukaryota; Metazoa; Ecdysozoa; Arthropoda; Hexapoda; Insecta; Pterygota; Neoptera; Endopterygota; Diptera; Brachycera; Muscomorpha; Ephydroidea; Drosophilidae; Drosophila; Sophophora.
comp59501_c0	19.0087	125.129	6.58275	1.35392e-19	TRUE	NA
comp100294_c0	12.073	79.4582	6.58147	5.35679e-13	TRUE	sp|Q28FY5|TM147_XENTR`Q28FY5`Q:1-224,H:1-223`57.14%ID`E:2e-89`RecName: Full=Transmembrane protein 147;`Eukaryota; Metazoa; Chordata; Craniata; Vertebrata; Euteleostomi; Amphibia; Batrachia; Anura; Pipoidea; Pipidae; Xenopodinae; Xenopus; Silurana.
comp98670_c1	2.84298	18.6419	6.55719	0.000480712	TRUE	NA
comp81684_c0	9.79028	64.124	6.54976	9.60393e-11	TRUE	sp|Q8K3X2|FCL_CRIGR`Q8K3X2`Q:9-319,H:10-321`73.4%ID`E:6e-175`RecName: Full=GDP-L-fucose synthase; EC=1.1.1.271; AltName: Full=GDP-4-keto-6-deoxy-D-mannose-3,5-epimerase-4-reductase; AltName: Full=Protein FX; AltName: Full=Red cell NADP(H)-binding protein;`Eukaryota; Metazoa; Chordata; Craniata; Vertebrata; Euteleostomi; Mammalia; Eutheria; Euarchontoglires; Glires; Rodentia; Sciurognathi; Muroide…
comp40204_c0	21.1812	138.621	6.54451	1.81269e-21	TRUE	sp|Q5RA22|5NTC_PONAB`Q5RA22`Q:22-550,H:12-548`58.55%ID`E:0`RecName: Full=Cytosolic purine 5'-nucleotidase; EC=3.1.3.5; AltName: Full=Cytosolic 5'-nucleotidase II;`Eukaryota; Metazoa; Chordata; Craniata; Vertebrata; Euteleostomi; Mammalia; Eutheria; Euarchontoglires; Primates; Haplorrhini; Catarrhini; Hominidae; Pongo.
comp60338_c0	22.2977	145.643	6.53174	1.88799e-22	TRUE	NA
comp93048_c3	5.83874	38.042	6.51544	6.42705e-07	TRUE	NA
comp90575_c0	8.69261	56.414	6.48988	1.40563e-09	TRUE	sp|A5A6H9|ODBA_PANTR`A5A6H9`Q:10-441,H:17-445`53.47%ID`E:3e-164`RecName: Full=2-oxoisovalerate dehydrogenase subunit alpha, mitochondrial; EC=1.2.4.4; AltName: Full=Branched-chain alpha-keto acid dehydrogenase E1 component alpha chain; Short=BCKDE1A; Short=BCKDH E1-alpha; Flags: Precursor;`Eukaryota; Metazoa; Chordata; Craniata; Vertebrata; Euteleostomi; Mammalia; Eutheria; Euarchontoglires; Prim…
comp88881_c0	203.169	1316.45	6.47956	4.9088e-188	TRUE	NA
comp93684_c0	7.08927	45.8346	6.46534	4.9969e-08	TRUE	NA
comp60240_c0	24.7376	159.521	6.44851	2.91777e-24	TRUE	NA
comp94288_c0	8.12614	52.1114	6.4128	6.69419e-09	TRUE	sp|P48594|SPB4_HUMAN`P48594`Q:3-375,H:1-385`37.34%ID`E:3e-80`RecName: Full=Serpin B4; AltName: Full=Leupin; AltName: Full=Peptidase inhibitor 11; Short=PI-11; AltName: Full=Squamous cell carcinoma antigen 2; Short=SCCA-2;`Eukaryota; Metazoa; Chordata; Craniata; Vertebrata; Euteleostomi; Mammalia; Eutheria; Euarchontoglires; Primates; Haplorrhini; Catarrhini; Hominidae; Homo.
comp95205_c2	33.4949	214.317	6.39851	6.92009e-32	TRUE	sp|Q96D21|RHES_HUMAN`Q96D21`Q:71-270,H:7-205`37.86%ID`E:1e-35`RecName: Full=GTP-binding protein Rhes; AltName: Full=Ras homolog enriched in striatum; AltName: Full=Tumor endothelial marker 2; Flags: Precursor;`Eukaryota; Metazoa; Chordata; Craniata; Vertebrata; Euteleostomi; Mammalia; Eutheria; Euarchontoglires; Primates; Haplorrhini; Catarrhini; Hominidae; Homo.
comp97837_c2	304.65	1945.74	6.38681	1.22257e-274	TRUE	NA
comp84905_c0	3.88097	24.7639	6.38084	6.57763e-05	TRUE	NA
comp40432_c0	30.8093	196.411	6.37505	2.67054e-29	TRUE	NA
comp98599_c4	3.87729	24.6703	6.36276	6.88942e-05	TRUE	sp|O34309|PPS_BACSU`O34309`Q:435-581,H:17-155`32.43%ID`E:2e-12`RecName: Full=Putative phosphoenolpyruvate synthase; Short=Putative PEP synthase; AltName: Full=Pyruvate, water dikinase;`Bacteria; Firmicutes; Bacilli; Bacillales; Bacillaceae; Bacillus.
comp97361_c1	33.3725	211.774	6.34576	2.23418e-31	TRUE	sp|P35505|FAAA_MOUSE`P35505`Q:1-415,H:1-415`66.99%ID`E:0`RecName: Full=Fumarylacetoacetase; Short=FAA; EC=3.7.1.2; AltName: Full=Beta-diketonase; AltName: Full=Fumarylacetoacetate hydrolase;`Eukaryota; Metazoa; Chordata; Craniata; Vertebrata; Euteleostomi; Mammalia; Eutheria; Euarchontoglires; Glires; Rodentia; Sciurognathi; Muroidea; Muridae; Murinae; Mus; Mus.
comp81548_c0	8.2359	52.1007	6.32605	7.75191e-09	TRUE	sp|Q3SZ22|RM46_BOVIN`Q3SZ22`Q:40-282,H:33-275`37.9%ID`E:2e-47`RecName: Full=39S ribosomal protein L46, mitochondrial; Short=L46mt; Short=MRP-L46; Flags: Precursor;`Eukaryota; Metazoa; Chordata; Craniata; Vertebrata; Euteleostomi; Mammalia; Eutheria; Laurasiatheria; Cetartiodactyla; Ruminantia; Pecora; Bovidae; Bovinae; Bos.
comp96530_c8	4.11066	25.9937	6.3235	4.54855e-05	TRUE	sp|Q96BZ8|LENG1_HUMAN`Q96BZ8`Q:1-270,H:1-255`40.81%ID`E:3e-38`RecName: Full=Leukocyte receptor cluster member 1;`Eukaryota; Metazoa; Chordata; Craniata; Vertebrata; Euteleostomi; Mammalia; Eutheria; Euarchontoglires; Primates; Haplorrhini; Catarrhini; Hominidae; Homo.
comp79808_c0	6.24751	39.3026	6.29091	5.55424e-07	TRUE	sp|P13280|GLYG_RABIT`P13280`Q:36-360,H:1-332`52.21%ID`E:2e-115`RecName: Full=Glycogenin-1; Short=GN-1; Short=GN1; EC=2.4.1.186;`Eukaryota; Metazoa; Chordata; Craniata; Vertebrata; Euteleostomi; Mammalia; Eutheria; Euarchontoglires; Glires; Lagomorpha; Leporidae; Oryctolagus.
comp101025_c0	10.1842	63.8953	6.27398	1.79752e-10	TRUE	NA
comp90502_c1	9.91653	61.853	6.23737	3.76317e-10	TRUE	NA
comp92589_c0	7.73822	48.143	6.22146	3.36094e-08	TRUE	sp|A7LFZ6|DCL4_ORYSJ`A7LFZ6`Q:135-306,H:1209-1376`29.07%ID`E:5e-12`RecName: Full=Endoribonuclease Dicer homolog 4; EC=3.1.26.-; AltName: Full=Dicer-like protein 4; Short=OsDCL4; AltName: Full=Protein SHOOT ORGANIZATION 1;`Eukaryota; Viridiplantae; Streptophyta; Embryophyta; Tracheophyta; Spermatophyta; Magnoliophyta; Liliopsida; Poales; Poaceae; BEP clade; Ehrhartoideae; Oryzeae; Oryza.
comp99128_c0	126.6	787.546	6.22076	1.62363e-110	TRUE	NA
comp93253_c0	8.79789	54.706	6.21808	3.98393e-09	TRUE	sp|P79702|FOS_CYPCA`P79702`Q:204-304,H:83-183`53.77%ID`E:1e-25`RecName: Full=Proto-oncogene c-Fos; AltName: Full=Cellular oncogene fos;`Eukaryota; Metazoa; Chordata; Craniata; Vertebrata; Euteleostomi; Actinopterygii; Neopterygii; Teleostei; Ostariophysi; Cypriniformes; Cyprinidae; Cyprinus.
comp84671_c0	23.9672	148.861	6.21105	2.88715e-22	TRUE	sp|Q5R8Z6|MCFD2_PONAB`Q5R8Z6`Q:1-148,H:3-144`33.55%ID`E:5e-13`RecName: Full=Multiple coagulation factor deficiency protein 2 homolog; Flags: Precursor;`Eukaryota; Metazoa; Chordata; Craniata; Vertebrata; Euteleostomi; Mammalia; Eutheria; Euarchontoglires; Primates; Haplorrhini; Catarrhini; Hominidae; Pongo.
comp91950_c0	10.7326	66.3954	6.18634	9.62049e-11	TRUE	NA
comp96992_c3	2.90631	17.9327	6.17027	0.000776294	TRUE	sp|A4IF87|GNPAT_BOVIN`A4IF87`Q:1-191,H:476-664`30.05%ID`E:3e-10`RecName: Full=Dihydroxyacetone phosphate acyltransferase; Short=DAP-AT; Short=DHAP-AT; EC=2.3.1.42; AltName: Full=Acyl-CoA:dihydroxyacetonephosphateacyltransferase; AltName: Full=Glycerone-phosphate O-acyltransferase;`Eukaryota; Metazoa; Chordata; Craniata; Vertebrata; Euteleostomi; Mammalia; Eutheria; Laurasiatheria; Cetartiodactyla…
comp95429_c0	3.24898	19.9836	6.15073	0.000393272	TRUE	NA
comp98141_c0	4.42234	27.1902	6.14837	3.56368e-05	TRUE	sp|P11584|ITBX_DROME`P11584`Q:13-801,H:12-846`49.17%ID`E:0`RecName: Full=Integrin beta-PS; AltName: Full=Position-specific antigen beta subunit; AltName: Full=Protein myospheroid; AltName: Full=Protein olfactory C; Flags: Precursor;`Eukaryota; Metazoa; Ecdysozoa; Arthropoda; Hexapoda; Insecta; Pterygota; Neoptera; Endopterygota; Diptera; Brachycera; Muscomorpha; Ephydroidea; Drosophilidae; Drosop…
comp87016_c0	4.1229	25.3103	6.13894	6.70058e-05	TRUE	sp|B3DI94|TM186_DANRE`B3DI94`Q:74-232,H:68-225`30.82%ID`E:3e-18`RecName: Full=Transmembrane protein 186;`Eukaryota; Metazoa; Chordata; Craniata; Vertebrata; Euteleostomi; Actinopterygii; Neopterygii; Teleostei; Ostariophysi; Cypriniformes; Cyprinidae; Danio.
comp92909_c20	5.54986	33.8803	6.10472	4.13812e-06	TRUE	NA
comp96609_c1	26.5111	161.738	6.10079	8.43802e-24	TRUE	NA
comp102750_c0	5.12091	31.1957	6.09182	1.0094e-05	TRUE	NA
comp94672_c0	21.4453	130.072	6.0653	2.19182e-19	TRUE	NA
comp99267_c0	56.5243	342.146	6.05308	3.08627e-48	TRUE	NA
comp91950_c2	16.3638	98.7577	6.03515	4.78924e-15	TRUE	sp|P19404|NDUV2_HUMAN`P19404`Q:27-256,H:18-249`65.09%ID`E:2e-109`RecName: Full=NADH dehydrogenase [ubiquinone] flavoprotein 2, mitochondrial; EC=1.6.5.3; EC=1.6.99.3; AltName: Full=NADH-ubiquinone oxidoreductase 24 kDa subunit; Flags: Precursor;`Eukaryota; Metazoa; Chordata; Craniata; Vertebrata; Euteleostomi; Mammalia; Eutheria; Euarchontoglires; Primates; Haplorrhini; Catarrhini; Hominidae; Hom…
comp60276_c0	46.2343	278.399	6.02147	1.90265e-39	TRUE	sp|Q8I7Z2|DAD1_ARAVE`Q8I7Z2`Q:3-114,H:2-113`70.54%ID`E:2e-56`RecName: Full=Dolichyl-diphosphooligosaccharide--protein glycosyltransferase subunit DAD1; Short=Oligosaccharyl transferase subunit DAD1; EC=2.4.99.18; AltName: Full=Defender against apoptotic cell death 1; AltName: Full=Defender against cell death 1; Short=AvDAD1; Short=DAD-1;`Eukaryota; Metazoa; Ecdysozoa; Arthropoda; Chelicerata; Ara…
comp91894_c0	5.33589	32.0997	6.01582	8.17194e-06	TRUE	NA
comp97340_c0	7.56145	45.3278	5.99459	1.19284e-07	TRUE	sp|P30533|AMRP_HUMAN`P30533`Q:20-335,H:28-357`32.84%ID`E:5e-32`RecName: Full=Alpha-2-macroglobulin receptor-associated protein; Short=Alpha-2-MRAP; AltName: Full=Low density lipoprotein receptor-related protein-associated protein 1; Short=RAP; Flags: Precursor;`Eukaryota; Metazoa; Chordata; Craniata; Vertebrata; Euteleostomi; Mammalia; Eutheria; Euarchontoglires; Primates; Haplorrhini; Catarrhini…
comp91953_c0	7.35492	44.0532	5.98962	1.80664e-07	TRUE	NA
comp93118_c2	52.8611	316.088	5.97959	2.33046e-44	TRUE	NA
comp96754_c0	4.13818	24.7275	5.97546	9.36507e-05	TRUE	sp|P47810|WEE1_MOUSE`P47810`Q:1-184,H:453-646`50.52%ID`E:6e-51`RecName: Full=Wee1-like protein kinase; EC=2.7.10.2; AltName: Full=Wee1A kinase;`Eukaryota; Metazoa; Chordata; Craniata; Vertebrata; Euteleostomi; Mammalia; Eutheria; Euarchontoglires; Glires; Rodentia; Sciurognathi; Muroidea; Muridae; Murinae; Mus; Mus.
comp80877_c0	13.9723	82.7137	5.91983	1.05606e-12	TRUE	sp|P61023|CHP1_RAT`P61023`Q:1-189,H:1-195`66.84%ID`E:4e-88`RecName: Full=Calcineurin B homologous protein 1; AltName: Full=Calcineurin B-like protein; AltName: Full=Calcium-binding protein CHP; AltName: Full=Calcium-binding protein p22; AltName: Full=EF-hand calcium-binding domain-containing protein p22;`Eukaryota; Metazoa; Chordata; Craniata; Vertebrata; Euteleostomi; Mammalia; Eutheria; Euarcho…
comp86781_c0	5.91284	34.9945	5.91839	3.6097e-06	TRUE	sp|Q7Z7K0|COXM1_HUMAN`Q7Z7K0`Q:27-121,H:4-97`50.53%ID`E:5e-26`RecName: Full=COX assembly mitochondrial protein homolog; Short=Cmc1p;`Eukaryota; Metazoa; Chordata; Craniata; Vertebrata; Euteleostomi; Mammalia; Eutheria; Euarchontoglires; Primates; Haplorrhini; Catarrhini; Hominidae; Homo.
comp90292_c0	9.59267	56.7465	5.91561	3.66938e-09	TRUE	sp|P07602|SAP_HUMAN`P07602`Q:1-118,H:412-523`30.51%ID`E:9e-15`RecName: Full=Proactivator polypeptide; Contains: RecName: Full=Saposin-A; AltName: Full=Protein A; Contains: RecName: Full=Saposin-B-Val; Contains: RecName: Full=Saposin-B; AltName: Full=Cerebroside sulfate activator; Short=CSAct; AltName: Full=Dispersin; AltName: Full=Sphingolipid activator protein 1; Short=SAP-1; AltName: Full=Sulfa…
comp60120_c0	32.952	193.82	5.88187	1.42057e-27	TRUE	sp|Q63081|PDIA6_RAT`Q63081`Q:1-428,H:1-437`55.88%ID`E:9e-172`RecName: Full=Protein disulfide-isomerase A6; EC=5.3.4.1; AltName: Full=Calcium-binding protein 1; Short=CaBP1; AltName: Full=Protein disulfide isomerase P5; AltName: Full=Thioredoxin domain-containing protein 7; Flags: Precursor;`Eukaryota; Metazoa; Chordata; Craniata; Vertebrata; Euteleostomi; Mammalia; Eutheria; Euarchontoglires; Gli…
comp92083_c0	7.66438	45.0702	5.88047	1.55146e-07	TRUE	sp|Q803G5|SAM5A_DANRE`Q803G5`Q:1-452,H:1-469`44.92%ID`E:1e-138`RecName: Full=Sorting and assembly machinery component 50 homolog A;`Eukaryota; Metazoa; Chordata; Craniata; Vertebrata; Euteleostomi; Actinopterygii; Neopterygii; Teleostei; Ostariophysi; Cypriniformes; Cyprinidae; Danio.
comp84734_c0	41.5868	243.947	5.86598	3.24606e-34	TRUE	sp|Q8CIZ7|DLDH_CRIGR`Q8CIZ7`Q:62-545,H:26-509`76.7%ID`E:0`RecName: Full=Dihydrolipoyl dehydrogenase, mitochondrial; EC=1.8.1.4; AltName: Full=Dihydrolipoamide dehydrogenase; Flags: Precursor;`Eukaryota; Metazoa; Chordata; Craniata; Vertebrata; Euteleostomi; Mammalia; Eutheria; Euarchontoglires; Glires; Rodentia; Sciurognathi; Muroidea; Cricetidae; Cricetinae; Cricetulus.
comp106812_c0	3.28573	19.1367	5.82419	0.000655301	TRUE	sp|O54998|FKBP7_MOUSE`O54998`Q:4-210,H:7-218`39.72%ID`E:2e-47`RecName: Full=Peptidyl-prolyl cis-trans isomerase FKBP7; Short=PPIase FKBP7; EC=5.2.1.8; AltName: Full=23 kDa FK506-binding protein; Short=23 kDa FKBP; Short=FKBP-23; AltName: Full=FK506-binding protein 7; Short=FKBP-7; AltName: Full=Rotamase; Flags: Precursor;`Eukaryota; Metazoa; Chordata; Craniata; Vertebrata; Euteleostomi; Mammalia;…
comp88962_c0	3.58677	20.8788	5.82105	0.000372674	TRUE	sp|Q4V7R3|COQ5_XENLA`Q4V7R3`Q:44-304,H:34-310`59.86%ID`E:2e-110`RecName: Full=2-methoxy-6-polyprenyl-1,4-benzoquinol methylase, mitochondrial; EC=2.1.1.201; AltName: Full=Ubiquinone biosynthesis methyltransferase COQ5; Flags: Precursor;`Eukaryota; Metazoa; Chordata; Craniata; Vertebrata; Euteleostomi; Amphibia; Batrachia; Anura; Pipoidea; Pipidae; Xenopodinae; Xenopus; Xenopus.
comp97855_c3	13.2621	76.7302	5.78566	9.87121e-12	TRUE	sp|Q9GUM2|BRE4_CAEEL`Q9GUM2`Q:101-367,H:98-368`46.86%ID`E:4e-87`RecName: Full=Beta-1,4-N-acetylgalactosaminyltransferase bre-4; EC=2.4.1.-; AltName: Full=Bacillus thuringiensis toxin-resistant protein 4; Short=Bt toxin-resistant protein 4; AltName: Full=Beta-4-GalNAcT;`Eukaryota; Metazoa; Ecdysozoa; Nematoda; Chromadorea; Rhabditida; Rhabditoidea; Rhabditidae; Peloderinae; Caenorhabditis.
comp60259_c0	45.4334	262.72	5.78254	2.20271e-36	TRUE	sp|P02269|H2A_ASTRU`P02269`Q:1-122,H:1-122`90.98%ID`E:2e-75`RecName: Full=Histone H2A;`Eukaryota; Metazoa; Echinodermata; Eleutherozoa; Asterozoa; Asteroidea; Forcipulatacea; Forcipulatida; Asteriidae; Asterias.
comp87105_c1	69.3539	400.283	5.77161	1.87555e-54	TRUE	sp|P00040|CYC_SCHGR`P00040`Q:4-109,H:3-108`84.91%ID`E:8e-64`RecName: Full=Cytochrome c;`Eukaryota; Metazoa; Ecdysozoa; Arthropoda; Hexapoda; Insecta; Pterygota; Neoptera; Orthopteroidea; Orthoptera; Caelifera; Acridomorpha; Acridoidea; Acrididae; Cyrtacanthacridinae; Schistocerca.
comp89281_c0	31.3397	180.422	5.757	1.94714e-25	TRUE	NA
comp60726_c0	6.74463	38.5538	5.71622	1.53744e-06	TRUE	NA
comp98016_c0	5.46159	31.0455	5.68433	1.67197e-05	TRUE	sp|Q95KI5|S45A3_MACFA`Q95KI5`Q:15-216,H:21-233`39.53%ID`E:6e-32`RecName: Full=Solute carrier family 45 member 3; AltName: Full=Prostate cancer-associated protein 6; AltName: Full=Prostein;`Eukaryota; Metazoa; Chordata; Craniata; Vertebrata; Euteleostomi; Mammalia; Eutheria; Euarchontoglires; Primates; Haplorrhini; Catarrhini; Cercopithecidae; Cercopithecinae; Macaca.
comp92309_c0	4.35969	24.6885	5.66291	0.000126179	TRUE	sp|O76463|NFT1_CAEEL`O76463`Q:17-472,H:1-440`47.05%ID`E:2e-147`RecName: Full=Nitrilase and fragile histidine triad fusion protein NitFhit; Includes: RecName: Full=Bis(5'-adenosyl)-triphosphatase; EC=3.6.1.29; AltName: Full=AP3A hydrolase; Short=AP3Aase; AltName: Full=Diadenosine 5',5'''-P1,P3-triphosphate hydrolase; AltName: Full=Dinucleosidetriphosphatase; Includes: RecName: Full=Nitrilase homol…
comp97632_c1	5.30726	29.8367	5.62187	2.62191e-05	TRUE	NA
comp81992_c0	8.30891	46.6552	5.61508	1.48134e-07	TRUE	sp|Q01490|PPIB_ORPSP`Q01490`Q:6-185,H:7-185`60%ID`E:4e-68`RecName: Full=Peptidyl-prolyl cis-trans isomerase B; Short=PPIase B; EC=5.2.1.8; AltName: Full=Cyclophilin B; AltName: Full=Rotamase B; Flags: Precursor;`Eukaryota; Fungi; Neocallimastigomycota; Neocallimastigomycetes; Neocallimastigales; Neocallimastigaceae; Orpinomyces.
comp91020_c0	5.9209	33.2231	5.61115	9.28154e-06	TRUE	NA
comp84421_c0	28.7334	160.016	5.56897	2.89215e-22	TRUE	sp|P0CB97|NDUS8_PONAB`P0CB97`Q:20-206,H:24-210`80.21%ID`E:2e-107`RecName: Full=NADH dehydrogenase [ubiquinone] iron-sulfur protein 8, mitochondrial; EC=1.6.5.3; EC=1.6.99.3; AltName: Full=Complex I-23kD; Short=CI-23kD; AltName: Full=NADH-ubiquinone oxidoreductase 23 kDa subunit; Flags: Precursor;`Eukaryota; Metazoa; Chordata; Craniata; Vertebrata; Euteleostomi; Mammalia; Eutheria; Euarchontoglire…
comp90627_c0	14.198	78.9668	5.56182	9.4997e-12	TRUE	NA
comp83379_c0	33.0703	183.63	5.55272	2.89839e-25	TRUE	sp|O97580|SUCB1_PIG`O97580`Q:62-438,H:49-425`68.17%ID`E:0`RecName: Full=Succinyl-CoA ligase [ADP-forming] subunit beta, mitochondrial; EC=6.2.1.5; AltName: Full=ATP-specific succinyl-CoA synthetase subunit beta; AltName: Full=Succinyl-CoA synthetase beta-A chain; Short=SCS-betaA; Flags: Precursor; Fragment;`Eukaryota; Metazoa; Chordata; Craniata; Vertebrata; Euteleostomi; Mammalia; Eutheria; Laur…
comp84697_c1	393.587	2183.89	5.54868	3.75425e-281	TRUE	NA
comp95799_c1	8.93355	49.1688	5.50384	8.46891e-08	TRUE	NA
comp98599_c0	7.30664	40.0628	5.48306	1.3728e-06	TRUE	sp|O34309|PPS_BACSU`O34309`Q:165-485,H:509-851`27.3%ID`E:1e-25`RecName: Full=Putative phosphoenolpyruvate synthase; Short=Putative PEP synthase; AltName: Full=Pyruvate, water dikinase;`Bacteria; Firmicutes; Bacilli; Bacillales; Bacillaceae; Bacillus.
comp96194_c1	18.5202	101.482	5.47952	1.54305e-14	TRUE	sp|Q5R889|SAHH3_PONAB`Q5R889`Q:49-503,H:56-508`83.74%ID`E:0`RecName: Full=Putative adenosylhomocysteinase 3; Short=AdoHcyase 3; EC=3.3.1.1; AltName: Full=S-adenosyl-L-homocysteine hydrolase 3; AltName: Full=S-adenosylhomocysteine hydrolase-like protein 2;`Eukaryota; Metazoa; Chordata; Craniata; Vertebrata; Euteleostomi; Mammalia; Eutheria; Euarchontoglires; Primates; Haplorrhini; Catarrhini; Homi…
comp94149_c1	3.86714	21.1571	5.471	0.000454177	TRUE	NA
comp84431_c0	15.5319	84.9523	5.46953	2.12957e-12	TRUE	NA
comp91047_c1	9.71305	53.0826	5.46508	2.82438e-08	TRUE	NA
comp100106_c0	18.575	101.492	5.4639	1.63517e-14	TRUE	sp|Q99471|PFD5_HUMAN`Q99471`Q:9-158,H:5-154`51.33%ID`E:2e-49`RecName: Full=Prefoldin subunit 5; AltName: Full=C-Myc-binding protein Mm-1; AltName: Full=Myc modulator 1;`Eukaryota; Metazoa; Chordata; Craniata; Vertebrata; Euteleostomi; Mammalia; Eutheria; Euarchontoglires; Primates; Haplorrhini; Catarrhini; Hominidae; Homo.
comp91637_c0	23.6415	128.793	5.44774	5.69758e-18	TRUE	sp|Q19749|ODP2_CAEEL`Q19749`Q:62-494,H:67-507`61.21%ID`E:8e-178`RecName: Full=Dihydrolipoyllysine-residue acetyltransferase component of pyruvate dehydrogenase complex, mitochondrial; EC=2.3.1.12; AltName: Full=Dihydrolipoamide acetyltransferase component of pyruvate dehydrogenase complex; AltName: Full=Pyruvate dehydrogenase complex component E2; Short=PDC-E2; Short=PDCE2; Flags: Precursor;`Euka…
comp90419_c0	34.2055	186.14	5.44181	3.01802e-25	TRUE	sp|Q5ZJF4|PRDX6_CHICK`Q5ZJF4`Q:53-271,H:1-220`64.09%ID`E:4e-95`RecName: Full=Peroxiredoxin-6; EC=1.11.1.15;`Eukaryota; Metazoa; Chordata; Craniata; Vertebrata; Euteleostomi; Archosauria; Dinosauria; Saurischia; Theropoda; Coelurosauria; Aves; Neognathae; Galliformes; Phasianidae; Phasianinae; Gallus.
comp94463_c0	24.7904	134.789	5.43712	1.03661e-18	TRUE	sp|Q2RLT9|GPMI_MOOTA`Q2RLT9`Q:4-509,H:9-510`48.54%ID`E:5e-153`RecName: Full=2,3-bisphosphoglycerate-independent phosphoglycerate mutase; Short=BPG-independent PGAM; Short=Phosphoglyceromutase; Short=iPGM; EC=5.4.2.1;`Bacteria; Firmicutes; Clostridia; Thermoanaerobacterales; Thermoanaerobacteraceae; Moorella group; Moorella.
comp40213_c0	38.4187	207.621	5.40416	7.70016e-28	TRUE	sp|P13086|SUCA_RAT`P13086`Q:29-352,H:21-345`74.77%ID`E:7e-159`RecName: Full=Succinyl-CoA ligase [ADP/GDP-forming] subunit alpha, mitochondrial; EC=6.2.1.4; EC=6.2.1.5; AltName: Full=Succinyl-CoA synthetase subunit alpha; Short=SCS-alpha; Flags: Precursor;`Eukaryota; Metazoa; Chordata; Craniata; Vertebrata; Euteleostomi; Mammalia; Eutheria; Euarchontoglires; Glires; Rodentia; Sciurognathi; Muroide…
comp99290_c0	47.2028	255.003	5.40228	8.35838e-34	TRUE	sp|P40423|SQH_DROME`P40423`Q:1-174,H:1-174`85.71%ID`E:1e-104`RecName: Full=Myosin regulatory light chain sqh; AltName: Full=Myosin regulatory light chain, nonmuscle; Short=MRLC-C; AltName: Full=Protein spaghetti-squash;`Eukaryota; Metazoa; Ecdysozoa; Arthropoda; Hexapoda; Insecta; Pterygota; Neoptera; Endopterygota; Diptera; Brachycera; Muscomorpha; Ephydroidea; Drosophilidae; Drosophila; Sophoph…
comp101764_c0	6.74061	36.2627	5.37973	5.04551e-06	TRUE	NA
comp97959_c0	3.8212	20.5343	5.37379	0.000598696	TRUE	NA
comp78008_c0	10.7423	57.7152	5.37272	8.72743e-09	TRUE	sp|P49858|CNI_DROME`P49858`Q:16-159,H:1-144`70.14%ID`E:2e-70`RecName: Full=Protein cornichon;`Eukaryota; Metazoa; Ecdysozoa; Arthropoda; Hexapoda; Insecta; Pterygota; Neoptera; Endopterygota; Diptera; Brachycera; Muscomorpha; Ephydroidea; Drosophilidae; Drosophila; Sophophora.
comp86999_c1	5.11246	27.4498	5.3692	7.2764e-05	TRUE	sp|Q92626|PXDN_HUMAN`Q92626`Q:1-151,H:1167-1314`43.79%ID`E:8e-31`RecName: Full=Peroxidasin homolog; EC=1.11.1.7; AltName: Full=Melanoma-associated antigen MG50; AltName: Full=Vascular peroxidase 1; AltName: Full=p53-responsive gene 2 protein; Flags: Precursor;`Eukaryota; Metazoa; Chordata; Craniata; Vertebrata; Euteleostomi; Mammalia; Eutheria; Euarchontoglires; Primates; Haplorrhini; Catarrhini;…
comp92096_c0	7.40472	39.7498	5.36818	1.81035e-06	TRUE	sp|Q9P298|HIG1B_HUMAN`Q9P298`Q:21-109,H:11-99`38.2%ID`E:4e-16`RecName: Full=HIG1 domain family member 1B; AltName: Full=Protein CLST 11240;`Eukaryota; Metazoa; Chordata; Craniata; Vertebrata; Euteleostomi; Mammalia; Eutheria; Euarchontoglires; Primates; Haplorrhini; Catarrhini; Hominidae; Homo.
comp97354_c0	6.16458	33.0575	5.36248	1.35222e-05	TRUE	NA
comp84371_c0	32.6427	174.953	5.35962	1.38851e-23	TRUE	sp|Q641Y2|NDUS2_RAT`Q641Y2`Q:27-486,H:15-463`71.15%ID`E:0`RecName: Full=NADH dehydrogenase [ubiquinone] iron-sulfur protein 2, mitochondrial; EC=1.6.5.3; EC=1.6.99.3; AltName: Full=Complex I-49kD; Short=CI-49kD; AltName: Full=NADH-ubiquinone oxidoreductase 49 kDa subunit; Flags: Precursor;`Eukaryota; Metazoa; Chordata; Craniata; Vertebrata; Euteleostomi; Mammalia; Eutheria; Euarchontoglires; Glir…
comp99526_c0	30.6844	164.211	5.35161	3.26891e-22	TRUE	sp|P81748|MIFH_TRITR`P81748`Q:1-114,H:1-114`52.63%ID`E:2e-38`RecName: Full=Macrophage migration inhibitory factor homolog; Short=MIF; EC=5.3.2.1; AltName: Full=L-dopachrome isomerase; AltName: Full=L-dopachrome tautomerase; EC=5.3.3.12; AltName: Full=Phenylpyruvate tautomerase;`Eukaryota; Metazoa; Ecdysozoa; Nematoda; Enoplea; Trichocephalida; Trichuridae; Trichuris.
comp88673_c0	17.9488	95.9088	5.34346	1.33644e-13	TRUE	sp|B4JT39|ARMET_DROGR`B4JT39`Q:12-180,H:6-173`57.99%ID`E:3e-62`RecName: Full=Mesencephalic astrocyte-derived neurotrophic factor homolog; AltName: Full=MANF/CDNF-like protein; Flags: Precursor;`Eukaryota; Metazoa; Ecdysozoa; Arthropoda; Hexapoda; Insecta; Pterygota; Neoptera; Endopterygota; Diptera; Brachycera; Muscomorpha; Ephydroidea; Drosophilidae; Drosophila; Hawaiian Drosophila.
comp84095_c0	8.50592	45.3913	5.33644	3.5804e-07	TRUE	sp|O75575|RPC9_HUMAN`O75575`Q:1-145,H:1-145`44.9%ID`E:8e-23`RecName: Full=DNA-directed RNA polymerase III subunit RPC9; Short=RNA polymerase III subunit C9; AltName: Full=Calcitonin gene-related peptide-receptor component protein; Short=CGRP-RCP; Short=CGRP-receptor component protein; Short=CGRPRCP; Short=HsC17;`Eukaryota; Metazoa; Chordata; Craniata; Vertebrata; Euteleostomi; Mammalia; Eutheria;…
comp98476_c1	6.51651	34.7349	5.33029	8.55827e-06	TRUE	sp|Q7LHG5|YI31B_YEAST`Q7LHG5`Q:2-515,H:955-1471`28.89%ID`E:6e-54`RecName: Full=Transposon Ty3-I Gag-Pol polyprotein; AltName: Full=Gag3-Pol3; AltName: Full=Transposon Ty3-2 TYA-TYB polyprotein; Contains: RecName: Full=Capsid protein; Short=CA; AltName: Full=p24; Contains: RecName: Full=Spacer peptide p3; Contains: RecName: Full=Nucleocapsid protein p11; Short=NC; Contains: RecName: Full=Ty3 prote…
comp91594_c1	6.34371	33.7916	5.32679	1.13969e-05	TRUE	NA
comp85098_c0	3.75177	19.9379	5.31426	0.000756457	TRUE	sp|Q9UKP4|ATS7_HUMAN`Q9UKP4`Q:78-485,H:127-527`24.88%ID`E:3e-13`RecName: Full=A disintegrin and metalloproteinase with thrombospondin motifs 7; Short=ADAM-TS 7; Short=ADAM-TS7; Short=ADAMTS-7; EC=3.4.24.-; AltName: Full=COMPase; Flags: Precursor;`Eukaryota; Metazoa; Chordata; Craniata; Vertebrata; Euteleostomi; Mammalia; Eutheria; Euarchontoglires; Primates; Haplorrhini; Catarrhini; Hominidae; Ho…
comp83916_c0	15.7708	83.5207	5.2959	5.76912e-12	TRUE	NA
comp40178_c0	260.222	1375.56	5.2861	9.72551e-172	TRUE	sp|P06576|ATPB_HUMAN`P06576`Q:1-523,H:1-526`83.74%ID`E:0`RecName: Full=ATP synthase subunit beta, mitochondrial; EC=3.6.3.14; Flags: Precursor;`Eukaryota; Metazoa; Chordata; Craniata; Vertebrata; Euteleostomi; Mammalia; Eutheria; Euarchontoglires; Primates; Haplorrhini; Catarrhini; Hominidae; Homo.
comp81475_c0	12.9506	68.4159	5.28286	4.7878e-10	TRUE	NA
comp94035_c7	6.81766	36.0146	5.28255	6.27256e-06	TRUE	sp|Q6XUZ5|IDHC_SHEEP`Q6XUZ5`Q:3-411,H:4-411`78.97%ID`E:0`RecName: Full=Isocitrate dehydrogenase [NADP] cytoplasmic; Short=IDH; EC=1.1.1.42; AltName: Full=Cytosolic NADP-isocitrate dehydrogenase; AltName: Full=IDP; AltName: Full=NADP(+)-specific ICDH; AltName: Full=Oxalosuccinate decarboxylase;`Eukaryota; Metazoa; Chordata; Craniata; Vertebrata; Euteleostomi; Mammalia; Eutheria; Laurasiatheria; Ce…
comp90465_c0	12.6373	66.711	5.27888	7.93966e-10	TRUE	sp|Q8CJG1|AGO1_MOUSE`Q8CJG1`Q:114-950,H:24-856`41.2%ID`E:0`RecName: Full=Protein argonaute-1; Short=Argonaute1; Short=mAgo1; AltName: Full=Eukaryotic translation initiation factor 2C 1; Short=eIF-2C 1; Short=eIF2C 1; AltName: Full=Piwi/argonaute family protein meIF2C1;`Eukaryota; Metazoa; Chordata; Craniata; Vertebrata; Euteleostomi; Mammalia; Eutheria; Euarchontoglires; Glires; Rodentia; Sciurog…
comp59860_c0	29.0002	152.657	5.26401	1.57248e-20	TRUE	NA
comp81513_c0	6.8429	35.962	5.25538	6.63518e-06	TRUE	NA
comp80375_c0	18.1929	95.3303	5.23996	2.35285e-13	TRUE	sp|P34696|HSP11_CAEEL`P34696`Q:86-177,H:49-141`39.78%ID`E:1e-15`RecName: Full=Heat shock protein Hsp-16.1/Hsp-16.11;`Eukaryota; Metazoa; Ecdysozoa; Nematoda; Chromadorea; Rhabditida; Rhabditoidea; Rhabditidae; Peloderinae; Caenorhabditis.
comp98781_c2	4.3723	22.826	5.2206	0.000343228	TRUE	NA
comp97905_c1	5.94923	30.9938	5.20971	3.06346e-05	TRUE	NA
comp90929_c0	13.3267	69.288	5.19916	4.7162e-10	TRUE	sp|Q3T0J3|RM16_BOVIN`Q3T0J3`Q:41-257,H:28-241`45.16%ID`E:5e-60`RecName: Full=39S ribosomal protein L16, mitochondrial; Short=L16mt; Short=MRP-L16; Flags: Precursor;`Eukaryota; Metazoa; Chordata; Craniata; Vertebrata; Euteleostomi; Mammalia; Eutheria; Laurasiatheria; Cetartiodactyla; Ruminantia; Pecora; Bovidae; Bovinae; Bos.
comp40132_c0	76.3116	396.132	5.19097	4.11807e-50	TRUE	sp|P54357|MLC2_DROME`P54357`Q:18-164,H:1-147`78.91%ID`E:5e-84`RecName: Full=Myosin-2 essential light chain; AltName: Full=Myosin II essential light chain; AltName: Full=Non-muscle myosin essential light chain;`Eukaryota; Metazoa; Ecdysozoa; Arthropoda; Hexapoda; Insecta; Pterygota; Neoptera; Endopterygota; Diptera; Brachycera; Muscomorpha; Ephydroidea; Drosophilidae; Drosophila; Sophophora.
comp97561_c10	12.3623	64.1699	5.19078	2.09614e-09	TRUE	sp|Q502B3|B3GL2_DANRE`Q502B3`Q:29-466,H:45-488`33.11%ID`E:1e-66`RecName: Full=UDP-GalNAc:beta-1,3-N-acetylgalactosaminyltransferase 2; Short=Beta-1,3-GalNAc-T2; EC=2.4.1.-; AltName: Full=Beta-1,3-N-acetylgalactosaminyltransferase II;`Eukaryota; Metazoa; Chordata; Craniata; Vertebrata; Euteleostomi; Actinopterygii; Neopterygii; Teleostei; Ostariophysi; Cypriniformes; Cyprinidae; Danio.
comp93684_c1	4.58855	23.81	5.189	0.000263978	TRUE	sp|P55916|UCP3_HUMAN`P55916`Q:12-301,H:13-299`61.22%ID`E:5e-122`RecName: Full=Mitochondrial uncoupling protein 3; Short=UCP 3; AltName: Full=Solute carrier family 25 member 9;`Eukaryota; Metazoa; Chordata; Craniata; Vertebrata; Euteleostomi; Mammalia; Eutheria; Euarchontoglires; Primates; Haplorrhini; Catarrhini; Hominidae; Homo.
comp99336_c0	44.7112	231.876	5.18609	5.04587e-30	TRUE	NA
comp90379_c0	26.7081	138.444	5.18362	1.44047e-18	TRUE	sp|Q09006|STM1A_XENLA`Q09006`Q:25-148,H:12-136`41.6%ID`E:1e-11`RecName: Full=Stathmin-1-A; AltName: Full=Stathmin clone XO35;`Eukaryota; Metazoa; Chordata; Craniata; Vertebrata; Euteleostomi; Amphibia; Batrachia; Anura; Pipoidea; Pipidae; Xenopodinae; Xenopus; Xenopus.
comp97047_c0	10.7338	55.6093	5.18074	2.51494e-08	TRUE	sp|Q9VAI0|GNA1_DROME`Q9VAI0`Q:11-186,H:7-187`48.9%ID`E:3e-54`RecName: Full=Probable glucosamine 6-phosphate N-acetyltransferase; EC=2.3.1.4; AltName: Full=Phosphoglucosamine acetylase; AltName: Full=Phosphoglucosamine transacetylase;`Eukaryota; Metazoa; Ecdysozoa; Arthropoda; Hexapoda; Insecta; Pterygota; Neoptera; Endopterygota; Diptera; Brachycera; Muscomorpha; Ephydroidea; Drosophilidae; Droso…
comp81868_c0	12.3991	64.1252	5.17177	2.23408e-09	TRUE	NA
comp100135_c0	19.703	101.728	5.16308	5.19127e-14	TRUE	sp|Q9UHA4|LTOR3_HUMAN`Q9UHA4`Q:16-139,H:1-124`56.45%ID`E:5e-45`RecName: Full=Ragulator complex protein LAMTOR3; AltName: Full=Late endosomal/lysosomal adaptor and MAPK and MTOR activator 3; AltName: Full=MEK-binding partner 1; Short=Mp1; AltName: Full=Mitogen-activated protein kinase kinase 1-interacting protein 1; AltName: Full=Mitogen-activated protein kinase scaffold protein 1;`Eukaryota; Meta…
comp86938_c0	96.6907	499.121	5.16203	2.03268e-62	TRUE	NA
comp95213_c2	6.76897	34.9041	5.15648	1.04929e-05	TRUE	NA
comp96467_c1	32.3553	166.763	5.15413	5.90775e-22	TRUE	sp|O43657|TSN6_HUMAN`O43657`Q:2-242,H:5-245`33.88%ID`E:6e-51`RecName: Full=Tetraspanin-6; Short=Tspan-6; AltName: Full=A15 homolog; AltName: Full=Putative NF-kappa-B-activating protein 321; AltName: Full=T245 protein; AltName: Full=Tetraspanin TM4-D; AltName: Full=Transmembrane 4 superfamily member 6;`Eukaryota; Metazoa; Chordata; Craniata; Vertebrata; Euteleostomi; Mammalia; Eutheria; Euarchonto…
comp94149_c3	5.70713	29.3608	5.14458	5.38725e-05	TRUE	NA
comp94570_c0	4.88779	25.0543	5.1259	0.000195235	TRUE	sp|Q16932|STX_APLCA`Q16932`Q:1-220,H:1-223`75.78%ID`E:1e-112`RecName: Full=Syntaxin;`Eukaryota; Metazoa; Lophotrochozoa; Mollusca; Gastropoda; Heterobranchia; Euthyneura; Euopisthobranchia; Aplysiomorpha; Aplysioidea; Aplysiidae; Aplysia.
comp97463_c0	3.82236	19.5824	5.12311	0.000992668	TRUE	NA
comp90923_c0	5.52683	28.3126	5.12276	7.52642e-05	TRUE	NA
comp40294_c0	4.66322	23.839	5.11212	0.000283536	TRUE	NA
comp89869_c1	7.91824	40.4679	5.11072	2.25712e-06	TRUE	sp|F1MS15|PKHA8_BOVIN`F1MS15`Q:13-237,H:287-515`38.43%ID`E:5e-42`RecName: Full=Pleckstrin homology domain-containing family A member 8; Short=PH domain-containing family A member 8; AltName: Full=Phosphatidylinositol-four-phosphate adapter protein 2; Short=FAPP-2; Short=Phosphoinositol 4-phosphate adapter protein 2;`Eukaryota; Metazoa; Chordata; Craniata; Vertebrata; Euteleostomi; Mammalia; Euthe…
comp89765_c0	7.1052	36.2852	5.10684	7.58535e-06	TRUE	sp|O75521|ECI2_HUMAN`O75521`Q:33-390,H:43-394`49.03%ID`E:1e-110`RecName: Full=Enoyl-CoA delta isomerase 2, mitochondrial; EC=5.3.3.8; AltName: Full=DRS-1; AltName: Full=Delta(3),delta(2)-enoyl-CoA isomerase; Short=D3,D2-enoyl-CoA isomerase; AltName: Full=Diazepam-binding inhibitor-related protein 1; Short=DBI-related protein 1; AltName: Full=Dodecenoyl-CoA isomerase; AltName: Full=Hepatocellular …
comp91588_c0	8.1349	41.4918	5.10047	1.71242e-06	TRUE	NA
comp93694_c2	7.11144	36.2468	5.09697	7.78976e-06	TRUE	sp|Q202J4|SMD_IXOSC`Q202J4`Q:1-155,H:145-300`48.41%ID`E:1e-40`RecName: Full=Sphingomyelin phosphodiesterase D; Short=SMD; Short=SMase D; Short=Sphingomyelinase D; EC=3.1.4.41; Flags: Precursor;`Eukaryota; Metazoa; Ecdysozoa; Arthropoda; Chelicerata; Arachnida; Acari; Parasitiformes; Ixodida; Ixodoidea; Ixodidae; Ixodinae; Ixodes.
comp93121_c3	11.3401	57.7891	5.09597	1.65333e-08	TRUE	sp|Q4R4J0|GDIR1_MACFA`Q4R4J0`Q:12-202,H:17-204`54.17%ID`E:2e-66`RecName: Full=Rho GDP-dissociation inhibitor 1; Short=Rho GDI 1; AltName: Full=Rho-GDI alpha;`Eukaryota; Metazoa; Chordata; Craniata; Vertebrata; Euteleostomi; Mammalia; Eutheria; Euarchontoglires; Primates; Haplorrhini; Catarrhini; Cercopithecidae; Cercopithecinae; Macaca.
comp93490_c0	3.86243	19.6802	5.0953	0.000987929	TRUE	sp|A3KP37|NDUF5_DANRE`A3KP37`Q:43-344,H:12-311`56.95%ID`E:2e-122`RecName: Full=NADH dehydrogenase [ubiquinone] 1 alpha subcomplex assembly factor 5; AltName: Full=Probable methyltransferase C20orf7 homolog, mitochondrial; EC=2.1.1.-; Flags: Precursor;`Eukaryota; Metazoa; Chordata; Craniata; Vertebrata; Euteleostomi; Actinopterygii; Neopterygii; Teleostei; Ostariophysi; Cypriniformes; Cyprinidae; …
comp90231_c1	5.78259	29.273	5.06227	6.14266e-05	TRUE	NA
comp89449_c0	14.1413	71.373	5.04712	4.1031e-10	TRUE	sp|O57314|DHB12_ANAPL`O57314`Q:62-327,H:47-308`54.51%ID`E:2e-94`RecName: Full=Estradiol 17-beta-dehydrogenase 12; EC=1.1.1.62; AltName: Full=17-beta-hydroxysteroid dehydrogenase 12; Short=17-beta-HSD 12;`Eukaryota; Metazoa; Chordata; Craniata; Vertebrata; Euteleostomi; Archosauria; Dinosauria; Saurischia; Theropoda; Coelurosauria; Aves; Neognathae; Anseriformes; Anatidae; Anas.
comp98014_c0	10.8415	54.6786	5.04345	4.52818e-08	TRUE	NA
comp97587_c4	53.8565	271.537	5.04186	3.65729e-34	TRUE	sp|Q6NU46|THILA_XENLA`Q6NU46`Q:9-399,H:31-420`68.8%ID`E:0`RecName: Full=Acetyl-CoA acetyltransferase A, mitochondrial; EC=2.3.1.9; AltName: Full=Acetoacetyl-CoA thiolase A; Flags: Precursor;`Eukaryota; Metazoa; Chordata; Craniata; Vertebrata; Euteleostomi; Amphibia; Batrachia; Anura; Pipoidea; Pipidae; Xenopodinae; Xenopus; Xenopus.
comp96004_c8	4.07166	20.4627	5.02564	0.000834903	TRUE	NA
comp96254_c3	7.3843	37.1009	5.0243	6.85305e-06	TRUE	NA
comp80672_c0	6.23991	31.2823	5.01326	3.67716e-05	TRUE	sp|C9WMM5|VCP_APIME`C9WMM5`Q:27-454,H:40-461`32.18%ID`E:9e-62`RecName: Full=Venom serine carboxypeptidase; EC=3.4.16.-; AltName: Allergen=Api m 9; Flags: Precursor;`Eukaryota; Metazoa; Ecdysozoa; Arthropoda; Hexapoda; Insecta; Pterygota; Neoptera; Endopterygota; Hymenoptera; Apocrita; Aculeata; Apoidea; Apidae; Apis.
comp96666_c0	4.26002	21.3305	5.00715	0.000658835	TRUE	sp|Q04656|ATP7A_HUMAN`Q04656`Q:101-1177,H:379-1471`49.2%ID`E:0`RecName: Full=Copper-transporting ATPase 1; EC=3.6.3.4; AltName: Full=Copper pump 1; AltName: Full=Menkes disease-associated protein;`Eukaryota; Metazoa; Chordata; Craniata; Vertebrata; Euteleostomi; Mammalia; Eutheria; Euarchontoglires; Primates; Haplorrhini; Catarrhini; Hominidae; Homo.
comp93538_c9	15.019	75.165	5.00465	1.62797e-10	TRUE	sp|Q9Y4P3|TBL2_HUMAN`Q9Y4P3`Q:4-364,H:86-444`49.03%ID`E:3e-116`RecName: Full=Transducin beta-like protein 2; AltName: Full=WS beta-transducin repeats protein; Short=WS-betaTRP; AltName: Full=Williams-Beuren syndrome chromosomal region 13 protein;`Eukaryota; Metazoa; Chordata; Craniata; Vertebrata; Euteleostomi; Mammalia; Eutheria; Euarchontoglires; Primates; Haplorrhini; Catarrhini; Hominidae; Ho…
comp98714_c1	7.13554	35.6383	4.99447	1.09057e-05	TRUE	NA
comp60124_c0	17.4491	86.9617	4.98374	6.64896e-12	TRUE	sp|Q6AX41|CHC6A_XENLA`Q6AX41`Q:96-186,H:166-256`37.36%ID`E:2e-16`RecName: Full=Coiled-coil-helix-coiled-coil-helix domain-containing protein 6A, mitochondrial;`Eukaryota; Metazoa; Chordata; Craniata; Vertebrata; Euteleostomi; Amphibia; Batrachia; Anura; Pipoidea; Pipidae; Xenopodinae; Xenopus; Xenopus.
comp40219_c0	201.25	1000.2	4.96991	1.01739e-119	TRUE	NA
comp84597_c0	45.9162	227.079	4.9455	1.9538e-28	TRUE	sp|Q8BFR5|EFTU_MOUSE`Q8BFR5`Q:37-449,H:35-448`66.51%ID`E:0`RecName: Full=Elongation factor Tu, mitochondrial; Flags: Precursor;`Eukaryota; Metazoa; Chordata; Craniata; Vertebrata; Euteleostomi; Mammalia; Eutheria; Euarchontoglires; Glires; Rodentia; Sciurognathi; Muroidea; Muridae; Murinae; Mus; Mus.
comp97860_c5	4.80161	23.7424	4.94467	0.000349083	TRUE	NA
comp91911_c0	9.29917	45.8996	4.93588	6.74956e-07	TRUE	NA
comp100788_c0	10.3752	51.1358	4.92866	1.59586e-07	TRUE	sp|Q9Y673|ALG5_HUMAN`Q9Y673`Q:56-351,H:23-317`59.6%ID`E:8e-129`RecName: Full=Dolichyl-phosphate beta-glucosyltransferase; Short=DolP-glucosyltransferase; EC=2.4.1.117; AltName: Full=Asparagine-linked glycosylation protein 5 homolog;`Eukaryota; Metazoa; Chordata; Craniata; Vertebrata; Euteleostomi; Mammalia; Eutheria; Euarchontoglires; Primates; Haplorrhini; Catarrhini; Hominidae; Homo.
comp84295_c0	14.8629	73.148	4.92151	3.72953e-10	TRUE	sp|Q5SV42|ILEUC_MOUSE`Q5SV42`Q:28-396,H:3-372`38.2%ID`E:1e-73`RecName: Full=Leukocyte elastase inhibitor C; AltName: Full=Serine protease inhibitor EIC; AltName: Full=Serpin B1c;`Eukaryota; Metazoa; Chordata; Craniata; Vertebrata; Euteleostomi; Mammalia; Eutheria; Euarchontoglires; Glires; Rodentia; Sciurognathi; Muroidea; Muridae; Murinae; Mus; Mus.
comp95766_c0	10.0683	49.5441	4.92082	2.52743e-07	TRUE	sp|Q9UQ90|SPG7_HUMAN`Q9UQ90`Q:139-461,H:142-462`56.75%ID`E:1e-108`RecName: Full=Paraplegin; EC=3.4.24.-; AltName: Full=Spastic paraplegia 7 protein;`Eukaryota; Metazoa; Chordata; Craniata; Vertebrata; Euteleostomi; Mammalia; Eutheria; Euarchontoglires; Primates; Haplorrhini; Catarrhini; Hominidae; Homo.
comp87256_c0	9.09096	44.6969	4.91663	9.81598e-07	TRUE	sp|P22439|ODPX_BOVIN`P22439`Q:23-439,H:36-500`42.04%ID`E:7e-112`RecName: Full=Pyruvate dehydrogenase protein X component; AltName: Full=Dihydrolipoamide dehydrogenase-binding protein of pyruvate dehydrogenase complex; AltName: Full=E3-binding protein; Short=E3BP; AltName: Full=proX; Flags: Precursor;`Eukaryota; Metazoa; Chordata; Craniata; Vertebrata; Euteleostomi; Mammalia; Eutheria; Laurasiathe…
comp60159_c0	31.3211	153.815	4.91089	1.11359e-19	TRUE	NA
comp59757_c0	17.3955	85.3253	4.90501	1.40554e-11	TRUE	NA
comp81430_c0	8.7879	43.0085	4.89406	1.64208e-06	TRUE	sp|A8WGE3|COR2B_XENTR`A8WGE3`Q:7-405,H:4-400`59%ID`E:2e-175`RecName: Full=Coronin-2B;`Eukaryota; Metazoa; Chordata; Craniata; Vertebrata; Euteleostomi; Amphibia; Batrachia; Anura; Pipoidea; Pipidae; Xenopodinae; Xenopus; Silurana.
comp59725_c0	12.4188	60.6979	4.88759	1.26183e-08	TRUE	sp|Q16836|HCDH_HUMAN`Q16836`Q:21-307,H:27-313`67.6%ID`E:1e-137`RecName: Full=Hydroxyacyl-coenzyme A dehydrogenase, mitochondrial; Short=HCDH; EC=1.1.1.35; AltName: Full=Medium and short-chain L-3-hydroxyacyl-coenzyme A dehydrogenase; AltName: Full=Short-chain 3-hydroxyacyl-CoA dehydrogenase; Flags: Precursor;`Eukaryota; Metazoa; Chordata; Craniata; Vertebrata; Euteleostomi; Mammalia; Eutheria; Eu…
comp84973_c1	5.26107	25.6899	4.88303	0.000214697	TRUE	sp|Q9U1G2|ALL7_LEPDS`Q9U1G2`Q:61-260,H:11-213`21.18%ID`E:5e-13`RecName: Full=Mite allergen Lep d 7; AltName: Allergen=Lep d 7; Flags: Precursor;`Eukaryota; Metazoa; Ecdysozoa; Arthropoda; Chelicerata; Arachnida; Acari; Acariformes; Sarcoptiformes; Astigmata; Glycyphagoidea; Glycyphagidae; Lepidoglyphus.
comp93020_c0	8.01804	39.0797	4.87397	5.08122e-06	TRUE	sp|P12007|IVD_RAT`P12007`Q:22-423,H:23-424`64.18%ID`E:0`RecName: Full=Isovaleryl-CoA dehydrogenase, mitochondrial; Short=IVD; EC=1.3.8.4; Flags: Precursor;`Eukaryota; Metazoa; Chordata; Craniata; Vertebrata; Euteleostomi; Mammalia; Eutheria; Euarchontoglires; Glires; Rodentia; Sciurognathi; Muroidea; Muridae; Murinae; Rattus.
comp93266_c0	96.6358	468.167	4.84466	6.65221e-56	TRUE	sp|Q99KI0|ACON_MOUSE`Q99KI0`Q:20-782,H:17-779`76.54%ID`E:0`RecName: Full=Aconitate hydratase, mitochondrial; Short=Aconitase; EC=4.2.1.3; AltName: Full=Citrate hydro-lyase; Flags: Precursor;`Eukaryota; Metazoa; Chordata; Craniata; Vertebrata; Euteleostomi; Mammalia; Eutheria; Euarchontoglires; Glires; Rodentia; Sciurognathi; Muroidea; Muridae; Murinae; Mus; Mus.
comp96052_c6	17.1383	82.7375	4.82765	3.80268e-11	TRUE	sp|D0VWV4|C560_PIG`D0VWV4`Q:20-171,H:16-167`35.53%ID`E:2e-28`RecName: Full=Succinate dehydrogenase cytochrome b560 subunit, mitochondrial; AltName: Full=Succinate-ubiquinone oxidoreductase cytochrome B large subunit; Short=CYBL; Flags: Precursor;`Eukaryota; Metazoa; Chordata; Craniata; Vertebrata; Euteleostomi; Mammalia; Eutheria; Laurasiatheria; Cetartiodactyla; Suina; Suidae; Sus.
comp97142_c0	7.90022	38.1087	4.82375	7.2726e-06	TRUE	sp|Q6PAY8|HSDL2_XENLA`Q6PAY8`Q:3-425,H:4-417`60%ID`E:8e-171`RecName: Full=Hydroxysteroid dehydrogenase-like protein 2; EC=1.-.-.-;`Eukaryota; Metazoa; Chordata; Craniata; Vertebrata; Euteleostomi; Amphibia; Batrachia; Anura; Pipoidea; Pipidae; Xenopodinae; Xenopus; Xenopus.
comp95534_c0	6.14711	29.6316	4.82041	7.6796e-05	TRUE	NA
comp91594_c0	8.92663	42.9572	4.81225	1.9578e-06	TRUE	sp|Q92734|TFG_HUMAN`Q92734`Q:17-138,H:4-125`85.25%ID`E:5e-69`RecName: Full=Protein TFG; AltName: Full=TRK-fused gene protein;`Eukaryota; Metazoa; Chordata; Craniata; Vertebrata; Euteleostomi; Mammalia; Eutheria; Euarchontoglires; Primates; Haplorrhini; Catarrhini; Hominidae; Homo.
comp97127_c0	6.28314	30.2198	4.80967	6.61816e-05	TRUE	NA
comp95360_c1	51.4293	246.27	4.78852	5.92939e-30	TRUE	sp|Q5REB0|AATM_PONAB`Q5REB0`Q:28-426,H:32-430`73.43%ID`E:0`RecName: Full=Aspartate aminotransferase, mitochondrial; Short=mAspAT; EC=2.6.1.1; EC=2.6.1.7; AltName: Full=Fatty acid-binding protein; Short=FABP-1; AltName: Full=Glutamate oxaloacetate transaminase 2; AltName: Full=Kynurenine aminotransferase 4; AltName: Full=Kynurenine aminotransferase IV; AltName: Full=Kynurenine--oxoglutarate transa…
comp97090_c0	4.5583	21.7573	4.77311	0.00073911	TRUE	NA
comp60329_c0	45.8785	218.634	4.76551	1.11741e-26	TRUE	sp|Q91YT0|NDUV1_MOUSE`Q91YT0`Q:29-488,H:8-459`82.61%ID`E:0`RecName: Full=NADH dehydrogenase [ubiquinone] flavoprotein 1, mitochondrial; EC=1.6.5.3; EC=1.6.99.3; AltName: Full=Complex I-51kD; Short=CI-51kD; AltName: Full=NADH-ubiquinone oxidoreductase 51 kDa subunit; Flags: Precursor;`Eukaryota; Metazoa; Chordata; Craniata; Vertebrata; Euteleostomi; Mammalia; Eutheria; Euarchontoglires; Glires; Ro…
comp98184_c3	6.78706	32.3369	4.76449	3.93854e-05	TRUE	NA
comp101055_c0	10.8819	51.8249	4.76248	1.95499e-07	TRUE	NA
comp103019_c0	7.57877	35.9479	4.74324	1.51474e-05	TRUE	NA
comp93430_c0	35.369	167.653	4.7401	9.50857e-21	TRUE	sp|P00727|AMPL_BOVIN`P00727`Q:32-521,H:28-516`54.67%ID`E:0`RecName: Full=Cytosol aminopeptidase; EC=3.4.11.1; AltName: Full=Leucine aminopeptidase 3; Short=LAP-3; AltName: Full=Leucyl aminopeptidase; AltName: Full=Peptidase S; AltName: Full=Proline aminopeptidase; EC=3.4.11.5; AltName: Full=Prolyl aminopeptidase;`Eukaryota; Metazoa; Chordata; Craniata; Vertebrata; Euteleostomi; Mammalia; Eutheria…
comp99474_c0	29.5116	139.727	4.73463	1.54424e-17	TRUE	NA
comp93374_c0	4.92805	23.2945	4.72691	0.000505527	TRUE	NA
comp58068_c0	6.10409	28.835	4.72388	0.000109579	TRUE	NA
comp98195_c1	4.60988	21.7668	4.72176	0.000778548	TRUE	sp|Q9D154|ILEUA_MOUSE`Q9D154`Q:4-373,H:3-376`46.42%ID`E:9e-98`RecName: Full=Leukocyte elastase inhibitor A; AltName: Full=Serine protease inhibitor EIA; AltName: Full=Serpin B1a;`Eukaryota; Metazoa; Chordata; Craniata; Vertebrata; Euteleostomi; Mammalia; Eutheria; Euarchontoglires; Glires; Rodentia; Sciurognathi; Muroidea; Muridae; Murinae; Mus; Mus.
comp92496_c0	10.2817	48.4645	4.71368	5.42639e-07	TRUE	NA
comp59395_c0	27.0732	127.223	4.6992	5.14554e-16	TRUE	NA
comp96364_c0	21.3734	100.431	4.69887	5.86516e-13	TRUE	sp|Q58EB4|HIBCH_DANRE`Q58EB4`Q:7-391,H:1-382`54.81%ID`E:5e-141`RecName: Full=3-hydroxyisobutyryl-CoA hydrolase, mitochondrial; EC=3.1.2.4; AltName: Full=3-hydroxyisobutyryl-coenzyme A hydrolase; Short=HIB-CoA hydrolase; Short=HIBYL-CoA-H; Flags: Precursor;`Eukaryota; Metazoa; Chordata; Craniata; Vertebrata; Euteleostomi; Actinopterygii; Neopterygii; Teleostei; Ostariophysi; Cypriniformes; Cyprini…
comp90407_c1	16.9559	79.5951	4.69424	1.45276e-10	TRUE	sp|P55809|SCOT1_HUMAN`P55809`Q:9-511,H:12-518`66.8%ID`E:0`RecName: Full=Succinyl-CoA:3-ketoacid coenzyme A transferase 1, mitochondrial; EC=2.8.3.5; AltName: Full=3-oxoacid CoA-transferase 1; AltName: Full=Somatic-type succinyl-CoA:3-oxoacid CoA-transferase; Short=SCOT-s; Flags: Precursor;`Eukaryota; Metazoa; Chordata; Craniata; Vertebrata; Euteleostomi; Mammalia; Eutheria; Euarchontoglires; Prim…
comp90610_c1	93.8911	440.068	4.687	2.74919e-51	TRUE	NA
comp87411_c0	8.66176	40.5834	4.68536	4.79474e-06	TRUE	sp|Q8SQC1|SCRB1_PIG`Q8SQC1`Q:5-462,H:9-462`34.92%ID`E:8e-84`RecName: Full=Scavenger receptor class B member 1; Short=SRB1; AltName: Full=High density lipoprotein receptor SR-BI; AltName: Full=SR-BI;`Eukaryota; Metazoa; Chordata; Craniata; Vertebrata; Euteleostomi; Mammalia; Eutheria; Laurasiatheria; Cetartiodactyla; Suina; Suidae; Sus.
[truncated: 319 more rows]
